# Supplementary material for: Mechanisms for the formation of active sites in single-atom alloys
Source: Nanoscale. 2026 Apr 13;18(18):9709–22. doi: 10.1039/d5nr05517b (PMC13071885; doi:10.1039/d5nr05517b)
Supplement: NR-018-D5NR05517B-s001 [file NR-018-D5NR05517B-s001.tar]

Archive with 2,842 entries (1,324 files):
- Mechanisms_SAA_formation
- Mechanisms_SAA_formation/Ag_dopant_interactions
- Mechanisms_SAA_formation/Ag_dopant_interactions/hcp_dopant_adatom_interaction
- Mechanisms_SAA_formation/Ag_dopant_interactions/hcp_dopant_adatom_interaction/final_state_1
- Mechanisms_SAA_formation/Ag_dopant_interactions/hcp_dopant_adatom_interaction/final_state_1/Ag
- Mechanisms_SAA_formation/Ag_dopant_interactions/hcp_dopant_adatom_interaction/final_state_1/Ag/CONTCAR
- Mechanisms_SAA_formation/Ag_dopant_interactions/hcp_dopant_adatom_interaction/final_state_2
- Mechanisms_SAA_formation/Ag_dopant_interactions/hcp_dopant_adatom_interaction/final_state_2/Pd
- Mechanisms_SAA_formation/Ag_dopant_interactions/hcp_dopant_adatom_interaction/final_state_2/Pd/CONTCAR
- Mechanisms_SAA_formation/Ag_dopant_interactions/hcp_dopant_adatom_interaction/final_state_2/Cu
- Mechanisms_SAA_formation/Ag_dopant_interactions/hcp_dopant_adatom_interaction/final_state_2/Cu/CONTCAR
- Mechanisms_SAA_formation/Ag_dopant_interactions/hcp_dopant_adatom_interaction/final_state_2/Mo
- Mechanisms_SAA_formation/Ag_dopant_interactions/hcp_dopant_adatom_interaction/final_state_2/Mo/CONTCAR
- Mechanisms_SAA_formation/Ag_dopant_interactions/hcp_dopant_adatom_interaction/final_state_2/Rh
- Mechanisms_SAA_formation/Ag_dopant_interactions/hcp_dopant_adatom_interaction/final_state_2/Rh/CONTCAR
- Mechanisms_SAA_formation/Ag_dopant_interactions/hcp_dopant_adatom_interaction/final_state_2/Ag
- Mechanisms_SAA_formation/Ag_dopant_interactions/hcp_dopant_adatom_interaction/final_state_2/Ag/CONTCAR
- Mechanisms_SAA_formation/Ag_dopant_interactions/hcp_dopant_adatom_interaction/final_state_2/Zr
- Mechanisms_SAA_formation/Ag_dopant_interactions/hcp_dopant_adatom_interaction/final_state_2/Zr/CONTCAR
- Mechanisms_SAA_formation/Ag_dopant_interactions/hcp_dopant_adatom_interaction/final_state_2/Ru
- Mechanisms_SAA_formation/Ag_dopant_interactions/hcp_dopant_adatom_interaction/final_state_2/Ru/CONTCAR
- Mechanisms_SAA_formation/Ag_dopant_interactions/hcp_dopant_adatom_interaction/final_state_2/Y
- Mechanisms_SAA_formation/Ag_dopant_interactions/hcp_dopant_adatom_interaction/final_state_2/Y/CONTCAR
- Mechanisms_SAA_formation/Ag_dopant_interactions/hcp_dopant_adatom_interaction/final_state_2/Nb
- Mechanisms_SAA_formation/Ag_dopant_interactions/hcp_dopant_adatom_interaction/final_state_2/Nb/CONTCAR
- Mechanisms_SAA_formation/Ag_dopant_interactions/hcp_dopant_adatom_interaction/final_state_2/Tc
- Mechanisms_SAA_formation/Ag_dopant_interactions/hcp_dopant_adatom_interaction/final_state_2/Tc/CONTCAR
- Mechanisms_SAA_formation/Ag_dopant_interactions/hcp_dopant_adatom_interaction/initial_state_2
- Mechanisms_SAA_formation/Ag_dopant_interactions/hcp_dopant_adatom_interaction/initial_state_2/Ag
- Mechanisms_SAA_formation/Ag_dopant_interactions/hcp_dopant_adatom_interaction/initial_state_2/Ag/CONTCAR
- Mechanisms_SAA_formation/Ag_dopant_interactions/hcp_dopant_adatom_interaction/initial_state_2/Rh
- Mechanisms_SAA_formation/Ag_dopant_interactions/hcp_dopant_adatom_interaction/initial_state_2/Rh/CONTCAR
- Mechanisms_SAA_formation/Ag_dopant_interactions/hcp_dopant_adatom_interaction/initial_state_2/Mo
- Mechanisms_SAA_formation/Ag_dopant_interactions/hcp_dopant_adatom_interaction/initial_state_2/Mo/CONTCAR
- Mechanisms_SAA_formation/Ag_dopant_interactions/hcp_dopant_adatom_interaction/initial_state_2/Cu
- Mechanisms_SAA_formation/Ag_dopant_interactions/hcp_dopant_adatom_interaction/initial_state_2/Cu/CONTCAR
- Mechanisms_SAA_formation/Ag_dopant_interactions/hcp_dopant_adatom_interaction/initial_state_2/Pd
- Mechanisms_SAA_formation/Ag_dopant_interactions/hcp_dopant_adatom_interaction/initial_state_2/Pd/CONTCAR
- Mechanisms_SAA_formation/Ag_dopant_interactions/hcp_dopant_adatom_interaction/initial_state_2/Y
- Mechanisms_SAA_formation/Ag_dopant_interactions/hcp_dopant_adatom_interaction/initial_state_2/Y/CONTCAR
- Mechanisms_SAA_formation/Ag_dopant_interactions/hcp_dopant_adatom_interaction/initial_state_2/Ru
- Mechanisms_SAA_formation/Ag_dopant_interactions/hcp_dopant_adatom_interaction/initial_state_2/Ru/CONTCAR
- Mechanisms_SAA_formation/Ag_dopant_interactions/hcp_dopant_adatom_interaction/initial_state_2/Zr
- Mechanisms_SAA_formation/Ag_dopant_interactions/hcp_dopant_adatom_interaction/initial_state_2/Zr/CONTCAR
- Mechanisms_SAA_formation/Ag_dopant_interactions/hcp_dopant_adatom_interaction/initial_state_2/Tc
- Mechanisms_SAA_formation/Ag_dopant_interactions/hcp_dopant_adatom_interaction/initial_state_2/Tc/CONTCAR
- Mechanisms_SAA_formation/Ag_dopant_interactions/hcp_dopant_adatom_interaction/initial_state_2/Nb
- Mechanisms_SAA_formation/Ag_dopant_interactions/hcp_dopant_adatom_interaction/initial_state_2/Nb/CONTCAR
- Mechanisms_SAA_formation/Ag_dopant_interactions/hcp_dopant_adatom_interaction/initial_state_1
- Mechanisms_SAA_formation/Ag_dopant_interactions/hcp_dopant_adatom_interaction/initial_state_1/Rh
- Mechanisms_SAA_formation/Ag_dopant_interactions/hcp_dopant_adatom_interaction/initial_state_1/Rh/CONTCAR
- Mechanisms_SAA_formation/Ag_dopant_interactions/hcp_dopant_adatom_interaction/initial_state_1/Ag
- Mechanisms_SAA_formation/Ag_dopant_interactions/hcp_dopant_adatom_interaction/initial_state_1/Ag/CONTCAR
- Mechanisms_SAA_formation/Ag_dopant_interactions/hcp_dopant_adatom_interaction/initial_state_1/Pd
- Mechanisms_SAA_formation/Ag_dopant_interactions/hcp_dopant_adatom_interaction/initial_state_1/Pd/CONTCAR
- Mechanisms_SAA_formation/Ag_dopant_interactions/hcp_dopant_adatom_interaction/initial_state_1/Mo
- Mechanisms_SAA_formation/Ag_dopant_interactions/hcp_dopant_adatom_interaction/initial_state_1/Mo/CONTCAR
- Mechanisms_SAA_formation/Ag_dopant_interactions/hcp_dopant_adatom_interaction/initial_state_1/Y
- Mechanisms_SAA_formation/Ag_dopant_interactions/hcp_dopant_adatom_interaction/initial_state_1/Y/CONTCAR
- Mechanisms_SAA_formation/Ag_dopant_interactions/hcp_dopant_adatom_interaction/initial_state_1/Cu
- Mechanisms_SAA_formation/Ag_dopant_interactions/hcp_dopant_adatom_interaction/initial_state_1/Cu/CONTCAR
- Mechanisms_SAA_formation/Ag_dopant_interactions/hcp_dopant_adatom_interaction/initial_state_1/Ru
- Mechanisms_SAA_formation/Ag_dopant_interactions/hcp_dopant_adatom_interaction/initial_state_1/Ru/CONTCAR
- Mechanisms_SAA_formation/Ag_dopant_interactions/hcp_dopant_adatom_interaction/initial_state_1/Zr
- Mechanisms_SAA_formation/Ag_dopant_interactions/hcp_dopant_adatom_interaction/initial_state_1/Zr/CONTCAR
- Mechanisms_SAA_formation/Ag_dopant_interactions/hcp_dopant_adatom_interaction/initial_state_1/Tc
- Mechanisms_SAA_formation/Ag_dopant_interactions/hcp_dopant_adatom_interaction/initial_state_1/Tc/CONTCAR
- Mechanisms_SAA_formation/Ag_dopant_interactions/hcp_dopant_adatom_interaction/initial_state_1/Nb
- Mechanisms_SAA_formation/Ag_dopant_interactions/hcp_dopant_adatom_interaction/initial_state_1/Nb/CONTCAR
- Mechanisms_SAA_formation/Ag_dopant_interactions/fcc_dopant_adatom_interaction
- Mechanisms_SAA_formation/Ag_dopant_interactions/fcc_dopant_adatom_interaction/final_state_1
- Mechanisms_SAA_formation/Ag_dopant_interactions/fcc_dopant_adatom_interaction/final_state_1/Ag
- Mechanisms_SAA_formation/Ag_dopant_interactions/fcc_dopant_adatom_interaction/final_state_1/Ag/CONTCAR
- Mechanisms_SAA_formation/Ag_dopant_interactions/fcc_dopant_adatom_interaction/final_state_2
- Mechanisms_SAA_formation/Ag_dopant_interactions/fcc_dopant_adatom_interaction/final_state_2/Nb
- Mechanisms_SAA_formation/Ag_dopant_interactions/fcc_dopant_adatom_interaction/final_state_2/Nb/CONTCAR
- Mechanisms_SAA_formation/Ag_dopant_interactions/fcc_dopant_adatom_interaction/final_state_2/Tc
- Mechanisms_SAA_formation/Ag_dopant_interactions/fcc_dopant_adatom_interaction/final_state_2/Tc/CONTCAR
- Mechanisms_SAA_formation/Ag_dopant_interactions/fcc_dopant_adatom_interaction/final_state_2/Y
- Mechanisms_SAA_formation/Ag_dopant_interactions/fcc_dopant_adatom_interaction/final_state_2/Y/CONTCAR
- Mechanisms_SAA_formation/Ag_dopant_interactions/fcc_dopant_adatom_interaction/final_state_2/Zr
- Mechanisms_SAA_formation/Ag_dopant_interactions/fcc_dopant_adatom_interaction/final_state_2/Zr/CONTCAR
- Mechanisms_SAA_formation/Ag_dopant_interactions/fcc_dopant_adatom_interaction/final_state_2/Ru
- Mechanisms_SAA_formation/Ag_dopant_interactions/fcc_dopant_adatom_interaction/final_state_2/Ru/CONTCAR
- Mechanisms_SAA_formation/Ag_dopant_interactions/fcc_dopant_adatom_interaction/final_state_2/Cu
- Mechanisms_SAA_formation/Ag_dopant_interactions/fcc_dopant_adatom_interaction/final_state_2/Cu/CONTCAR
- Mechanisms_SAA_formation/Ag_dopant_interactions/fcc_dopant_adatom_interaction/final_state_2/Mo
- Mechanisms_SAA_formation/Ag_dopant_interactions/fcc_dopant_adatom_interaction/final_state_2/Mo/CONTCAR
- Mechanisms_SAA_formation/Ag_dopant_interactions/fcc_dopant_adatom_interaction/final_state_2/Pd
- Mechanisms_SAA_formation/Ag_dopant_interactions/fcc_dopant_adatom_interaction/final_state_2/Pd/CONTCAR
- Mechanisms_SAA_formation/Ag_dopant_interactions/fcc_dopant_adatom_interaction/final_state_2/Ag
- Mechanisms_SAA_formation/Ag_dopant_interactions/fcc_dopant_adatom_interaction/final_state_2/Ag/CONTCAR
- Mechanisms_SAA_formation/Ag_dopant_interactions/fcc_dopant_adatom_interaction/final_state_2/Rh
- Mechanisms_SAA_formation/Ag_dopant_interactions/fcc_dopant_adatom_interaction/final_state_2/Rh/CONTCAR
- Mechanisms_SAA_formation/Ag_dopant_interactions/fcc_dopant_adatom_interaction/initial_state_2
- Mechanisms_SAA_formation/Ag_dopant_interactions/fcc_dopant_adatom_interaction/initial_state_2/Nb
- Mechanisms_SAA_formation/Ag_dopant_interactions/fcc_dopant_adatom_interaction/initial_state_2/Nb/CONTCAR
- Mechanisms_SAA_formation/Ag_dopant_interactions/fcc_dopant_adatom_interaction/initial_state_2/Tc
- Mechanisms_SAA_formation/Ag_dopant_interactions/fcc_dopant_adatom_interaction/initial_state_2/Tc/CONTCAR
- Mechanisms_SAA_formation/Ag_dopant_interactions/fcc_dopant_adatom_interaction/initial_state_2/Y
- Mechanisms_SAA_formation/Ag_dopant_interactions/fcc_dopant_adatom_interaction/initial_state_2/Y/CONTCAR
- Mechanisms_SAA_formation/Ag_dopant_interactions/fcc_dopant_adatom_interaction/initial_state_2/Zr
- Mechanisms_SAA_formation/Ag_dopant_interactions/fcc_dopant_adatom_interaction/initial_state_2/Zr/CONTCAR
- Mechanisms_SAA_formation/Ag_dopant_interactions/fcc_dopant_adatom_interaction/initial_state_2/Ru
- Mechanisms_SAA_formation/Ag_dopant_interactions/fcc_dopant_adatom_interaction/initial_state_2/Ru/CONTCAR
- Mechanisms_SAA_formation/Ag_dopant_interactions/fcc_dopant_adatom_interaction/initial_state_2/Cu
- Mechanisms_SAA_formation/Ag_dopant_interactions/fcc_dopant_adatom_interaction/initial_state_2/Cu/CONTCAR
- Mechanisms_SAA_formation/Ag_dopant_interactions/fcc_dopant_adatom_interaction/initial_state_2/Mo
- Mechanisms_SAA_formation/Ag_dopant_interactions/fcc_dopant_adatom_interaction/initial_state_2/Mo/CONTCAR
- Mechanisms_SAA_formation/Ag_dopant_interactions/fcc_dopant_adatom_interaction/initial_state_2/Pd
- Mechanisms_SAA_formation/Ag_dopant_interactions/fcc_dopant_adatom_interaction/initial_state_2/Pd/CONTCAR
- Mechanisms_SAA_formation/Ag_dopant_interactions/fcc_dopant_adatom_interaction/initial_state_2/Ag
- Mechanisms_SAA_formation/Ag_dopant_interactions/fcc_dopant_adatom_interaction/initial_state_2/Ag/CONTCAR
- Mechanisms_SAA_formation/Ag_dopant_interactions/fcc_dopant_adatom_interaction/initial_state_2/Rh
- Mechanisms_SAA_formation/Ag_dopant_interactions/fcc_dopant_adatom_interaction/initial_state_2/Rh/CONTCAR
- Mechanisms_SAA_formation/Ag_dopant_interactions/fcc_dopant_adatom_interaction/initial_state_1
- Mechanisms_SAA_formation/Ag_dopant_interactions/fcc_dopant_adatom_interaction/initial_state_1/Pd
- Mechanisms_SAA_formation/Ag_dopant_interactions/fcc_dopant_adatom_interaction/initial_state_1/Pd/CONTCAR
- Mechanisms_SAA_formation/Ag_dopant_interactions/fcc_dopant_adatom_interaction/initial_state_1/Cu
- Mechanisms_SAA_formation/Ag_dopant_interactions/fcc_dopant_adatom_interaction/initial_state_1/Cu/CONTCAR
- Mechanisms_SAA_formation/Ag_dopant_interactions/fcc_dopant_adatom_interaction/initial_state_1/Mo
- Mechanisms_SAA_formation/Ag_dopant_interactions/fcc_dopant_adatom_interaction/initial_state_1/Mo/CONTCAR
- Mechanisms_SAA_formation/Ag_dopant_interactions/fcc_dopant_adatom_interaction/initial_state_1/Rh
- Mechanisms_SAA_formation/Ag_dopant_interactions/fcc_dopant_adatom_interaction/initial_state_1/Rh/CONTCAR
- Mechanisms_SAA_formation/Ag_dopant_interactions/fcc_dopant_adatom_interaction/initial_state_1/Ag
- Mechanisms_SAA_formation/Ag_dopant_interactions/fcc_dopant_adatom_interaction/initial_state_1/Ag/CONTCAR
- Mechanisms_SAA_formation/Ag_dopant_interactions/fcc_dopant_adatom_interaction/initial_state_1/Zr
- Mechanisms_SAA_formation/Ag_dopant_interactions/fcc_dopant_adatom_interaction/initial_state_1/Zr/CONTCAR
- Mechanisms_SAA_formation/Ag_dopant_interactions/fcc_dopant_adatom_interaction/initial_state_1/Ru
- Mechanisms_SAA_formation/Ag_dopant_interactions/fcc_dopant_adatom_interaction/initial_state_1/Ru/CONTCAR
- Mechanisms_SAA_formation/Ag_dopant_interactions/fcc_dopant_adatom_interaction/initial_state_1/Y
- Mechanisms_SAA_formation/Ag_dopant_interactions/fcc_dopant_adatom_interaction/initial_state_1/Y/CONTCAR
- Mechanisms_SAA_formation/Ag_dopant_interactions/fcc_dopant_adatom_interaction/initial_state_1/Nb
- Mechanisms_SAA_formation/Ag_dopant_interactions/fcc_dopant_adatom_interaction/initial_state_1/Nb/CONTCAR
- Mechanisms_SAA_formation/Ag_dopant_interactions/fcc_dopant_adatom_interaction/initial_state_1/Tc
- Mechanisms_SAA_formation/Ag_dopant_interactions/fcc_dopant_adatom_interaction/initial_state_1/Tc/CONTCAR
- Mechanisms_SAA_formation/Ag_incorp_diff
- Mechanisms_SAA_formation/Ag_incorp_diff/step_attachment_energy
- Mechanisms_SAA_formation/Ag_incorp_diff/step_attachment_energy/final_state
- Mechanisms_SAA_formation/Ag_incorp_diff/step_attachment_energy/final_state/Rh
- Mechanisms_SAA_formation/Ag_incorp_diff/step_attachment_energy/final_state/Rh/CONTCAR
- Mechanisms_SAA_formation/Ag_incorp_diff/step_attachment_energy/final_state/Ag
- Mechanisms_SAA_formation/Ag_incorp_diff/step_attachment_energy/final_state/Ag/CONTCAR
- Mechanisms_SAA_formation/Ag_incorp_diff/step_attachment_energy/final_state/Pd
- Mechanisms_SAA_formation/Ag_incorp_diff/step_attachment_energy/final_state/Pd/CONTCAR
- Mechanisms_SAA_formation/Ag_incorp_diff/step_attachment_energy/final_state/Mo
- Mechanisms_SAA_formation/Ag_incorp_diff/step_attachment_energy/final_state/Mo/CONTCAR
- Mechanisms_SAA_formation/Ag_incorp_diff/step_attachment_energy/final_state/Cu
- Mechanisms_SAA_formation/Ag_incorp_diff/step_attachment_energy/final_state/Cu/CONTCAR
- Mechanisms_SAA_formation/Ag_incorp_diff/step_attachment_energy/final_state/Ru
- Mechanisms_SAA_formation/Ag_incorp_diff/step_attachment_energy/final_state/Ru/CONTCAR
- Mechanisms_SAA_formation/Ag_incorp_diff/step_attachment_energy/final_state/Zr
- Mechanisms_SAA_formation/Ag_incorp_diff/step_attachment_energy/final_state/Zr/CONTCAR
- Mechanisms_SAA_formation/Ag_incorp_diff/step_attachment_energy/final_state/Y
- Mechanisms_SAA_formation/Ag_incorp_diff/step_attachment_energy/final_state/Y/CONTCAR
- Mechanisms_SAA_formation/Ag_incorp_diff/step_attachment_energy/final_state/Tc
- Mechanisms_SAA_formation/Ag_incorp_diff/step_attachment_energy/final_state/Tc/CONTCAR
- Mechanisms_SAA_formation/Ag_incorp_diff/step_attachment_energy/final_state/Nb
- Mechanisms_SAA_formation/Ag_incorp_diff/step_attachment_energy/final_state/Nb/CONTCAR
- Mechanisms_SAA_formation/Ag_incorp_diff/step_attachment_energy/initial_state
- Mechanisms_SAA_formation/Ag_incorp_diff/step_attachment_energy/initial_state/Zr
- Mechanisms_SAA_formation/Ag_incorp_diff/step_attachment_energy/initial_state/Zr/CONTCAR
- Mechanisms_SAA_formation/Ag_incorp_diff/step_attachment_energy/initial_state/Ru
- Mechanisms_SAA_formation/Ag_incorp_diff/step_attachment_energy/initial_state/Ru/CONTCAR
- Mechanisms_SAA_formation/Ag_incorp_diff/step_attachment_energy/initial_state/Mo
- Mechanisms_SAA_formation/Ag_incorp_diff/step_attachment_energy/initial_state/Mo/CONTCAR
- Mechanisms_SAA_formation/Ag_incorp_diff/step_attachment_energy/initial_state/Cu
- Mechanisms_SAA_formation/Ag_incorp_diff/step_attachment_energy/initial_state/Cu/CONTCAR
- Mechanisms_SAA_formation/Ag_incorp_diff/step_attachment_energy/initial_state/Pd
- Mechanisms_SAA_formation/Ag_incorp_diff/step_attachment_energy/initial_state/Pd/CONTCAR
- Mechanisms_SAA_formation/Ag_incorp_diff/step_attachment_energy/initial_state/Ag
- Mechanisms_SAA_formation/Ag_incorp_diff/step_attachment_energy/initial_state/Ag/CONTCAR
- Mechanisms_SAA_formation/Ag_incorp_diff/step_attachment_energy/initial_state/Rh
- Mechanisms_SAA_formation/Ag_incorp_diff/step_attachment_energy/initial_state/Rh/CONTCAR
- Mechanisms_SAA_formation/Ag_incorp_diff/step_attachment_energy/initial_state/Nb
- Mechanisms_SAA_formation/Ag_incorp_diff/step_attachment_energy/initial_state/Nb/CONTCAR
- Mechanisms_SAA_formation/Ag_incorp_diff/step_attachment_energy/initial_state/Tc
- Mechanisms_SAA_formation/Ag_incorp_diff/step_attachment_energy/initial_state/Tc/CONTCAR
- Mechanisms_SAA_formation/Ag_incorp_diff/step_attachment_energy/initial_state/Y
- Mechanisms_SAA_formation/Ag_incorp_diff/step_attachment_energy/initial_state/Y/CONTCAR
- Mechanisms_SAA_formation/Ag_incorp_diff/vacancy_formation_dopant_adjacent
- Mechanisms_SAA_formation/Ag_incorp_diff/vacancy_formation_dopant_adjacent/initial_state_1
- Mechanisms_SAA_formation/Ag_incorp_diff/vacancy_formation_dopant_adjacent/initial_state_1/Ag
- Mechanisms_SAA_formation/Ag_incorp_diff/vacancy_formation_dopant_adjacent/initial_state_1/Ag/CONTCAR
- Mechanisms_SAA_formation/Ag_incorp_diff/vacancy_formation_dopant_adjacent/initial_state_2
- Mechanisms_SAA_formation/Ag_incorp_diff/vacancy_formation_dopant_adjacent/initial_state_2/Pd
- Mechanisms_SAA_formation/Ag_incorp_diff/vacancy_formation_dopant_adjacent/initial_state_2/Pd/CONTCAR
- Mechanisms_SAA_formation/Ag_incorp_diff/vacancy_formation_dopant_adjacent/initial_state_2/Mo
- Mechanisms_SAA_formation/Ag_incorp_diff/vacancy_formation_dopant_adjacent/initial_state_2/Mo/CONTCAR
- Mechanisms_SAA_formation/Ag_incorp_diff/vacancy_formation_dopant_adjacent/initial_state_2/Cu
- Mechanisms_SAA_formation/Ag_incorp_diff/vacancy_formation_dopant_adjacent/initial_state_2/Cu/CONTCAR
- Mechanisms_SAA_formation/Ag_incorp_diff/vacancy_formation_dopant_adjacent/initial_state_2/Rh
- Mechanisms_SAA_formation/Ag_incorp_diff/vacancy_formation_dopant_adjacent/initial_state_2/Rh/CONTCAR
- Mechanisms_SAA_formation/Ag_incorp_diff/vacancy_formation_dopant_adjacent/initial_state_2/Ag
- Mechanisms_SAA_formation/Ag_incorp_diff/vacancy_formation_dopant_adjacent/initial_state_2/Ag/CONTCAR
- Mechanisms_SAA_formation/Ag_incorp_diff/vacancy_formation_dopant_adjacent/initial_state_2/Zr
- Mechanisms_SAA_formation/Ag_incorp_diff/vacancy_formation_dopant_adjacent/initial_state_2/Zr/CONTCAR
- Mechanisms_SAA_formation/Ag_incorp_diff/vacancy_formation_dopant_adjacent/initial_state_2/Y
- Mechanisms_SAA_formation/Ag_incorp_diff/vacancy_formation_dopant_adjacent/initial_state_2/Y/CONTCAR
- Mechanisms_SAA_formation/Ag_incorp_diff/vacancy_formation_dopant_adjacent/initial_state_2/Ru
- Mechanisms_SAA_formation/Ag_incorp_diff/vacancy_formation_dopant_adjacent/initial_state_2/Ru/CONTCAR
- Mechanisms_SAA_formation/Ag_incorp_diff/vacancy_formation_dopant_adjacent/initial_state_2/Nb
- Mechanisms_SAA_formation/Ag_incorp_diff/vacancy_formation_dopant_adjacent/initial_state_2/Nb/CONTCAR
- Mechanisms_SAA_formation/Ag_incorp_diff/vacancy_formation_dopant_adjacent/initial_state_2/Tc
- Mechanisms_SAA_formation/Ag_incorp_diff/vacancy_formation_dopant_adjacent/initial_state_2/Tc/CONTCAR
- Mechanisms_SAA_formation/Ag_incorp_diff/vacancy_formation_dopant_adjacent/final_state_2
- Mechanisms_SAA_formation/Ag_incorp_diff/vacancy_formation_dopant_adjacent/final_state_2/Tc
- Mechanisms_SAA_formation/Ag_incorp_diff/vacancy_formation_dopant_adjacent/final_state_2/Tc/CONTCAR
- Mechanisms_SAA_formation/Ag_incorp_diff/vacancy_formation_dopant_adjacent/final_state_2/Nb
- Mechanisms_SAA_formation/Ag_incorp_diff/vacancy_formation_dopant_adjacent/final_state_2/Nb/CONTCAR
- Mechanisms_SAA_formation/Ag_incorp_diff/vacancy_formation_dopant_adjacent/final_state_2/Ru
- Mechanisms_SAA_formation/Ag_incorp_diff/vacancy_formation_dopant_adjacent/final_state_2/Ru/CONTCAR
- Mechanisms_SAA_formation/Ag_incorp_diff/vacancy_formation_dopant_adjacent/final_state_2/Zr
- Mechanisms_SAA_formation/Ag_incorp_diff/vacancy_formation_dopant_adjacent/final_state_2/Zr/CONTCAR
- Mechanisms_SAA_formation/Ag_incorp_diff/vacancy_formation_dopant_adjacent/final_state_2/Ag
- Mechanisms_SAA_formation/Ag_incorp_diff/vacancy_formation_dopant_adjacent/final_state_2/Ag/CONTCAR
- Mechanisms_SAA_formation/Ag_incorp_diff/vacancy_formation_dopant_adjacent/final_state_2/Rh
- Mechanisms_SAA_formation/Ag_incorp_diff/vacancy_formation_dopant_adjacent/final_state_2/Rh/CONTCAR
- Mechanisms_SAA_formation/Ag_incorp_diff/vacancy_formation_dopant_adjacent/final_state_2/Mo
- Mechanisms_SAA_formation/Ag_incorp_diff/vacancy_formation_dopant_adjacent/final_state_2/Mo/CONTCAR
- Mechanisms_SAA_formation/Ag_incorp_diff/vacancy_formation_dopant_adjacent/final_state_2/Cu
- Mechanisms_SAA_formation/Ag_incorp_diff/vacancy_formation_dopant_adjacent/final_state_2/Cu/CONTCAR
- Mechanisms_SAA_formation/Ag_incorp_diff/vacancy_formation_dopant_adjacent/final_state_2/Y
- Mechanisms_SAA_formation/Ag_incorp_diff/vacancy_formation_dopant_adjacent/final_state_2/Y/CONTCAR
- Mechanisms_SAA_formation/Ag_incorp_diff/vacancy_formation_dopant_adjacent/final_state_2/Pd
- Mechanisms_SAA_formation/Ag_incorp_diff/vacancy_formation_dopant_adjacent/final_state_2/Pd/CONTCAR
- Mechanisms_SAA_formation/Ag_incorp_diff/vacancy_formation_dopant_adjacent/final_state_1
- Mechanisms_SAA_formation/Ag_incorp_diff/vacancy_formation_dopant_adjacent/final_state_1/Ag
- Mechanisms_SAA_formation/Ag_incorp_diff/vacancy_formation_dopant_adjacent/final_state_1/Ag/CONTCAR
- Mechanisms_SAA_formation/Ag_incorp_diff/near_kink_pop_in
- Mechanisms_SAA_formation/Ag_incorp_diff/near_kink_pop_in/final_state
- Mechanisms_SAA_formation/Ag_incorp_diff/near_kink_pop_in/final_state/Pd
- Mechanisms_SAA_formation/Ag_incorp_diff/near_kink_pop_in/final_state/Pd/CONTCAR
- Mechanisms_SAA_formation/Ag_incorp_diff/near_kink_pop_in/final_state/Cu
- Mechanisms_SAA_formation/Ag_incorp_diff/near_kink_pop_in/final_state/Cu/CONTCAR
- Mechanisms_SAA_formation/Ag_incorp_diff/near_kink_pop_in/final_state/Mo
- Mechanisms_SAA_formation/Ag_incorp_diff/near_kink_pop_in/final_state/Mo/CONTCAR
- Mechanisms_SAA_formation/Ag_incorp_diff/near_kink_pop_in/final_state/Rh
- Mechanisms_SAA_formation/Ag_incorp_diff/near_kink_pop_in/final_state/Rh/CONTCAR
- Mechanisms_SAA_formation/Ag_incorp_diff/near_kink_pop_in/final_state/Ag
- Mechanisms_SAA_formation/Ag_incorp_diff/near_kink_pop_in/final_state/Ag/CONTCAR
- Mechanisms_SAA_formation/Ag_incorp_diff/near_kink_pop_in/final_state/Zr
- Mechanisms_SAA_formation/Ag_incorp_diff/near_kink_pop_in/final_state/Zr/CONTCAR
- Mechanisms_SAA_formation/Ag_incorp_diff/near_kink_pop_in/final_state/Y
- Mechanisms_SAA_formation/Ag_incorp_diff/near_kink_pop_in/final_state/Y/CONTCAR
- Mechanisms_SAA_formation/Ag_incorp_diff/near_kink_pop_in/final_state/Ru
- Mechanisms_SAA_formation/Ag_incorp_diff/near_kink_pop_in/final_state/Ru/CONTCAR
- Mechanisms_SAA_formation/Ag_incorp_diff/near_kink_pop_in/final_state/Nb
- Mechanisms_SAA_formation/Ag_incorp_diff/near_kink_pop_in/final_state/Nb/CONTCAR
- Mechanisms_SAA_formation/Ag_incorp_diff/near_kink_pop_in/final_state/Tc
- Mechanisms_SAA_formation/Ag_incorp_diff/near_kink_pop_in/final_state/Tc/CONTCAR
- Mechanisms_SAA_formation/Ag_incorp_diff/near_kink_pop_in/initial_state
- Mechanisms_SAA_formation/Ag_incorp_diff/near_kink_pop_in/initial_state/Ru
- Mechanisms_SAA_formation/Ag_incorp_diff/near_kink_pop_in/initial_state/Ru/CONTCAR
- Mechanisms_SAA_formation/Ag_incorp_diff/near_kink_pop_in/initial_state/Zr
- Mechanisms_SAA_formation/Ag_incorp_diff/near_kink_pop_in/initial_state/Zr/CONTCAR
- Mechanisms_SAA_formation/Ag_incorp_diff/near_kink_pop_in/initial_state/Rh
- Mechanisms_SAA_formation/Ag_incorp_diff/near_kink_pop_in/initial_state/Rh/CONTCAR
- Mechanisms_SAA_formation/Ag_incorp_diff/near_kink_pop_in/initial_state/Ag
- Mechanisms_SAA_formation/Ag_incorp_diff/near_kink_pop_in/initial_state/Ag/CONTCAR
- Mechanisms_SAA_formation/Ag_incorp_diff/near_kink_pop_in/initial_state/Pd
- Mechanisms_SAA_formation/Ag_incorp_diff/near_kink_pop_in/initial_state/Pd/CONTCAR
- Mechanisms_SAA_formation/Ag_incorp_diff/near_kink_pop_in/initial_state/Cu
- Mechanisms_SAA_formation/Ag_incorp_diff/near_kink_pop_in/initial_state/Cu/CONTCAR
- Mechanisms_SAA_formation/Ag_incorp_diff/near_kink_pop_in/initial_state/Mo
- Mechanisms_SAA_formation/Ag_incorp_diff/near_kink_pop_in/initial_state/Mo/CONTCAR
- Mechanisms_SAA_formation/Ag_incorp_diff/near_kink_pop_in/initial_state/Tc
- Mechanisms_SAA_formation/Ag_incorp_diff/near_kink_pop_in/initial_state/Tc/CONTCAR
- Mechanisms_SAA_formation/Ag_incorp_diff/near_kink_pop_in/initial_state/Nb
- Mechanisms_SAA_formation/Ag_incorp_diff/near_kink_pop_in/initial_state/Nb/CONTCAR
- Mechanisms_SAA_formation/Ag_incorp_diff/near_kink_pop_in/initial_state/Y
- Mechanisms_SAA_formation/Ag_incorp_diff/near_kink_pop_in/initial_state/Y/CONTCAR
- Mechanisms_SAA_formation/Ag_incorp_diff/near_kink_pop_in/transition_state
- Mechanisms_SAA_formation/Ag_incorp_diff/near_kink_pop_in/transition_state/Zr
- Mechanisms_SAA_formation/Ag_incorp_diff/near_kink_pop_in/transition_state/Zr/CONTCAR
- Mechanisms_SAA_formation/Ag_incorp_diff/near_kink_pop_in/transition_state/Ru
- Mechanisms_SAA_formation/Ag_incorp_diff/near_kink_pop_in/transition_state/Ru/CONTCAR
- Mechanisms_SAA_formation/Ag_incorp_diff/near_kink_pop_in/transition_state/Cu
- Mechanisms_SAA_formation/Ag_incorp_diff/near_kink_pop_in/transition_state/Cu/CONTCAR
- Mechanisms_SAA_formation/Ag_incorp_diff/near_kink_pop_in/transition_state/Mo
- Mechanisms_SAA_formation/Ag_incorp_diff/near_kink_pop_in/transition_state/Mo/CONTCAR
- Mechanisms_SAA_formation/Ag_incorp_diff/near_kink_pop_in/transition_state/Pd
- Mechanisms_SAA_formation/Ag_incorp_diff/near_kink_pop_in/transition_state/Pd/CONTCAR
- Mechanisms_SAA_formation/Ag_incorp_diff/near_kink_pop_in/transition_state/Y
- Mechanisms_SAA_formation/Ag_incorp_diff/near_kink_pop_in/transition_state/Y/CONTCAR
- Mechanisms_SAA_formation/Ag_incorp_diff/near_kink_pop_in/transition_state/Ag
- Mechanisms_SAA_formation/Ag_incorp_diff/near_kink_pop_in/transition_state/Ag/CONTCAR
- Mechanisms_SAA_formation/Ag_incorp_diff/near_kink_pop_in/transition_state/Rh
- Mechanisms_SAA_formation/Ag_incorp_diff/near_kink_pop_in/transition_state/Rh/CONTCAR
- Mechanisms_SAA_formation/Ag_incorp_diff/near_kink_pop_in/transition_state/Nb
- Mechanisms_SAA_formation/Ag_incorp_diff/near_kink_pop_in/transition_state/Nb/CONTCAR
- Mechanisms_SAA_formation/Ag_incorp_diff/near_kink_pop_in/transition_state/Tc
- Mechanisms_SAA_formation/Ag_incorp_diff/near_kink_pop_in/transition_state/Tc/CONTCAR
- Mechanisms_SAA_formation/Ag_incorp_diff/vacancy_mediated_diffusion
- Mechanisms_SAA_formation/Ag_incorp_diff/vacancy_mediated_diffusion/final_state
- Mechanisms_SAA_formation/Ag_incorp_diff/vacancy_mediated_diffusion/final_state/Ag
- Mechanisms_SAA_formation/Ag_incorp_diff/vacancy_mediated_diffusion/final_state/Ag/CONTCAR
- Mechanisms_SAA_formation/Ag_incorp_diff/vacancy_mediated_diffusion/final_state/Rh
- Mechanisms_SAA_formation/Ag_incorp_diff/vacancy_mediated_diffusion/final_state/Rh/CONTCAR
- Mechanisms_SAA_formation/Ag_incorp_diff/vacancy_mediated_diffusion/final_state/Mo
[truncated: 2,542 more entries]
