# Supplementary material for: Mechanisms for the formation of active sites in single-atom alloys
Source: Nanoscale. 2026 Apr 13;18(18):9709–22. doi: 10.1039/d5nr05517b (PMC13071885; doi:10.1039/d5nr05517b)
Supplement: NR-018-D5NR05517B-s001 [file NR-018-D5NR05517B-s001.tar › Mechanisms_SAA_formation/Ag_dopant_interactions/hcp_dopant_adatom_interaction/final_state_2/Pd/CONTCAR]

Ag Pd                                   
   1.0000000000000000     
     8.6592338850511492    0.0000000000000000    0.0000000000000000
     4.3296169425255746    7.4991165217653144    0.0000000000000000
     0.0000000000000000    0.0000000000000000   24.4269798141303625
  Ag              Pd            
    44     2
Selective dynamics
Direct
  0.8888888888888857  0.2222222222222214  0.3070375485249883   F   F   F
  0.1096610873108304  0.7788297497280171  0.5005879851137764   T   T   T
  0.4444771454717071  0.7769968742834591  0.5007294198458471   T   T   T
  0.7777922475032465  0.7777922475032465  0.5011420673526304   T   T   T
  0.8888730374068761  0.2212325762117436  0.5977405522638214   T   T   T
  0.2220923091235880  0.2220923091235880  0.5967071032187895   T   T   T
  0.5579646064166025  0.2200633810415474  0.5955988481972215   T   T   T
  0.8885806882335732  0.5544805332647380  0.5976946870276698   T   T   T
  0.2200633810415474  0.5579646064166025  0.5955988481972215   T   T   T
  0.5547392381842442  0.5547392381842442  0.5977254487338677   T   T   T
  0.8875063671416135  0.8875063671416135  0.5995786457053681   T   T   T
  0.2212325762117436  0.8888730374068761  0.5977405522638214   T   T   T
  0.5544805332647380  0.8885806882335732  0.5976946870276698   T   T   T
  0.9976193748175958  0.9976193748175958  0.6952842514072578   T   T   T
  0.3322108026141615  0.9969188432127557  0.6940505604578331   T   T   T
  0.6593217533462478  0.0037065602824124  0.6958899563682591   T   T   T
  0.9969188432127557  0.3322108026141615  0.6940505604578331   T   T   T
  0.6641846257285153  0.3323782446224346  0.6937512893399034   T   T   T
  0.0037065602824124  0.6593217533462478  0.6958899563682591   T   T   T
  0.3323782446224346  0.6641846257285153  0.6937512893399034   T   T   T
  0.7769968742834591  0.4444771454717071  0.5007294198458471   T   T   T
  0.6658735434966175  0.6658735434966175  0.6939195589755671   T   T   T
  0.4446409653631287  0.4446409653631287  0.5000952562805918   T   T   T
  0.7788297497280171  0.1096610873108304  0.5005879851137764   T   T   T
  0.2222222222222214  0.2222222222222214  0.3070375485249883   F   F   F
  0.5555555555555571  0.2222222222222214  0.3070375485249883   F   F   F
  0.8888888888888857  0.5555555555555571  0.3070375485249883   F   F   F
  0.2222222222222214  0.5555555555555571  0.3070375485249883   F   F   F
  0.5555555555555571  0.5555555555555571  0.3070375485249883   F   F   F
  0.8888888888888857  0.8888888888888857  0.3070375485249883   F   F   F
  0.2222222222222214  0.8888888888888857  0.3070375485249883   F   F   F
  0.5555555555555571  0.8888888888888857  0.3070375485249883   F   F   F
  0.1101627743335788  0.4444228690292322  0.5000843303844391   T   T   T
  0.0000000000000000  0.0000000000000000  0.4035187742624942   F   F   F
  0.6666666666666643  0.0000000000000000  0.4035187742624942   F   F   F
  0.0000000000000000  0.3333333333333357  0.4035187742624942   F   F   F
  0.3333333333333357  0.3333333333333357  0.4035187742624942   F   F   F
  0.6666666666666643  0.3333333333333357  0.4035187742624942   F   F   F
  0.0000000000000000  0.6666666666666643  0.4035187742624942   F   F   F
  0.3333333333333357  0.6666666666666643  0.4035187742624942   F   F   F
  0.6666666666666643  0.6666666666666643  0.4035187742624942   F   F   F
  0.1109808112076661  0.1109808112076661  0.5006967403994892   T   T   T
  0.4444228690292322  0.1101627743335788  0.5000843303844391   T   T   T
  0.3333333333333357  0.0000000000000000  0.4035187742624942   F   F   F
  0.2413600446386691  0.2413600446386691  0.7727086112625837   T   T   T
  0.3377789600290346  0.3377789600290346  0.6856261870789587   T   T   T

  0.00000000E+00  0.00000000E+00  0.00000000E+00
  0.00000000E+00  0.00000000E+00  0.00000000E+00
  0.00000000E+00  0.00000000E+00  0.00000000E+00
  0.00000000E+00  0.00000000E+00  0.00000000E+00
  0.00000000E+00  0.00000000E+00  0.00000000E+00
  0.00000000E+00  0.00000000E+00  0.00000000E+00
  0.00000000E+00  0.00000000E+00  0.00000000E+00
  0.00000000E+00  0.00000000E+00  0.00000000E+00
  0.00000000E+00  0.00000000E+00  0.00000000E+00
  0.00000000E+00  0.00000000E+00  0.00000000E+00
  0.00000000E+00  0.00000000E+00  0.00000000E+00
  0.00000000E+00  0.00000000E+00  0.00000000E+00
  0.00000000E+00  0.00000000E+00  0.00000000E+00
  0.00000000E+00  0.00000000E+00  0.00000000E+00
  0.00000000E+00  0.00000000E+00  0.00000000E+00
  0.00000000E+00  0.00000000E+00  0.00000000E+00
  0.00000000E+00  0.00000000E+00  0.00000000E+00
  0.00000000E+00  0.00000000E+00  0.00000000E+00
  0.00000000E+00  0.00000000E+00  0.00000000E+00
  0.00000000E+00  0.00000000E+00  0.00000000E+00
  0.00000000E+00  0.00000000E+00  0.00000000E+00
  0.00000000E+00  0.00000000E+00  0.00000000E+00
  0.00000000E+00  0.00000000E+00  0.00000000E+00
  0.00000000E+00  0.00000000E+00  0.00000000E+00
  0.00000000E+00  0.00000000E+00  0.00000000E+00
  0.00000000E+00  0.00000000E+00  0.00000000E+00
  0.00000000E+00  0.00000000E+00  0.00000000E+00
  0.00000000E+00  0.00000000E+00  0.00000000E+00
  0.00000000E+00  0.00000000E+00  0.00000000E+00
  0.00000000E+00  0.00000000E+00  0.00000000E+00
  0.00000000E+00  0.00000000E+00  0.00000000E+00
  0.00000000E+00  0.00000000E+00  0.00000000E+00
  0.00000000E+00  0.00000000E+00  0.00000000E+00
  0.00000000E+00  0.00000000E+00  0.00000000E+00
  0.00000000E+00  0.00000000E+00  0.00000000E+00
  0.00000000E+00  0.00000000E+00  0.00000000E+00
  0.00000000E+00  0.00000000E+00  0.00000000E+00
  0.00000000E+00  0.00000000E+00  0.00000000E+00
  0.00000000E+00  0.00000000E+00  0.00000000E+00
  0.00000000E+00  0.00000000E+00  0.00000000E+00
  0.00000000E+00  0.00000000E+00  0.00000000E+00
  0.00000000E+00  0.00000000E+00  0.00000000E+00
  0.00000000E+00  0.00000000E+00  0.00000000E+00
  0.00000000E+00  0.00000000E+00  0.00000000E+00
  0.00000000E+00  0.00000000E+00  0.00000000E+00
  0.00000000E+00  0.00000000E+00  0.00000000E+00
