# Supplementary material for: Mechanisms for the formation of active sites in single-atom alloys
Source: Nanoscale. 2026 Apr 13;18(18):9709–22. doi: 10.1039/d5nr05517b (PMC13071885; doi:10.1039/d5nr05517b)
Supplement: NR-018-D5NR05517B-s001 [file NR-018-D5NR05517B-s001.tar › Mechanisms_SAA_formation/Ag_dopant_interactions/hcp_dopant_adatom_interaction/final_state_2/Cu/CONTCAR]

Ag Cu                                   
   1.0000000000000000     
     8.6592338850511492    0.0000000000000000    0.0000000000000000
     4.3296169425255746    7.4991165217653144    0.0000000000000000
     0.0000000000000000    0.0000000000000000   24.4269798141303625
  Ag              Cu            
    44     2
Selective dynamics
Direct
  0.8888888888888857  0.2222222222222214  0.3070375485249883   F   F   F
  0.1100344842614107  0.7779462897701017  0.5009108266169738   T   T   T
  0.4436330611591027  0.7771174094462527  0.5008005613454758   T   T   T
  0.7771554664997173  0.7771554664997175  0.5011381903660944   T   T   T
  0.8892158730445120  0.2206203336677843  0.5982564679003440   T   T   T
  0.2219465913048906  0.2219465913048906  0.5966875193740880   T   T   T
  0.5553675054881319  0.2204568212676830  0.5964030107282283   T   T   T
  0.8886459043259876  0.5533217321010765  0.5979876779870301   T   T   T
  0.2204568212676830  0.5553675054881319  0.5964030107282283   T   T   T
  0.5544652727611725  0.5544652727611725  0.5976486213056568   T   T   T
  0.8867016770055532  0.8867016770055532  0.5992521382668735   T   T   T
  0.2206203336677843  0.8892158730445120  0.5982564679003440   T   T   T
  0.5533217321010765  0.8886459043259876  0.5979876779870301   T   T   T
  0.9963104072541020  0.9963104072541020  0.6953776690426863   T   T   T
  0.3304230891768111  0.9993171500529332  0.6951438993906104   T   T   T
  0.6549086203954639  0.0066690282914449  0.6960618784660898   T   T   T
  0.9993171500529332  0.3304230891768111  0.6951438993906104   T   T   T
  0.6619630367085859  0.3322060433554975  0.6942405192556385   T   T   T
  0.0066690282914449  0.6549086203954639  0.6960618784660898   T   T   T
  0.3322060433554975  0.6619630367085859  0.6942405192556385   T   T   T
  0.7771174094462527  0.4436330611591027  0.5008005613454758   T   T   T
  0.6657540107494979  0.6657540107494979  0.6945484660451638   T   T   T
  0.4441149567240357  0.4441149567240357  0.4999645109338839   T   T   T
  0.7779462897701017  0.1100344842614107  0.5009108266169738   T   T   T
  0.2222222222222214  0.2222222222222214  0.3070375485249883   F   F   F
  0.5555555555555571  0.2222222222222214  0.3070375485249883   F   F   F
  0.8888888888888857  0.5555555555555571  0.3070375485249883   F   F   F
  0.2222222222222214  0.5555555555555571  0.3070375485249883   F   F   F
  0.5555555555555571  0.5555555555555571  0.3070375485249883   F   F   F
  0.8888888888888857  0.8888888888888857  0.3070375485249883   F   F   F
  0.2222222222222214  0.8888888888888857  0.3070375485249883   F   F   F
  0.5555555555555571  0.8888888888888857  0.3070375485249883   F   F   F
  0.1098067074521468  0.4445237559499049  0.4998786908783279   T   T   T
  0.0000000000000000  0.0000000000000000  0.4035187742624942   F   F   F
  0.6666666666666643  0.0000000000000000  0.4035187742624942   F   F   F
  0.0000000000000000  0.3333333333333357  0.4035187742624942   F   F   F
  0.3333333333333357  0.3333333333333357  0.4035187742624942   F   F   F
  0.6666666666666643  0.3333333333333357  0.4035187742624942   F   F   F
  0.0000000000000000  0.6666666666666643  0.4035187742624942   F   F   F
  0.3333333333333357  0.6666666666666643  0.4035187742624942   F   F   F
  0.6666666666666643  0.6666666666666643  0.4035187742624942   F   F   F
  0.1103657785927493  0.1103657785927493  0.5004169568174907   T   T   T
  0.4445237559499049  0.1098067074521468  0.4998786908783279   T   T   T
  0.3333333333333357  0.0000000000000000  0.4035187742624942   F   F   F
  0.2567542959858672  0.2567542959858672  0.7629646585701674   T   T   T
  0.3399522761001248  0.3399522761001248  0.6824642016729541   T   T   T

  0.00000000E+00  0.00000000E+00  0.00000000E+00
  0.00000000E+00  0.00000000E+00  0.00000000E+00
  0.00000000E+00  0.00000000E+00  0.00000000E+00
  0.00000000E+00  0.00000000E+00  0.00000000E+00
  0.00000000E+00  0.00000000E+00  0.00000000E+00
  0.00000000E+00  0.00000000E+00  0.00000000E+00
  0.00000000E+00  0.00000000E+00  0.00000000E+00
  0.00000000E+00  0.00000000E+00  0.00000000E+00
  0.00000000E+00  0.00000000E+00  0.00000000E+00
  0.00000000E+00  0.00000000E+00  0.00000000E+00
  0.00000000E+00  0.00000000E+00  0.00000000E+00
  0.00000000E+00  0.00000000E+00  0.00000000E+00
  0.00000000E+00  0.00000000E+00  0.00000000E+00
  0.00000000E+00  0.00000000E+00  0.00000000E+00
  0.00000000E+00  0.00000000E+00  0.00000000E+00
  0.00000000E+00  0.00000000E+00  0.00000000E+00
  0.00000000E+00  0.00000000E+00  0.00000000E+00
  0.00000000E+00  0.00000000E+00  0.00000000E+00
  0.00000000E+00  0.00000000E+00  0.00000000E+00
  0.00000000E+00  0.00000000E+00  0.00000000E+00
  0.00000000E+00  0.00000000E+00  0.00000000E+00
  0.00000000E+00  0.00000000E+00  0.00000000E+00
  0.00000000E+00  0.00000000E+00  0.00000000E+00
  0.00000000E+00  0.00000000E+00  0.00000000E+00
  0.00000000E+00  0.00000000E+00  0.00000000E+00
  0.00000000E+00  0.00000000E+00  0.00000000E+00
  0.00000000E+00  0.00000000E+00  0.00000000E+00
  0.00000000E+00  0.00000000E+00  0.00000000E+00
  0.00000000E+00  0.00000000E+00  0.00000000E+00
  0.00000000E+00  0.00000000E+00  0.00000000E+00
  0.00000000E+00  0.00000000E+00  0.00000000E+00
  0.00000000E+00  0.00000000E+00  0.00000000E+00
  0.00000000E+00  0.00000000E+00  0.00000000E+00
  0.00000000E+00  0.00000000E+00  0.00000000E+00
  0.00000000E+00  0.00000000E+00  0.00000000E+00
  0.00000000E+00  0.00000000E+00  0.00000000E+00
  0.00000000E+00  0.00000000E+00  0.00000000E+00
  0.00000000E+00  0.00000000E+00  0.00000000E+00
  0.00000000E+00  0.00000000E+00  0.00000000E+00
  0.00000000E+00  0.00000000E+00  0.00000000E+00
  0.00000000E+00  0.00000000E+00  0.00000000E+00
  0.00000000E+00  0.00000000E+00  0.00000000E+00
  0.00000000E+00  0.00000000E+00  0.00000000E+00
  0.00000000E+00  0.00000000E+00  0.00000000E+00
  0.00000000E+00  0.00000000E+00  0.00000000E+00
  0.00000000E+00  0.00000000E+00  0.00000000E+00
