# Supplementary material for: Mechanisms for the formation of active sites in single-atom alloys
Source: Nanoscale. 2026 Apr 13;18(18):9709–22. doi: 10.1039/d5nr05517b (PMC13071885; doi:10.1039/d5nr05517b)
Supplement: NR-018-D5NR05517B-s001 [file NR-018-D5NR05517B-s001.tar › Mechanisms_SAA_formation/Ag_dopant_interactions/hcp_dopant_adatom_interaction/final_state_2/Mo/CONTCAR]

Ag Mo                                   
   1.0000000000000000     
     8.6592338850511492    0.0000000000000000    0.0000000000000000
     4.3296169425255746    7.4991165217653144    0.0000000000000000
     0.0000000000000000    0.0000000000000000   24.4269798141303625
  Ag              Mo            
    44     2
Selective dynamics
Direct
  0.8888888888888857  0.2222222222222214  0.3070375485249883   F   F   F
  0.1089551279899808  0.7788416014735426  0.5003806783341488   T   T   T
  0.4439406981075037  0.7763366801774317  0.5014543707344066   T   T   T
  0.7767817205314642  0.7767817205314642  0.5019523929117979   T   T   T
  0.8875462362414829  0.2197219218331919  0.5985891578947079   T   T   T
  0.2196629795784611  0.2196629795784611  0.5953760785567971   T   T   T
  0.5592006235290607  0.2156061174735376  0.5951647832432305   T   T   T
  0.8881698491254467  0.5524960395794530  0.5993427079935424   T   T   T
  0.2156061174735377  0.5592006235290607  0.5951647832432305   T   T   T
  0.5531284605401329  0.5531284605401329  0.5993527493219730   T   T   T
  0.8860281180564324  0.8860281180564324  0.6006683388206429   T   T   T
  0.2197219218331919  0.8875462362414829  0.5985891578947079   T   T   T
  0.5524960395794530  0.8881698491254467  0.5993427079935424   T   T   T
  0.9962616846822913  0.9962616846822913  0.6972182339068427   T   T   T
  0.3289123670973107  0.9950919874169414  0.6964917922492256   T   T   T
  0.6605011049078613  0.9991021341846409  0.6991212508395599   T   T   T
  0.9950919874169414  0.3289123670973107  0.6964917922492256   T   T   T
  0.6658756726069405  0.3301614707902176  0.6968670330174058   T   T   T
  0.9991021341846409  0.6605011049078613  0.6991212508395599   T   T   T
  0.3301614707902176  0.6658756726069405  0.6968670330174058   T   T   T
  0.7763366801774317  0.4439406981075037  0.5014543707344066   T   T   T
  0.6642491649055896  0.6642491649055896  0.6967098417337709   T   T   T
  0.4439909934229297  0.4439909934229297  0.5003088751929060   T   T   T
  0.7788416014735426  0.1089551279899808  0.5003806783341488   T   T   T
  0.2222222222222214  0.2222222222222214  0.3070375485249883   F   F   F
  0.5555555555555571  0.2222222222222214  0.3070375485249883   F   F   F
  0.8888888888888857  0.5555555555555571  0.3070375485249883   F   F   F
  0.2222222222222214  0.5555555555555571  0.3070375485249883   F   F   F
  0.5555555555555571  0.5555555555555571  0.3070375485249883   F   F   F
  0.8888888888888857  0.8888888888888857  0.3070375485249883   F   F   F
  0.2222222222222214  0.8888888888888857  0.3070375485249883   F   F   F
  0.5555555555555571  0.8888888888888857  0.3070375485249883   F   F   F
  0.1086828661566770  0.4444324489375023  0.4997106834789773   T   T   T
  0.0000000000000000  0.0000000000000000  0.4035187742624942   F   F   F
  0.6666666666666643  0.0000000000000000  0.4035187742624942   F   F   F
  0.0000000000000000  0.3333333333333357  0.4035187742624942   F   F   F
  0.3333333333333357  0.3333333333333357  0.4035187742624942   F   F   F
  0.6666666666666643  0.3333333333333357  0.4035187742624942   F   F   F
  0.0000000000000000  0.6666666666666643  0.4035187742624942   F   F   F
  0.3333333333333357  0.6666666666666643  0.4035187742624942   F   F   F
  0.6666666666666643  0.6666666666666643  0.4035187742624942   F   F   F
  0.1096968622133268  0.1096968622133268  0.5000306817145380   T   T   T
  0.4444324489375023  0.1086828661566770  0.4997106834789773   T   T   T
  0.3333333333333357  0.0000000000000000  0.4035187742624942   F   F   F
  0.2799916090853886  0.2799916090853886  0.7640344454340466   T   T   T
  0.3369329116672102  0.3369329116672102  0.6885476510852531   T   T   T

  0.00000000E+00  0.00000000E+00  0.00000000E+00
  0.00000000E+00  0.00000000E+00  0.00000000E+00
  0.00000000E+00  0.00000000E+00  0.00000000E+00
  0.00000000E+00  0.00000000E+00  0.00000000E+00
  0.00000000E+00  0.00000000E+00  0.00000000E+00
  0.00000000E+00  0.00000000E+00  0.00000000E+00
  0.00000000E+00  0.00000000E+00  0.00000000E+00
  0.00000000E+00  0.00000000E+00  0.00000000E+00
  0.00000000E+00  0.00000000E+00  0.00000000E+00
  0.00000000E+00  0.00000000E+00  0.00000000E+00
  0.00000000E+00  0.00000000E+00  0.00000000E+00
  0.00000000E+00  0.00000000E+00  0.00000000E+00
  0.00000000E+00  0.00000000E+00  0.00000000E+00
  0.00000000E+00  0.00000000E+00  0.00000000E+00
  0.00000000E+00  0.00000000E+00  0.00000000E+00
  0.00000000E+00  0.00000000E+00  0.00000000E+00
  0.00000000E+00  0.00000000E+00  0.00000000E+00
  0.00000000E+00  0.00000000E+00  0.00000000E+00
  0.00000000E+00  0.00000000E+00  0.00000000E+00
  0.00000000E+00  0.00000000E+00  0.00000000E+00
  0.00000000E+00  0.00000000E+00  0.00000000E+00
  0.00000000E+00  0.00000000E+00  0.00000000E+00
  0.00000000E+00  0.00000000E+00  0.00000000E+00
  0.00000000E+00  0.00000000E+00  0.00000000E+00
  0.00000000E+00  0.00000000E+00  0.00000000E+00
  0.00000000E+00  0.00000000E+00  0.00000000E+00
  0.00000000E+00  0.00000000E+00  0.00000000E+00
  0.00000000E+00  0.00000000E+00  0.00000000E+00
  0.00000000E+00  0.00000000E+00  0.00000000E+00
  0.00000000E+00  0.00000000E+00  0.00000000E+00
  0.00000000E+00  0.00000000E+00  0.00000000E+00
  0.00000000E+00  0.00000000E+00  0.00000000E+00
  0.00000000E+00  0.00000000E+00  0.00000000E+00
  0.00000000E+00  0.00000000E+00  0.00000000E+00
  0.00000000E+00  0.00000000E+00  0.00000000E+00
  0.00000000E+00  0.00000000E+00  0.00000000E+00
  0.00000000E+00  0.00000000E+00  0.00000000E+00
  0.00000000E+00  0.00000000E+00  0.00000000E+00
  0.00000000E+00  0.00000000E+00  0.00000000E+00
  0.00000000E+00  0.00000000E+00  0.00000000E+00
  0.00000000E+00  0.00000000E+00  0.00000000E+00
  0.00000000E+00  0.00000000E+00  0.00000000E+00
  0.00000000E+00  0.00000000E+00  0.00000000E+00
  0.00000000E+00  0.00000000E+00  0.00000000E+00
  0.00000000E+00  0.00000000E+00  0.00000000E+00
  0.00000000E+00  0.00000000E+00  0.00000000E+00
