# Supplementary material for: Mechanisms for the formation of active sites in single-atom alloys
Source: Nanoscale. 2026 Apr 13;18(18):9709–22. doi: 10.1039/d5nr05517b (PMC13071885; doi:10.1039/d5nr05517b)
Supplement: NR-018-D5NR05517B-s001 [file NR-018-D5NR05517B-s001.tar › Mechanisms_SAA_formation/Ag_dopant_interactions/hcp_dopant_adatom_interaction/final_state_2/Ag/CONTCAR]

Ag                                      
   1.0000000000000000     
     8.6592338850511492    0.0000000000000000    0.0000000000000000
     4.3296169425255746    7.4991165217653144    0.0000000000000000
     0.0000000000000000    0.0000000000000000   24.4269798141303625
  Ag            
    46
Selective dynamics
Direct
  0.8888888888888857  0.2222222222222214  0.3070375485249883   F   F   F
  0.4444585679980103  0.7777495306706438  0.5004022450692678   T   T   T
  0.7777524943335303  0.7777524943335303  0.5008044424311133   T   T   T
  0.8897603736579472  0.2218985484191505  0.5973645009617482   T   T   T
  0.2222222222222214  0.2222222222222214  0.5960233780758505   T   T   T
  0.5550077445895736  0.2218985484191505  0.5973645009617482   T   T   T
  0.8897603736579472  0.5550077445895736  0.5973645009617482   T   T   T
  0.2218985484191505  0.5550077445895736  0.5973645009617482   T   T   T
  0.5555555555555571  0.5555555555555571  0.5972575688897038   T   T   T
  0.8888888888888857  0.8888888888888857  0.5982263697194610   T   T   T
  0.2218985484191505  0.8897603736579472  0.5973645009617482   T   T   T
  0.5550077445895736  0.8897603736579472  0.5973645009617482   T   T   T
  0.0002439650624337  0.0002439650624337  0.6954021535763371   T   T   T
  0.3350001476183781  0.9966663714299152  0.6936248670958641   T   T   T
  0.6661787365417968  0.0002439650624337  0.6954021535763371   T   T   T
  0.9966663714299152  0.3350001476183781  0.6936248670958641   T   T   T
  0.2222222222222214  0.2222222222222214  0.7815886851763129   T   T   T
  0.6666875904709664  0.3332914857247318  0.6940736341643970   T   T   T
  0.0002439650624337  0.6661787365417968  0.6954021535763371   T   T   T
  0.3332914857247318  0.6666875904709664  0.6940736341643970   T   T   T
  0.1111616779996180  0.7777524943335303  0.5008044424311133   T   T   T
  0.7777495306706438  0.4444585679980103  0.5004022450692678   T   T   T
  0.4444585679980103  0.4444585679980103  0.5004022450692678   T   T   T
  0.1108277619232567  0.4450111428201580  0.4998908415680653   T   T   T
  0.2222222222222214  0.2222222222222214  0.3070375485249883   F   F   F
  0.5555555555555571  0.2222222222222214  0.3070375485249883   F   F   F
  0.8888888888888857  0.5555555555555571  0.3070375485249883   F   F   F
  0.2222222222222214  0.5555555555555571  0.3070375485249883   F   F   F
  0.5555555555555571  0.5555555555555571  0.3070375485249883   F   F   F
  0.8888888888888857  0.8888888888888857  0.3070375485249883   F   F   F
  0.2222222222222214  0.8888888888888857  0.3070375485249883   F   F   F
  0.5555555555555571  0.8888888888888857  0.3070375485249883   F   F   F
  0.0000000000000000  0.0000000000000000  0.4035187742624942   F   F   F
  0.6666875904709664  0.6666875904709664  0.6940736341643970   T   T   T
  0.3333333333333357  0.0000000000000000  0.4035187742624942   F   F   F
  0.0000000000000000  0.3333333333333357  0.4035187742624942   F   F   F
  0.3333333333333357  0.3333333333333357  0.4035187742624942   F   F   F
  0.6666666666666643  0.3333333333333357  0.4035187742624942   F   F   F
  0.0000000000000000  0.6666666666666643  0.4035187742624942   F   F   F
  0.3333333333333357  0.6666666666666643  0.4035187742624942   F   F   F
  0.6666666666666643  0.6666666666666643  0.4035187742624942   F   F   F
  0.1108277619232567  0.1108277619232567  0.4998908415680653   T   T   T
  0.4450111428201580  0.1108277619232567  0.4998908415680653   T   T   T
  0.7777524943335303  0.1111616779996180  0.5008044424311133   T   T   T
  0.6666666666666643  0.0000000000000000  0.4035187742624942   F   F   F
  0.3350001476183781  0.3350001476183781  0.6936248670958641   T   T   T

  0.00000000E+00  0.00000000E+00  0.00000000E+00
  0.00000000E+00  0.00000000E+00  0.00000000E+00
  0.00000000E+00  0.00000000E+00  0.00000000E+00
  0.00000000E+00  0.00000000E+00  0.00000000E+00
  0.00000000E+00  0.00000000E+00  0.00000000E+00
  0.00000000E+00  0.00000000E+00  0.00000000E+00
  0.00000000E+00  0.00000000E+00  0.00000000E+00
  0.00000000E+00  0.00000000E+00  0.00000000E+00
  0.00000000E+00  0.00000000E+00  0.00000000E+00
  0.00000000E+00  0.00000000E+00  0.00000000E+00
  0.00000000E+00  0.00000000E+00  0.00000000E+00
  0.00000000E+00  0.00000000E+00  0.00000000E+00
  0.00000000E+00  0.00000000E+00  0.00000000E+00
  0.00000000E+00  0.00000000E+00  0.00000000E+00
  0.00000000E+00  0.00000000E+00  0.00000000E+00
  0.00000000E+00  0.00000000E+00  0.00000000E+00
  0.00000000E+00  0.00000000E+00  0.00000000E+00
  0.00000000E+00  0.00000000E+00  0.00000000E+00
  0.00000000E+00  0.00000000E+00  0.00000000E+00
  0.00000000E+00  0.00000000E+00  0.00000000E+00
  0.00000000E+00  0.00000000E+00  0.00000000E+00
  0.00000000E+00  0.00000000E+00  0.00000000E+00
  0.00000000E+00  0.00000000E+00  0.00000000E+00
  0.00000000E+00  0.00000000E+00  0.00000000E+00
  0.00000000E+00  0.00000000E+00  0.00000000E+00
  0.00000000E+00  0.00000000E+00  0.00000000E+00
  0.00000000E+00  0.00000000E+00  0.00000000E+00
  0.00000000E+00  0.00000000E+00  0.00000000E+00
  0.00000000E+00  0.00000000E+00  0.00000000E+00
  0.00000000E+00  0.00000000E+00  0.00000000E+00
  0.00000000E+00  0.00000000E+00  0.00000000E+00
  0.00000000E+00  0.00000000E+00  0.00000000E+00
  0.00000000E+00  0.00000000E+00  0.00000000E+00
  0.00000000E+00  0.00000000E+00  0.00000000E+00
  0.00000000E+00  0.00000000E+00  0.00000000E+00
  0.00000000E+00  0.00000000E+00  0.00000000E+00
  0.00000000E+00  0.00000000E+00  0.00000000E+00
  0.00000000E+00  0.00000000E+00  0.00000000E+00
  0.00000000E+00  0.00000000E+00  0.00000000E+00
  0.00000000E+00  0.00000000E+00  0.00000000E+00
  0.00000000E+00  0.00000000E+00  0.00000000E+00
  0.00000000E+00  0.00000000E+00  0.00000000E+00
  0.00000000E+00  0.00000000E+00  0.00000000E+00
  0.00000000E+00  0.00000000E+00  0.00000000E+00
  0.00000000E+00  0.00000000E+00  0.00000000E+00
  0.00000000E+00  0.00000000E+00  0.00000000E+00
