# Supplementary material for: Mechanisms for the formation of active sites in single-atom alloys
Source: Nanoscale. 2026 Apr 13;18(18):9709–22. doi: 10.1039/d5nr05517b (PMC13071885; doi:10.1039/d5nr05517b)
Supplement: NR-018-D5NR05517B-s001 [file NR-018-D5NR05517B-s001.tar › Mechanisms_SAA_formation/Ag_dopant_interactions/hcp_dopant_adatom_interaction/final_state_2/Zr/CONTCAR]

Ag Zr                                   
   1.0000000000000000     
     8.6592338850511492    0.0000000000000000    0.0000000000000000
     4.3296169425255746    7.4991165217653144    0.0000000000000000
     0.0000000000000000    0.0000000000000000   24.4269798141303625
  Ag              Zr            
    44     2
Selective dynamics
Direct
  0.8888888888888857  0.2222222222222214  0.3070375485249883   F   F   F
  0.1078878367422448  0.7834968622300956  0.4992424974511932   T   T   T
  0.4445822501952800  0.7775103713014290  0.5041379503455806   T   T   T
  0.7773594737994236  0.7773594737994236  0.5041490891252702   T   T   T
  0.8878214211102975  0.2238381204817222  0.6039248144314818   T   T   T
  0.2144281837939918  0.2144281837939918  0.5894279647672471   T   T   T
  0.5702540333869214  0.2145545989628634  0.5897497978924310   T   T   T
  0.8938784744517446  0.5525563024620609  0.6028164916055151   T   T   T
  0.2145545989628634  0.5702540333869214  0.5897497978924310   T   T   T
  0.5528826414038167  0.5528826414038167  0.6026500130757713   T   T   T
  0.8876373608589544  0.8876373608589544  0.6039004320389131   T   T   T
  0.2238381204817222  0.8878214211102975  0.6039248144314818   T   T   T
  0.5525563024620609  0.8938784744517446  0.6028164916055151   T   T   T
  0.9993178647432669  0.9993178647432669  0.7001685777729831   T   T   T
  0.3319200455708818  0.0056235785150104  0.7049988604316551   T   T   T
  0.6603554052220649  0.0056640066329548  0.7048011282451802   T   T   T
  0.0056235785150104  0.3319200455708818  0.7049988604316551   T   T   T
  0.6602661360300899  0.3318742124578746  0.7045086749761482   T   T   T
  0.0056640066329548  0.6603554052220649  0.7048011282451802   T   T   T
  0.3318742124578746  0.6602661360300898  0.7045086749761482   T   T   T
  0.7775103713014290  0.4445822501952800  0.5041379503455806   T   T   T
  0.6659991138269121  0.6659991138269121  0.6976634364425255   T   T   T
  0.4461372824882450  0.4461372824882450  0.4984693717690920   T   T   T
  0.7834968622300956  0.1078878367422448  0.4992424974511932   T   T   T
  0.2222222222222214  0.2222222222222214  0.3070375485249883   F   F   F
  0.5555555555555571  0.2222222222222214  0.3070375485249883   F   F   F
  0.8888888888888857  0.5555555555555571  0.3070375485249883   F   F   F
  0.2222222222222214  0.5555555555555571  0.3070375485249883   F   F   F
  0.5555555555555571  0.5555555555555571  0.3070375485249883   F   F   F
  0.8888888888888857  0.8888888888888857  0.3070375485249883   F   F   F
  0.2222222222222214  0.8888888888888857  0.3070375485249883   F   F   F
  0.5555555555555571  0.8888888888888857  0.3070375485249883   F   F   F
  0.1072280866246718  0.4462409523390720  0.4983764534520962   T   T   T
  0.0000000000000000  0.0000000000000000  0.4035187742624942   F   F   F
  0.6666666666666643  0.0000000000000000  0.4035187742624942   F   F   F
  0.0000000000000000  0.3333333333333357  0.4035187742624942   F   F   F
  0.3333333333333357  0.3333333333333357  0.4035187742624942   F   F   F
  0.6666666666666643  0.3333333333333357  0.4035187742624942   F   F   F
  0.0000000000000000  0.6666666666666643  0.4035187742624942   F   F   F
  0.3333333333333357  0.6666666666666643  0.4035187742624942   F   F   F
  0.6666666666666643  0.6666666666666643  0.4035187742624942   F   F   F
  0.1077743629332691  0.1077743629332691  0.4991045390960165   T   T   T
  0.4462409523390720  0.1072280866246717  0.4983764534520962   T   T   T
  0.3333333333333357  0.0000000000000000  0.4035187742624942   F   F   F
  0.3330924336320976  0.3330924336320975  0.7757784483963421   T   T   T
  0.3323876798408182  0.3323876798408182  0.6753202412063801   T   T   T

  0.00000000E+00  0.00000000E+00  0.00000000E+00
  0.00000000E+00  0.00000000E+00  0.00000000E+00
  0.00000000E+00  0.00000000E+00  0.00000000E+00
  0.00000000E+00  0.00000000E+00  0.00000000E+00
  0.00000000E+00  0.00000000E+00  0.00000000E+00
  0.00000000E+00  0.00000000E+00  0.00000000E+00
  0.00000000E+00  0.00000000E+00  0.00000000E+00
  0.00000000E+00  0.00000000E+00  0.00000000E+00
  0.00000000E+00  0.00000000E+00  0.00000000E+00
  0.00000000E+00  0.00000000E+00  0.00000000E+00
  0.00000000E+00  0.00000000E+00  0.00000000E+00
  0.00000000E+00  0.00000000E+00  0.00000000E+00
  0.00000000E+00  0.00000000E+00  0.00000000E+00
  0.00000000E+00  0.00000000E+00  0.00000000E+00
  0.00000000E+00  0.00000000E+00  0.00000000E+00
  0.00000000E+00  0.00000000E+00  0.00000000E+00
  0.00000000E+00  0.00000000E+00  0.00000000E+00
  0.00000000E+00  0.00000000E+00  0.00000000E+00
  0.00000000E+00  0.00000000E+00  0.00000000E+00
  0.00000000E+00  0.00000000E+00  0.00000000E+00
  0.00000000E+00  0.00000000E+00  0.00000000E+00
  0.00000000E+00  0.00000000E+00  0.00000000E+00
  0.00000000E+00  0.00000000E+00  0.00000000E+00
  0.00000000E+00  0.00000000E+00  0.00000000E+00
  0.00000000E+00  0.00000000E+00  0.00000000E+00
  0.00000000E+00  0.00000000E+00  0.00000000E+00
  0.00000000E+00  0.00000000E+00  0.00000000E+00
  0.00000000E+00  0.00000000E+00  0.00000000E+00
  0.00000000E+00  0.00000000E+00  0.00000000E+00
  0.00000000E+00  0.00000000E+00  0.00000000E+00
  0.00000000E+00  0.00000000E+00  0.00000000E+00
  0.00000000E+00  0.00000000E+00  0.00000000E+00
  0.00000000E+00  0.00000000E+00  0.00000000E+00
  0.00000000E+00  0.00000000E+00  0.00000000E+00
  0.00000000E+00  0.00000000E+00  0.00000000E+00
  0.00000000E+00  0.00000000E+00  0.00000000E+00
  0.00000000E+00  0.00000000E+00  0.00000000E+00
  0.00000000E+00  0.00000000E+00  0.00000000E+00
  0.00000000E+00  0.00000000E+00  0.00000000E+00
  0.00000000E+00  0.00000000E+00  0.00000000E+00
  0.00000000E+00  0.00000000E+00  0.00000000E+00
  0.00000000E+00  0.00000000E+00  0.00000000E+00
  0.00000000E+00  0.00000000E+00  0.00000000E+00
  0.00000000E+00  0.00000000E+00  0.00000000E+00
  0.00000000E+00  0.00000000E+00  0.00000000E+00
  0.00000000E+00  0.00000000E+00  0.00000000E+00
