# Supplementary material for: Mechanisms for the formation of active sites in single-atom alloys
Source: Nanoscale. 2026 Apr 13;18(18):9709–22. doi: 10.1039/d5nr05517b (PMC13071885; doi:10.1039/d5nr05517b)
Supplement: NR-018-D5NR05517B-s001 [file NR-018-D5NR05517B-s001.tar › Mechanisms_SAA_formation/Ag_dopant_interactions/hcp_dopant_adatom_interaction/final_state_2/Ru/CONTCAR]

Ag Ru                                   
   1.0000000000000000     
     8.6592338850511492    0.0000000000000000    0.0000000000000000
     4.3296169425255746    7.4991165217653144    0.0000000000000000
     0.0000000000000000    0.0000000000000000   24.4269798141303625
  Ag              Ru            
    44     2
Selective dynamics
Direct
  0.8888888888888857  0.2222222222222214  0.3070375485249883   F   F   F
  0.1087271630248718  0.7793321797252705  0.5001898609296356   T   T   T
  0.4440707900221043  0.7769111078565604  0.5006975298755078   T   T   T
  0.7770990468949097  0.7770990468949097  0.5013370991493026   T   T   T
  0.8890222917904282  0.2202570022664334  0.5976421224018268   T   T   T
  0.2227452299853937  0.2227452299853937  0.5971668756749783   T   T   T
  0.5593046086680258  0.2164802424612982  0.5952067467026313   T   T   T
  0.8875646643138991  0.5530876011140032  0.5982476018987439   T   T   T
  0.2164802424612982  0.5593046086680258  0.5952067467026313   T   T   T
  0.5539552141142248  0.5539552141142248  0.5978080164530662   T   T   T
  0.8864090234428165  0.8864090234428165  0.5997490969786831   T   T   T
  0.2202570022664334  0.8890222917904282  0.5976421224018268   T   T   T
  0.5530876011140032  0.8875646643138991  0.5982476018987439   T   T   T
  0.9964023292128484  0.9964023292128484  0.6955862004009670   T   T   T
  0.3299790383481795  0.9941292108157810  0.6949578586624623   T   T   T
  0.6575968060677950  0.0033061376220931  0.6967485825117526   T   T   T
  0.9941292108157810  0.3299790383481795  0.6949578586624623   T   T   T
  0.6651626193015652  0.3320681925689461  0.6941268212585614   T   T   T
  0.0033061376220931  0.6575968060677950  0.6967485825117526   T   T   T
  0.3320681925689461  0.6651626193015652  0.6941268212585614   T   T   T
  0.7769111078565604  0.4440707900221043  0.5006975298755078   T   T   T
  0.6660407848811349  0.6660407848811349  0.6950693798526721   T   T   T
  0.4437887472885530  0.4437887472885530  0.5002842853997005   T   T   T
  0.7793321797252705  0.1087271630248718  0.5001898609296356   T   T   T
  0.2222222222222214  0.2222222222222214  0.3070375485249883   F   F   F
  0.5555555555555571  0.2222222222222214  0.3070375485249883   F   F   F
  0.8888888888888857  0.5555555555555571  0.3070375485249883   F   F   F
  0.2222222222222214  0.5555555555555571  0.3070375485249883   F   F   F
  0.5555555555555571  0.5555555555555571  0.3070375485249883   F   F   F
  0.8888888888888857  0.8888888888888857  0.3070375485249883   F   F   F
  0.2222222222222214  0.8888888888888857  0.3070375485249883   F   F   F
  0.5555555555555571  0.8888888888888857  0.3070375485249883   F   F   F
  0.1096004962594859  0.4438693753984267  0.4997792284778332   T   T   T
  0.0000000000000000  0.0000000000000000  0.4035187742624942   F   F   F
  0.6666666666666643  0.0000000000000000  0.4035187742624942   F   F   F
  0.0000000000000000  0.3333333333333357  0.4035187742624942   F   F   F
  0.3333333333333357  0.3333333333333357  0.4035187742624942   F   F   F
  0.6666666666666643  0.3333333333333357  0.4035187742624942   F   F   F
  0.0000000000000000  0.6666666666666643  0.4035187742624942   F   F   F
  0.3333333333333357  0.6666666666666643  0.4035187742624942   F   F   F
  0.6666666666666643  0.6666666666666643  0.4035187742624942   F   F   F
  0.1107273721215399  0.1107273721215399  0.5006329357822492   T   T   T
  0.4438693753984267  0.1096004962594859  0.4997792284778332   T   T   T
  0.3333333333333357  0.0000000000000000  0.4035187742624942   F   F   F
  0.2681997396208532  0.2681997396208533  0.7604908593664391   T   T   T
  0.3431863265307751  0.3431863265307751  0.6854505600711431   T   T   T

  0.00000000E+00  0.00000000E+00  0.00000000E+00
  0.00000000E+00  0.00000000E+00  0.00000000E+00
  0.00000000E+00  0.00000000E+00  0.00000000E+00
  0.00000000E+00  0.00000000E+00  0.00000000E+00
  0.00000000E+00  0.00000000E+00  0.00000000E+00
  0.00000000E+00  0.00000000E+00  0.00000000E+00
  0.00000000E+00  0.00000000E+00  0.00000000E+00
  0.00000000E+00  0.00000000E+00  0.00000000E+00
  0.00000000E+00  0.00000000E+00  0.00000000E+00
  0.00000000E+00  0.00000000E+00  0.00000000E+00
  0.00000000E+00  0.00000000E+00  0.00000000E+00
  0.00000000E+00  0.00000000E+00  0.00000000E+00
  0.00000000E+00  0.00000000E+00  0.00000000E+00
  0.00000000E+00  0.00000000E+00  0.00000000E+00
  0.00000000E+00  0.00000000E+00  0.00000000E+00
  0.00000000E+00  0.00000000E+00  0.00000000E+00
  0.00000000E+00  0.00000000E+00  0.00000000E+00
  0.00000000E+00  0.00000000E+00  0.00000000E+00
  0.00000000E+00  0.00000000E+00  0.00000000E+00
  0.00000000E+00  0.00000000E+00  0.00000000E+00
  0.00000000E+00  0.00000000E+00  0.00000000E+00
  0.00000000E+00  0.00000000E+00  0.00000000E+00
  0.00000000E+00  0.00000000E+00  0.00000000E+00
  0.00000000E+00  0.00000000E+00  0.00000000E+00
  0.00000000E+00  0.00000000E+00  0.00000000E+00
  0.00000000E+00  0.00000000E+00  0.00000000E+00
  0.00000000E+00  0.00000000E+00  0.00000000E+00
  0.00000000E+00  0.00000000E+00  0.00000000E+00
  0.00000000E+00  0.00000000E+00  0.00000000E+00
  0.00000000E+00  0.00000000E+00  0.00000000E+00
  0.00000000E+00  0.00000000E+00  0.00000000E+00
  0.00000000E+00  0.00000000E+00  0.00000000E+00
  0.00000000E+00  0.00000000E+00  0.00000000E+00
  0.00000000E+00  0.00000000E+00  0.00000000E+00
  0.00000000E+00  0.00000000E+00  0.00000000E+00
  0.00000000E+00  0.00000000E+00  0.00000000E+00
  0.00000000E+00  0.00000000E+00  0.00000000E+00
  0.00000000E+00  0.00000000E+00  0.00000000E+00
  0.00000000E+00  0.00000000E+00  0.00000000E+00
  0.00000000E+00  0.00000000E+00  0.00000000E+00
  0.00000000E+00  0.00000000E+00  0.00000000E+00
  0.00000000E+00  0.00000000E+00  0.00000000E+00
  0.00000000E+00  0.00000000E+00  0.00000000E+00
  0.00000000E+00  0.00000000E+00  0.00000000E+00
  0.00000000E+00  0.00000000E+00  0.00000000E+00
  0.00000000E+00  0.00000000E+00  0.00000000E+00
