# Supplementary material for: Mechanisms for the formation of active sites in single-atom alloys
Source: Nanoscale. 2026 Apr 13;18(18):9709–22. doi: 10.1039/d5nr05517b (PMC13071885; doi:10.1039/d5nr05517b)
Supplement: NR-018-D5NR05517B-s001 [file NR-018-D5NR05517B-s001.tar › Mechanisms_SAA_formation/Ag_dopant_interactions/hcp_dopant_adatom_interaction/final_state_2/Y/CONTCAR]

Ag Y                                    
   1.0000000000000000     
     8.6592338850511492    0.0000000000000000    0.0000000000000000
     4.3296169425255746    7.4991165217653144    0.0000000000000000
     0.0000000000000000    0.0000000000000000   24.4269798141303625
  Ag              Y             
    44     2
Selective dynamics
Direct
  0.8888888888888857  0.2222222222222214  0.3070375485249883   F   F   F
  0.1137731861014132  0.7785170173770104  0.4997904323696449   T   T   T
  0.4468830289067557  0.7780965870884541  0.5008874420860916   T   T   T
  0.7784632090643713  0.7784632090643713  0.4991076972595824   T   T   T
  0.8912568099535587  0.2265530790596711  0.5958068072803584   T   T   T
  0.2262936763151341  0.2262936763151341  0.5984439559807978   T   T   T
  0.5585791323078719  0.2256789378018861  0.6000514112593570   T   T   T
  0.8903884124752726  0.5589796512149207  0.5972621170079350   T   T   T
  0.2256789378018861  0.5585791323078719  0.6000514112593570   T   T   T
  0.5568809094325460  0.5568809094325460  0.6010712690310405   T   T   T
  0.8886174257307954  0.8886174257307954  0.5933699183774459   T   T   T
  0.2265530790596711  0.8912568099535587  0.5958068072803584   T   T   T
  0.5589796512149207  0.8903884124752727  0.5972621170079350   T   T   T
  0.9944370789765167  0.9944370789765167  0.6866083093548456   T   T   T
  0.3438123648674907  0.9992744596056674  0.6946513658164272   T   T   T
  0.6723808372392964  0.9972321190574990  0.6957439518624587   T   T   T
  0.9992744596056674  0.3438123648674907  0.6946513658164272   T   T   T
  0.6819614655584475  0.3321500919231713  0.7006830892063761   T   T   T
  0.9972321190574990  0.6723808372392964  0.6957439518624587   T   T   T
  0.3321500919231712  0.6819614655584475  0.7006830892063761   T   T   T
  0.7780965870884541  0.4468830289067557  0.5008874420860916   T   T   T
  0.6682861161227901  0.6682861161227901  0.6980975769325880   T   T   T
  0.4463376831000778  0.4463376831000778  0.5017424254614572   T   T   T
  0.7785170173770104  0.1137731861014132  0.4997904323696449   T   T   T
  0.2222222222222214  0.2222222222222214  0.3070375485249883   F   F   F
  0.5555555555555571  0.2222222222222214  0.3070375485249883   F   F   F
  0.8888888888888857  0.5555555555555571  0.3070375485249883   F   F   F
  0.2222222222222214  0.5555555555555571  0.3070375485249883   F   F   F
  0.5555555555555571  0.5555555555555571  0.3070375485249883   F   F   F
  0.8888888888888857  0.8888888888888857  0.3070375485249883   F   F   F
  0.2222222222222214  0.8888888888888857  0.3070375485249883   F   F   F
  0.5555555555555571  0.8888888888888857  0.3070375485249883   F   F   F
  0.1127522678416604  0.4462864257452309  0.5009276115686705   T   T   T
  0.0000000000000000  0.0000000000000000  0.4035187742624942   F   F   F
  0.6666666666666643  0.0000000000000000  0.4035187742624942   F   F   F
  0.0000000000000000  0.3333333333333357  0.4035187742624942   F   F   F
  0.3333333333333357  0.3333333333333357  0.4035187742624942   F   F   F
  0.6666666666666643  0.3333333333333357  0.4035187742624942   F   F   F
  0.0000000000000000  0.6666666666666643  0.4035187742624942   F   F   F
  0.3333333333333357  0.6666666666666643  0.4035187742624942   F   F   F
  0.6666666666666643  0.6666666666666643  0.4035187742624942   F   F   F
  0.1131972618700482  0.1131972618700482  0.4997151752652787   T   T   T
  0.4462864257452309  0.1127522678416604  0.5009276115686705   T   T   T
  0.3333333333333357  0.0000000000000000  0.4035187742624942   F   F   F
  0.0909345408061823  0.0909345408061823  0.7810327551563440   T   T   T
  0.3380946172374130  0.3380946172374130  0.7086563502336799   T   T   T

  0.00000000E+00  0.00000000E+00  0.00000000E+00
  0.00000000E+00  0.00000000E+00  0.00000000E+00
  0.00000000E+00  0.00000000E+00  0.00000000E+00
  0.00000000E+00  0.00000000E+00  0.00000000E+00
  0.00000000E+00  0.00000000E+00  0.00000000E+00
  0.00000000E+00  0.00000000E+00  0.00000000E+00
  0.00000000E+00  0.00000000E+00  0.00000000E+00
  0.00000000E+00  0.00000000E+00  0.00000000E+00
  0.00000000E+00  0.00000000E+00  0.00000000E+00
  0.00000000E+00  0.00000000E+00  0.00000000E+00
  0.00000000E+00  0.00000000E+00  0.00000000E+00
  0.00000000E+00  0.00000000E+00  0.00000000E+00
  0.00000000E+00  0.00000000E+00  0.00000000E+00
  0.00000000E+00  0.00000000E+00  0.00000000E+00
  0.00000000E+00  0.00000000E+00  0.00000000E+00
  0.00000000E+00  0.00000000E+00  0.00000000E+00
  0.00000000E+00  0.00000000E+00  0.00000000E+00
  0.00000000E+00  0.00000000E+00  0.00000000E+00
  0.00000000E+00  0.00000000E+00  0.00000000E+00
  0.00000000E+00  0.00000000E+00  0.00000000E+00
  0.00000000E+00  0.00000000E+00  0.00000000E+00
  0.00000000E+00  0.00000000E+00  0.00000000E+00
  0.00000000E+00  0.00000000E+00  0.00000000E+00
  0.00000000E+00  0.00000000E+00  0.00000000E+00
  0.00000000E+00  0.00000000E+00  0.00000000E+00
  0.00000000E+00  0.00000000E+00  0.00000000E+00
  0.00000000E+00  0.00000000E+00  0.00000000E+00
  0.00000000E+00  0.00000000E+00  0.00000000E+00
  0.00000000E+00  0.00000000E+00  0.00000000E+00
  0.00000000E+00  0.00000000E+00  0.00000000E+00
  0.00000000E+00  0.00000000E+00  0.00000000E+00
  0.00000000E+00  0.00000000E+00  0.00000000E+00
  0.00000000E+00  0.00000000E+00  0.00000000E+00
  0.00000000E+00  0.00000000E+00  0.00000000E+00
  0.00000000E+00  0.00000000E+00  0.00000000E+00
  0.00000000E+00  0.00000000E+00  0.00000000E+00
  0.00000000E+00  0.00000000E+00  0.00000000E+00
  0.00000000E+00  0.00000000E+00  0.00000000E+00
  0.00000000E+00  0.00000000E+00  0.00000000E+00
  0.00000000E+00  0.00000000E+00  0.00000000E+00
  0.00000000E+00  0.00000000E+00  0.00000000E+00
  0.00000000E+00  0.00000000E+00  0.00000000E+00
  0.00000000E+00  0.00000000E+00  0.00000000E+00
  0.00000000E+00  0.00000000E+00  0.00000000E+00
  0.00000000E+00  0.00000000E+00  0.00000000E+00
  0.00000000E+00  0.00000000E+00  0.00000000E+00
