# Supplementary material for: Mechanisms for the formation of active sites in single-atom alloys
Source: Nanoscale. 2026 Apr 13;18(18):9709–22. doi: 10.1039/d5nr05517b (PMC13071885; doi:10.1039/d5nr05517b)
Supplement: NR-018-D5NR05517B-s001 [file NR-018-D5NR05517B-s001.tar › Mechanisms_SAA_formation/Ag_dopant_interactions/hcp_dopant_adatom_interaction/final_state_2/Nb/CONTCAR]

Ag Nb                                   
   1.0000000000000000     
     8.6592338850511492    0.0000000000000000    0.0000000000000000
     4.3296169425255746    7.4991165217653144    0.0000000000000000
     0.0000000000000000    0.0000000000000000   24.4269798141303625
  Ag              Nb            
    44     2
Selective dynamics
Direct
  0.8888888888888857  0.2222222222222214  0.3070375485249883   F   F   F
  0.1086859250910448  0.7805612188867467  0.4998372278431495   T   T   T
  0.4437593933403610  0.7763391594790675  0.5025615300398206   T   T   T
  0.7771531989914254  0.7771531989914254  0.5025682542491637   T   T   T
  0.8876219996173274  0.2215539922137765  0.6003533325967209   T   T   T
  0.2171522259713824  0.2171522259713824  0.5925393752316690   T   T   T
  0.5644483254341274  0.2152430435085727  0.5923907452632602   T   T   T
  0.8903450500354265  0.5528158334542402  0.6002574184261518   T   T   T
  0.2152430435085727  0.5644483254341274  0.5923907452632602   T   T   T
  0.5527449379276370  0.5527449379276370  0.6009104206601933   T   T   T
  0.8864012423695434  0.8864012423695434  0.6016341560875315   T   T   T
  0.2215539922137765  0.8876219996173274  0.6003533325967209   T   T   T
  0.5528158334542402  0.8903450500354265  0.6002574184261518   T   T   T
  0.9976862406567593  0.9976862406567593  0.6977267742534827   T   T   T
  0.3301893744743142  0.0020291139754610  0.6988395458890235   T   T   T
  0.6602999442304295  0.0030538621642503  0.7008950966095182   T   T   T
  0.0020291139754610  0.3301893744743142  0.6988395458890235   T   T   T
  0.6655785449043140  0.3310279367728087  0.6999912616050925   T   T   T
  0.0030538621642503  0.6602999442304295  0.7008950966095182   T   T   T
  0.3310279367728087  0.6655785449043141  0.6999912616050925   T   T   T
  0.7763391594790675  0.4437593933403610  0.5025615300398206   T   T   T
  0.6654869377279856  0.6654869377279856  0.6965181827402708   T   T   T
  0.4447708058351334  0.4447708058351334  0.4991703381853936   T   T   T
  0.7805612188867467  0.1086859250910448  0.4998372278431495   T   T   T
  0.2222222222222214  0.2222222222222214  0.3070375485249883   F   F   F
  0.5555555555555571  0.2222222222222214  0.3070375485249883   F   F   F
  0.8888888888888857  0.5555555555555571  0.3070375485249883   F   F   F
  0.2222222222222214  0.5555555555555571  0.3070375485249883   F   F   F
  0.5555555555555571  0.5555555555555571  0.3070375485249883   F   F   F
  0.8888888888888857  0.8888888888888857  0.3070375485249883   F   F   F
  0.2222222222222214  0.8888888888888857  0.3070375485249883   F   F   F
  0.5555555555555571  0.8888888888888857  0.3070375485249883   F   F   F
  0.1076582059483735  0.4451841170419469  0.4990451436484862   T   T   T
  0.0000000000000000  0.0000000000000000  0.4035187742624942   F   F   F
  0.6666666666666643  0.0000000000000000  0.4035187742624942   F   F   F
  0.0000000000000000  0.3333333333333357  0.4035187742624942   F   F   F
  0.3333333333333357  0.3333333333333357  0.4035187742624942   F   F   F
  0.6666666666666643  0.3333333333333357  0.4035187742624942   F   F   F
  0.0000000000000000  0.6666666666666643  0.4035187742624942   F   F   F
  0.3333333333333357  0.6666666666666643  0.4035187742624942   F   F   F
  0.6666666666666643  0.6666666666666643  0.4035187742624942   F   F   F
  0.1090736370353959  0.1090736370353958  0.4995574591276166   T   T   T
  0.4451841170419469  0.1076582059483735  0.4990451436484862   T   T   T
  0.3333333333333357  0.0000000000000000  0.4035187742624942   F   F   F
  0.3012418580703418  0.3012418580703419  0.7664514742115529   T   T   T
  0.3361535690780498  0.3361535690780498  0.6815739834622518   T   T   T

  0.00000000E+00  0.00000000E+00  0.00000000E+00
  0.00000000E+00  0.00000000E+00  0.00000000E+00
  0.00000000E+00  0.00000000E+00  0.00000000E+00
  0.00000000E+00  0.00000000E+00  0.00000000E+00
  0.00000000E+00  0.00000000E+00  0.00000000E+00
  0.00000000E+00  0.00000000E+00  0.00000000E+00
  0.00000000E+00  0.00000000E+00  0.00000000E+00
  0.00000000E+00  0.00000000E+00  0.00000000E+00
  0.00000000E+00  0.00000000E+00  0.00000000E+00
  0.00000000E+00  0.00000000E+00  0.00000000E+00
  0.00000000E+00  0.00000000E+00  0.00000000E+00
  0.00000000E+00  0.00000000E+00  0.00000000E+00
  0.00000000E+00  0.00000000E+00  0.00000000E+00
  0.00000000E+00  0.00000000E+00  0.00000000E+00
  0.00000000E+00  0.00000000E+00  0.00000000E+00
  0.00000000E+00  0.00000000E+00  0.00000000E+00
  0.00000000E+00  0.00000000E+00  0.00000000E+00
  0.00000000E+00  0.00000000E+00  0.00000000E+00
  0.00000000E+00  0.00000000E+00  0.00000000E+00
  0.00000000E+00  0.00000000E+00  0.00000000E+00
  0.00000000E+00  0.00000000E+00  0.00000000E+00
  0.00000000E+00  0.00000000E+00  0.00000000E+00
  0.00000000E+00  0.00000000E+00  0.00000000E+00
  0.00000000E+00  0.00000000E+00  0.00000000E+00
  0.00000000E+00  0.00000000E+00  0.00000000E+00
  0.00000000E+00  0.00000000E+00  0.00000000E+00
  0.00000000E+00  0.00000000E+00  0.00000000E+00
  0.00000000E+00  0.00000000E+00  0.00000000E+00
  0.00000000E+00  0.00000000E+00  0.00000000E+00
  0.00000000E+00  0.00000000E+00  0.00000000E+00
  0.00000000E+00  0.00000000E+00  0.00000000E+00
  0.00000000E+00  0.00000000E+00  0.00000000E+00
  0.00000000E+00  0.00000000E+00  0.00000000E+00
  0.00000000E+00  0.00000000E+00  0.00000000E+00
  0.00000000E+00  0.00000000E+00  0.00000000E+00
  0.00000000E+00  0.00000000E+00  0.00000000E+00
  0.00000000E+00  0.00000000E+00  0.00000000E+00
  0.00000000E+00  0.00000000E+00  0.00000000E+00
  0.00000000E+00  0.00000000E+00  0.00000000E+00
  0.00000000E+00  0.00000000E+00  0.00000000E+00
  0.00000000E+00  0.00000000E+00  0.00000000E+00
  0.00000000E+00  0.00000000E+00  0.00000000E+00
  0.00000000E+00  0.00000000E+00  0.00000000E+00
  0.00000000E+00  0.00000000E+00  0.00000000E+00
  0.00000000E+00  0.00000000E+00  0.00000000E+00
  0.00000000E+00  0.00000000E+00  0.00000000E+00
