# Supplementary material for: Mechanisms for the formation of active sites in single-atom alloys
Source: Nanoscale. 2026 Apr 13;18(18):9709–22. doi: 10.1039/d5nr05517b (PMC13071885; doi:10.1039/d5nr05517b)
Supplement: NR-018-D5NR05517B-s001 [file NR-018-D5NR05517B-s001.tar › Mechanisms_SAA_formation/Ag_dopant_interactions/hcp_dopant_adatom_interaction/final_state_2/Tc/CONTCAR]

Ag Tc                                   
   1.0000000000000000     
     8.6592338850511492    0.0000000000000000    0.0000000000000000
     4.3296169425255746    7.4991165217653144    0.0000000000000000
     0.0000000000000000    0.0000000000000000   24.4269798141303625
  Ag              Tc            
    44     2
Selective dynamics
Direct
  0.8888888888888857  0.2222222222222214  0.3070375485249883   F   F   F
  0.1088488929315553  0.7789439088552158  0.5001364794206322   T   T   T
  0.4439987396004618  0.7760435658625714  0.5009463923604984   T   T   T
  0.7768017872426718  0.7768017872426718  0.5013619459419740   T   T   T
  0.8878122477203035  0.2196725678747117  0.5977492693927796   T   T   T
  0.2215381819681803  0.2215381819681803  0.5966903962270244   T   T   T
  0.5587275161225411  0.2150629831671283  0.5952297573741583   T   T   T
  0.8869687480602060  0.5526152695548117  0.5983878072955616   T   T   T
  0.2150629831671283  0.5587275161225411  0.5952297573741583   T   T   T
  0.5529703849241003  0.5529703849241003  0.5986892843102261   T   T   T
  0.8859120038296017  0.8859120038296017  0.5997677145333535   T   T   T
  0.2196725678747117  0.8878122477203035  0.5977492693927796   T   T   T
  0.5526152695548117  0.8869687480602060  0.5983878072955616   T   T   T
  0.9961857326625374  0.9961857326625374  0.6959213657633110   T   T   T
  0.3293598593407195  0.9937100005245978  0.6948759017895665   T   T   T
  0.6585454946779604  0.0010099945842403  0.6969507714137109   T   T   T
  0.9937100005245978  0.3293598593407195  0.6948759017895665   T   T   T
  0.6657627659003664  0.3306906815967127  0.6956086292673940   T   T   T
  0.0010099945842403  0.6585454946779604  0.6969507714137109   T   T   T
  0.3306906815967127  0.6657627659003664  0.6956086292673940   T   T   T
  0.7760435658625785  0.4439987396004618  0.5009463923604984   T   T   T
  0.6647825887134626  0.6647825887134626  0.6959532954582207   T   T   T
  0.4436316287573140  0.4436316287573140  0.5003811525806688   T   T   T
  0.7789439088552158  0.1088488929315553  0.5001364794206322   T   T   T
  0.2222222222222214  0.2222222222222214  0.3070375485249883   F   F   F
  0.5555555555555571  0.2222222222222214  0.3070375485249883   F   F   F
  0.8888888888888857  0.5555555555555571  0.3070375485249883   F   F   F
  0.2222222222222214  0.5555555555555571  0.3070375485249883   F   F   F
  0.5555555555555571  0.5555555555555571  0.3070375485249883   F   F   F
  0.8888888888888857  0.8888888888888857  0.3070375485249883   F   F   F
  0.2222222222222214  0.8888888888888857  0.3070375485249883   F   F   F
  0.5555555555555571  0.8888888888888857  0.3070375485249883   F   F   F
  0.1091601495922832  0.4438049132230821  0.4996958634802710   T   T   T
  0.0000000000000000  0.0000000000000000  0.4035187742624942   F   F   F
  0.6666666666666643  0.0000000000000000  0.4035187742624942   F   F   F
  0.0000000000000000  0.3333333333333357  0.4035187742624942   F   F   F
  0.3333333333333357  0.3333333333333357  0.4035187742624942   F   F   F
  0.6666666666666643  0.3333333333333357  0.4035187742624942   F   F   F
  0.0000000000000000  0.6666666666666643  0.4035187742624942   F   F   F
  0.3333333333333357  0.6666666666666643  0.4035187742624942   F   F   F
  0.6666666666666643  0.6666666666666643  0.4035187742624942   F   F   F
  0.1102028561193717  0.1102028561193717  0.5003108056922981   T   T   T
  0.4438049132230821  0.1091601495922832  0.4996958634802710   T   T   T
  0.3333333333333357  0.0000000000000000  0.4035187742624942   F   F   F
  0.2722434408808485  0.2722434408808485  0.7598051997696675   T   T   T
  0.3422089614826730  0.3422089614826730  0.6875791104281294   T   T   T

  0.00000000E+00  0.00000000E+00  0.00000000E+00
  0.00000000E+00  0.00000000E+00  0.00000000E+00
  0.00000000E+00  0.00000000E+00  0.00000000E+00
  0.00000000E+00  0.00000000E+00  0.00000000E+00
  0.00000000E+00  0.00000000E+00  0.00000000E+00
  0.00000000E+00  0.00000000E+00  0.00000000E+00
  0.00000000E+00  0.00000000E+00  0.00000000E+00
  0.00000000E+00  0.00000000E+00  0.00000000E+00
  0.00000000E+00  0.00000000E+00  0.00000000E+00
  0.00000000E+00  0.00000000E+00  0.00000000E+00
  0.00000000E+00  0.00000000E+00  0.00000000E+00
  0.00000000E+00  0.00000000E+00  0.00000000E+00
  0.00000000E+00  0.00000000E+00  0.00000000E+00
  0.00000000E+00  0.00000000E+00  0.00000000E+00
  0.00000000E+00  0.00000000E+00  0.00000000E+00
  0.00000000E+00  0.00000000E+00  0.00000000E+00
  0.00000000E+00  0.00000000E+00  0.00000000E+00
  0.00000000E+00  0.00000000E+00  0.00000000E+00
  0.00000000E+00  0.00000000E+00  0.00000000E+00
  0.00000000E+00  0.00000000E+00  0.00000000E+00
  0.00000000E+00  0.00000000E+00  0.00000000E+00
  0.00000000E+00  0.00000000E+00  0.00000000E+00
  0.00000000E+00  0.00000000E+00  0.00000000E+00
  0.00000000E+00  0.00000000E+00  0.00000000E+00
  0.00000000E+00  0.00000000E+00  0.00000000E+00
  0.00000000E+00  0.00000000E+00  0.00000000E+00
  0.00000000E+00  0.00000000E+00  0.00000000E+00
  0.00000000E+00  0.00000000E+00  0.00000000E+00
  0.00000000E+00  0.00000000E+00  0.00000000E+00
  0.00000000E+00  0.00000000E+00  0.00000000E+00
  0.00000000E+00  0.00000000E+00  0.00000000E+00
  0.00000000E+00  0.00000000E+00  0.00000000E+00
  0.00000000E+00  0.00000000E+00  0.00000000E+00
  0.00000000E+00  0.00000000E+00  0.00000000E+00
  0.00000000E+00  0.00000000E+00  0.00000000E+00
  0.00000000E+00  0.00000000E+00  0.00000000E+00
  0.00000000E+00  0.00000000E+00  0.00000000E+00
  0.00000000E+00  0.00000000E+00  0.00000000E+00
  0.00000000E+00  0.00000000E+00  0.00000000E+00
  0.00000000E+00  0.00000000E+00  0.00000000E+00
  0.00000000E+00  0.00000000E+00  0.00000000E+00
  0.00000000E+00  0.00000000E+00  0.00000000E+00
  0.00000000E+00  0.00000000E+00  0.00000000E+00
  0.00000000E+00  0.00000000E+00  0.00000000E+00
  0.00000000E+00  0.00000000E+00  0.00000000E+00
  0.00000000E+00  0.00000000E+00  0.00000000E+00
