# Supplementary material for: Mechanisms for the formation of active sites in single-atom alloys
Source: Nanoscale. 2026 Apr 13;18(18):9709–22. doi: 10.1039/d5nr05517b (PMC13071885; doi:10.1039/d5nr05517b)
Supplement: NR-018-D5NR05517B-s001 [file NR-018-D5NR05517B-s001.tar › Mechanisms_SAA_formation/Ag_dopant_interactions/hcp_dopant_adatom_interaction/initial_state_2/Cu/CONTCAR]

Ag Cu                                   
   1.0000000000000000     
     8.6592338850511492    0.0000000000000000    0.0000000000000000
     4.3296169425255746    7.4991165217653144    0.0000000000000000
     0.0000000000000000    0.0000000000000000   24.4269798141303625
  Ag              Cu            
    44     1
Selective dynamics
Direct
  0.8888888888888857  0.2222222222222214  0.3070375485249883   F   F   F
  0.1110725628255218  0.7777817043513194  0.5008476694086200   T   T   T
  0.4443695393292078  0.7778551662164291  0.5006114790371866   T   T   T
  0.7778478268577076  0.7778478268577076  0.5006659902285185   T   T   T
  0.8887178469573275  0.2224758387421825  0.5980762475065869   T   T   T
  0.2225735034359708  0.2225735034359708  0.5979161139780688   T   T   T
  0.5547217898946893  0.2226061628103452  0.5979313134378115   T   T   T
  0.8886370957469366  0.5557159331915343  0.5976503309145775   T   T   T
  0.2226061628103452  0.5547217898946893  0.5979313134378115   T   T   T
  0.7778551662164291  0.4443695393292078  0.5006114790371866   T   T   T
  0.5557142957934029  0.5557142957934029  0.5976064931119677   T   T   T
  0.2224758387421825  0.8887178469573275  0.5980762475065869   T   T   T
  0.5557159331915343  0.8886370957469366  0.5976503309145775   T   T   T
  0.0000116398676878  0.0000116398676878  0.6950156094242532   T   T   T
  0.3334342443660891  0.0042022945698346  0.6948788680537635   T   T   T
  0.6623398161089983  0.0042512692281855  0.6949399020383245   T   T   T
  0.0042022945698346  0.3334342443660891  0.6948788680537635   T   T   T
  0.6624154618118758  0.3334540225924269  0.6948218826851303   T   T   T
  0.0042512692281855  0.6623398161089983  0.6949399020383245   T   T   T
  0.8887636872000996  0.8887636872000996  0.5981722914457549   T   T   T
  0.3334540225924269  0.6624154618118758  0.6948218826851303   T   T   T
  0.4443947061015280  0.4443947061015280  0.5005968106552368   T   T   T
  0.7777817043513194  0.1110725628255218  0.5008476694086200   T   T   T
  0.2222222222222214  0.2222222222222214  0.3070375485249883   F   F   F
  0.5555555555555571  0.2222222222222214  0.3070375485249883   F   F   F
  0.8888888888888857  0.5555555555555571  0.3070375485249883   F   F   F
  0.2222222222222214  0.5555555555555571  0.3070375485249883   F   F   F
  0.5555555555555571  0.5555555555555571  0.3070375485249883   F   F   F
  0.8888888888888857  0.8888888888888857  0.3070375485249883   F   F   F
  0.2222222222222214  0.8888888888888857  0.3070375485249883   F   F   F
  0.5555555555555571  0.8888888888888857  0.3070375485249883   F   F   F
  0.1112274331464269  0.4443383024845171  0.5006087686043238   T   T   T
  0.0000000000000000  0.0000000000000000  0.4035187742624942   F   F   F
  0.6666666666666643  0.0000000000000000  0.4035187742624942   F   F   F
  0.0000000000000000  0.3333333333333357  0.4035187742624942   F   F   F
  0.3333333333333357  0.3333333333333357  0.4035187742624942   F   F   F
  0.6666666666666643  0.3333333333333357  0.4035187742624942   F   F   F
  0.0000000000000000  0.6666666666666643  0.4035187742624942   F   F   F
  0.3333333333333357  0.6666666666666643  0.4035187742624942   F   F   F
  0.6666666666666643  0.6666666666666643  0.4035187742624942   F   F   F
  0.1111491006654588  0.1111491006654588  0.5008392491778899   T   T   T
  0.4443383024845171  0.1112274331464269  0.5006087686043238   T   T   T
  0.3333333333333357  0.0000000000000000  0.4035187742624942   F   F   F
  0.6666607391349121  0.6666607391349121  0.6949178315437323   T   T   T
  0.3332471718610628  0.3332471718610628  0.6866821697252633   T   T   T

  0.00000000E+00  0.00000000E+00  0.00000000E+00
  0.00000000E+00  0.00000000E+00  0.00000000E+00
  0.00000000E+00  0.00000000E+00  0.00000000E+00
  0.00000000E+00  0.00000000E+00  0.00000000E+00
  0.00000000E+00  0.00000000E+00  0.00000000E+00
  0.00000000E+00  0.00000000E+00  0.00000000E+00
  0.00000000E+00  0.00000000E+00  0.00000000E+00
  0.00000000E+00  0.00000000E+00  0.00000000E+00
  0.00000000E+00  0.00000000E+00  0.00000000E+00
  0.00000000E+00  0.00000000E+00  0.00000000E+00
  0.00000000E+00  0.00000000E+00  0.00000000E+00
  0.00000000E+00  0.00000000E+00  0.00000000E+00
  0.00000000E+00  0.00000000E+00  0.00000000E+00
  0.00000000E+00  0.00000000E+00  0.00000000E+00
  0.00000000E+00  0.00000000E+00  0.00000000E+00
  0.00000000E+00  0.00000000E+00  0.00000000E+00
  0.00000000E+00  0.00000000E+00  0.00000000E+00
  0.00000000E+00  0.00000000E+00  0.00000000E+00
  0.00000000E+00  0.00000000E+00  0.00000000E+00
  0.00000000E+00  0.00000000E+00  0.00000000E+00
  0.00000000E+00  0.00000000E+00  0.00000000E+00
  0.00000000E+00  0.00000000E+00  0.00000000E+00
  0.00000000E+00  0.00000000E+00  0.00000000E+00
  0.00000000E+00  0.00000000E+00  0.00000000E+00
  0.00000000E+00  0.00000000E+00  0.00000000E+00
  0.00000000E+00  0.00000000E+00  0.00000000E+00
  0.00000000E+00  0.00000000E+00  0.00000000E+00
  0.00000000E+00  0.00000000E+00  0.00000000E+00
  0.00000000E+00  0.00000000E+00  0.00000000E+00
  0.00000000E+00  0.00000000E+00  0.00000000E+00
  0.00000000E+00  0.00000000E+00  0.00000000E+00
  0.00000000E+00  0.00000000E+00  0.00000000E+00
  0.00000000E+00  0.00000000E+00  0.00000000E+00
  0.00000000E+00  0.00000000E+00  0.00000000E+00
  0.00000000E+00  0.00000000E+00  0.00000000E+00
  0.00000000E+00  0.00000000E+00  0.00000000E+00
  0.00000000E+00  0.00000000E+00  0.00000000E+00
  0.00000000E+00  0.00000000E+00  0.00000000E+00
  0.00000000E+00  0.00000000E+00  0.00000000E+00
  0.00000000E+00  0.00000000E+00  0.00000000E+00
  0.00000000E+00  0.00000000E+00  0.00000000E+00
  0.00000000E+00  0.00000000E+00  0.00000000E+00
  0.00000000E+00  0.00000000E+00  0.00000000E+00
  0.00000000E+00  0.00000000E+00  0.00000000E+00
  0.00000000E+00  0.00000000E+00  0.00000000E+00
