# Supplementary material for: Mechanisms for the formation of active sites in single-atom alloys
Source: Nanoscale. 2026 Apr 13;18(18):9709–22. doi: 10.1039/d5nr05517b (PMC13071885; doi:10.1039/d5nr05517b)
Supplement: NR-018-D5NR05517B-s001 [file NR-018-D5NR05517B-s001.tar › Mechanisms_SAA_formation/Ag_dopant_interactions/hcp_dopant_adatom_interaction/initial_state_2/Pd/CONTCAR]

Ag Pd                                   
   1.0000000000000000     
     8.6592338850511492    0.0000000000000000    0.0000000000000000
     4.3296169425255746    7.4991165217653144    0.0000000000000000
     0.0000000000000000    0.0000000000000000   24.4269798141303625
  Ag              Pd            
    44     1
Selective dynamics
Direct
  0.8888888888888857  0.2222222222222214  0.3070375485249883   F   F   F
  0.1111848214959139  0.7776097704600327  0.5007721795299096   T   T   T
  0.4442405996666627  0.7778731195306005  0.5007444581653311   T   T   T
  0.7778934944404805  0.7778934944404805  0.5007526122967532   T   T   T
  0.8887663333059108  0.2224770656828774  0.5978106087027494   T   T   T
  0.2221523891355380  0.2221523891355380  0.5970168971171942   T   T   T
  0.5556637340603217  0.2221789838276247  0.5970341856829821   T   T   T
  0.8891230705263088  0.5554396336162206  0.5975059476626978   T   T   T
  0.2221789838276247  0.5556637340603217  0.5970341856829821   T   T   T
  0.7778731195306005  0.4442405996666627  0.5007444581653311   T   T   T
  0.5554324584613527  0.5554324584613527  0.5975051374987459   T   T   T
  0.2224770656828774  0.8887663333059108  0.5978106087027494   T   T   T
  0.5554396336162206  0.8891230705263088  0.5975059476626978   T   T   T
  0.0000058123884770  0.0000058123884770  0.6943132292522999   T   T   T
  0.3333021250234600  0.0022965224497243  0.6941031782796737   T   T   T
  0.6643915151503978  0.0023191679236734  0.6941027072962795   T   T   T
  0.0022965224497243  0.3333021250234600  0.6941031782796737   T   T   T
  0.6644357465006752  0.3332884217651694  0.6940817001621254   T   T   T
  0.0023191679236734  0.6643915151503978  0.6941027072962795   T   T   T
  0.8887478402120418  0.8887478402120418  0.5978337730954946   T   T   T
  0.3332884217651694  0.6644357465006752  0.6940817001621254   T   T   T
  0.4446219727623841  0.4446219727623841  0.5002842350395976   T   T   T
  0.7776097704600327  0.1111848214959139  0.5007721795299096   T   T   T
  0.2222222222222214  0.2222222222222214  0.3070375485249883   F   F   F
  0.5555555555555571  0.2222222222222214  0.3070375485249883   F   F   F
  0.8888888888888857  0.5555555555555571  0.3070375485249883   F   F   F
  0.2222222222222214  0.5555555555555571  0.3070375485249883   F   F   F
  0.5555555555555571  0.5555555555555571  0.3070375485249883   F   F   F
  0.8888888888888857  0.8888888888888857  0.3070375485249883   F   F   F
  0.2222222222222214  0.8888888888888857  0.3070375485249883   F   F   F
  0.5555555555555571  0.8888888888888857  0.3070375485249883   F   F   F
  0.1107556269998663  0.4446455211829773  0.5002839850368184   T   T   T
  0.0000000000000000  0.0000000000000000  0.4035187742624942   F   F   F
  0.6666666666666643  0.0000000000000000  0.4035187742624942   F   F   F
  0.0000000000000000  0.3333333333333357  0.4035187742624942   F   F   F
  0.3333333333333357  0.3333333333333357  0.4035187742624942   F   F   F
  0.6666666666666643  0.3333333333333357  0.4035187742624942   F   F   F
  0.0000000000000000  0.6666666666666643  0.4035187742624942   F   F   F
  0.3333333333333357  0.6666666666666643  0.4035187742624942   F   F   F
  0.6666666666666643  0.6666666666666643  0.4035187742624942   F   F   F
  0.1111890318354653  0.1111890318354653  0.5007742495325844   T   T   T
  0.4446455211829773  0.1107556269998663  0.5002839850368184   T   T   T
  0.3333333333333357  0.0000000000000000  0.4035187742624942   F   F   F
  0.6666666299913840  0.6666666299913840  0.6939068072693916   T   T   T
  0.3333002514407076  0.3333002514407076  0.6886727059143221   T   T   T

  0.00000000E+00  0.00000000E+00  0.00000000E+00
  0.00000000E+00  0.00000000E+00  0.00000000E+00
  0.00000000E+00  0.00000000E+00  0.00000000E+00
  0.00000000E+00  0.00000000E+00  0.00000000E+00
  0.00000000E+00  0.00000000E+00  0.00000000E+00
  0.00000000E+00  0.00000000E+00  0.00000000E+00
  0.00000000E+00  0.00000000E+00  0.00000000E+00
  0.00000000E+00  0.00000000E+00  0.00000000E+00
  0.00000000E+00  0.00000000E+00  0.00000000E+00
  0.00000000E+00  0.00000000E+00  0.00000000E+00
  0.00000000E+00  0.00000000E+00  0.00000000E+00
  0.00000000E+00  0.00000000E+00  0.00000000E+00
  0.00000000E+00  0.00000000E+00  0.00000000E+00
  0.00000000E+00  0.00000000E+00  0.00000000E+00
  0.00000000E+00  0.00000000E+00  0.00000000E+00
  0.00000000E+00  0.00000000E+00  0.00000000E+00
  0.00000000E+00  0.00000000E+00  0.00000000E+00
  0.00000000E+00  0.00000000E+00  0.00000000E+00
  0.00000000E+00  0.00000000E+00  0.00000000E+00
  0.00000000E+00  0.00000000E+00  0.00000000E+00
  0.00000000E+00  0.00000000E+00  0.00000000E+00
  0.00000000E+00  0.00000000E+00  0.00000000E+00
  0.00000000E+00  0.00000000E+00  0.00000000E+00
  0.00000000E+00  0.00000000E+00  0.00000000E+00
  0.00000000E+00  0.00000000E+00  0.00000000E+00
  0.00000000E+00  0.00000000E+00  0.00000000E+00
  0.00000000E+00  0.00000000E+00  0.00000000E+00
  0.00000000E+00  0.00000000E+00  0.00000000E+00
  0.00000000E+00  0.00000000E+00  0.00000000E+00
  0.00000000E+00  0.00000000E+00  0.00000000E+00
  0.00000000E+00  0.00000000E+00  0.00000000E+00
  0.00000000E+00  0.00000000E+00  0.00000000E+00
  0.00000000E+00  0.00000000E+00  0.00000000E+00
  0.00000000E+00  0.00000000E+00  0.00000000E+00
  0.00000000E+00  0.00000000E+00  0.00000000E+00
  0.00000000E+00  0.00000000E+00  0.00000000E+00
  0.00000000E+00  0.00000000E+00  0.00000000E+00
  0.00000000E+00  0.00000000E+00  0.00000000E+00
  0.00000000E+00  0.00000000E+00  0.00000000E+00
  0.00000000E+00  0.00000000E+00  0.00000000E+00
  0.00000000E+00  0.00000000E+00  0.00000000E+00
  0.00000000E+00  0.00000000E+00  0.00000000E+00
  0.00000000E+00  0.00000000E+00  0.00000000E+00
  0.00000000E+00  0.00000000E+00  0.00000000E+00
  0.00000000E+00  0.00000000E+00  0.00000000E+00
