# Supplementary material for: Mechanisms for the formation of active sites in single-atom alloys
Source: Nanoscale. 2026 Apr 13;18(18):9709–22. doi: 10.1039/d5nr05517b (PMC13071885; doi:10.1039/d5nr05517b)
Supplement: NR-018-D5NR05517B-s001 [file NR-018-D5NR05517B-s001.tar › Mechanisms_SAA_formation/Ag_dopant_interactions/hcp_dopant_adatom_interaction/initial_state_2/Y/CONTCAR]

Ag Y                                    
   1.0000000000000000     
     8.6592338850511492    0.0000000000000000    0.0000000000000000
     4.3296169425255746    7.4991165217653144    0.0000000000000000
     0.0000000000000000    0.0000000000000000   24.4269798141303625
  Ag              Y             
    44     1
Selective dynamics
Direct
  0.8888888888888857  0.2222222222222214  0.3070375485249883   F   F   F
  0.1113794857178664  0.7772922953116025  0.4998832694204382   T   T   T
  0.4447438367643722  0.7776346164207292  0.5004188117334455   T   T   T
  0.7776289106807286  0.7776289106807286  0.5004331041235578   T   T   T
  0.8893353799648558  0.2213692324365715  0.5961367931844973   T   T   T
  0.2229702960736781  0.2229702960736781  0.5980704658114803   T   T   T
  0.5540798585875685  0.2229550640937192  0.5980507764137994   T   T   T
  0.8887811146410898  0.5556024708121994  0.5972767569698471   T   T   T
  0.2229550640937192  0.5540798585875685  0.5980507764137994   T   T   T
  0.7776346164207292  0.4447438367643722  0.5004188117334455   T   T   T
  0.5556396175083249  0.5556396175083249  0.5972543074466290   T   T   T
  0.2213692324365715  0.8893353799648558  0.5961367931844973   T   T   T
  0.5556024708121994  0.8887811146410898  0.5972767569698471   T   T   T
  0.0000004044711166  0.0000004044711166  0.6945494378310871   T   T   T
  0.3336329743819151  0.9954607686788094  0.6942959158379471   T   T   T
  0.6708356996455278  0.9954914431628121  0.6942899153256985   T   T   T
  0.9954607686788094  0.3336329743819151  0.6942959158379471   T   T   T
  0.6708044685497349  0.3336768952717064  0.6942719019260308   T   T   T
  0.9954914431628121  0.6708356996455278  0.6942899153256985   T   T   T
  0.8893408725693314  0.8893408725693314  0.5961302935924604   T   T   T
  0.3336768952717064  0.6708044685497349  0.6942719019260308   T   T   T
  0.4445943923444821  0.4445943923444821  0.5004440750843610   T   T   T
  0.7772922953116025  0.1113794857178664  0.4998832694204382   T   T   T
  0.2222222222222214  0.2222222222222214  0.3070375485249883   F   F   F
  0.5555555555555571  0.2222222222222214  0.3070375485249883   F   F   F
  0.8888888888888857  0.5555555555555571  0.3070375485249883   F   F   F
  0.2222222222222214  0.5555555555555571  0.3070375485249883   F   F   F
  0.5555555555555571  0.5555555555555571  0.3070375485249883   F   F   F
  0.8888888888888857  0.8888888888888857  0.3070375485249883   F   F   F
  0.2222222222222214  0.8888888888888857  0.3070375485249883   F   F   F
  0.5555555555555571  0.8888888888888857  0.3070375485249883   F   F   F
  0.1108541646895644  0.4445427004513465  0.5004571396193469   T   T   T
  0.0000000000000000  0.0000000000000000  0.4035187742624942   F   F   F
  0.6666666666666643  0.0000000000000000  0.4035187742624942   F   F   F
  0.0000000000000000  0.3333333333333357  0.4035187742624942   F   F   F
  0.3333333333333357  0.3333333333333357  0.4035187742624942   F   F   F
  0.6666666666666643  0.3333333333333357  0.4035187742624942   F   F   F
  0.0000000000000000  0.6666666666666643  0.4035187742624942   F   F   F
  0.3333333333333357  0.6666666666666643  0.4035187742624942   F   F   F
  0.6666666666666643  0.6666666666666643  0.4035187742624942   F   F   F
  0.1113861785499198  0.1113861785499198  0.4998860380798058   T   T   T
  0.4445427004513465  0.1108541646895644  0.5004571396193469   T   T   T
  0.3333333333333357  0.0000000000000000  0.4035187742624942   F   F   F
  0.6666296905022255  0.6666296905022255  0.6959874329312606   T   T   T
  0.3333682400940290  0.3333682400940290  0.7071594020927979   T   T   T

  0.00000000E+00  0.00000000E+00  0.00000000E+00
  0.00000000E+00  0.00000000E+00  0.00000000E+00
  0.00000000E+00  0.00000000E+00  0.00000000E+00
  0.00000000E+00  0.00000000E+00  0.00000000E+00
  0.00000000E+00  0.00000000E+00  0.00000000E+00
  0.00000000E+00  0.00000000E+00  0.00000000E+00
  0.00000000E+00  0.00000000E+00  0.00000000E+00
  0.00000000E+00  0.00000000E+00  0.00000000E+00
  0.00000000E+00  0.00000000E+00  0.00000000E+00
  0.00000000E+00  0.00000000E+00  0.00000000E+00
  0.00000000E+00  0.00000000E+00  0.00000000E+00
  0.00000000E+00  0.00000000E+00  0.00000000E+00
  0.00000000E+00  0.00000000E+00  0.00000000E+00
  0.00000000E+00  0.00000000E+00  0.00000000E+00
  0.00000000E+00  0.00000000E+00  0.00000000E+00
  0.00000000E+00  0.00000000E+00  0.00000000E+00
  0.00000000E+00  0.00000000E+00  0.00000000E+00
  0.00000000E+00  0.00000000E+00  0.00000000E+00
  0.00000000E+00  0.00000000E+00  0.00000000E+00
  0.00000000E+00  0.00000000E+00  0.00000000E+00
  0.00000000E+00  0.00000000E+00  0.00000000E+00
  0.00000000E+00  0.00000000E+00  0.00000000E+00
  0.00000000E+00  0.00000000E+00  0.00000000E+00
  0.00000000E+00  0.00000000E+00  0.00000000E+00
  0.00000000E+00  0.00000000E+00  0.00000000E+00
  0.00000000E+00  0.00000000E+00  0.00000000E+00
  0.00000000E+00  0.00000000E+00  0.00000000E+00
  0.00000000E+00  0.00000000E+00  0.00000000E+00
  0.00000000E+00  0.00000000E+00  0.00000000E+00
  0.00000000E+00  0.00000000E+00  0.00000000E+00
  0.00000000E+00  0.00000000E+00  0.00000000E+00
  0.00000000E+00  0.00000000E+00  0.00000000E+00
  0.00000000E+00  0.00000000E+00  0.00000000E+00
  0.00000000E+00  0.00000000E+00  0.00000000E+00
  0.00000000E+00  0.00000000E+00  0.00000000E+00
  0.00000000E+00  0.00000000E+00  0.00000000E+00
  0.00000000E+00  0.00000000E+00  0.00000000E+00
  0.00000000E+00  0.00000000E+00  0.00000000E+00
  0.00000000E+00  0.00000000E+00  0.00000000E+00
  0.00000000E+00  0.00000000E+00  0.00000000E+00
  0.00000000E+00  0.00000000E+00  0.00000000E+00
  0.00000000E+00  0.00000000E+00  0.00000000E+00
  0.00000000E+00  0.00000000E+00  0.00000000E+00
  0.00000000E+00  0.00000000E+00  0.00000000E+00
  0.00000000E+00  0.00000000E+00  0.00000000E+00
