# Supplementary material for: Mechanisms for the formation of active sites in single-atom alloys
Source: Nanoscale. 2026 Apr 13;18(18):9709–22. doi: 10.1039/d5nr05517b (PMC13071885; doi:10.1039/d5nr05517b)
Supplement: NR-018-D5NR05517B-s001 [file NR-018-D5NR05517B-s001.tar › Mechanisms_SAA_formation/Ag_dopant_interactions/hcp_dopant_adatom_interaction/initial_state_2/Zr/CONTCAR]

Ag Zr                                   
   1.0000000000000000     
     8.6592338850511492    0.0000000000000000    0.0000000000000000
     4.3296169425255746    7.4991165217653144    0.0000000000000000
     0.0000000000000000    0.0000000000000000   24.4269798141303625
  Ag              Zr            
    44     1
Selective dynamics
Direct
  0.8888888888888857  0.2222222222222214  0.3070375485249883   F   F   F
  0.1107556400741056  0.7784901387146533  0.4998239310937266   T   T   T
  0.4448471538063463  0.7775828744391529  0.5008342224457455   T   T   T
  0.7775907723447777  0.7775907723447777  0.5008418688672779   T   T   T
  0.8890944500317387  0.2218697681111590  0.5970391895191896   T   T   T
  0.2217338576146959  0.2217338576146959  0.5962283618026937   T   T   T
  0.5565340214735217  0.2217376397576708  0.5962311898039603   T   T   T
  0.8890190019088461  0.5554997552559247  0.5979113551177241   T   T   T
  0.2217376397576708  0.5565340214735217  0.5962311898039603   T   T   T
  0.7775828744391529  0.4448471538063463  0.5008342224457455   T   T   T
  0.5555237971382959  0.5555237971382959  0.5978928322635084   T   T   T
  0.2218697681111590  0.8890944500317387  0.5970391895191896   T   T   T
  0.5554997552559247  0.8890190019088461  0.5979113551177241   T   T   T
  0.0000024373908627  0.0000024373908627  0.6949342818719449   T   T   T
  0.3335135868838735  0.9992576711837853  0.6955209560916447   T   T   T
  0.6671734519657441  0.9993001585932287  0.6955022291548039   T   T   T
  0.9992576711837853  0.3335135868838735  0.6955209560916447   T   T   T
  0.6671314206147910  0.3335187636838742  0.6954479408673139   T   T   T
  0.9993001585932287  0.6671734519657441  0.6955022291548039   T   T   T
  0.8890684954204890  0.8890684954204890  0.5970636151384260   T   T   T
  0.3335187636838742  0.6671314206147910  0.6954479408673139   T   T   T
  0.4449192642098494  0.4449192642098494  0.4999352690394308   T   T   T
  0.7784901387146533  0.1107556400741056  0.4998239310937266   T   T   T
  0.2222222222222214  0.2222222222222214  0.3070375485249883   F   F   F
  0.5555555555555571  0.2222222222222214  0.3070375485249883   F   F   F
  0.8888888888888857  0.5555555555555571  0.3070375485249883   F   F   F
  0.2222222222222214  0.5555555555555571  0.3070375485249883   F   F   F
  0.5555555555555571  0.5555555555555571  0.3070375485249883   F   F   F
  0.8888888888888857  0.8888888888888857  0.3070375485249883   F   F   F
  0.2222222222222214  0.8888888888888857  0.3070375485249883   F   F   F
  0.5555555555555571  0.8888888888888857  0.3070375485249883   F   F   F
  0.1101465824220770  0.4449700859925616  0.4999283816503650   T   T   T
  0.0000000000000000  0.0000000000000000  0.4035187742624942   F   F   F
  0.6666666666666643  0.0000000000000000  0.4035187742624942   F   F   F
  0.0000000000000000  0.3333333333333357  0.4035187742624942   F   F   F
  0.3333333333333357  0.3333333333333357  0.4035187742624942   F   F   F
  0.6666666666666643  0.3333333333333357  0.4035187742624942   F   F   F
  0.0000000000000000  0.6666666666666643  0.4035187742624942   F   F   F
  0.3333333333333357  0.6666666666666643  0.4035187742624942   F   F   F
  0.6666666666666643  0.6666666666666643  0.4035187742624942   F   F   F
  0.1107522391668283  0.1107522391668283  0.4998147867439082   T   T   T
  0.4449700859925616  0.1101465824220770  0.4999283816503650   T   T   T
  0.3333333333333357  0.0000000000000000  0.4035187742624942   F   F   F
  0.6666727732987781  0.6666727732987781  0.6955854902726013   T   T   T
  0.3332894755630680  0.3332894755630680  0.6923681036540841   T   T   T

  0.00000000E+00  0.00000000E+00  0.00000000E+00
  0.00000000E+00  0.00000000E+00  0.00000000E+00
  0.00000000E+00  0.00000000E+00  0.00000000E+00
  0.00000000E+00  0.00000000E+00  0.00000000E+00
  0.00000000E+00  0.00000000E+00  0.00000000E+00
  0.00000000E+00  0.00000000E+00  0.00000000E+00
  0.00000000E+00  0.00000000E+00  0.00000000E+00
  0.00000000E+00  0.00000000E+00  0.00000000E+00
  0.00000000E+00  0.00000000E+00  0.00000000E+00
  0.00000000E+00  0.00000000E+00  0.00000000E+00
  0.00000000E+00  0.00000000E+00  0.00000000E+00
  0.00000000E+00  0.00000000E+00  0.00000000E+00
  0.00000000E+00  0.00000000E+00  0.00000000E+00
  0.00000000E+00  0.00000000E+00  0.00000000E+00
  0.00000000E+00  0.00000000E+00  0.00000000E+00
  0.00000000E+00  0.00000000E+00  0.00000000E+00
  0.00000000E+00  0.00000000E+00  0.00000000E+00
  0.00000000E+00  0.00000000E+00  0.00000000E+00
  0.00000000E+00  0.00000000E+00  0.00000000E+00
  0.00000000E+00  0.00000000E+00  0.00000000E+00
  0.00000000E+00  0.00000000E+00  0.00000000E+00
  0.00000000E+00  0.00000000E+00  0.00000000E+00
  0.00000000E+00  0.00000000E+00  0.00000000E+00
  0.00000000E+00  0.00000000E+00  0.00000000E+00
  0.00000000E+00  0.00000000E+00  0.00000000E+00
  0.00000000E+00  0.00000000E+00  0.00000000E+00
  0.00000000E+00  0.00000000E+00  0.00000000E+00
  0.00000000E+00  0.00000000E+00  0.00000000E+00
  0.00000000E+00  0.00000000E+00  0.00000000E+00
  0.00000000E+00  0.00000000E+00  0.00000000E+00
  0.00000000E+00  0.00000000E+00  0.00000000E+00
  0.00000000E+00  0.00000000E+00  0.00000000E+00
  0.00000000E+00  0.00000000E+00  0.00000000E+00
  0.00000000E+00  0.00000000E+00  0.00000000E+00
  0.00000000E+00  0.00000000E+00  0.00000000E+00
  0.00000000E+00  0.00000000E+00  0.00000000E+00
  0.00000000E+00  0.00000000E+00  0.00000000E+00
  0.00000000E+00  0.00000000E+00  0.00000000E+00
  0.00000000E+00  0.00000000E+00  0.00000000E+00
  0.00000000E+00  0.00000000E+00  0.00000000E+00
  0.00000000E+00  0.00000000E+00  0.00000000E+00
  0.00000000E+00  0.00000000E+00  0.00000000E+00
  0.00000000E+00  0.00000000E+00  0.00000000E+00
  0.00000000E+00  0.00000000E+00  0.00000000E+00
  0.00000000E+00  0.00000000E+00  0.00000000E+00
