# Supplementary material for: Mechanisms for the formation of active sites in single-atom alloys
Source: Nanoscale. 2026 Apr 13;18(18):9709–22. doi: 10.1039/d5nr05517b (PMC13071885; doi:10.1039/d5nr05517b)
Supplement: NR-018-D5NR05517B-s001 [file NR-018-D5NR05517B-s001.tar › Mechanisms_SAA_formation/Ag_dopant_interactions/hcp_dopant_adatom_interaction/initial_state_1/Rh/CONTCAR]

Ag Rh                                   
   1.0000000000000000     
     8.6592338850511492    0.0000000000000000    0.0000000000000000
     4.3296169425255746    7.4991165217653144    0.0000000000000000
     0.0000000000000000    0.0000000000000000   24.4269798141303625
  Ag              Rh            
    45     1
Selective dynamics
Direct
  0.8888888888888857  0.2222222222222214  0.3070375485249883   F   F   F
  0.2222222222222214  0.2222222222222214  0.3070375485249883   F   F   F
  0.5555555555555571  0.2222222222222214  0.3070375485249883   F   F   F
  0.8888888888888857  0.5555555555555571  0.3070375485249883   F   F   F
  0.2222222222222214  0.5555555555555571  0.3070375485249883   F   F   F
  0.5555555555555571  0.5555555555555571  0.3070375485249883   F   F   F
  0.8888888888888857  0.8888888888888857  0.3070375485249883   F   F   F
  0.2222222222222214  0.8888888888888857  0.3070375485249883   F   F   F
  0.5555555555555571  0.8888888888888857  0.3070375485249883   F   F   F
  0.0000000000000000  0.0000000000000000  0.4035187742624942   F   F   F
  0.3333333333333357  0.0000000000000000  0.4035187742624942   F   F   F
  0.6666666666666643  0.0000000000000000  0.4035187742624942   F   F   F
  0.0000000000000000  0.3333333333333357  0.4035187742624942   F   F   F
  0.3333333333333357  0.3333333333333357  0.4035187742624942   F   F   F
  0.6666666666666643  0.3333333333333357  0.4035187742624942   F   F   F
  0.0000000000000000  0.6666666666666643  0.4035187742624942   F   F   F
  0.3333333333333357  0.6666666666666643  0.4035187742624942   F   F   F
  0.6666666666666643  0.6666666666666643  0.4035187742624942   F   F   F
  0.1116698718191450  0.1116698718191450  0.5008251978958684   T   T   T
  0.4433269230283886  0.1116698718191450  0.5008251978958684   T   T   T
  0.7781977093067223  0.1102712480532265  0.5004830736656162   T   T   T
  0.1116698718191450  0.4433269230283886  0.5008251978958684   T   T   T
  0.4444966818111122  0.4444966818111122  0.5003379926159334   T   T   T
  0.7776733030444399  0.4444966818111122  0.5003379926159334   T   T   T
  0.1102712480532265  0.7781977093067223  0.5004830736656162   T   T   T
  0.4444966818111122  0.7776733030444399  0.5003379926159334   T   T   T
  0.7781977093067223  0.7781977093067223  0.5004830736656162   T   T   T
  0.8895155260107457  0.2221729762166406  0.5970955920760068   T   T   T
  0.2222222222222214  0.2222222222222214  0.6000649555292704   T   T   T
  0.5549781644392781  0.2221729762166406  0.5970955920760068   T   T   T
  0.8895155260107457  0.5549781644392781  0.5970955920760068   T   T   T
  0.2221729762166406  0.5549781644392781  0.5970955920760068   T   T   T
  0.5555555555555571  0.5555555555555571  0.5971928986092312   T   T   T
  0.8888888888888857  0.8888888888888857  0.5979464190603474   T   T   T
  0.2221729762166406  0.8895155260107457  0.5970955920760068   T   T   T
  0.5549781644392781  0.8895155260107457  0.5970955920760068   T   T   T
  0.0000571774949983  0.0000571774949983  0.6940395129695908   T   T   T
  0.3344903483184382  0.9976859700298022  0.6964830883615151   T   T   T
  0.6665523116766748  0.0000571774949983  0.6940395129695908   T   T   T
  0.9976859700298022  0.3344903483184382  0.6964830883615151   T   T   T
  0.3344903483184382  0.3344903483184382  0.6964830883615151   T   T   T
  0.6711926886413000  0.3242812893840646  0.6928575417965533   T   T   T
  0.0000571774949983  0.6665523116766748  0.6940395129695908   T   T   T
  0.3242812893840646  0.6711926886413000  0.6928575417965533   T   T   T
  0.6711926886413000  0.6711926886413000  0.6928575417965533   T   T   T
  0.5555555555555571  0.5555555555555571  0.7720123362455172   T   T   T

  0.00000000E+00  0.00000000E+00  0.00000000E+00
  0.00000000E+00  0.00000000E+00  0.00000000E+00
  0.00000000E+00  0.00000000E+00  0.00000000E+00
  0.00000000E+00  0.00000000E+00  0.00000000E+00
  0.00000000E+00  0.00000000E+00  0.00000000E+00
  0.00000000E+00  0.00000000E+00  0.00000000E+00
  0.00000000E+00  0.00000000E+00  0.00000000E+00
  0.00000000E+00  0.00000000E+00  0.00000000E+00
  0.00000000E+00  0.00000000E+00  0.00000000E+00
  0.00000000E+00  0.00000000E+00  0.00000000E+00
  0.00000000E+00  0.00000000E+00  0.00000000E+00
  0.00000000E+00  0.00000000E+00  0.00000000E+00
  0.00000000E+00  0.00000000E+00  0.00000000E+00
  0.00000000E+00  0.00000000E+00  0.00000000E+00
  0.00000000E+00  0.00000000E+00  0.00000000E+00
  0.00000000E+00  0.00000000E+00  0.00000000E+00
  0.00000000E+00  0.00000000E+00  0.00000000E+00
  0.00000000E+00  0.00000000E+00  0.00000000E+00
  0.00000000E+00  0.00000000E+00  0.00000000E+00
  0.00000000E+00  0.00000000E+00  0.00000000E+00
  0.00000000E+00  0.00000000E+00  0.00000000E+00
  0.00000000E+00  0.00000000E+00  0.00000000E+00
  0.00000000E+00  0.00000000E+00  0.00000000E+00
  0.00000000E+00  0.00000000E+00  0.00000000E+00
  0.00000000E+00  0.00000000E+00  0.00000000E+00
  0.00000000E+00  0.00000000E+00  0.00000000E+00
  0.00000000E+00  0.00000000E+00  0.00000000E+00
  0.00000000E+00  0.00000000E+00  0.00000000E+00
  0.00000000E+00  0.00000000E+00  0.00000000E+00
  0.00000000E+00  0.00000000E+00  0.00000000E+00
  0.00000000E+00  0.00000000E+00  0.00000000E+00
  0.00000000E+00  0.00000000E+00  0.00000000E+00
  0.00000000E+00  0.00000000E+00  0.00000000E+00
  0.00000000E+00  0.00000000E+00  0.00000000E+00
  0.00000000E+00  0.00000000E+00  0.00000000E+00
  0.00000000E+00  0.00000000E+00  0.00000000E+00
  0.00000000E+00  0.00000000E+00  0.00000000E+00
  0.00000000E+00  0.00000000E+00  0.00000000E+00
  0.00000000E+00  0.00000000E+00  0.00000000E+00
  0.00000000E+00  0.00000000E+00  0.00000000E+00
  0.00000000E+00  0.00000000E+00  0.00000000E+00
  0.00000000E+00  0.00000000E+00  0.00000000E+00
  0.00000000E+00  0.00000000E+00  0.00000000E+00
  0.00000000E+00  0.00000000E+00  0.00000000E+00
  0.00000000E+00  0.00000000E+00  0.00000000E+00
  0.00000000E+00  0.00000000E+00  0.00000000E+00
