# Supplementary material for: Mechanisms for the formation of active sites in single-atom alloys
Source: Nanoscale. 2026 Apr 13;18(18):9709–22. doi: 10.1039/d5nr05517b (PMC13071885; doi:10.1039/d5nr05517b)
Supplement: NR-018-D5NR05517B-s001 [file NR-018-D5NR05517B-s001.tar › Mechanisms_SAA_formation/Ag_dopant_interactions/hcp_dopant_adatom_interaction/initial_state_1/Ag/CONTCAR]

Ag                                      
   1.0000000000000000     
     8.6592338850511492    0.0000000000000000    0.0000000000000000
     4.3296169425255746    7.4991165217653144    0.0000000000000000
     0.0000000000000000    0.0000000000000000   24.4269798141303625
  Ag            
    46
Selective dynamics
Direct
  0.8888888888888857  0.2222222222222214  0.3070375485249883   F   F   F
  0.2222222222222214  0.2222222222222214  0.3070375485249883   F   F   F
  0.5555555555555571  0.2222222222222214  0.3070375485249883   F   F   F
  0.8888888888888857  0.5555555555555571  0.3070375485249883   F   F   F
  0.2222222222222214  0.5555555555555571  0.3070375485249883   F   F   F
  0.5555555555555571  0.5555555555555571  0.3070375485249883   F   F   F
  0.8888888888888857  0.8888888888888857  0.3070375485249883   F   F   F
  0.2222222222222214  0.8888888888888857  0.3070375485249883   F   F   F
  0.5555555555555571  0.8888888888888857  0.3070375485249883   F   F   F
  0.0000000000000000  0.0000000000000000  0.4035187742624942   F   F   F
  0.3333333333333357  0.0000000000000000  0.4035187742624942   F   F   F
  0.6666666666666643  0.0000000000000000  0.4035187742624942   F   F   F
  0.0000000000000000  0.3333333333333357  0.4035187742624942   F   F   F
  0.3333333333333357  0.3333333333333357  0.4035187742624942   F   F   F
  0.6666666666666643  0.3333333333333357  0.4035187742624942   F   F   F
  0.0000000000000000  0.6666666666666643  0.4035187742624942   F   F   F
  0.3333333333333357  0.6666666666666643  0.4035187742624942   F   F   F
  0.6666666666666643  0.6666666666666643  0.4035187742624942   F   F   F
  0.1111036380755508  0.1111036380755508  0.5007997076224808   T   T   T
  0.4444593905155628  0.1111036380755508  0.5007997076224808   T   T   T
  0.7778098871813804  0.1110468923039036  0.5003995142946847   T   T   T
  0.1111036380755508  0.4444593905155628  0.5007997076224808   T   T   T
  0.4441513008360433  0.4441513008360433  0.4998935172163436   T   T   T
  0.7783640649945778  0.4441513008360433  0.4998935172163436   T   T   T
  0.1110468923039036  0.7778098871813804  0.5003995142946847   T   T   T
  0.4441513008360433  0.7783640649945778  0.4998935172163436   T   T   T
  0.7778098871813804  0.7778098871813804  0.5003995142946847   T   T   T
  0.8883345726209394  0.2230971161914309  0.5973603302643250   T   T   T
  0.2222222222222214  0.2222222222222214  0.5982314906669908   T   T   T
  0.5552349778543010  0.2230971161914309  0.5973603302643250   T   T   T
  0.8883345726209394  0.5552349778543010  0.5973603302643250   T   T   T
  0.2230971161914309  0.5552349778543010  0.5973603302643250   T   T   T
  0.5555555555555571  0.5555555555555571  0.5960259091501853   T   T   T
  0.8888888888888857  0.8888888888888857  0.5972424466039868   T   T   T
  0.2230971161914309  0.8883345726209394  0.5973603302643250   T   T   T
  0.5552349778543010  0.8883345726209394  0.5973603302643250   T   T   T
  0.9999955939147277  0.9999955939147277  0.6940443427531879   T   T   T
  0.3335522797316448  0.9995621072033818  0.6953990414047134   T   T   T
  0.6666754788372020  0.9999955939147277  0.6940443427531879   T   T   T
  0.9995621072033818  0.3335522797316448  0.6953990414047134   T   T   T
  0.3335522797316448  0.3335522797316448  0.6953990414047134   T   T   T
  0.6683687749252093  0.3299291168162455  0.6936184223965493   T   T   T
  0.9999955939147277  0.6666754788372020  0.6940443427531879   T   T   T
  0.3299291168162455  0.6683687749252093  0.6936184223965493   T   T   T
  0.6683687749252093  0.6683687749252093  0.6936184223965493   T   T   T
  0.5555555555555571  0.5555555555555571  0.7815657743012202   T   T   T

  0.00000000E+00  0.00000000E+00  0.00000000E+00
  0.00000000E+00  0.00000000E+00  0.00000000E+00
  0.00000000E+00  0.00000000E+00  0.00000000E+00
  0.00000000E+00  0.00000000E+00  0.00000000E+00
  0.00000000E+00  0.00000000E+00  0.00000000E+00
  0.00000000E+00  0.00000000E+00  0.00000000E+00
  0.00000000E+00  0.00000000E+00  0.00000000E+00
  0.00000000E+00  0.00000000E+00  0.00000000E+00
  0.00000000E+00  0.00000000E+00  0.00000000E+00
  0.00000000E+00  0.00000000E+00  0.00000000E+00
  0.00000000E+00  0.00000000E+00  0.00000000E+00
  0.00000000E+00  0.00000000E+00  0.00000000E+00
  0.00000000E+00  0.00000000E+00  0.00000000E+00
  0.00000000E+00  0.00000000E+00  0.00000000E+00
  0.00000000E+00  0.00000000E+00  0.00000000E+00
  0.00000000E+00  0.00000000E+00  0.00000000E+00
  0.00000000E+00  0.00000000E+00  0.00000000E+00
  0.00000000E+00  0.00000000E+00  0.00000000E+00
  0.00000000E+00  0.00000000E+00  0.00000000E+00
  0.00000000E+00  0.00000000E+00  0.00000000E+00
  0.00000000E+00  0.00000000E+00  0.00000000E+00
  0.00000000E+00  0.00000000E+00  0.00000000E+00
  0.00000000E+00  0.00000000E+00  0.00000000E+00
  0.00000000E+00  0.00000000E+00  0.00000000E+00
  0.00000000E+00  0.00000000E+00  0.00000000E+00
  0.00000000E+00  0.00000000E+00  0.00000000E+00
  0.00000000E+00  0.00000000E+00  0.00000000E+00
  0.00000000E+00  0.00000000E+00  0.00000000E+00
  0.00000000E+00  0.00000000E+00  0.00000000E+00
  0.00000000E+00  0.00000000E+00  0.00000000E+00
  0.00000000E+00  0.00000000E+00  0.00000000E+00
  0.00000000E+00  0.00000000E+00  0.00000000E+00
  0.00000000E+00  0.00000000E+00  0.00000000E+00
  0.00000000E+00  0.00000000E+00  0.00000000E+00
  0.00000000E+00  0.00000000E+00  0.00000000E+00
  0.00000000E+00  0.00000000E+00  0.00000000E+00
  0.00000000E+00  0.00000000E+00  0.00000000E+00
  0.00000000E+00  0.00000000E+00  0.00000000E+00
  0.00000000E+00  0.00000000E+00  0.00000000E+00
  0.00000000E+00  0.00000000E+00  0.00000000E+00
  0.00000000E+00  0.00000000E+00  0.00000000E+00
  0.00000000E+00  0.00000000E+00  0.00000000E+00
  0.00000000E+00  0.00000000E+00  0.00000000E+00
  0.00000000E+00  0.00000000E+00  0.00000000E+00
  0.00000000E+00  0.00000000E+00  0.00000000E+00
  0.00000000E+00  0.00000000E+00  0.00000000E+00
