# Supplementary material for: Mechanisms for the formation of active sites in single-atom alloys
Source: Nanoscale. 2026 Apr 13;18(18):9709–22. doi: 10.1039/d5nr05517b (PMC13071885; doi:10.1039/d5nr05517b)
Supplement: NR-018-D5NR05517B-s001 [file NR-018-D5NR05517B-s001.tar › Mechanisms_SAA_formation/Ag_dopant_interactions/hcp_dopant_adatom_interaction/initial_state_1/Pd/CONTCAR]

Ag Pd                                   
   1.0000000000000000     
     8.6592338850511492    0.0000000000000000    0.0000000000000000
     4.3296169425255746    7.4991165217653144    0.0000000000000000
     0.0000000000000000    0.0000000000000000   24.4269798141303625
  Ag              Pd            
    45     1
Selective dynamics
Direct
  0.8888888888888857  0.2222222222222214  0.3070375485249883   F   F   F
  0.2222222222222214  0.2222222222222214  0.3070375485249883   F   F   F
  0.5555555555555571  0.2222222222222214  0.3070375485249883   F   F   F
  0.8888888888888857  0.5555555555555571  0.3070375485249883   F   F   F
  0.2222222222222214  0.5555555555555571  0.3070375485249883   F   F   F
  0.5555555555555571  0.5555555555555571  0.3070375485249883   F   F   F
  0.8888888888888857  0.8888888888888857  0.3070375485249883   F   F   F
  0.2222222222222214  0.8888888888888857  0.3070375485249883   F   F   F
  0.5555555555555571  0.8888888888888857  0.3070375485249883   F   F   F
  0.0000000000000000  0.0000000000000000  0.4035187742624942   F   F   F
  0.3333333333333357  0.0000000000000000  0.4035187742624942   F   F   F
  0.6666666666666643  0.0000000000000000  0.4035187742624942   F   F   F
  0.0000000000000000  0.3333333333333357  0.4035187742624942   F   F   F
  0.3333333333333357  0.3333333333333357  0.4035187742624942   F   F   F
  0.6666666666666643  0.3333333333333357  0.4035187742624942   F   F   F
  0.0000000000000000  0.6666666666666643  0.4035187742624942   F   F   F
  0.3333333333333357  0.6666666666666643  0.4035187742624942   F   F   F
  0.6666666666666643  0.6666666666666643  0.4035187742624942   F   F   F
  0.1114546001417260  0.1114546001417260  0.5007937137040582   T   T   T
  0.4437574663832267  0.1114546001417260  0.5007937137040582   T   T   T
  0.7781123064361315  0.1104420537944086  0.5005275312092144   T   T   T
  0.1114546001417260  0.4437574663832267  0.5007937137040582   T   T   T
  0.4443817463809816  0.4443817463809816  0.5002701969153717   T   T   T
  0.7779031739046940  0.4443817463809816  0.5002701969153717   T   T   T
  0.1104420537944086  0.7781123064361315  0.5005275312092144   T   T   T
  0.4443817463809816  0.7779031739046940  0.5002701969153717   T   T   T
  0.7781123064361315  0.7781123064361315  0.5005275312092144   T   T   T
  0.8891335278991680  0.2223716735651146  0.5973768825892843   T   T   T
  0.2222222222222214  0.2222222222222214  0.5992697324293106   T   T   T
  0.5551614652023819  0.2223716735651146  0.5973768825892843   T   T   T
  0.8891335278991680  0.5551614652023819  0.5973768825892843   T   T   T
  0.2223716735651146  0.5551614652023819  0.5973768825892843   T   T   T
  0.5555555555555571  0.5555555555555571  0.5969906528545139   T   T   T
  0.8888888888888857  0.8888888888888857  0.5979534902198443   T   T   T
  0.2223716735651146  0.8891335278991680  0.5973768825892843   T   T   T
  0.5551614652023819  0.8891335278991680  0.5973768825892843   T   T   T
  0.0001003878429151  0.0001003878429151  0.6943794370445084   T   T   T
  0.3339309580338191  0.9988047505990262  0.6961943834617303   T   T   T
  0.6664658909808270  0.0001003878429151  0.6943794370445084   T   T   T
  0.9988047505990262  0.3339309580338191  0.6961943834617303   T   T   T
  0.3339309580338191  0.3339309580338191  0.6961943834617303   T   T   T
  0.6697043571811526  0.3272579523043659  0.6934189238612699   T   T   T
  0.0001003878429151  0.6664658909808270  0.6943794370445084   T   T   T
  0.3272579523043659  0.6697043571811526  0.6934189238612699   T   T   T
  0.6697043571811526  0.6697043571811526  0.6934189238612699   T   T   T
  0.5555555555555571  0.5555555555555571  0.7758790169735236   T   T   T

  0.00000000E+00  0.00000000E+00  0.00000000E+00
  0.00000000E+00  0.00000000E+00  0.00000000E+00
  0.00000000E+00  0.00000000E+00  0.00000000E+00
  0.00000000E+00  0.00000000E+00  0.00000000E+00
  0.00000000E+00  0.00000000E+00  0.00000000E+00
  0.00000000E+00  0.00000000E+00  0.00000000E+00
  0.00000000E+00  0.00000000E+00  0.00000000E+00
  0.00000000E+00  0.00000000E+00  0.00000000E+00
  0.00000000E+00  0.00000000E+00  0.00000000E+00
  0.00000000E+00  0.00000000E+00  0.00000000E+00
  0.00000000E+00  0.00000000E+00  0.00000000E+00
  0.00000000E+00  0.00000000E+00  0.00000000E+00
  0.00000000E+00  0.00000000E+00  0.00000000E+00
  0.00000000E+00  0.00000000E+00  0.00000000E+00
  0.00000000E+00  0.00000000E+00  0.00000000E+00
  0.00000000E+00  0.00000000E+00  0.00000000E+00
  0.00000000E+00  0.00000000E+00  0.00000000E+00
  0.00000000E+00  0.00000000E+00  0.00000000E+00
  0.00000000E+00  0.00000000E+00  0.00000000E+00
  0.00000000E+00  0.00000000E+00  0.00000000E+00
  0.00000000E+00  0.00000000E+00  0.00000000E+00
  0.00000000E+00  0.00000000E+00  0.00000000E+00
  0.00000000E+00  0.00000000E+00  0.00000000E+00
  0.00000000E+00  0.00000000E+00  0.00000000E+00
  0.00000000E+00  0.00000000E+00  0.00000000E+00
  0.00000000E+00  0.00000000E+00  0.00000000E+00
  0.00000000E+00  0.00000000E+00  0.00000000E+00
  0.00000000E+00  0.00000000E+00  0.00000000E+00
  0.00000000E+00  0.00000000E+00  0.00000000E+00
  0.00000000E+00  0.00000000E+00  0.00000000E+00
  0.00000000E+00  0.00000000E+00  0.00000000E+00
  0.00000000E+00  0.00000000E+00  0.00000000E+00
  0.00000000E+00  0.00000000E+00  0.00000000E+00
  0.00000000E+00  0.00000000E+00  0.00000000E+00
  0.00000000E+00  0.00000000E+00  0.00000000E+00
  0.00000000E+00  0.00000000E+00  0.00000000E+00
  0.00000000E+00  0.00000000E+00  0.00000000E+00
  0.00000000E+00  0.00000000E+00  0.00000000E+00
  0.00000000E+00  0.00000000E+00  0.00000000E+00
  0.00000000E+00  0.00000000E+00  0.00000000E+00
  0.00000000E+00  0.00000000E+00  0.00000000E+00
  0.00000000E+00  0.00000000E+00  0.00000000E+00
  0.00000000E+00  0.00000000E+00  0.00000000E+00
  0.00000000E+00  0.00000000E+00  0.00000000E+00
  0.00000000E+00  0.00000000E+00  0.00000000E+00
  0.00000000E+00  0.00000000E+00  0.00000000E+00
