# Supplementary material for: Mechanisms for the formation of active sites in single-atom alloys
Source: Nanoscale. 2026 Apr 13;18(18):9709–22. doi: 10.1039/d5nr05517b (PMC13071885; doi:10.1039/d5nr05517b)
Supplement: NR-018-D5NR05517B-s001 [file NR-018-D5NR05517B-s001.tar › Mechanisms_SAA_formation/Ag_dopant_interactions/hcp_dopant_adatom_interaction/initial_state_1/Mo/CONTCAR]

Ag Mo                                   
   1.0000000000000000     
     8.6592338850511492    0.0000000000000000    0.0000000000000000
     4.3296169425255746    7.4991165217653144    0.0000000000000000
     0.0000000000000000    0.0000000000000000   24.4269798141303625
  Ag              Mo            
    45     1
Selective dynamics
Direct
  0.8888888888888857  0.2222222222222214  0.3070375485249883   F   F   F
  0.2222222222222214  0.2222222222222214  0.3070375485249883   F   F   F
  0.5555555555555571  0.2222222222222214  0.3070375485249883   F   F   F
  0.8888888888888857  0.5555555555555571  0.3070375485249883   F   F   F
  0.2222222222222214  0.5555555555555571  0.3070375485249883   F   F   F
  0.5555555555555571  0.5555555555555571  0.3070375485249883   F   F   F
  0.8888888888888857  0.8888888888888857  0.3070375485249883   F   F   F
  0.2222222222222214  0.8888888888888857  0.3070375485249883   F   F   F
  0.5555555555555571  0.8888888888888857  0.3070375485249883   F   F   F
  0.0000000000000000  0.0000000000000000  0.4035187742624942   F   F   F
  0.3333333333333357  0.0000000000000000  0.4035187742624942   F   F   F
  0.6666666666666643  0.0000000000000000  0.4035187742624942   F   F   F
  0.0000000000000000  0.3333333333333357  0.4035187742624942   F   F   F
  0.3333333333333357  0.3333333333333357  0.4035187742624942   F   F   F
  0.6666666666666643  0.3333333333333357  0.4035187742624942   F   F   F
  0.0000000000000000  0.6666666666666643  0.4035187742624942   F   F   F
  0.3333333333333357  0.6666666666666643  0.4035187742624942   F   F   F
  0.6666666666666643  0.6666666666666643  0.4035187742624942   F   F   F
  0.1118217139506170  0.1118217139506170  0.5007559031508306   T   T   T
  0.4430232387654303  0.1118217139506170  0.5007559031508306   T   T   T
  0.7782131426731675  0.1102403813203437  0.5004895688366580   T   T   T
  0.1118217139506170  0.4430232387654303  0.5007559031508306   T   T   T
  0.4445351422303890  0.4445351422303890  0.5000023955517185   T   T   T
  0.7775963822058791  0.4445351422303890  0.5000023955517185   T   T   T
  0.1102403813203437  0.7782131426731675  0.5004895688366580   T   T   T
  0.4445351422303890  0.7775963822058791  0.5000023955517185   T   T   T
  0.7782131426731675  0.7782131426731675  0.5004895688366580   T   T   T
  0.8900944889860741  0.2220281774592806  0.5966849325252104   T   T   T
  0.2222222222222214  0.2222222222222214  0.6007209485848598   T   T   T
  0.5545440002213095  0.2220281774592806  0.5966849325252104   T   T   T
  0.8900944889860741  0.5545440002213095  0.5966849325252104   T   T   T
  0.2220281774592806  0.5545440002213095  0.5966849325252104   T   T   T
  0.5555555555555571  0.5555555555555571  0.5967055218392630   T   T   T
  0.8888888888888857  0.8888888888888857  0.5983255524175131   T   T   T
  0.2220281774592806  0.8900944889860741  0.5966849325252104   T   T   T
  0.5545440002213095  0.8900944889860741  0.5966849325252104   T   T   T
  0.0003381390384933  0.0003381390384933  0.6943915637310289   T   T   T
  0.3355029183540356  0.9956608299586002  0.6975388853558542   T   T   T
  0.6659903885896705  0.0003381390384933  0.6943915637310289   T   T   T
  0.9956608299586002  0.3355029183540356  0.6975388853558542   T   T   T
  0.3355029183540356  0.3355029183540356  0.6975388853558542   T   T   T
  0.6735036945014398  0.3196592776637777  0.6920938596553301   T   T   T
  0.0003381390384933  0.6659903885896705  0.6943915637310289   T   T   T
  0.3196592776637777  0.6735036945014398  0.6920938596553301   T   T   T
  0.6735036945014398  0.6735036945014398  0.6920938596553301   T   T   T
  0.5555555555555571  0.5555555555555571  0.7694350850154998   T   T   T

  0.00000000E+00  0.00000000E+00  0.00000000E+00
  0.00000000E+00  0.00000000E+00  0.00000000E+00
  0.00000000E+00  0.00000000E+00  0.00000000E+00
  0.00000000E+00  0.00000000E+00  0.00000000E+00
  0.00000000E+00  0.00000000E+00  0.00000000E+00
  0.00000000E+00  0.00000000E+00  0.00000000E+00
  0.00000000E+00  0.00000000E+00  0.00000000E+00
  0.00000000E+00  0.00000000E+00  0.00000000E+00
  0.00000000E+00  0.00000000E+00  0.00000000E+00
  0.00000000E+00  0.00000000E+00  0.00000000E+00
  0.00000000E+00  0.00000000E+00  0.00000000E+00
  0.00000000E+00  0.00000000E+00  0.00000000E+00
  0.00000000E+00  0.00000000E+00  0.00000000E+00
  0.00000000E+00  0.00000000E+00  0.00000000E+00
  0.00000000E+00  0.00000000E+00  0.00000000E+00
  0.00000000E+00  0.00000000E+00  0.00000000E+00
  0.00000000E+00  0.00000000E+00  0.00000000E+00
  0.00000000E+00  0.00000000E+00  0.00000000E+00
  0.00000000E+00  0.00000000E+00  0.00000000E+00
  0.00000000E+00  0.00000000E+00  0.00000000E+00
  0.00000000E+00  0.00000000E+00  0.00000000E+00
  0.00000000E+00  0.00000000E+00  0.00000000E+00
  0.00000000E+00  0.00000000E+00  0.00000000E+00
  0.00000000E+00  0.00000000E+00  0.00000000E+00
  0.00000000E+00  0.00000000E+00  0.00000000E+00
  0.00000000E+00  0.00000000E+00  0.00000000E+00
  0.00000000E+00  0.00000000E+00  0.00000000E+00
  0.00000000E+00  0.00000000E+00  0.00000000E+00
  0.00000000E+00  0.00000000E+00  0.00000000E+00
  0.00000000E+00  0.00000000E+00  0.00000000E+00
  0.00000000E+00  0.00000000E+00  0.00000000E+00
  0.00000000E+00  0.00000000E+00  0.00000000E+00
  0.00000000E+00  0.00000000E+00  0.00000000E+00
  0.00000000E+00  0.00000000E+00  0.00000000E+00
  0.00000000E+00  0.00000000E+00  0.00000000E+00
  0.00000000E+00  0.00000000E+00  0.00000000E+00
  0.00000000E+00  0.00000000E+00  0.00000000E+00
  0.00000000E+00  0.00000000E+00  0.00000000E+00
  0.00000000E+00  0.00000000E+00  0.00000000E+00
  0.00000000E+00  0.00000000E+00  0.00000000E+00
  0.00000000E+00  0.00000000E+00  0.00000000E+00
  0.00000000E+00  0.00000000E+00  0.00000000E+00
  0.00000000E+00  0.00000000E+00  0.00000000E+00
  0.00000000E+00  0.00000000E+00  0.00000000E+00
  0.00000000E+00  0.00000000E+00  0.00000000E+00
  0.00000000E+00  0.00000000E+00  0.00000000E+00
