# Supplementary material for: Mechanisms for the formation of active sites in single-atom alloys
Source: Nanoscale. 2026 Apr 13;18(18):9709–22. doi: 10.1039/d5nr05517b (PMC13071885; doi:10.1039/d5nr05517b)
Supplement: NR-018-D5NR05517B-s001 [file NR-018-D5NR05517B-s001.tar › Mechanisms_SAA_formation/Ag_dopant_interactions/hcp_dopant_adatom_interaction/initial_state_1/Y/CONTCAR]

Ag Y                                    
   1.0000000000000000     
     8.6592338850511492    0.0000000000000000    0.0000000000000000
     4.3296169425255746    7.4991165217653144    0.0000000000000000
     0.0000000000000000    0.0000000000000000   24.4269798141303625
  Ag              Y             
    45     1
Selective dynamics
Direct
  0.8888888888888857  0.2222222222222214  0.3070375485249883   F   F   F
  0.2222222222222214  0.2222222222222214  0.3070375485249883   F   F   F
  0.5555555555555571  0.2222222222222214  0.3070375485249883   F   F   F
  0.8888888888888857  0.5555555555555571  0.3070375485249883   F   F   F
  0.2222222222222214  0.5555555555555571  0.3070375485249883   F   F   F
  0.5555555555555571  0.5555555555555571  0.3070375485249883   F   F   F
  0.8888888888888857  0.8888888888888857  0.3070375485249883   F   F   F
  0.2222222222222214  0.8888888888888857  0.3070375485249883   F   F   F
  0.5555555555555571  0.8888888888888857  0.3070375485249883   F   F   F
  0.0000000000000000  0.0000000000000000  0.4035187742624942   F   F   F
  0.3333333333333357  0.0000000000000000  0.4035187742624942   F   F   F
  0.6666666666666643  0.0000000000000000  0.4035187742624942   F   F   F
  0.0000000000000000  0.3333333333333357  0.4035187742624942   F   F   F
  0.3333333333333357  0.3333333333333357  0.4035187742624942   F   F   F
  0.6666666666666643  0.3333333333333357  0.4035187742624942   F   F   F
  0.0000000000000000  0.6666666666666643  0.4035187742624942   F   F   F
  0.3333333333333357  0.6666666666666643  0.4035187742624942   F   F   F
  0.6666666666666643  0.6666666666666643  0.4035187742624942   F   F   F
  0.1116576224095322  0.1116576224095322  0.5005712024228796   T   T   T
  0.4433514218476000  0.1116576224095322  0.5005712024228796   T   T   T
  0.7779373273536120  0.1107920119594404  0.5005148949084675   T   T   T
  0.1116576224095322  0.4433514218476000  0.5005712024228796   T   T   T
  0.4444021014607198  0.4444021014607198  0.4998609599620348   T   T   T
  0.7778624637452246  0.4444021014607198  0.4998609599620348   T   T   T
  0.1107920119594404  0.7779373273536120  0.5005148949084675   T   T   T
  0.4444021014607198  0.7778624637452246  0.4998609599620348   T   T   T
  0.7779373273536120  0.7779373273536120  0.5005148949084675   T   T   T
  0.8903485986300919  0.2218987716200886  0.5969905008222345   T   T   T
  0.2222222222222214  0.2222222222222214  0.6000485981193301   T   T   T
  0.5544192964164838  0.2218987716200886  0.5969905008222345   T   T   T
  0.8903485986300919  0.5544192964164838  0.5969905008222345   T   T   T
  0.2218987716200886  0.5544192964164838  0.5969905008222345   T   T   T
  0.5555555555555571  0.5555555555555571  0.5962177287425099   T   T   T
  0.8888888888888857  0.8888888888888857  0.5985388799813329   T   T   T
  0.2218987716200886  0.8903485986300919  0.5969905008222345   T   T   T
  0.5544192964164838  0.8903485986300919  0.5969905008222345   T   T   T
  0.0003129517095557  0.0003129517095557  0.6958492160215216   T   T   T
  0.3351222761070464  0.9964221144525786  0.6976671757868895   T   T   T
  0.6660407632475459  0.0003129517095557  0.6958492160215216   T   T   T
  0.9964221144525786  0.3351222761070464  0.6976671757868895   T   T   T
  0.3351222761070464  0.3351222761070464  0.6976671757868895   T   T   T
  0.6714498315407700  0.3237670035851243  0.6922708617128909   T   T   T
  0.0003129517095557  0.6660407632475459  0.6958492160215216   T   T   T
  0.3237670035851243  0.6714498315407700  0.6922708617128909   T   T   T
  0.6714498315407700  0.6714498315407700  0.6922708617128909   T   T   T
  0.5555555555555571  0.5555555555555571  0.7817577928483620   T   T   T

  0.00000000E+00  0.00000000E+00  0.00000000E+00
  0.00000000E+00  0.00000000E+00  0.00000000E+00
  0.00000000E+00  0.00000000E+00  0.00000000E+00
  0.00000000E+00  0.00000000E+00  0.00000000E+00
  0.00000000E+00  0.00000000E+00  0.00000000E+00
  0.00000000E+00  0.00000000E+00  0.00000000E+00
  0.00000000E+00  0.00000000E+00  0.00000000E+00
  0.00000000E+00  0.00000000E+00  0.00000000E+00
  0.00000000E+00  0.00000000E+00  0.00000000E+00
  0.00000000E+00  0.00000000E+00  0.00000000E+00
  0.00000000E+00  0.00000000E+00  0.00000000E+00
  0.00000000E+00  0.00000000E+00  0.00000000E+00
  0.00000000E+00  0.00000000E+00  0.00000000E+00
  0.00000000E+00  0.00000000E+00  0.00000000E+00
  0.00000000E+00  0.00000000E+00  0.00000000E+00
  0.00000000E+00  0.00000000E+00  0.00000000E+00
  0.00000000E+00  0.00000000E+00  0.00000000E+00
  0.00000000E+00  0.00000000E+00  0.00000000E+00
  0.00000000E+00  0.00000000E+00  0.00000000E+00
  0.00000000E+00  0.00000000E+00  0.00000000E+00
  0.00000000E+00  0.00000000E+00  0.00000000E+00
  0.00000000E+00  0.00000000E+00  0.00000000E+00
  0.00000000E+00  0.00000000E+00  0.00000000E+00
  0.00000000E+00  0.00000000E+00  0.00000000E+00
  0.00000000E+00  0.00000000E+00  0.00000000E+00
  0.00000000E+00  0.00000000E+00  0.00000000E+00
  0.00000000E+00  0.00000000E+00  0.00000000E+00
  0.00000000E+00  0.00000000E+00  0.00000000E+00
  0.00000000E+00  0.00000000E+00  0.00000000E+00
  0.00000000E+00  0.00000000E+00  0.00000000E+00
  0.00000000E+00  0.00000000E+00  0.00000000E+00
  0.00000000E+00  0.00000000E+00  0.00000000E+00
  0.00000000E+00  0.00000000E+00  0.00000000E+00
  0.00000000E+00  0.00000000E+00  0.00000000E+00
  0.00000000E+00  0.00000000E+00  0.00000000E+00
  0.00000000E+00  0.00000000E+00  0.00000000E+00
  0.00000000E+00  0.00000000E+00  0.00000000E+00
  0.00000000E+00  0.00000000E+00  0.00000000E+00
  0.00000000E+00  0.00000000E+00  0.00000000E+00
  0.00000000E+00  0.00000000E+00  0.00000000E+00
  0.00000000E+00  0.00000000E+00  0.00000000E+00
  0.00000000E+00  0.00000000E+00  0.00000000E+00
  0.00000000E+00  0.00000000E+00  0.00000000E+00
  0.00000000E+00  0.00000000E+00  0.00000000E+00
  0.00000000E+00  0.00000000E+00  0.00000000E+00
  0.00000000E+00  0.00000000E+00  0.00000000E+00
