# Supplementary material for: Mechanisms for the formation of active sites in single-atom alloys
Source: Nanoscale. 2026 Apr 13;18(18):9709–22. doi: 10.1039/d5nr05517b (PMC13071885; doi:10.1039/d5nr05517b)
Supplement: NR-018-D5NR05517B-s001 [file NR-018-D5NR05517B-s001.tar › Mechanisms_SAA_formation/Ag_dopant_interactions/hcp_dopant_adatom_interaction/initial_state_1/Cu/CONTCAR]

Ag Cu                                   
   1.0000000000000000     
     8.6592338850511492    0.0000000000000000    0.0000000000000000
     4.3296169425255746    7.4991165217653144    0.0000000000000000
     0.0000000000000000    0.0000000000000000   24.4269798141303625
  Ag              Cu            
    45     1
Selective dynamics
Direct
  0.8888888888888857  0.2222222222222214  0.3070375485249883   F   F   F
  0.2222222222222214  0.2222222222222214  0.3070375485249883   F   F   F
  0.5555555555555571  0.2222222222222214  0.3070375485249883   F   F   F
  0.8888888888888857  0.5555555555555571  0.3070375485249883   F   F   F
  0.2222222222222214  0.5555555555555571  0.3070375485249883   F   F   F
  0.5555555555555571  0.5555555555555571  0.3070375485249883   F   F   F
  0.8888888888888857  0.8888888888888857  0.3070375485249883   F   F   F
  0.2222222222222214  0.8888888888888857  0.3070375485249883   F   F   F
  0.5555555555555571  0.8888888888888857  0.3070375485249883   F   F   F
  0.0000000000000000  0.0000000000000000  0.4035187742624942   F   F   F
  0.3333333333333357  0.0000000000000000  0.4035187742624942   F   F   F
  0.6666666666666643  0.0000000000000000  0.4035187742624942   F   F   F
  0.0000000000000000  0.3333333333333357  0.4035187742624942   F   F   F
  0.3333333333333357  0.3333333333333357  0.4035187742624942   F   F   F
  0.6666666666666643  0.3333333333333357  0.4035187742624942   F   F   F
  0.0000000000000000  0.6666666666666643  0.4035187742624942   F   F   F
  0.3333333333333357  0.6666666666666643  0.4035187742624942   F   F   F
  0.6666666666666643  0.6666666666666643  0.4035187742624942   F   F   F
  0.1110635881999099  0.1110635881999099  0.5008897245800444   T   T   T
  0.4445394902668517  0.1110635881999099  0.5008897245800444   T   T   T
  0.7777981466114509  0.1110703734437626  0.5004593865214398   T   T   T
  0.1110635881999099  0.4445394902668517  0.5008897245800444   T   T   T
  0.4441352303666840  0.4441352303666840  0.4999687096123490   T   T   T
  0.7783962059333034  0.4441352303666840  0.4999687096123490   T   T   T
  0.1110703734437626  0.7777981466114509  0.5004593865214398   T   T   T
  0.4441352303666840  0.7783962059333034  0.4999687096123490   T   T   T
  0.7777981466114509  0.7777981466114509  0.5004593865214398   T   T   T
  0.8881710150632143  0.2231811373855889  0.5975142687782049   T   T   T
  0.2222222222222214  0.2222222222222214  0.5982723221386402   T   T   T
  0.5553145142178612  0.2231811373855889  0.5975142687782049   T   T   T
  0.8881710150632143  0.5553145142178612  0.5975142687782049   T   T   T
  0.2231811373855889  0.5553145142178612  0.5975142687782049   T   T   T
  0.5555555555555571  0.5555555555555571  0.5961912436839722   T   T   T
  0.8888888888888857  0.8888888888888857  0.5973160010370872   T   T   T
  0.2231811373855889  0.8881710150632143  0.5975142687782049   T   T   T
  0.5553145142178612  0.8881710150632143  0.5975142687782049   T   T   T
  0.9999913118183369  0.9999913118183369  0.6941179824463819   T   T   T
  0.3335469119012087  0.9995728428642540  0.6954603578038799   T   T   T
  0.6666840430299834  0.9999913118183369  0.6941179824463819   T   T   T
  0.9995728428642540  0.3335469119012087  0.6954603578038799   T   T   T
  0.3335469119012087  0.3335469119012087  0.6954603578038799   T   T   T
  0.6685637030259094  0.3295392606148456  0.6941363897998597   T   T   T
  0.9999913118183369  0.6666840430299834  0.6941179824463819   T   T   T
  0.3295392606148456  0.6685637030259094  0.6941363897998597   T   T   T
  0.6685637030259094  0.6685637030259094  0.6941363897998597   T   T   T
  0.5555555555555571  0.5555555555555571  0.7722227115982773   T   T   T

  0.00000000E+00  0.00000000E+00  0.00000000E+00
  0.00000000E+00  0.00000000E+00  0.00000000E+00
  0.00000000E+00  0.00000000E+00  0.00000000E+00
  0.00000000E+00  0.00000000E+00  0.00000000E+00
  0.00000000E+00  0.00000000E+00  0.00000000E+00
  0.00000000E+00  0.00000000E+00  0.00000000E+00
  0.00000000E+00  0.00000000E+00  0.00000000E+00
  0.00000000E+00  0.00000000E+00  0.00000000E+00
  0.00000000E+00  0.00000000E+00  0.00000000E+00
  0.00000000E+00  0.00000000E+00  0.00000000E+00
  0.00000000E+00  0.00000000E+00  0.00000000E+00
  0.00000000E+00  0.00000000E+00  0.00000000E+00
  0.00000000E+00  0.00000000E+00  0.00000000E+00
  0.00000000E+00  0.00000000E+00  0.00000000E+00
  0.00000000E+00  0.00000000E+00  0.00000000E+00
  0.00000000E+00  0.00000000E+00  0.00000000E+00
  0.00000000E+00  0.00000000E+00  0.00000000E+00
  0.00000000E+00  0.00000000E+00  0.00000000E+00
  0.00000000E+00  0.00000000E+00  0.00000000E+00
  0.00000000E+00  0.00000000E+00  0.00000000E+00
  0.00000000E+00  0.00000000E+00  0.00000000E+00
  0.00000000E+00  0.00000000E+00  0.00000000E+00
  0.00000000E+00  0.00000000E+00  0.00000000E+00
  0.00000000E+00  0.00000000E+00  0.00000000E+00
  0.00000000E+00  0.00000000E+00  0.00000000E+00
  0.00000000E+00  0.00000000E+00  0.00000000E+00
  0.00000000E+00  0.00000000E+00  0.00000000E+00
  0.00000000E+00  0.00000000E+00  0.00000000E+00
  0.00000000E+00  0.00000000E+00  0.00000000E+00
  0.00000000E+00  0.00000000E+00  0.00000000E+00
  0.00000000E+00  0.00000000E+00  0.00000000E+00
  0.00000000E+00  0.00000000E+00  0.00000000E+00
  0.00000000E+00  0.00000000E+00  0.00000000E+00
  0.00000000E+00  0.00000000E+00  0.00000000E+00
  0.00000000E+00  0.00000000E+00  0.00000000E+00
  0.00000000E+00  0.00000000E+00  0.00000000E+00
  0.00000000E+00  0.00000000E+00  0.00000000E+00
  0.00000000E+00  0.00000000E+00  0.00000000E+00
  0.00000000E+00  0.00000000E+00  0.00000000E+00
  0.00000000E+00  0.00000000E+00  0.00000000E+00
  0.00000000E+00  0.00000000E+00  0.00000000E+00
  0.00000000E+00  0.00000000E+00  0.00000000E+00
  0.00000000E+00  0.00000000E+00  0.00000000E+00
  0.00000000E+00  0.00000000E+00  0.00000000E+00
  0.00000000E+00  0.00000000E+00  0.00000000E+00
  0.00000000E+00  0.00000000E+00  0.00000000E+00
