# Supplementary material for: Mechanisms for the formation of active sites in single-atom alloys
Source: Nanoscale. 2026 Apr 13;18(18):9709–22. doi: 10.1039/d5nr05517b (PMC13071885; doi:10.1039/d5nr05517b)
Supplement: NR-018-D5NR05517B-s001 [file NR-018-D5NR05517B-s001.tar › Mechanisms_SAA_formation/Ag_dopant_interactions/hcp_dopant_adatom_interaction/initial_state_1/Ru/CONTCAR]

Ag Ru                                   
   1.0000000000000000     
     8.6592338850511492    0.0000000000000000    0.0000000000000000
     4.3296169425255746    7.4991165217653144    0.0000000000000000
     0.0000000000000000    0.0000000000000000   24.4269798141303625
  Ag              Ru            
    45     1
Selective dynamics
Direct
  0.8888888888888857  0.2222222222222214  0.3070375485249883   F   F   F
  0.2222222222222214  0.2222222222222214  0.3070375485249883   F   F   F
  0.5555555555555571  0.2222222222222214  0.3070375485249883   F   F   F
  0.8888888888888857  0.5555555555555571  0.3070375485249883   F   F   F
  0.2222222222222214  0.5555555555555571  0.3070375485249883   F   F   F
  0.5555555555555571  0.5555555555555571  0.3070375485249883   F   F   F
  0.8888888888888857  0.8888888888888857  0.3070375485249883   F   F   F
  0.2222222222222214  0.8888888888888857  0.3070375485249883   F   F   F
  0.5555555555555571  0.8888888888888857  0.3070375485249883   F   F   F
  0.0000000000000000  0.0000000000000000  0.4035187742624942   F   F   F
  0.3333333333333357  0.0000000000000000  0.4035187742624942   F   F   F
  0.6666666666666643  0.0000000000000000  0.4035187742624942   F   F   F
  0.0000000000000000  0.3333333333333357  0.4035187742624942   F   F   F
  0.3333333333333357  0.3333333333333357  0.4035187742624942   F   F   F
  0.6666666666666643  0.3333333333333357  0.4035187742624942   F   F   F
  0.0000000000000000  0.6666666666666643  0.4035187742624942   F   F   F
  0.3333333333333357  0.6666666666666643  0.4035187742624942   F   F   F
  0.6666666666666643  0.6666666666666643  0.4035187742624942   F   F   F
  0.1117472204770736  0.1117472204770736  0.5007433273119231   T   T   T
  0.4431722257125241  0.1117472204770736  0.5007433273119231   T   T   T
  0.7782036266961003  0.1102594132744640  0.5003346955447304   T   T   T
  0.1117472204770736  0.4431722257125241  0.5007433273119231   T   T   T
  0.4445162003124090  0.4445162003124090  0.5001592635345172   T   T   T
  0.7776342660418534  0.4445162003124090  0.5001592635345172   T   T   T
  0.1102594132744640  0.7782036266961003  0.5003346955447304   T   T   T
  0.4445162003124090  0.7776342660418534  0.5001592635345172   T   T   T
  0.7782036266961003  0.7782036266961003  0.5003346955447304   T   T   T
  0.8896087414773390  0.2221576418809478  0.5968533914881012   T   T   T
  0.2222222222222214  0.2222222222222214  0.6003692571586688   T   T   T
  0.5549002833083774  0.2221576418809478  0.5968533914881012   T   T   T
  0.8896087414773390  0.5549002833083774  0.5968533914881012   T   T   T
  0.2221576418809478  0.5549002833083774  0.5968533914881012   T   T   T
  0.5555555555555571  0.5555555555555571  0.5970136684727206   T   T   T
  0.8888888888888857  0.8888888888888857  0.5978544779622987   T   T   T
  0.2221576418809478  0.8896087414773390  0.5968533914881012   T   T   T
  0.5549002833083774  0.8896087414773390  0.5968533914881012   T   T   T
  0.0002291970087820  0.0002291970087820  0.6937454786722096   T   T   T
  0.3349719029399864  0.9967228607867058  0.6967771917269777   T   T   T
  0.6662082726491004  0.0002291970087820  0.6937454786722096   T   T   T
  0.9967228607867058  0.3349719029399864  0.6967771917269777   T   T   T
  0.3349719029399864  0.3349719029399864  0.6967771917269777   T   T   T
  0.6721279767642824  0.3224107131380923  0.6927387409483247   T   T   T
  0.0002291970087820  0.6662082726491004  0.6937454786722096   T   T   T
  0.3224107131380923  0.6721279767642824  0.6927387409483247   T   T   T
  0.6721279767642824  0.6721279767642824  0.6927387409483247   T   T   T
  0.5555555555555571  0.5555555555555571  0.7705710065903744   T   T   T

  0.00000000E+00  0.00000000E+00  0.00000000E+00
  0.00000000E+00  0.00000000E+00  0.00000000E+00
  0.00000000E+00  0.00000000E+00  0.00000000E+00
  0.00000000E+00  0.00000000E+00  0.00000000E+00
  0.00000000E+00  0.00000000E+00  0.00000000E+00
  0.00000000E+00  0.00000000E+00  0.00000000E+00
  0.00000000E+00  0.00000000E+00  0.00000000E+00
  0.00000000E+00  0.00000000E+00  0.00000000E+00
  0.00000000E+00  0.00000000E+00  0.00000000E+00
  0.00000000E+00  0.00000000E+00  0.00000000E+00
  0.00000000E+00  0.00000000E+00  0.00000000E+00
  0.00000000E+00  0.00000000E+00  0.00000000E+00
  0.00000000E+00  0.00000000E+00  0.00000000E+00
  0.00000000E+00  0.00000000E+00  0.00000000E+00
  0.00000000E+00  0.00000000E+00  0.00000000E+00
  0.00000000E+00  0.00000000E+00  0.00000000E+00
  0.00000000E+00  0.00000000E+00  0.00000000E+00
  0.00000000E+00  0.00000000E+00  0.00000000E+00
  0.00000000E+00  0.00000000E+00  0.00000000E+00
  0.00000000E+00  0.00000000E+00  0.00000000E+00
  0.00000000E+00  0.00000000E+00  0.00000000E+00
  0.00000000E+00  0.00000000E+00  0.00000000E+00
  0.00000000E+00  0.00000000E+00  0.00000000E+00
  0.00000000E+00  0.00000000E+00  0.00000000E+00
  0.00000000E+00  0.00000000E+00  0.00000000E+00
  0.00000000E+00  0.00000000E+00  0.00000000E+00
  0.00000000E+00  0.00000000E+00  0.00000000E+00
  0.00000000E+00  0.00000000E+00  0.00000000E+00
  0.00000000E+00  0.00000000E+00  0.00000000E+00
  0.00000000E+00  0.00000000E+00  0.00000000E+00
  0.00000000E+00  0.00000000E+00  0.00000000E+00
  0.00000000E+00  0.00000000E+00  0.00000000E+00
  0.00000000E+00  0.00000000E+00  0.00000000E+00
  0.00000000E+00  0.00000000E+00  0.00000000E+00
  0.00000000E+00  0.00000000E+00  0.00000000E+00
  0.00000000E+00  0.00000000E+00  0.00000000E+00
  0.00000000E+00  0.00000000E+00  0.00000000E+00
  0.00000000E+00  0.00000000E+00  0.00000000E+00
  0.00000000E+00  0.00000000E+00  0.00000000E+00
  0.00000000E+00  0.00000000E+00  0.00000000E+00
  0.00000000E+00  0.00000000E+00  0.00000000E+00
  0.00000000E+00  0.00000000E+00  0.00000000E+00
  0.00000000E+00  0.00000000E+00  0.00000000E+00
  0.00000000E+00  0.00000000E+00  0.00000000E+00
  0.00000000E+00  0.00000000E+00  0.00000000E+00
  0.00000000E+00  0.00000000E+00  0.00000000E+00
