# Supplementary material for: Mechanisms for the formation of active sites in single-atom alloys
Source: Nanoscale. 2026 Apr 13;18(18):9709–22. doi: 10.1039/d5nr05517b (PMC13071885; doi:10.1039/d5nr05517b)
Supplement: NR-018-D5NR05517B-s001 [file NR-018-D5NR05517B-s001.tar › Mechanisms_SAA_formation/Ag_dopant_interactions/hcp_dopant_adatom_interaction/initial_state_1/Zr/CONTCAR]

Ag Zr                                   
   1.0000000000000000     
     8.6592338850511492    0.0000000000000000    0.0000000000000000
     4.3296169425255746    7.4991165217653144    0.0000000000000000
     0.0000000000000000    0.0000000000000000   24.4269798141303625
  Ag              Zr            
    45     1
Selective dynamics
Direct
  0.8888888888888857  0.2222222222222214  0.3070375485249883   F   F   F
  0.2222222222222214  0.2222222222222214  0.3070375485249883   F   F   F
  0.5555555555555571  0.2222222222222214  0.3070375485249883   F   F   F
  0.8888888888888857  0.5555555555555571  0.3070375485249883   F   F   F
  0.2222222222222214  0.5555555555555571  0.3070375485249883   F   F   F
  0.5555555555555571  0.5555555555555571  0.3070375485249883   F   F   F
  0.8888888888888857  0.8888888888888857  0.3070375485249883   F   F   F
  0.2222222222222214  0.8888888888888857  0.3070375485249883   F   F   F
  0.5555555555555571  0.8888888888888857  0.3070375485249883   F   F   F
  0.0000000000000000  0.0000000000000000  0.4035187742624942   F   F   F
  0.3333333333333357  0.0000000000000000  0.4035187742624942   F   F   F
  0.6666666666666643  0.0000000000000000  0.4035187742624942   F   F   F
  0.0000000000000000  0.3333333333333357  0.4035187742624942   F   F   F
  0.3333333333333357  0.3333333333333357  0.4035187742624942   F   F   F
  0.6666666666666643  0.3333333333333357  0.4035187742624942   F   F   F
  0.0000000000000000  0.6666666666666643  0.4035187742624942   F   F   F
  0.3333333333333357  0.6666666666666643  0.4035187742624942   F   F   F
  0.6666666666666643  0.6666666666666643  0.4035187742624942   F   F   F
  0.1118114212193512  0.1118114212193512  0.5006006000092728   T   T   T
  0.4430438242279691  0.1118114212193512  0.5006006000092728   T   T   T
  0.7780112532560824  0.1106441601545063  0.5005644693772381   T   T   T
  0.1118114212193512  0.4430438242279691  0.5006006000092728   T   T   T
  0.4445159195173091  0.4445159195173091  0.4999211891646944   T   T   T
  0.7776348276320462  0.4445159195173091  0.4999211891646944   T   T   T
  0.1106441601545063  0.7780112532560824  0.5005644693772381   T   T   T
  0.4445159195173091  0.7776348276320462  0.4999211891646944   T   T   T
  0.7780112532560824  0.7780112532560824  0.5005644693772381   T   T   T
  0.8905728933564503  0.2217948412740488  0.5966654488033017   T   T   T
  0.2222222222222214  0.2222222222222214  0.6005577452370442   T   T   T
  0.5542989320361652  0.2217948412740488  0.5966654488033017   T   T   T
  0.8905728933564503  0.5542989320361652  0.5966654488033017   T   T   T
  0.2217948412740488  0.5542989320361652  0.5966654488033017   T   T   T
  0.5555555555555571  0.5555555555555571  0.5963841873509824   T   T   T
  0.8888888888888857  0.8888888888888857  0.5987140686575956   T   T   T
  0.2217948412740488  0.8905728933564503  0.5966654488033017   T   T   T
  0.5542989320361652  0.8905728933564503  0.5966654488033017   T   T   T
  0.0004739122967400  0.0004739122967400  0.6955561365179656   T   T   T
  0.3355664850564156  0.9955336965538332  0.6977055146146066   T   T   T
  0.6657188420731771  0.0004739122967400  0.6955561365179656   T   T   T
  0.9955336965538332  0.3355664850564156  0.6977055146146066   T   T   T
  0.3355664850564156  0.3355664850564156  0.6977055146146066   T   T   T
  0.6733044840551771  0.3200576985563102  0.6917219441311165   T   T   T
  0.0004739122967400  0.6657188420731771  0.6955561365179656   T   T   T
  0.3200576985563102  0.6733044840551771  0.6917219441311165   T   T   T
  0.6733044840551771  0.6733044840551771  0.6917219441311165   T   T   T
  0.5555555555555571  0.5555555555555571  0.7738071571313767   T   T   T

  0.00000000E+00  0.00000000E+00  0.00000000E+00
  0.00000000E+00  0.00000000E+00  0.00000000E+00
  0.00000000E+00  0.00000000E+00  0.00000000E+00
  0.00000000E+00  0.00000000E+00  0.00000000E+00
  0.00000000E+00  0.00000000E+00  0.00000000E+00
  0.00000000E+00  0.00000000E+00  0.00000000E+00
  0.00000000E+00  0.00000000E+00  0.00000000E+00
  0.00000000E+00  0.00000000E+00  0.00000000E+00
  0.00000000E+00  0.00000000E+00  0.00000000E+00
  0.00000000E+00  0.00000000E+00  0.00000000E+00
  0.00000000E+00  0.00000000E+00  0.00000000E+00
  0.00000000E+00  0.00000000E+00  0.00000000E+00
  0.00000000E+00  0.00000000E+00  0.00000000E+00
  0.00000000E+00  0.00000000E+00  0.00000000E+00
  0.00000000E+00  0.00000000E+00  0.00000000E+00
  0.00000000E+00  0.00000000E+00  0.00000000E+00
  0.00000000E+00  0.00000000E+00  0.00000000E+00
  0.00000000E+00  0.00000000E+00  0.00000000E+00
  0.00000000E+00  0.00000000E+00  0.00000000E+00
  0.00000000E+00  0.00000000E+00  0.00000000E+00
  0.00000000E+00  0.00000000E+00  0.00000000E+00
  0.00000000E+00  0.00000000E+00  0.00000000E+00
  0.00000000E+00  0.00000000E+00  0.00000000E+00
  0.00000000E+00  0.00000000E+00  0.00000000E+00
  0.00000000E+00  0.00000000E+00  0.00000000E+00
  0.00000000E+00  0.00000000E+00  0.00000000E+00
  0.00000000E+00  0.00000000E+00  0.00000000E+00
  0.00000000E+00  0.00000000E+00  0.00000000E+00
  0.00000000E+00  0.00000000E+00  0.00000000E+00
  0.00000000E+00  0.00000000E+00  0.00000000E+00
  0.00000000E+00  0.00000000E+00  0.00000000E+00
  0.00000000E+00  0.00000000E+00  0.00000000E+00
  0.00000000E+00  0.00000000E+00  0.00000000E+00
  0.00000000E+00  0.00000000E+00  0.00000000E+00
  0.00000000E+00  0.00000000E+00  0.00000000E+00
  0.00000000E+00  0.00000000E+00  0.00000000E+00
  0.00000000E+00  0.00000000E+00  0.00000000E+00
  0.00000000E+00  0.00000000E+00  0.00000000E+00
  0.00000000E+00  0.00000000E+00  0.00000000E+00
  0.00000000E+00  0.00000000E+00  0.00000000E+00
  0.00000000E+00  0.00000000E+00  0.00000000E+00
  0.00000000E+00  0.00000000E+00  0.00000000E+00
  0.00000000E+00  0.00000000E+00  0.00000000E+00
  0.00000000E+00  0.00000000E+00  0.00000000E+00
  0.00000000E+00  0.00000000E+00  0.00000000E+00
  0.00000000E+00  0.00000000E+00  0.00000000E+00
