# Supplementary material for: Mechanisms for the formation of active sites in single-atom alloys
Source: Nanoscale. 2026 Apr 13;18(18):9709–22. doi: 10.1039/d5nr05517b (PMC13071885; doi:10.1039/d5nr05517b)
Supplement: NR-018-D5NR05517B-s001 [file NR-018-D5NR05517B-s001.tar › Mechanisms_SAA_formation/Ag_dopant_interactions/hcp_dopant_adatom_interaction/initial_state_1/Tc/CONTCAR]

Ag Tc                                   
   1.0000000000000000     
     8.6592338850511492    0.0000000000000000    0.0000000000000000
     4.3296169425255746    7.4991165217653144    0.0000000000000000
     0.0000000000000000    0.0000000000000000   24.4269798141303625
  Ag              Tc            
    45     1
Selective dynamics
Direct
  0.8888888888888857  0.2222222222222214  0.3070375485249883   F   F   F
  0.2222222222222214  0.2222222222222214  0.3070375485249883   F   F   F
  0.5555555555555571  0.2222222222222214  0.3070375485249883   F   F   F
  0.8888888888888857  0.5555555555555571  0.3070375485249883   F   F   F
  0.2222222222222214  0.5555555555555571  0.3070375485249883   F   F   F
  0.5555555555555571  0.5555555555555571  0.3070375485249883   F   F   F
  0.8888888888888857  0.8888888888888857  0.3070375485249883   F   F   F
  0.2222222222222214  0.8888888888888857  0.3070375485249883   F   F   F
  0.5555555555555571  0.8888888888888857  0.3070375485249883   F   F   F
  0.0000000000000000  0.0000000000000000  0.4035187742624942   F   F   F
  0.3333333333333357  0.0000000000000000  0.4035187742624942   F   F   F
  0.6666666666666643  0.0000000000000000  0.4035187742624942   F   F   F
  0.0000000000000000  0.3333333333333357  0.4035187742624942   F   F   F
  0.3333333333333357  0.3333333333333357  0.4035187742624942   F   F   F
  0.6666666666666643  0.3333333333333357  0.4035187742624942   F   F   F
  0.0000000000000000  0.6666666666666643  0.4035187742624942   F   F   F
  0.3333333333333357  0.6666666666666643  0.4035187742624942   F   F   F
  0.6666666666666643  0.6666666666666643  0.4035187742624942   F   F   F
  0.1118162283733112  0.1118162283733112  0.5007799551706281   T   T   T
  0.4430342099200420  0.1118162283733112  0.5007799551706281   T   T   T
  0.7782139981487517  0.1102386703691750  0.5003927225864051   T   T   T
  0.1118162283733112  0.4430342099200420  0.5007799551706281   T   T   T
  0.4445525846218352  0.4445525846218352  0.5001231068880235   T   T   T
  0.7775614974229939  0.4445525846218352  0.5001231068880235   T   T   T
  0.1102386703691750  0.7782139981487517  0.5003927225864051   T   T   T
  0.4445525846218352  0.7775614974229939  0.5001231068880235   T   T   T
  0.7782139981487517  0.7782139981487517  0.5003927225864051   T   T   T
  0.8898265229647734  0.2221061518154916  0.5967291733942366   T   T   T
  0.2222222222222214  0.2222222222222214  0.6006260367037115   T   T   T
  0.5547339918863994  0.2221061518154916  0.5967291733942366   T   T   T
  0.8898265229647734  0.5547339918863994  0.5967291733942366   T   T   T
  0.2221061518154916  0.5547339918863994  0.5967291733942366   T   T   T
  0.5555555555555571  0.5555555555555571  0.5969522718716906   T   T   T
  0.8888888888888857  0.8888888888888857  0.5979617205157832   T   T   T
  0.2221061518154916  0.8898265229647734  0.5967291733942366   T   T   T
  0.5547339918863994  0.8898265229647734  0.5967291733942366   T   T   T
  0.0002767214297921  0.0002767214297921  0.6938669957290072   T   T   T
  0.3352899231825477  0.9960868203015831  0.6971402778200301   T   T   T
  0.6661132238070800  0.0002767214297921  0.6938669957290072   T   T   T
  0.9960868203015831  0.3352899231825477  0.6971402778200301   T   T   T
  0.3352899231825477  0.3352899231825477  0.6971402778200301   T   T   T
  0.6729836679840747  0.3206993306985149  0.6924677654695727   T   T   T
  0.0002767214297921  0.6661132238070800  0.6938669957290072   T   T   T
  0.3206993306985149  0.6729836679840747  0.6924677654695727   T   T   T
  0.6729836679840747  0.6729836679840747  0.6924677654695727   T   T   T
  0.5555555555555571  0.5555555555555571  0.7695681312658466   T   T   T

  0.00000000E+00  0.00000000E+00  0.00000000E+00
  0.00000000E+00  0.00000000E+00  0.00000000E+00
  0.00000000E+00  0.00000000E+00  0.00000000E+00
  0.00000000E+00  0.00000000E+00  0.00000000E+00
  0.00000000E+00  0.00000000E+00  0.00000000E+00
  0.00000000E+00  0.00000000E+00  0.00000000E+00
  0.00000000E+00  0.00000000E+00  0.00000000E+00
  0.00000000E+00  0.00000000E+00  0.00000000E+00
  0.00000000E+00  0.00000000E+00  0.00000000E+00
  0.00000000E+00  0.00000000E+00  0.00000000E+00
  0.00000000E+00  0.00000000E+00  0.00000000E+00
  0.00000000E+00  0.00000000E+00  0.00000000E+00
  0.00000000E+00  0.00000000E+00  0.00000000E+00
  0.00000000E+00  0.00000000E+00  0.00000000E+00
  0.00000000E+00  0.00000000E+00  0.00000000E+00
  0.00000000E+00  0.00000000E+00  0.00000000E+00
  0.00000000E+00  0.00000000E+00  0.00000000E+00
  0.00000000E+00  0.00000000E+00  0.00000000E+00
  0.00000000E+00  0.00000000E+00  0.00000000E+00
  0.00000000E+00  0.00000000E+00  0.00000000E+00
  0.00000000E+00  0.00000000E+00  0.00000000E+00
  0.00000000E+00  0.00000000E+00  0.00000000E+00
  0.00000000E+00  0.00000000E+00  0.00000000E+00
  0.00000000E+00  0.00000000E+00  0.00000000E+00
  0.00000000E+00  0.00000000E+00  0.00000000E+00
  0.00000000E+00  0.00000000E+00  0.00000000E+00
  0.00000000E+00  0.00000000E+00  0.00000000E+00
  0.00000000E+00  0.00000000E+00  0.00000000E+00
  0.00000000E+00  0.00000000E+00  0.00000000E+00
  0.00000000E+00  0.00000000E+00  0.00000000E+00
  0.00000000E+00  0.00000000E+00  0.00000000E+00
  0.00000000E+00  0.00000000E+00  0.00000000E+00
  0.00000000E+00  0.00000000E+00  0.00000000E+00
  0.00000000E+00  0.00000000E+00  0.00000000E+00
  0.00000000E+00  0.00000000E+00  0.00000000E+00
  0.00000000E+00  0.00000000E+00  0.00000000E+00
  0.00000000E+00  0.00000000E+00  0.00000000E+00
  0.00000000E+00  0.00000000E+00  0.00000000E+00
  0.00000000E+00  0.00000000E+00  0.00000000E+00
  0.00000000E+00  0.00000000E+00  0.00000000E+00
  0.00000000E+00  0.00000000E+00  0.00000000E+00
  0.00000000E+00  0.00000000E+00  0.00000000E+00
  0.00000000E+00  0.00000000E+00  0.00000000E+00
  0.00000000E+00  0.00000000E+00  0.00000000E+00
  0.00000000E+00  0.00000000E+00  0.00000000E+00
  0.00000000E+00  0.00000000E+00  0.00000000E+00
