# Supplementary material for: Mechanisms for the formation of active sites in single-atom alloys
Source: Nanoscale. 2026 Apr 13;18(18):9709–22. doi: 10.1039/d5nr05517b (PMC13071885; doi:10.1039/d5nr05517b)
Supplement: NR-018-D5NR05517B-s001 [file NR-018-D5NR05517B-s001.tar › Mechanisms_SAA_formation/Ag_dopant_interactions/hcp_dopant_adatom_interaction/initial_state_1/Nb/CONTCAR]

Ag Nb                                   
   1.0000000000000000     
     8.6592338850511492    0.0000000000000000    0.0000000000000000
     4.3296169425255746    7.4991165217653144    0.0000000000000000
     0.0000000000000000    0.0000000000000000   24.4269798141303625
  Ag              Nb            
    45     1
Selective dynamics
Direct
  0.8888888888888857  0.2222222222222214  0.3070375485249883   F   F   F
  0.2222222222222214  0.2222222222222214  0.3070375485249883   F   F   F
  0.5555555555555571  0.2222222222222214  0.3070375485249883   F   F   F
  0.8888888888888857  0.5555555555555571  0.3070375485249883   F   F   F
  0.2222222222222214  0.5555555555555571  0.3070375485249883   F   F   F
  0.5555555555555571  0.5555555555555571  0.3070375485249883   F   F   F
  0.8888888888888857  0.8888888888888857  0.3070375485249883   F   F   F
  0.2222222222222214  0.8888888888888857  0.3070375485249883   F   F   F
  0.5555555555555571  0.8888888888888857  0.3070375485249883   F   F   F
  0.0000000000000000  0.0000000000000000  0.4035187742624942   F   F   F
  0.3333333333333357  0.0000000000000000  0.4035187742624942   F   F   F
  0.6666666666666643  0.0000000000000000  0.4035187742624942   F   F   F
  0.0000000000000000  0.3333333333333357  0.4035187742624942   F   F   F
  0.3333333333333357  0.3333333333333357  0.4035187742624942   F   F   F
  0.6666666666666643  0.3333333333333357  0.4035187742624942   F   F   F
  0.0000000000000000  0.6666666666666643  0.4035187742624942   F   F   F
  0.3333333333333357  0.6666666666666643  0.4035187742624942   F   F   F
  0.6666666666666643  0.6666666666666643  0.4035187742624942   F   F   F
  0.1118394562719390  0.1118394562719390  0.5006512459062853   T   T   T
  0.4429877541227862  0.1118394562719390  0.5006512459062853   T   T   T
  0.7781268696933661  0.1104129272799465  0.5005560314439219   T   T   T
  0.1118394562719390  0.4429877541227862  0.5006512459062853   T   T   T
  0.4445470084085505  0.4445470084085505  0.4999613898573197   T   T   T
  0.7775726498495633  0.4445470084085505  0.4999613898573197   T   T   T
  0.1104129272799465  0.7781268696933661  0.5005560314439219   T   T   T
  0.4445470084085505  0.7775726498495633  0.4999613898573197   T   T   T
  0.7781268696933661  0.7781268696933661  0.5005560314439219   T   T   T
  0.8904963207357620  0.2218253994703931  0.5966649027928719   T   T   T
  0.2222222222222214  0.2222222222222214  0.6007023470711653   T   T   T
  0.5543449464605161  0.2218253994703931  0.5966649027928719   T   T   T
  0.8904963207357620  0.5543449464605161  0.5966649027928719   T   T   T
  0.2218253994703931  0.5543449464605161  0.5966649027928719   T   T   T
  0.5555555555555571  0.5555555555555571  0.5965602155880422   T   T   T
  0.8888888888888857  0.8888888888888857  0.5986378991556901   T   T   T
  0.2218253994703931  0.8904963207357620  0.5966649027928719   T   T   T
  0.5543449464605161  0.8904963207357620  0.5966649027928719   T   T   T
  0.0004270573944230  0.0004270573944230  0.6950538420927874   T   T   T
  0.3356402927946382  0.9953860810773950  0.6976583277852310   T   T   T
  0.6658125518778183  0.0004270573944230  0.6950538420927874   T   T   T
  0.9953860810773950  0.3356402927946382  0.6976583277852310   T   T   T
  0.3356402927946382  0.3356402927946382  0.6976583277852310   T   T   T
  0.6737910877390145  0.3190844911886351  0.6917221742348051   T   T   T
  0.0004270573944230  0.6658125518778183  0.6950538420927874   T   T   T
  0.3190844911886351  0.6737910877390145  0.6917221742348051   T   T   T
  0.6737910877390145  0.6737910877390145  0.6917221742348051   T   T   T
  0.5555555555555571  0.5555555555555571  0.7704052827283485   T   T   T

  0.00000000E+00  0.00000000E+00  0.00000000E+00
  0.00000000E+00  0.00000000E+00  0.00000000E+00
  0.00000000E+00  0.00000000E+00  0.00000000E+00
  0.00000000E+00  0.00000000E+00  0.00000000E+00
  0.00000000E+00  0.00000000E+00  0.00000000E+00
  0.00000000E+00  0.00000000E+00  0.00000000E+00
  0.00000000E+00  0.00000000E+00  0.00000000E+00
  0.00000000E+00  0.00000000E+00  0.00000000E+00
  0.00000000E+00  0.00000000E+00  0.00000000E+00
  0.00000000E+00  0.00000000E+00  0.00000000E+00
  0.00000000E+00  0.00000000E+00  0.00000000E+00
  0.00000000E+00  0.00000000E+00  0.00000000E+00
  0.00000000E+00  0.00000000E+00  0.00000000E+00
  0.00000000E+00  0.00000000E+00  0.00000000E+00
  0.00000000E+00  0.00000000E+00  0.00000000E+00
  0.00000000E+00  0.00000000E+00  0.00000000E+00
  0.00000000E+00  0.00000000E+00  0.00000000E+00
  0.00000000E+00  0.00000000E+00  0.00000000E+00
  0.00000000E+00  0.00000000E+00  0.00000000E+00
  0.00000000E+00  0.00000000E+00  0.00000000E+00
  0.00000000E+00  0.00000000E+00  0.00000000E+00
  0.00000000E+00  0.00000000E+00  0.00000000E+00
  0.00000000E+00  0.00000000E+00  0.00000000E+00
  0.00000000E+00  0.00000000E+00  0.00000000E+00
  0.00000000E+00  0.00000000E+00  0.00000000E+00
  0.00000000E+00  0.00000000E+00  0.00000000E+00
  0.00000000E+00  0.00000000E+00  0.00000000E+00
  0.00000000E+00  0.00000000E+00  0.00000000E+00
  0.00000000E+00  0.00000000E+00  0.00000000E+00
  0.00000000E+00  0.00000000E+00  0.00000000E+00
  0.00000000E+00  0.00000000E+00  0.00000000E+00
  0.00000000E+00  0.00000000E+00  0.00000000E+00
  0.00000000E+00  0.00000000E+00  0.00000000E+00
  0.00000000E+00  0.00000000E+00  0.00000000E+00
  0.00000000E+00  0.00000000E+00  0.00000000E+00
  0.00000000E+00  0.00000000E+00  0.00000000E+00
  0.00000000E+00  0.00000000E+00  0.00000000E+00
  0.00000000E+00  0.00000000E+00  0.00000000E+00
  0.00000000E+00  0.00000000E+00  0.00000000E+00
  0.00000000E+00  0.00000000E+00  0.00000000E+00
  0.00000000E+00  0.00000000E+00  0.00000000E+00
  0.00000000E+00  0.00000000E+00  0.00000000E+00
  0.00000000E+00  0.00000000E+00  0.00000000E+00
  0.00000000E+00  0.00000000E+00  0.00000000E+00
  0.00000000E+00  0.00000000E+00  0.00000000E+00
  0.00000000E+00  0.00000000E+00  0.00000000E+00
