# Supplementary material for: Mechanisms for the formation of active sites in single-atom alloys
Source: Nanoscale. 2026 Apr 13;18(18):9709–22. doi: 10.1039/d5nr05517b (PMC13071885; doi:10.1039/d5nr05517b)
Supplement: NR-018-D5NR05517B-s001 [file NR-018-D5NR05517B-s001.tar › Mechanisms_SAA_formation/Ag_dopant_interactions/fcc_dopant_adatom_interaction/final_state_2/Nb/CONTCAR]

Ag Nb                                   
   1.0000000000000000     
     8.6592338850511492    0.0000000000000000    0.0000000000000000
     4.3296169425255746    7.4991165217653144    0.0000000000000000
     0.0000000000000000    0.0000000000000000   24.4269798141303625
  Ag              Nb            
    44     2
Selective dynamics
Direct
     0.8888888888888857    0.2222222222222214    0.3070375485249883   F   F   F
     0.1095841871194284    0.7817026372234785    0.4997876354936190   T   T   T
     0.4450281254684266    0.7789042657078689    0.5025147700979657   T   T   T
     0.7784958271655108    0.7784958271655108    0.5029581471386200   T   T   T
     0.8891903272543736    0.2240527206102812    0.6005390372756538   T   T   T
     0.2179658759410992    0.2179658759410992    0.5922124404883422   T   T   T
     0.5654674477520891    0.2186794338215699    0.5924501532876925   T   T   T
     0.8931096962823706    0.5549741696427346    0.6009851662241982   T   T   T
     0.2186794338215699    0.5654674477520891    0.5924501532876925   T   T   T
     0.5553992315379964    0.5553992315379964    0.5998147311841915   T   T   T
     0.8889853647236290    0.8889853647236290    0.6016164821980526   T   T   T
     0.2240527206102812    0.8891903272543736    0.6005390372756538   T   T   T
     0.5549741696427346    0.8931096962823706    0.6009851662241982   T   T   T
     0.0014769390318438    0.0014769390318438    0.6977600564603906   T   T   T
     0.3337626873041883    0.0024125101467547    0.7001193055291350   T   T   T
     0.6645207475964605    0.0067399579111460    0.7012505169763644   T   T   T
     0.0024125101467547    0.3337626873041883    0.7001193055291350   T   T   T
     0.6651051340039481    0.3347011970952348    0.6988754284305930   T   T   T
     0.0067399579111460    0.6645207475964605    0.7012505169763644   T   T   T
     0.3347011970952348    0.6651051340039481    0.6988754284305930   T   T   T
     0.7789042657078689    0.4450281254684266    0.5025147700979657   T   T   T
     0.6687239650098602    0.6687239650098602    0.6966344647055389   T   T   T
     0.4462790548080038    0.4462790548080038    0.4990300195360590   T   T   T
     0.7817026372234785    0.1095841871194284    0.4997876354936190   T   T   T
     0.2222222222222214    0.2222222222222214    0.3070375485249883   F   F   F
     0.5555555555555571    0.2222222222222214    0.3070375485249883   F   F   F
     0.8888888888888857    0.5555555555555571    0.3070375485249883   F   F   F
     0.2222222222222214    0.5555555555555571    0.3070375485249883   F   F   F
     0.5555555555555571    0.5555555555555571    0.3070375485249883   F   F   F
     0.8888888888888857    0.8888888888888857    0.3070375485249883   F   F   F
     0.2222222222222214    0.8888888888888857    0.3070375485249883   F   F   F
     0.5555555555555571    0.8888888888888857    0.3070375485249883   F   F   F
     0.1091137435475812    0.4462885513586007    0.4990999656214822   T   T   T
     0.0000000000000000    0.0000000000000000    0.4035187742624942   F   F   F
     0.6666666666666643    0.0000000000000000    0.4035187742624942   F   F   F
     0.0000000000000000    0.3333333333333357    0.4035187742624942   F   F   F
     0.3333333333333357    0.3333333333333357    0.4035187742624942   F   F   F
     0.6666666666666643    0.3333333333333357    0.4035187742624942   F   F   F
     0.0000000000000000    0.6666666666666643    0.4035187742624942   F   F   F
     0.3333333333333357    0.6666666666666643    0.4035187742624942   F   F   F
     0.6666666666666643    0.6666666666666643    0.4035187742624942   F   F   F
     0.1100395047369824    0.1100395047369824    0.4997694937464753   T   T   T
     0.4462885513586007    0.1091137435475812    0.4990999656214822   T   T   T
     0.3333333333333357    0.0000000000000000    0.4035187742624942   F   F   F
     0.3635407738786922    0.3635407738786923    0.7666140458734453   T   T   T
     0.3307952132071972    0.3307952132071972    0.6814355409959559   T   T   T

  0.00000000E+00  0.00000000E+00  0.00000000E+00
  0.00000000E+00  0.00000000E+00  0.00000000E+00
  0.00000000E+00  0.00000000E+00  0.00000000E+00
  0.00000000E+00  0.00000000E+00  0.00000000E+00
  0.00000000E+00  0.00000000E+00  0.00000000E+00
  0.00000000E+00  0.00000000E+00  0.00000000E+00
  0.00000000E+00  0.00000000E+00  0.00000000E+00
  0.00000000E+00  0.00000000E+00  0.00000000E+00
  0.00000000E+00  0.00000000E+00  0.00000000E+00
  0.00000000E+00  0.00000000E+00  0.00000000E+00
  0.00000000E+00  0.00000000E+00  0.00000000E+00
  0.00000000E+00  0.00000000E+00  0.00000000E+00
  0.00000000E+00  0.00000000E+00  0.00000000E+00
  0.00000000E+00  0.00000000E+00  0.00000000E+00
  0.00000000E+00  0.00000000E+00  0.00000000E+00
  0.00000000E+00  0.00000000E+00  0.00000000E+00
  0.00000000E+00  0.00000000E+00  0.00000000E+00
  0.00000000E+00  0.00000000E+00  0.00000000E+00
  0.00000000E+00  0.00000000E+00  0.00000000E+00
  0.00000000E+00  0.00000000E+00  0.00000000E+00
  0.00000000E+00  0.00000000E+00  0.00000000E+00
  0.00000000E+00  0.00000000E+00  0.00000000E+00
  0.00000000E+00  0.00000000E+00  0.00000000E+00
  0.00000000E+00  0.00000000E+00  0.00000000E+00
  0.00000000E+00  0.00000000E+00  0.00000000E+00
  0.00000000E+00  0.00000000E+00  0.00000000E+00
  0.00000000E+00  0.00000000E+00  0.00000000E+00
  0.00000000E+00  0.00000000E+00  0.00000000E+00
  0.00000000E+00  0.00000000E+00  0.00000000E+00
  0.00000000E+00  0.00000000E+00  0.00000000E+00
  0.00000000E+00  0.00000000E+00  0.00000000E+00
  0.00000000E+00  0.00000000E+00  0.00000000E+00
  0.00000000E+00  0.00000000E+00  0.00000000E+00
  0.00000000E+00  0.00000000E+00  0.00000000E+00
  0.00000000E+00  0.00000000E+00  0.00000000E+00
  0.00000000E+00  0.00000000E+00  0.00000000E+00
  0.00000000E+00  0.00000000E+00  0.00000000E+00
  0.00000000E+00  0.00000000E+00  0.00000000E+00
  0.00000000E+00  0.00000000E+00  0.00000000E+00
  0.00000000E+00  0.00000000E+00  0.00000000E+00
  0.00000000E+00  0.00000000E+00  0.00000000E+00
  0.00000000E+00  0.00000000E+00  0.00000000E+00
  0.00000000E+00  0.00000000E+00  0.00000000E+00
  0.00000000E+00  0.00000000E+00  0.00000000E+00
  0.00000000E+00  0.00000000E+00  0.00000000E+00
  0.00000000E+00  0.00000000E+00  0.00000000E+00
