# Supplementary material for: Mechanisms for the formation of active sites in single-atom alloys
Source: Nanoscale. 2026 Apr 13;18(18):9709–22. doi: 10.1039/d5nr05517b (PMC13071885; doi:10.1039/d5nr05517b)
Supplement: NR-018-D5NR05517B-s001 [file NR-018-D5NR05517B-s001.tar › Mechanisms_SAA_formation/Ag_dopant_interactions/fcc_dopant_adatom_interaction/final_state_2/Tc/CONTCAR]

Ag Tc                                   
   1.0000000000000000     
     8.6592338850511492    0.0000000000000000    0.0000000000000000
     4.3296169425255746    7.4991165217653144    0.0000000000000000
     0.0000000000000000    0.0000000000000000   24.4269798141303625
  Ag              Tc            
    44     2
Selective dynamics
Direct
     0.8888888888888857    0.2222222222222214    0.3070375485249883   F   F   F
     0.1100025514178454    0.7788677075660687    0.5005453730914364   T   T   T
     0.4451031753333622    0.7780727973544699    0.5012273987068109   T   T   T
     0.7776968231434894    0.7776968231434894    0.5016902542188371   T   T   T
     0.8887097995429871    0.2226348933272944    0.5982091178385424   T   T   T
     0.2191037734448057    0.2191037734448058    0.5938338717414605   T   T   T
     0.5568300805825703    0.2227190145487522    0.5963270508045958   T   T   T
     0.8909435146907008    0.5560490364002370    0.5994695350717288   T   T   T
     0.2227190145487522    0.5568300805825703    0.5963270508045958   T   T   T
     0.5562234236398804    0.5562234236398804    0.5982246787731144   T   T   T
     0.8894467539230536    0.8894467539230536    0.5997585308241026   T   T   T
     0.2226348933272944    0.8887097995429871    0.5982091178385424   T   T   T
     0.5560490364002370    0.8909435146907008    0.5994695350717288   T   T   T
     0.0020815166683599    0.0020815166683599    0.6967471251439774   T   T   T
     0.3343752239016338    0.0039082133715581    0.6961345136134973   T   T   T
     0.6660391187309229    0.0086386697612042    0.6971255771280276   T   T   T
     0.0039082133715581    0.3343752239016338    0.6961345136134973   T   T   T
     0.6758262980691673    0.3362926966093410    0.6953962920493506   T   T   T
     0.0086386697612042    0.6660391187309229    0.6971255771280276   T   T   T
     0.3362926966093410    0.6758262980691673    0.6953962920493506   T   T   T
     0.7780727973544770    0.4451031753333622    0.5012273987068109   T   T   T
     0.6705997897103698    0.6705997897103698    0.6962950148201407   T   T   T
     0.4450283212859645    0.4450283212859645    0.4999407051334699   T   T   T
     0.7788677075660686    0.1100025514178454    0.5005453730914364   T   T   T
     0.2222222222222214    0.2222222222222214    0.3070375485249883   F   F   F
     0.5555555555555571    0.2222222222222214    0.3070375485249883   F   F   F
     0.8888888888888857    0.5555555555555571    0.3070375485249883   F   F   F
     0.2222222222222214    0.5555555555555571    0.3070375485249883   F   F   F
     0.5555555555555571    0.5555555555555571    0.3070375485249883   F   F   F
     0.8888888888888857    0.8888888888888857    0.3070375485249883   F   F   F
     0.2222222222222214    0.8888888888888857    0.3070375485249883   F   F   F
     0.5555555555555571    0.8888888888888857    0.3070375485249883   F   F   F
     0.1101350174305457    0.4452108467494664    0.4999101429204406   T   T   T
     0.0000000000000000    0.0000000000000000    0.4035187742624942   F   F   F
     0.6666666666666643    0.0000000000000000    0.4035187742624942   F   F   F
     0.0000000000000000    0.3333333333333357    0.4035187742624942   F   F   F
     0.3333333333333357    0.3333333333333357    0.4035187742624942   F   F   F
     0.6666666666666643    0.3333333333333357    0.4035187742624942   F   F   F
     0.0000000000000000    0.6666666666666643    0.4035187742624942   F   F   F
     0.3333333333333357    0.6666666666666643    0.4035187742624942   F   F   F
     0.6666666666666643    0.6666666666666643    0.4035187742624942   F   F   F
     0.1096553608353066    0.1096553608353066    0.4996120053842005   T   T   T
     0.4452108467494664    0.1101350174305457    0.4999101429204406   T   T   T
     0.3333333333333357    0.0000000000000000    0.4035187742624942   F   F   F
     0.3953656659606458    0.3953656659606458    0.7603448948400792   T   T   T
     0.3277024138376942    0.3277024138376942    0.6873664290050517   T   T   T

  0.00000000E+00  0.00000000E+00  0.00000000E+00
  0.00000000E+00  0.00000000E+00  0.00000000E+00
  0.00000000E+00  0.00000000E+00  0.00000000E+00
  0.00000000E+00  0.00000000E+00  0.00000000E+00
  0.00000000E+00  0.00000000E+00  0.00000000E+00
  0.00000000E+00  0.00000000E+00  0.00000000E+00
  0.00000000E+00  0.00000000E+00  0.00000000E+00
  0.00000000E+00  0.00000000E+00  0.00000000E+00
  0.00000000E+00  0.00000000E+00  0.00000000E+00
  0.00000000E+00  0.00000000E+00  0.00000000E+00
  0.00000000E+00  0.00000000E+00  0.00000000E+00
  0.00000000E+00  0.00000000E+00  0.00000000E+00
  0.00000000E+00  0.00000000E+00  0.00000000E+00
  0.00000000E+00  0.00000000E+00  0.00000000E+00
  0.00000000E+00  0.00000000E+00  0.00000000E+00
  0.00000000E+00  0.00000000E+00  0.00000000E+00
  0.00000000E+00  0.00000000E+00  0.00000000E+00
  0.00000000E+00  0.00000000E+00  0.00000000E+00
  0.00000000E+00  0.00000000E+00  0.00000000E+00
  0.00000000E+00  0.00000000E+00  0.00000000E+00
  0.00000000E+00  0.00000000E+00  0.00000000E+00
  0.00000000E+00  0.00000000E+00  0.00000000E+00
  0.00000000E+00  0.00000000E+00  0.00000000E+00
  0.00000000E+00  0.00000000E+00  0.00000000E+00
  0.00000000E+00  0.00000000E+00  0.00000000E+00
  0.00000000E+00  0.00000000E+00  0.00000000E+00
  0.00000000E+00  0.00000000E+00  0.00000000E+00
  0.00000000E+00  0.00000000E+00  0.00000000E+00
  0.00000000E+00  0.00000000E+00  0.00000000E+00
  0.00000000E+00  0.00000000E+00  0.00000000E+00
  0.00000000E+00  0.00000000E+00  0.00000000E+00
  0.00000000E+00  0.00000000E+00  0.00000000E+00
  0.00000000E+00  0.00000000E+00  0.00000000E+00
  0.00000000E+00  0.00000000E+00  0.00000000E+00
  0.00000000E+00  0.00000000E+00  0.00000000E+00
  0.00000000E+00  0.00000000E+00  0.00000000E+00
  0.00000000E+00  0.00000000E+00  0.00000000E+00
  0.00000000E+00  0.00000000E+00  0.00000000E+00
  0.00000000E+00  0.00000000E+00  0.00000000E+00
  0.00000000E+00  0.00000000E+00  0.00000000E+00
  0.00000000E+00  0.00000000E+00  0.00000000E+00
  0.00000000E+00  0.00000000E+00  0.00000000E+00
  0.00000000E+00  0.00000000E+00  0.00000000E+00
  0.00000000E+00  0.00000000E+00  0.00000000E+00
  0.00000000E+00  0.00000000E+00  0.00000000E+00
  0.00000000E+00  0.00000000E+00  0.00000000E+00
