# Supplementary material for: Mechanisms for the formation of active sites in single-atom alloys
Source: Nanoscale. 2026 Apr 13;18(18):9709–22. doi: 10.1039/d5nr05517b (PMC13071885; doi:10.1039/d5nr05517b)
Supplement: NR-018-D5NR05517B-s001 [file NR-018-D5NR05517B-s001.tar › Mechanisms_SAA_formation/Ag_dopant_interactions/fcc_dopant_adatom_interaction/final_state_2/Y/CONTCAR]

Ag Y                                    
   1.0000000000000000     
     8.6592338850511492    0.0000000000000000    0.0000000000000000
     4.3296169425255746    7.4991165217653144    0.0000000000000000
     0.0000000000000000    0.0000000000000000   24.4269798141303625
  Ag              Y             
    44     2
Selective dynamics
Direct
     0.8888888888888857    0.2222222222222214    0.3070375485249883   F   F   F
     0.1098077914476101    0.7765342863814165    0.5006735175119945   T   T   T
     0.4426106732465965    0.7762189433658503    0.5002586370385583   T   T   T
     0.7765928618220811    0.7765928618220811    0.5003024311479944   T   T   T
     0.8867036361013275    0.2192304223506783    0.5977359523199328   T   T   T
     0.2186699301780758    0.2186699301780758    0.6006487355295356   T   T   T
     0.5502433365320478    0.2202941169178098    0.5980844101101067   T   T   T
     0.8913329614173616    0.5497703463673985    0.5953959189438353   T   T   T
     0.2202941169178098    0.5502433365320478    0.5980844101101067   T   T   T
     0.5521950524386148    0.5521950524386148    0.5969261922483708   T   T   T
     0.8863939781743428    0.8863939781743428    0.5979510032112432   T   T   T
     0.2192304223506783    0.8867036361013275    0.5977359523199328   T   T   T
     0.5497703463673985    0.8913329614173616    0.5953959189438353   T   T   T
     0.9980713083280948    0.9980713083280948    0.6969997177112706   T   T   T
     0.3343689168652716    0.9837416388246152    0.6997505254339548   T   T   T
     0.6674253324219771    0.9939665564012211    0.6961278480033624   T   T   T
     0.9837416388246152    0.3343689168652716    0.6997505254339548   T   T   T
     0.6667903087521737    0.3215820835094229    0.6951265917250099   T   T   T
     0.9939665564012211    0.6674253324219770    0.6961278480033624   T   T   T
     0.3215820835094229    0.6667903087521737    0.6951265917250099   T   T   T
     0.7762189433658503    0.4426106732465965    0.5002586370385583   T   T   T
     0.6718679779939255    0.6718679779939255    0.6870941806564848   T   T   T
     0.4431341120923334    0.4431341120923334    0.5001590298483523   T   T   T
     0.7765342863814165    0.1098077914476101    0.5006735175119945   T   T   T
     0.2222222222222214    0.2222222222222214    0.3070375485249883   F   F   F
     0.5555555555555571    0.2222222222222214    0.3070375485249883   F   F   F
     0.8888888888888857    0.5555555555555571    0.3070375485249883   F   F   F
     0.2222222222222214    0.5555555555555571    0.3070375485249883   F   F   F
     0.5555555555555571    0.5555555555555571    0.3070375485249883   F   F   F
     0.8888888888888857    0.8888888888888857    0.3070375485249883   F   F   F
     0.2222222222222214    0.8888888888888857    0.3070375485249883   F   F   F
     0.5555555555555571    0.8888888888888857    0.3070375485249883   F   F   F
     0.1108686459829780    0.4419367770996969    0.5000186522674402   T   T   T
     0.0000000000000000    0.0000000000000000    0.4035187742624942   F   F   F
     0.6666666666666643    0.0000000000000000    0.4035187742624942   F   F   F
     0.0000000000000000    0.3333333333333357    0.4035187742624942   F   F   F
     0.3333333333333357    0.3333333333333357    0.4035187742624942   F   F   F
     0.6666666666666643    0.3333333333333357    0.4035187742624942   F   F   F
     0.0000000000000000    0.6666666666666643    0.4035187742624942   F   F   F
     0.3333333333333357    0.6666666666666643    0.4035187742624942   F   F   F
     0.6666666666666643    0.6666666666666643    0.4035187742624942   F   F   F
     0.1099843232390842    0.1099843232390842    0.5008754343521474   T   T   T
     0.4419367770996969    0.1108686459829780    0.5000186522674402   T   T   T
     0.3333333333333357    0.0000000000000000    0.4035187742624942   F   F   F
     0.5758486582746808    0.5758486582746809    0.7810815215170455   T   T   T
     0.3275095147175957    0.3275095147175957    0.7081563602165892   T   T   T

  0.00000000E+00  0.00000000E+00  0.00000000E+00
  0.00000000E+00  0.00000000E+00  0.00000000E+00
  0.00000000E+00  0.00000000E+00  0.00000000E+00
  0.00000000E+00  0.00000000E+00  0.00000000E+00
  0.00000000E+00  0.00000000E+00  0.00000000E+00
  0.00000000E+00  0.00000000E+00  0.00000000E+00
  0.00000000E+00  0.00000000E+00  0.00000000E+00
  0.00000000E+00  0.00000000E+00  0.00000000E+00
  0.00000000E+00  0.00000000E+00  0.00000000E+00
  0.00000000E+00  0.00000000E+00  0.00000000E+00
  0.00000000E+00  0.00000000E+00  0.00000000E+00
  0.00000000E+00  0.00000000E+00  0.00000000E+00
  0.00000000E+00  0.00000000E+00  0.00000000E+00
  0.00000000E+00  0.00000000E+00  0.00000000E+00
  0.00000000E+00  0.00000000E+00  0.00000000E+00
  0.00000000E+00  0.00000000E+00  0.00000000E+00
  0.00000000E+00  0.00000000E+00  0.00000000E+00
  0.00000000E+00  0.00000000E+00  0.00000000E+00
  0.00000000E+00  0.00000000E+00  0.00000000E+00
  0.00000000E+00  0.00000000E+00  0.00000000E+00
  0.00000000E+00  0.00000000E+00  0.00000000E+00
  0.00000000E+00  0.00000000E+00  0.00000000E+00
  0.00000000E+00  0.00000000E+00  0.00000000E+00
  0.00000000E+00  0.00000000E+00  0.00000000E+00
  0.00000000E+00  0.00000000E+00  0.00000000E+00
  0.00000000E+00  0.00000000E+00  0.00000000E+00
  0.00000000E+00  0.00000000E+00  0.00000000E+00
  0.00000000E+00  0.00000000E+00  0.00000000E+00
  0.00000000E+00  0.00000000E+00  0.00000000E+00
  0.00000000E+00  0.00000000E+00  0.00000000E+00
  0.00000000E+00  0.00000000E+00  0.00000000E+00
  0.00000000E+00  0.00000000E+00  0.00000000E+00
  0.00000000E+00  0.00000000E+00  0.00000000E+00
  0.00000000E+00  0.00000000E+00  0.00000000E+00
  0.00000000E+00  0.00000000E+00  0.00000000E+00
  0.00000000E+00  0.00000000E+00  0.00000000E+00
  0.00000000E+00  0.00000000E+00  0.00000000E+00
  0.00000000E+00  0.00000000E+00  0.00000000E+00
  0.00000000E+00  0.00000000E+00  0.00000000E+00
  0.00000000E+00  0.00000000E+00  0.00000000E+00
  0.00000000E+00  0.00000000E+00  0.00000000E+00
  0.00000000E+00  0.00000000E+00  0.00000000E+00
  0.00000000E+00  0.00000000E+00  0.00000000E+00
  0.00000000E+00  0.00000000E+00  0.00000000E+00
  0.00000000E+00  0.00000000E+00  0.00000000E+00
  0.00000000E+00  0.00000000E+00  0.00000000E+00
