# Supplementary material for: Mechanisms for the formation of active sites in single-atom alloys
Source: Nanoscale. 2026 Apr 13;18(18):9709–22. doi: 10.1039/d5nr05517b (PMC13071885; doi:10.1039/d5nr05517b)
Supplement: NR-018-D5NR05517B-s001 [file NR-018-D5NR05517B-s001.tar › Mechanisms_SAA_formation/Ag_dopant_interactions/fcc_dopant_adatom_interaction/final_state_2/Zr/CONTCAR]

Ag Zr                                   
   1.0000000000000000     
     8.6592338850511492    0.0000000000000000    0.0000000000000000
     4.3296169425255746    7.4991165217653144    0.0000000000000000
     0.0000000000000000    0.0000000000000000   24.4269798141303625
  Ag              Zr            
    44     2
Selective dynamics
Direct
     0.8888888888888857    0.2222222222222214    0.3070375485249883   F   F   F
     0.1090350992669074    0.7848282363699794    0.4990776770915780   T   T   T
     0.4458488341497939    0.7785418941570349    0.5040314704624644   T   T   T
     0.7785724757945250    0.7785724757945250    0.5040080980350808   T   T   T
     0.8896063947267672    0.2261757260562250    0.6038462900565963   T   T   T
     0.2167262978411780    0.2167262978411781    0.5899624000007690   T   T   T
     0.5724516773652034    0.2166266671049371    0.5894583437250016   T   T   T
     0.8959330643946135    0.5550236700961457    0.6025194350618716   T   T   T
     0.2166266671049371    0.5724516773652034    0.5894583437250016   T   T   T
     0.5550376463912408    0.5550376463912408    0.6027699776016652   T   T   T
     0.8900078158131426    0.8900078158131426    0.6037904435450032   T   T   T
     0.2261757260562250    0.8896063947267672    0.6038462900565963   T   T   T
     0.5550236700961457    0.8959330643946135    0.6025194350618716   T   T   T
     0.0028853581412867    0.0028853581412867    0.7002110658366685   T   T   T
     0.3355143855993249    0.0095956602680341    0.7043973256136962   T   T   T
     0.6639164258388884    0.0095805156544712    0.7044882013211919   T   T   T
     0.0095956602680341    0.3355143855993249    0.7043973256136962   T   T   T
     0.6641652690543722    0.3357226580097237    0.7048393629824509   T   T   T
     0.0095805156544712    0.6639164258388884    0.7044882013211919   T   T   T
     0.3357226580097237    0.6641652690543722    0.7048393629824509   T   T   T
     0.7785418941570349    0.4458488341497939    0.5040314704624644   T   T   T
     0.6697648033383339    0.6697648033383339    0.6974719837700097   T   T   T
     0.4472166139828263    0.4472166139828263    0.4982900998516133   T   T   T
     0.7848282363699794    0.1090350992669074    0.4990776770915780   T   T   T
     0.2222222222222214    0.2222222222222214    0.3070375485249883   F   F   F
     0.5555555555555571    0.2222222222222214    0.3070375485249883   F   F   F
     0.8888888888888857    0.5555555555555571    0.3070375485249883   F   F   F
     0.2222222222222214    0.5555555555555571    0.3070375485249883   F   F   F
     0.5555555555555571    0.5555555555555571    0.3070375485249883   F   F   F
     0.8888888888888857    0.8888888888888857    0.3070375485249883   F   F   F
     0.2222222222222214    0.8888888888888857    0.3070375485249883   F   F   F
     0.5555555555555571    0.8888888888888857    0.3070375485249883   F   F   F
     0.1084570462825574    0.4472308723930585    0.4984401066563350   T   T   T
     0.0000000000000000    0.0000000000000000    0.4035187742624942   F   F   F
     0.6666666666666643    0.0000000000000000    0.4035187742624942   F   F   F
     0.0000000000000000    0.3333333333333357    0.4035187742624942   F   F   F
     0.3333333333333357    0.3333333333333357    0.4035187742624942   F   F   F
     0.6666666666666643    0.3333333333333357    0.4035187742624942   F   F   F
     0.0000000000000000    0.6666666666666643    0.4035187742624942   F   F   F
     0.3333333333333357    0.6666666666666643    0.4035187742624942   F   F   F
     0.6666666666666643    0.6666666666666643    0.4035187742624942   F   F   F
     0.1091725424968990    0.1091725424968990    0.4994408098311008   T   T   T
     0.4472308723930585    0.1084570462825574    0.4984401066563350   T   T   T
     0.3333333333333357    0.0000000000000000    0.4035187742624942   F   F   F
     0.3365940139341740    0.3365940139341740    0.7757359023613994   T   T   T
     0.3365815407092028    0.3365815407092028    0.6752826711372282   T   T   T

  0.00000000E+00  0.00000000E+00  0.00000000E+00
  0.00000000E+00  0.00000000E+00  0.00000000E+00
  0.00000000E+00  0.00000000E+00  0.00000000E+00
  0.00000000E+00  0.00000000E+00  0.00000000E+00
  0.00000000E+00  0.00000000E+00  0.00000000E+00
  0.00000000E+00  0.00000000E+00  0.00000000E+00
  0.00000000E+00  0.00000000E+00  0.00000000E+00
  0.00000000E+00  0.00000000E+00  0.00000000E+00
  0.00000000E+00  0.00000000E+00  0.00000000E+00
  0.00000000E+00  0.00000000E+00  0.00000000E+00
  0.00000000E+00  0.00000000E+00  0.00000000E+00
  0.00000000E+00  0.00000000E+00  0.00000000E+00
  0.00000000E+00  0.00000000E+00  0.00000000E+00
  0.00000000E+00  0.00000000E+00  0.00000000E+00
  0.00000000E+00  0.00000000E+00  0.00000000E+00
  0.00000000E+00  0.00000000E+00  0.00000000E+00
  0.00000000E+00  0.00000000E+00  0.00000000E+00
  0.00000000E+00  0.00000000E+00  0.00000000E+00
  0.00000000E+00  0.00000000E+00  0.00000000E+00
  0.00000000E+00  0.00000000E+00  0.00000000E+00
  0.00000000E+00  0.00000000E+00  0.00000000E+00
  0.00000000E+00  0.00000000E+00  0.00000000E+00
  0.00000000E+00  0.00000000E+00  0.00000000E+00
  0.00000000E+00  0.00000000E+00  0.00000000E+00
  0.00000000E+00  0.00000000E+00  0.00000000E+00
  0.00000000E+00  0.00000000E+00  0.00000000E+00
  0.00000000E+00  0.00000000E+00  0.00000000E+00
  0.00000000E+00  0.00000000E+00  0.00000000E+00
  0.00000000E+00  0.00000000E+00  0.00000000E+00
  0.00000000E+00  0.00000000E+00  0.00000000E+00
  0.00000000E+00  0.00000000E+00  0.00000000E+00
  0.00000000E+00  0.00000000E+00  0.00000000E+00
  0.00000000E+00  0.00000000E+00  0.00000000E+00
  0.00000000E+00  0.00000000E+00  0.00000000E+00
  0.00000000E+00  0.00000000E+00  0.00000000E+00
  0.00000000E+00  0.00000000E+00  0.00000000E+00
  0.00000000E+00  0.00000000E+00  0.00000000E+00
  0.00000000E+00  0.00000000E+00  0.00000000E+00
  0.00000000E+00  0.00000000E+00  0.00000000E+00
  0.00000000E+00  0.00000000E+00  0.00000000E+00
  0.00000000E+00  0.00000000E+00  0.00000000E+00
  0.00000000E+00  0.00000000E+00  0.00000000E+00
  0.00000000E+00  0.00000000E+00  0.00000000E+00
  0.00000000E+00  0.00000000E+00  0.00000000E+00
  0.00000000E+00  0.00000000E+00  0.00000000E+00
  0.00000000E+00  0.00000000E+00  0.00000000E+00
