# Supplementary material for: Mechanisms for the formation of active sites in single-atom alloys
Source: Nanoscale. 2026 Apr 13;18(18):9709–22. doi: 10.1039/d5nr05517b (PMC13071885; doi:10.1039/d5nr05517b)
Supplement: NR-018-D5NR05517B-s001 [file NR-018-D5NR05517B-s001.tar › Mechanisms_SAA_formation/Ag_dopant_interactions/fcc_dopant_adatom_interaction/final_state_2/Ru/CONTCAR]

Ag Ru                                   
   1.0000000000000000     
     8.6592338850511492    0.0000000000000000    0.0000000000000000
     4.3296169425255746    7.4991165217653144    0.0000000000000000
     0.0000000000000000    0.0000000000000000   24.4269798141303625
  Ag              Ru            
    44     2
Selective dynamics
Direct
     0.8888888888888857    0.2222222222222214    0.3070375485249883   F   F   F
     0.1101322232590718    0.7781320159996268    0.5007142955869702   T   T   T
     0.4446112997693786    0.7777127632027458    0.5009315749337171   T   T   T
     0.7776160746983891    0.7776160746983891    0.5013281280504986   T   T   T
     0.8876616435326966    0.2225941390909947    0.5978939326299488   T   T   T
     0.2189945702970314    0.2189945702970314    0.5935351103287156   T   T   T
     0.5552807520414912    0.2231314537890615    0.5966808394902057   T   T   T
     0.8902045881688669    0.5566387449180312    0.5986900545294633   T   T   T
     0.2231314537890615    0.5552807520414912    0.5966808394902057   T   T   T
     0.5566178161308935    0.5566178161308935    0.5979248951871555   T   T   T
     0.8890364394595323    0.8890364394595323    0.5993804474850100   T   T   T
     0.2225941390909947    0.8876616435326966    0.5978939326299488   T   T   T
     0.5566387449180312    0.8902045881688669    0.5986900545294633   T   T   T
     0.0014176732231089    0.0014176732231089    0.6955312507376417   T   T   T
     0.3339482781708519    0.0051444012175903    0.6940515331929565   T   T   T
     0.6646891400742314    0.0093817801855174    0.6967097103384037   T   T   T
     0.0051444012175903    0.3339482781708519    0.6940515331929565   T   T   T
     0.6750401812501666    0.3363352953138940    0.6950888695877847   T   T   T
     0.0093817801855174    0.6646891400742314    0.6967097103384037   T   T   T
     0.3363352953138940    0.6750401812501666    0.6950888695877847   T   T   T
     0.7777127632027458    0.4446112997693786    0.5009315749337171   T   T   T
     0.6708649274619516    0.6708649274619516    0.6955186082003850   T   T   T
     0.4446261302274614    0.4446261302274614    0.4999961756017762   T   T   T
     0.7781320159996268    0.1101322232590717    0.5007142955869702   T   T   T
     0.2222222222222214    0.2222222222222214    0.3070375485249883   F   F   F
     0.5555555555555571    0.2222222222222214    0.3070375485249883   F   F   F
     0.8888888888888857    0.5555555555555571    0.3070375485249883   F   F   F
     0.2222222222222214    0.5555555555555571    0.3070375485249883   F   F   F
     0.5555555555555571    0.5555555555555571    0.3070375485249883   F   F   F
     0.8888888888888857    0.8888888888888857    0.3070375485249883   F   F   F
     0.2222222222222214    0.8888888888888857    0.3070375485249883   F   F   F
     0.5555555555555571    0.8888888888888857    0.3070375485249883   F   F   F
     0.1099852059020322    0.4450955573019006    0.4998833178267933   T   T   T
     0.0000000000000000    0.0000000000000000    0.4035187742624942   F   F   F
     0.6666666666666643    0.0000000000000000    0.4035187742624942   F   F   F
     0.0000000000000000    0.3333333333333357    0.4035187742624942   F   F   F
     0.3333333333333357    0.3333333333333357    0.4035187742624942   F   F   F
     0.6666666666666643    0.3333333333333357    0.4035187742624942   F   F   F
     0.0000000000000000    0.6666666666666643    0.4035187742624942   F   F   F
     0.3333333333333357    0.6666666666666643    0.4035187742624942   F   F   F
     0.6666666666666643    0.6666666666666643    0.4035187742624942   F   F   F
     0.1090917479109296    0.1090917479109296    0.4994941623901044   T   T   T
     0.4450955573019006    0.1099852059020322    0.4998833178267933   T   T   T
     0.3333333333333357    0.0000000000000000    0.4035187742624942   F   F   F
     0.4007482802720358    0.4007482802720357    0.7612199713409601   T   T   T
     0.3271660795260397    0.3271660795260397    0.6857172569354442   T   T   T

  0.00000000E+00  0.00000000E+00  0.00000000E+00
  0.00000000E+00  0.00000000E+00  0.00000000E+00
  0.00000000E+00  0.00000000E+00  0.00000000E+00
  0.00000000E+00  0.00000000E+00  0.00000000E+00
  0.00000000E+00  0.00000000E+00  0.00000000E+00
  0.00000000E+00  0.00000000E+00  0.00000000E+00
  0.00000000E+00  0.00000000E+00  0.00000000E+00
  0.00000000E+00  0.00000000E+00  0.00000000E+00
  0.00000000E+00  0.00000000E+00  0.00000000E+00
  0.00000000E+00  0.00000000E+00  0.00000000E+00
  0.00000000E+00  0.00000000E+00  0.00000000E+00
  0.00000000E+00  0.00000000E+00  0.00000000E+00
  0.00000000E+00  0.00000000E+00  0.00000000E+00
  0.00000000E+00  0.00000000E+00  0.00000000E+00
  0.00000000E+00  0.00000000E+00  0.00000000E+00
  0.00000000E+00  0.00000000E+00  0.00000000E+00
  0.00000000E+00  0.00000000E+00  0.00000000E+00
  0.00000000E+00  0.00000000E+00  0.00000000E+00
  0.00000000E+00  0.00000000E+00  0.00000000E+00
  0.00000000E+00  0.00000000E+00  0.00000000E+00
  0.00000000E+00  0.00000000E+00  0.00000000E+00
  0.00000000E+00  0.00000000E+00  0.00000000E+00
  0.00000000E+00  0.00000000E+00  0.00000000E+00
  0.00000000E+00  0.00000000E+00  0.00000000E+00
  0.00000000E+00  0.00000000E+00  0.00000000E+00
  0.00000000E+00  0.00000000E+00  0.00000000E+00
  0.00000000E+00  0.00000000E+00  0.00000000E+00
  0.00000000E+00  0.00000000E+00  0.00000000E+00
  0.00000000E+00  0.00000000E+00  0.00000000E+00
  0.00000000E+00  0.00000000E+00  0.00000000E+00
  0.00000000E+00  0.00000000E+00  0.00000000E+00
  0.00000000E+00  0.00000000E+00  0.00000000E+00
  0.00000000E+00  0.00000000E+00  0.00000000E+00
  0.00000000E+00  0.00000000E+00  0.00000000E+00
  0.00000000E+00  0.00000000E+00  0.00000000E+00
  0.00000000E+00  0.00000000E+00  0.00000000E+00
  0.00000000E+00  0.00000000E+00  0.00000000E+00
  0.00000000E+00  0.00000000E+00  0.00000000E+00
  0.00000000E+00  0.00000000E+00  0.00000000E+00
  0.00000000E+00  0.00000000E+00  0.00000000E+00
  0.00000000E+00  0.00000000E+00  0.00000000E+00
  0.00000000E+00  0.00000000E+00  0.00000000E+00
  0.00000000E+00  0.00000000E+00  0.00000000E+00
  0.00000000E+00  0.00000000E+00  0.00000000E+00
  0.00000000E+00  0.00000000E+00  0.00000000E+00
  0.00000000E+00  0.00000000E+00  0.00000000E+00
