# Supplementary material for: Mechanisms for the formation of active sites in single-atom alloys
Source: Nanoscale. 2026 Apr 13;18(18):9709–22. doi: 10.1039/d5nr05517b (PMC13071885; doi:10.1039/d5nr05517b)
Supplement: NR-018-D5NR05517B-s001 [file NR-018-D5NR05517B-s001.tar › Mechanisms_SAA_formation/Ag_dopant_interactions/fcc_dopant_adatom_interaction/final_state_2/Cu/CONTCAR]

Ag Cu                                   
   1.0000000000000000     
     8.6592338850511492    0.0000000000000000    0.0000000000000000
     4.3296169425255746    7.4991165217653144    0.0000000000000000
     0.0000000000000000    0.0000000000000000   24.4269798141303625
  Ag              Cu            
    44     2
Selective dynamics
Direct
     0.8888888888888857    0.2222222222222214    0.3070375485249883   F   F   F
     0.1101587714975376    0.7783139102084755    0.5006898468357246   T   T   T
     0.4442087517283857    0.7782780882623909    0.5006106866780730   T   T   T
     0.7778129746041995    0.7778129746041996    0.5011705816349049   T   T   T
     0.8873518872697574    0.2225578670099460    0.5980511459487842   T   T   T
     0.2217737516101556    0.2217737516101556    0.5958856972669728   T   T   T
     0.5550358003773167    0.2229532761728772    0.5966849677712883   T   T   T
     0.8900353342670223    0.5555187568398895    0.5980077284899620   T   T   T
     0.2229532761728772    0.5550358003773167    0.5966849677712883   T   T   T
     0.5561619287725043    0.5561619287725041    0.5972444047753508   T   T   T
     0.8884153712662278    0.8884153712662278    0.5993146006271699   T   T   T
     0.2225578670099460    0.8873518872697574    0.5980511459487842   T   T   T
     0.5555187568398895    0.8900353342670223    0.5980077284899620   T   T   T
     0.0001985798192172    0.0001985798192172    0.6949698390369280   T   T   T
     0.3332538646389889    0.0043065119121932    0.6940801981509249   T   T   T
     0.6591801871504999    0.0109603164953091    0.6960118125472394   T   T   T
     0.0043065119121932    0.3332538646389889    0.6940801981509249   T   T   T
     0.6669257894534339    0.3352093514412586    0.6947885597656944   T   T   T
     0.0109603164953091    0.6591801871504999    0.6960118125472394   T   T   T
     0.3352093514412586    0.6669257894534339    0.6947885597656944   T   T   T
     0.7782780882623909    0.4442087517283857    0.5006106866780730   T   T   T
     0.6695910491825018    0.6695910491825018    0.6946515456268036   T   T   T
     0.4446958192127244    0.4446958192127244    0.4998933000353538   T   T   T
     0.7783139102084755    0.1101587714975376    0.5006898468357246   T   T   T
     0.2222222222222214    0.2222222222222214    0.3070375485249883   F   F   F
     0.5555555555555571    0.2222222222222214    0.3070375485249883   F   F   F
     0.8888888888888857    0.5555555555555571    0.3070375485249883   F   F   F
     0.2222222222222214    0.5555555555555571    0.3070375485249883   F   F   F
     0.5555555555555571    0.5555555555555571    0.3070375485249883   F   F   F
     0.8888888888888857    0.8888888888888857    0.3070375485249883   F   F   F
     0.2222222222222214    0.8888888888888857    0.3070375485249883   F   F   F
     0.5555555555555571    0.8888888888888857    0.3070375485249883   F   F   F
     0.1103411041448974    0.4447065141529188    0.4998704816577794   T   T   T
     0.0000000000000000    0.0000000000000000    0.4035187742624942   F   F   F
     0.6666666666666643    0.0000000000000000    0.4035187742624942   F   F   F
     0.0000000000000000    0.3333333333333357    0.4035187742624942   F   F   F
     0.3333333333333357    0.3333333333333357    0.4035187742624942   F   F   F
     0.6666666666666643    0.3333333333333357    0.4035187742624942   F   F   F
     0.0000000000000000    0.6666666666666643    0.4035187742624942   F   F   F
     0.3333333333333357    0.6666666666666643    0.4035187742624942   F   F   F
     0.6666666666666643    0.6666666666666643    0.4035187742624942   F   F   F
     0.1105547221473675    0.1105547221473675    0.5007509627089645   T   T   T
     0.4447065141529188    0.1103411041448974    0.4998704816577794   T   T   T
     0.3333333333333357    0.0000000000000000    0.4035187742624942   F   F   F
     0.4103127815668823    0.4103127815668823    0.7628094176631769   T   T   T
     0.3263860225611398    0.3263860225611398    0.6824802479039845   T   T   T

  0.00000000E+00  0.00000000E+00  0.00000000E+00
  0.00000000E+00  0.00000000E+00  0.00000000E+00
  0.00000000E+00  0.00000000E+00  0.00000000E+00
  0.00000000E+00  0.00000000E+00  0.00000000E+00
  0.00000000E+00  0.00000000E+00  0.00000000E+00
  0.00000000E+00  0.00000000E+00  0.00000000E+00
  0.00000000E+00  0.00000000E+00  0.00000000E+00
  0.00000000E+00  0.00000000E+00  0.00000000E+00
  0.00000000E+00  0.00000000E+00  0.00000000E+00
  0.00000000E+00  0.00000000E+00  0.00000000E+00
  0.00000000E+00  0.00000000E+00  0.00000000E+00
  0.00000000E+00  0.00000000E+00  0.00000000E+00
  0.00000000E+00  0.00000000E+00  0.00000000E+00
  0.00000000E+00  0.00000000E+00  0.00000000E+00
  0.00000000E+00  0.00000000E+00  0.00000000E+00
  0.00000000E+00  0.00000000E+00  0.00000000E+00
  0.00000000E+00  0.00000000E+00  0.00000000E+00
  0.00000000E+00  0.00000000E+00  0.00000000E+00
  0.00000000E+00  0.00000000E+00  0.00000000E+00
  0.00000000E+00  0.00000000E+00  0.00000000E+00
  0.00000000E+00  0.00000000E+00  0.00000000E+00
  0.00000000E+00  0.00000000E+00  0.00000000E+00
  0.00000000E+00  0.00000000E+00  0.00000000E+00
  0.00000000E+00  0.00000000E+00  0.00000000E+00
  0.00000000E+00  0.00000000E+00  0.00000000E+00
  0.00000000E+00  0.00000000E+00  0.00000000E+00
  0.00000000E+00  0.00000000E+00  0.00000000E+00
  0.00000000E+00  0.00000000E+00  0.00000000E+00
  0.00000000E+00  0.00000000E+00  0.00000000E+00
  0.00000000E+00  0.00000000E+00  0.00000000E+00
  0.00000000E+00  0.00000000E+00  0.00000000E+00
  0.00000000E+00  0.00000000E+00  0.00000000E+00
  0.00000000E+00  0.00000000E+00  0.00000000E+00
  0.00000000E+00  0.00000000E+00  0.00000000E+00
  0.00000000E+00  0.00000000E+00  0.00000000E+00
  0.00000000E+00  0.00000000E+00  0.00000000E+00
  0.00000000E+00  0.00000000E+00  0.00000000E+00
  0.00000000E+00  0.00000000E+00  0.00000000E+00
  0.00000000E+00  0.00000000E+00  0.00000000E+00
  0.00000000E+00  0.00000000E+00  0.00000000E+00
  0.00000000E+00  0.00000000E+00  0.00000000E+00
  0.00000000E+00  0.00000000E+00  0.00000000E+00
  0.00000000E+00  0.00000000E+00  0.00000000E+00
  0.00000000E+00  0.00000000E+00  0.00000000E+00
  0.00000000E+00  0.00000000E+00  0.00000000E+00
  0.00000000E+00  0.00000000E+00  0.00000000E+00
