# Supplementary material for: Mechanisms for the formation of active sites in single-atom alloys
Source: Nanoscale. 2026 Apr 13;18(18):9709–22. doi: 10.1039/d5nr05517b (PMC13071885; doi:10.1039/d5nr05517b)
Supplement: NR-018-D5NR05517B-s001 [file NR-018-D5NR05517B-s001.tar › Mechanisms_SAA_formation/Ag_dopant_interactions/fcc_dopant_adatom_interaction/final_state_2/Mo/CONTCAR]

Ag Mo                                   
   1.0000000000000000     
     8.6592338850511492    0.0000000000000000    0.0000000000000000
     4.3296169425255746    7.4991165217653144    0.0000000000000000
     0.0000000000000000    0.0000000000000000   24.4269798141303625
  Ag              Mo            
    44     2
Selective dynamics
Direct
     0.8888888888888857    0.2222222222222214    0.3070375485249883   F   F   F
     0.1102574044490504    0.7799846088951874    0.5004034547901356   T   T   T
     0.4453997886509953    0.7784510993859530    0.5015451956017709   T   T   T
     0.7781745787492568    0.7781745787492568    0.5021094519538882   T   T   T
     0.8891263779051807    0.2233933181668110    0.5989547821566984   T   T   T
     0.2199815557590498    0.2199815557590498    0.5943566469909667   T   T   T
     0.5595881506184361    0.2218588571598088    0.5953522599005396   T   T   T
     0.8915861932758545    0.5561609462811423    0.6001315885677500   T   T   T
     0.2218588571598088    0.5595881506184361    0.5953522599005396   T   T   T
     0.5561960856935678    0.5561960856935678    0.5987319928453826   T   T   T
     0.8896632756741657    0.8896632756741657    0.6002592624587062   T   T   T
     0.2233933181668110    0.8891263779051807    0.5989547821566984   T   T   T
     0.5561609462811423    0.8915861932758545    0.6001315885677500   T   T   T
     0.0018323371405683    0.0018323371405683    0.6972980148842286   T   T   T
     0.3340096683168989    0.0012940111577073    0.6973917471474783   T   T   T
     0.6673812312943256    0.0061331755502323    0.6990233658147572   T   T   T
     0.0012940111577073    0.3340096683168989    0.6973917471474783   T   T   T
     0.6715202950175008    0.3360583431761263    0.6966830532458294   T   T   T
     0.0061331755502323    0.6673812312943256    0.6990233658147572   T   T   T
     0.3360583431761264    0.6715202950175007    0.6966830532458294   T   T   T
     0.7784510993859530    0.4453997886509953    0.5015451956017709   T   T   T
     0.6698706791110675    0.6698706791110675    0.6969812599660844   T   T   T
     0.4455163269434282    0.4455163269434282    0.4995914875210931   T   T   T
     0.7799846088951874    0.1102574044490504    0.5004034547901356   T   T   T
     0.2222222222222214    0.2222222222222214    0.3070375485249883   F   F   F
     0.5555555555555571    0.2222222222222214    0.3070375485249883   F   F   F
     0.8888888888888857    0.5555555555555571    0.3070375485249883   F   F   F
     0.2222222222222214    0.5555555555555571    0.3070375485249883   F   F   F
     0.5555555555555571    0.5555555555555571    0.3070375485249883   F   F   F
     0.8888888888888857    0.8888888888888857    0.3070375485249883   F   F   F
     0.2222222222222214    0.8888888888888857    0.3070375485249883   F   F   F
     0.5555555555555571    0.8888888888888857    0.3070375485249883   F   F   F
     0.1100428891721930    0.4458163064469834    0.4998640851883366   T   T   T
     0.0000000000000000    0.0000000000000000    0.4035187742624942   F   F   F
     0.6666666666666643    0.0000000000000000    0.4035187742624942   F   F   F
     0.0000000000000000    0.3333333333333357    0.4035187742624942   F   F   F
     0.3333333333333357    0.3333333333333357    0.4035187742624942   F   F   F
     0.6666666666666643    0.3333333333333357    0.4035187742624942   F   F   F
     0.0000000000000000    0.6666666666666643    0.4035187742624942   F   F   F
     0.3333333333333357    0.6666666666666643    0.4035187742624942   F   F   F
     0.6666666666666643    0.6666666666666643    0.4035187742624942   F   F   F
     0.1105031899003775    0.1105031899003775    0.5000307751958449   T   T   T
     0.4458163064469834    0.1100428891721930    0.4998640851883366   T   T   T
     0.3333333333333357    0.0000000000000000    0.4035187742624942   F   F   F
     0.3846235177033464    0.3846235177033464    0.7644293461454725   T   T   T
     0.3298106290778001    0.3298106290778001    0.6884583383026412   T   T   T

  0.00000000E+00  0.00000000E+00  0.00000000E+00
  0.00000000E+00  0.00000000E+00  0.00000000E+00
  0.00000000E+00  0.00000000E+00  0.00000000E+00
  0.00000000E+00  0.00000000E+00  0.00000000E+00
  0.00000000E+00  0.00000000E+00  0.00000000E+00
  0.00000000E+00  0.00000000E+00  0.00000000E+00
  0.00000000E+00  0.00000000E+00  0.00000000E+00
  0.00000000E+00  0.00000000E+00  0.00000000E+00
  0.00000000E+00  0.00000000E+00  0.00000000E+00
  0.00000000E+00  0.00000000E+00  0.00000000E+00
  0.00000000E+00  0.00000000E+00  0.00000000E+00
  0.00000000E+00  0.00000000E+00  0.00000000E+00
  0.00000000E+00  0.00000000E+00  0.00000000E+00
  0.00000000E+00  0.00000000E+00  0.00000000E+00
  0.00000000E+00  0.00000000E+00  0.00000000E+00
  0.00000000E+00  0.00000000E+00  0.00000000E+00
  0.00000000E+00  0.00000000E+00  0.00000000E+00
  0.00000000E+00  0.00000000E+00  0.00000000E+00
  0.00000000E+00  0.00000000E+00  0.00000000E+00
  0.00000000E+00  0.00000000E+00  0.00000000E+00
  0.00000000E+00  0.00000000E+00  0.00000000E+00
  0.00000000E+00  0.00000000E+00  0.00000000E+00
  0.00000000E+00  0.00000000E+00  0.00000000E+00
  0.00000000E+00  0.00000000E+00  0.00000000E+00
  0.00000000E+00  0.00000000E+00  0.00000000E+00
  0.00000000E+00  0.00000000E+00  0.00000000E+00
  0.00000000E+00  0.00000000E+00  0.00000000E+00
  0.00000000E+00  0.00000000E+00  0.00000000E+00
  0.00000000E+00  0.00000000E+00  0.00000000E+00
  0.00000000E+00  0.00000000E+00  0.00000000E+00
  0.00000000E+00  0.00000000E+00  0.00000000E+00
  0.00000000E+00  0.00000000E+00  0.00000000E+00
  0.00000000E+00  0.00000000E+00  0.00000000E+00
  0.00000000E+00  0.00000000E+00  0.00000000E+00
  0.00000000E+00  0.00000000E+00  0.00000000E+00
  0.00000000E+00  0.00000000E+00  0.00000000E+00
  0.00000000E+00  0.00000000E+00  0.00000000E+00
  0.00000000E+00  0.00000000E+00  0.00000000E+00
  0.00000000E+00  0.00000000E+00  0.00000000E+00
  0.00000000E+00  0.00000000E+00  0.00000000E+00
  0.00000000E+00  0.00000000E+00  0.00000000E+00
  0.00000000E+00  0.00000000E+00  0.00000000E+00
  0.00000000E+00  0.00000000E+00  0.00000000E+00
  0.00000000E+00  0.00000000E+00  0.00000000E+00
  0.00000000E+00  0.00000000E+00  0.00000000E+00
  0.00000000E+00  0.00000000E+00  0.00000000E+00
