# Supplementary material for: Mechanisms for the formation of active sites in single-atom alloys
Source: Nanoscale. 2026 Apr 13;18(18):9709–22. doi: 10.1039/d5nr05517b (PMC13071885; doi:10.1039/d5nr05517b)
Supplement: NR-018-D5NR05517B-s001 [file NR-018-D5NR05517B-s001.tar › Mechanisms_SAA_formation/Ag_dopant_interactions/fcc_dopant_adatom_interaction/final_state_2/Pd/CONTCAR]

Ag Pd                                   
   1.0000000000000000     
     8.6592338850511492    0.0000000000000000    0.0000000000000000
     4.3296169425255746    7.4991165217653144    0.0000000000000000
     0.0000000000000000    0.0000000000000000   24.4269798141303625
  Ag              Pd            
    44     2
Selective dynamics
Direct
     0.8888888888888857    0.2222222222222214    0.3070375485249883   F   F   F
     0.1103458327701213    0.7781076397262976    0.5007677096604678   T   T   T
     0.4442938133996285    0.7782453731500092    0.5006063265429358   T   T   T
     0.7776006704502679    0.7776006704502679    0.5011951767276469   T   T   T
     0.8882934900167756    0.2222662680291833    0.5975463163592329   T   T   T
     0.2203843496030312    0.2203843496030312    0.5947612975520488   T   T   T
     0.5562181932318362    0.2219590248658131    0.5963665949456126   T   T   T
     0.8898338818861043    0.5557372509547132    0.5981680496228731   T   T   T
     0.2219590248658131    0.5562181932318362    0.5963665949456126   T   T   T
     0.5561926868248653    0.5561926868248653    0.5969737850173261   T   T   T
     0.8882998262445719    0.8882998262445719    0.5990841326412668   T   T   T
     0.2222662680291833    0.8882934900167756    0.5975463163592329   T   T   T
     0.5557372509547132    0.8898338818861043    0.5981680496228731   T   T   T
     0.0003511326499871    0.0003511326499871    0.6944236985348630   T   T   T
     0.3328021519141933    0.0026049321318829    0.6934627219598034   T   T   T
     0.6626218173186185    0.0066935339085739    0.6960028117962866   T   T   T
     0.0026049321318829    0.3328021519141933    0.6934627219598034   T   T   T
     0.6701893130575740    0.3327732403263262    0.6933196324669592   T   T   T
     0.0066935339085739    0.6626218173186185    0.6960028117962866   T   T   T
     0.3327732403263262    0.6701893130575740    0.6933196324669592   T   T   T
     0.7782453731500092    0.4442938133996285    0.5006063265429358   T   T   T
     0.6684964736684867    0.6684964736684867    0.6943627658921050   T   T   T
     0.4445473840381069    0.4445473840381069    0.4999912087404678   T   T   T
     0.7781076397262976    0.1103458327701213    0.5007677096604678   T   T   T
     0.2222222222222214    0.2222222222222214    0.3070375485249883   F   F   F
     0.5555555555555571    0.2222222222222214    0.3070375485249883   F   F   F
     0.8888888888888857    0.5555555555555571    0.3070375485249883   F   F   F
     0.2222222222222214    0.5555555555555571    0.3070375485249883   F   F   F
     0.5555555555555571    0.5555555555555571    0.3070375485249883   F   F   F
     0.8888888888888857    0.8888888888888857    0.3070375485249883   F   F   F
     0.2222222222222214    0.8888888888888857    0.3070375485249883   F   F   F
     0.5555555555555571    0.8888888888888857    0.3070375485249883   F   F   F
     0.1099915082030272    0.4451761320748471    0.5000402471492235   T   T   T
     0.0000000000000000    0.0000000000000000    0.4035187742624942   F   F   F
     0.6666666666666643    0.0000000000000000    0.4035187742624942   F   F   F
     0.0000000000000000    0.3333333333333357    0.4035187742624942   F   F   F
     0.3333333333333357    0.3333333333333357    0.4035187742624942   F   F   F
     0.6666666666666643    0.3333333333333357    0.4035187742624942   F   F   F
     0.0000000000000000    0.6666666666666643    0.4035187742624942   F   F   F
     0.3333333333333357    0.6666666666666643    0.4035187742624942   F   F   F
     0.6666666666666643    0.6666666666666643    0.4035187742624942   F   F   F
     0.1101296126904842    0.1101296126904842    0.4999434539169297   T   T   T
     0.4451761320748471    0.1099915082030272    0.5000402471492235   T   T   T
     0.3333333333333357    0.0000000000000000    0.4035187742624942   F   F   F
     0.4264714688810337    0.4264714688810337    0.7719122827287496   T   T   T
     0.3283342972179699    0.3283342972179699    0.6854493027986983   T   T   T

  0.00000000E+00  0.00000000E+00  0.00000000E+00
  0.00000000E+00  0.00000000E+00  0.00000000E+00
  0.00000000E+00  0.00000000E+00  0.00000000E+00
  0.00000000E+00  0.00000000E+00  0.00000000E+00
  0.00000000E+00  0.00000000E+00  0.00000000E+00
  0.00000000E+00  0.00000000E+00  0.00000000E+00
  0.00000000E+00  0.00000000E+00  0.00000000E+00
  0.00000000E+00  0.00000000E+00  0.00000000E+00
  0.00000000E+00  0.00000000E+00  0.00000000E+00
  0.00000000E+00  0.00000000E+00  0.00000000E+00
  0.00000000E+00  0.00000000E+00  0.00000000E+00
  0.00000000E+00  0.00000000E+00  0.00000000E+00
  0.00000000E+00  0.00000000E+00  0.00000000E+00
  0.00000000E+00  0.00000000E+00  0.00000000E+00
  0.00000000E+00  0.00000000E+00  0.00000000E+00
  0.00000000E+00  0.00000000E+00  0.00000000E+00
  0.00000000E+00  0.00000000E+00  0.00000000E+00
  0.00000000E+00  0.00000000E+00  0.00000000E+00
  0.00000000E+00  0.00000000E+00  0.00000000E+00
  0.00000000E+00  0.00000000E+00  0.00000000E+00
  0.00000000E+00  0.00000000E+00  0.00000000E+00
  0.00000000E+00  0.00000000E+00  0.00000000E+00
  0.00000000E+00  0.00000000E+00  0.00000000E+00
  0.00000000E+00  0.00000000E+00  0.00000000E+00
  0.00000000E+00  0.00000000E+00  0.00000000E+00
  0.00000000E+00  0.00000000E+00  0.00000000E+00
  0.00000000E+00  0.00000000E+00  0.00000000E+00
  0.00000000E+00  0.00000000E+00  0.00000000E+00
  0.00000000E+00  0.00000000E+00  0.00000000E+00
  0.00000000E+00  0.00000000E+00  0.00000000E+00
  0.00000000E+00  0.00000000E+00  0.00000000E+00
  0.00000000E+00  0.00000000E+00  0.00000000E+00
  0.00000000E+00  0.00000000E+00  0.00000000E+00
  0.00000000E+00  0.00000000E+00  0.00000000E+00
  0.00000000E+00  0.00000000E+00  0.00000000E+00
  0.00000000E+00  0.00000000E+00  0.00000000E+00
  0.00000000E+00  0.00000000E+00  0.00000000E+00
  0.00000000E+00  0.00000000E+00  0.00000000E+00
  0.00000000E+00  0.00000000E+00  0.00000000E+00
  0.00000000E+00  0.00000000E+00  0.00000000E+00
  0.00000000E+00  0.00000000E+00  0.00000000E+00
  0.00000000E+00  0.00000000E+00  0.00000000E+00
  0.00000000E+00  0.00000000E+00  0.00000000E+00
  0.00000000E+00  0.00000000E+00  0.00000000E+00
  0.00000000E+00  0.00000000E+00  0.00000000E+00
  0.00000000E+00  0.00000000E+00  0.00000000E+00
