# Supplementary material for: Mechanisms for the formation of active sites in single-atom alloys
Source: Nanoscale. 2026 Apr 13;18(18):9709–22. doi: 10.1039/d5nr05517b (PMC13071885; doi:10.1039/d5nr05517b)
Supplement: NR-018-D5NR05517B-s001 [file NR-018-D5NR05517B-s001.tar › Mechanisms_SAA_formation/Ag_dopant_interactions/fcc_dopant_adatom_interaction/final_state_2/Ag/CONTCAR]

Ag                                      
   1.0000000000000000     
     8.6592338850511492    0.0000000000000000    0.0000000000000000
     4.3296169425255746    7.4991165217653144    0.0000000000000000
     0.0000000000000000    0.0000000000000000   24.4269798141303625
  Ag            
    46
Selective dynamics
Direct
     0.8888888888888857    0.2222222222222214    0.3070375485249883   F   F   F
     0.4444960539035612    0.7782455016343184    0.5003346545478975   T   T   T
     0.7777753506682802    0.7777753506682802    0.5010514319295980   T   T   T
     0.8879035431704204    0.2227067663172538    0.5974265031116620   T   T   T
     0.2227536189878126    0.2227536189878126    0.5974453213135766   T   T   T
     0.5556300431786454    0.2221752262686862    0.5967788554993768   T   T   T
     0.8889336471829968    0.5554913834986372    0.5980574540397696   T   T   T
     0.2221752262686862    0.5556300431786454    0.5967788554993768   T   T   T
     0.5555771479348566    0.5555771479348566    0.5967495864512932   T   T   T
     0.8889312050531555    0.8889312050531555    0.5980534269917369   T   T   T
     0.2227067663172538    0.8879035431704204    0.5974265031116620   T   T   T
     0.5554913834986372    0.8889336471829968    0.5980574540397696   T   T   T
     0.0000422641119142    0.0000422641119142    0.6945197118548768   T   T   T
     0.3333074137497503    0.0000159848832994    0.6945056148413906   T   T   T
     0.6663338382990516    0.0006962851145285    0.6953051718958996   T   T   T
     0.0000159848832994    0.3333074137497503    0.6945056148413906   T   T   T
     0.4441454017562219    0.4441454017562219    0.7814517935092481   T   T   T
     0.6702879683241002    0.3316027536105231    0.6937385406325350   T   T   T
     0.0006962851145285    0.6663338382990516    0.6953051718958996   T   T   T
     0.3316027536105231    0.6702879683241002    0.6937385406325350   T   T   T
     0.1106398552115518    0.7782036465436546    0.5003548384005959   T   T   T
     0.7782455016343184    0.4444960539035612    0.5003346545478975   T   T   T
     0.4444377322334094    0.4444377322334094    0.4998743038579718   T   T   T
     0.1105993442789077    0.4445255301648500    0.5003361698688846   T   T   T
     0.2222222222222214    0.2222222222222214    0.3070375485249883   F   F   F
     0.5555555555555571    0.2222222222222214    0.3070375485249883   F   F   F
     0.8888888888888857    0.5555555555555571    0.3070375485249883   F   F   F
     0.2222222222222214    0.5555555555555571    0.3070375485249883   F   F   F
     0.5555555555555571    0.5555555555555571    0.3070375485249883   F   F   F
     0.8888888888888857    0.8888888888888857    0.3070375485249883   F   F   F
     0.2222222222222214    0.8888888888888857    0.3070375485249883   F   F   F
     0.5555555555555571    0.8888888888888857    0.3070375485249883   F   F   F
     0.0000000000000000    0.0000000000000000    0.4035187742624942   F   F   F
     0.6663958388975736    0.6663958388975736    0.6952776767555093   T   T   T
     0.3333333333333357    0.0000000000000000    0.4035187742624942   F   F   F
     0.0000000000000000    0.3333333333333357    0.4035187742624942   F   F   F
     0.3333333333333357    0.3333333333333357    0.4035187742624942   F   F   F
     0.6666666666666643    0.3333333333333357    0.4035187742624942   F   F   F
     0.0000000000000000    0.6666666666666643    0.4035187742624942   F   F   F
     0.3333333333333357    0.6666666666666643    0.4035187742624942   F   F   F
     0.6666666666666643    0.6666666666666643    0.4035187742624942   F   F   F
     0.1111088932293704    0.1111088932293704    0.5009909458212634   T   T   T
     0.4445255301648500    0.1105993442789077    0.5003361698688846   T   T   T
     0.7782036465436546    0.1106398552115518    0.5003548384005959   T   T   T
     0.6666666666666643    0.0000000000000000    0.4035187742624942   F   F   F
     0.3314958276724754    0.3314958276724754    0.6936411653932143   T   T   T

  0.00000000E+00  0.00000000E+00  0.00000000E+00
  0.00000000E+00  0.00000000E+00  0.00000000E+00
  0.00000000E+00  0.00000000E+00  0.00000000E+00
  0.00000000E+00  0.00000000E+00  0.00000000E+00
  0.00000000E+00  0.00000000E+00  0.00000000E+00
  0.00000000E+00  0.00000000E+00  0.00000000E+00
  0.00000000E+00  0.00000000E+00  0.00000000E+00
  0.00000000E+00  0.00000000E+00  0.00000000E+00
  0.00000000E+00  0.00000000E+00  0.00000000E+00
  0.00000000E+00  0.00000000E+00  0.00000000E+00
  0.00000000E+00  0.00000000E+00  0.00000000E+00
  0.00000000E+00  0.00000000E+00  0.00000000E+00
  0.00000000E+00  0.00000000E+00  0.00000000E+00
  0.00000000E+00  0.00000000E+00  0.00000000E+00
  0.00000000E+00  0.00000000E+00  0.00000000E+00
  0.00000000E+00  0.00000000E+00  0.00000000E+00
  0.00000000E+00  0.00000000E+00  0.00000000E+00
  0.00000000E+00  0.00000000E+00  0.00000000E+00
  0.00000000E+00  0.00000000E+00  0.00000000E+00
  0.00000000E+00  0.00000000E+00  0.00000000E+00
  0.00000000E+00  0.00000000E+00  0.00000000E+00
  0.00000000E+00  0.00000000E+00  0.00000000E+00
  0.00000000E+00  0.00000000E+00  0.00000000E+00
  0.00000000E+00  0.00000000E+00  0.00000000E+00
  0.00000000E+00  0.00000000E+00  0.00000000E+00
  0.00000000E+00  0.00000000E+00  0.00000000E+00
  0.00000000E+00  0.00000000E+00  0.00000000E+00
  0.00000000E+00  0.00000000E+00  0.00000000E+00
  0.00000000E+00  0.00000000E+00  0.00000000E+00
  0.00000000E+00  0.00000000E+00  0.00000000E+00
  0.00000000E+00  0.00000000E+00  0.00000000E+00
  0.00000000E+00  0.00000000E+00  0.00000000E+00
  0.00000000E+00  0.00000000E+00  0.00000000E+00
  0.00000000E+00  0.00000000E+00  0.00000000E+00
  0.00000000E+00  0.00000000E+00  0.00000000E+00
  0.00000000E+00  0.00000000E+00  0.00000000E+00
  0.00000000E+00  0.00000000E+00  0.00000000E+00
  0.00000000E+00  0.00000000E+00  0.00000000E+00
  0.00000000E+00  0.00000000E+00  0.00000000E+00
  0.00000000E+00  0.00000000E+00  0.00000000E+00
  0.00000000E+00  0.00000000E+00  0.00000000E+00
  0.00000000E+00  0.00000000E+00  0.00000000E+00
  0.00000000E+00  0.00000000E+00  0.00000000E+00
  0.00000000E+00  0.00000000E+00  0.00000000E+00
  0.00000000E+00  0.00000000E+00  0.00000000E+00
  0.00000000E+00  0.00000000E+00  0.00000000E+00
