# Supplementary material for: Mechanisms for the formation of active sites in single-atom alloys
Source: Nanoscale. 2026 Apr 13;18(18):9709–22. doi: 10.1039/d5nr05517b (PMC13071885; doi:10.1039/d5nr05517b)
Supplement: NR-018-D5NR05517B-s001 [file NR-018-D5NR05517B-s001.tar › Mechanisms_SAA_formation/Ag_dopant_interactions/fcc_dopant_adatom_interaction/final_state_2/Rh/CONTCAR]

Ag Rh                                   
   1.0000000000000000     
     8.6592338850511492    0.0000000000000000    0.0000000000000000
     4.3296169425255746    7.4991165217653144    0.0000000000000000
     0.0000000000000000    0.0000000000000000   24.4269798141303625
  Ag              Rh            
    44     2
Selective dynamics
Direct
     0.8888888888888857    0.2222222222222214    0.3070375485249883   F   F   F
     0.1102479088497721    0.7775759555952780    0.5009293970554256   T   T   T
     0.4443056769419650    0.7776522952233769    0.5006724152270381   T   T   T
     0.7775273898657078    0.7775273898657078    0.5012202740562405   T   T   T
     0.8875960848877166    0.2222270010918781    0.5975300696068438   T   T   T
     0.2192710983922901    0.2192710983922901    0.5937657620180291   T   T   T
     0.5544879566879453    0.2226114168394874    0.5966195261701756   T   T   T
     0.8897839008796895    0.5561995266731397    0.5981383469872235   T   T   T
     0.2226114168394874    0.5544879566879453    0.5966195261701756   T   T   T
     0.5566241066155113    0.5566241066155113    0.5972232086715017   T   T   T
     0.8884547744676801    0.8884547744676801    0.5992893678413643   T   T   T
     0.2222270010918781    0.8875960848877166    0.5975300696068438   T   T   T
     0.5561995266731397    0.8897839008796895    0.5981383469872235   T   T   T
     0.0006154531176255    0.0006154531176255    0.6944488446130104   T   T   T
     0.3332306683956326    0.0047319344783389    0.6928681979498075   T   T   T
     0.6628498723981938    0.0091220640458515    0.6965916156082856   T   T   T
     0.0047319344783389    0.3332306683956326    0.6928681979498075   T   T   T
     0.6722779259996583    0.3348266912591264    0.6939426514131554   T   T   T
     0.0091220640458515    0.6628498723981938    0.6965916156082856   T   T   T
     0.3348266912591264    0.6722779259996583    0.6939426514131554   T   T   T
     0.7776522952233769    0.4443056769419650    0.5006724152270381   T   T   T
     0.6699337663021088    0.6699337663021088    0.6944480682911299   T   T   T
     0.4444157594529440    0.4444157594529440    0.4999705669352978   T   T   T
     0.7775759555952780    0.1102479088497721    0.5009293970554256   T   T   T
     0.2222222222222214    0.2222222222222214    0.3070375485249883   F   F   F
     0.5555555555555571    0.2222222222222214    0.3070375485249883   F   F   F
     0.8888888888888857    0.5555555555555571    0.3070375485249883   F   F   F
     0.2222222222222214    0.5555555555555571    0.3070375485249883   F   F   F
     0.5555555555555571    0.5555555555555571    0.3070375485249883   F   F   F
     0.8888888888888857    0.8888888888888857    0.3070375485249883   F   F   F
     0.2222222222222214    0.8888888888888857    0.3070375485249883   F   F   F
     0.5555555555555571    0.8888888888888857    0.3070375485249883   F   F   F
     0.1097081224294395    0.4451346916345179    0.4999396444431599   T   T   T
     0.0000000000000000    0.0000000000000000    0.4035187742624942   F   F   F
     0.6666666666666643    0.0000000000000000    0.4035187742624942   F   F   F
     0.0000000000000000    0.3333333333333357    0.4035187742624942   F   F   F
     0.3333333333333357    0.3333333333333357    0.4035187742624942   F   F   F
     0.6666666666666643    0.3333333333333357    0.4035187742624942   F   F   F
     0.0000000000000000    0.6666666666666643    0.4035187742624942   F   F   F
     0.3333333333333357    0.6666666666666643    0.4035187742624942   F   F   F
     0.6666666666666643    0.6666666666666643    0.4035187742624942   F   F   F
     0.1092838536427391    0.1092838536427391    0.4995546071928612   T   T   T
     0.4451346916345179    0.1097081224294395    0.4999396444431599   T   T   T
     0.3333333333333357    0.0000000000000000    0.4035187742624942   F   F   F
     0.4135068868821505    0.4135068868821505    0.7658241783378060   T   T   T
     0.3275841236718622    0.3275841236718622    0.6852076931134596   T   T   T

  0.00000000E+00  0.00000000E+00  0.00000000E+00
  0.00000000E+00  0.00000000E+00  0.00000000E+00
  0.00000000E+00  0.00000000E+00  0.00000000E+00
  0.00000000E+00  0.00000000E+00  0.00000000E+00
  0.00000000E+00  0.00000000E+00  0.00000000E+00
  0.00000000E+00  0.00000000E+00  0.00000000E+00
  0.00000000E+00  0.00000000E+00  0.00000000E+00
  0.00000000E+00  0.00000000E+00  0.00000000E+00
  0.00000000E+00  0.00000000E+00  0.00000000E+00
  0.00000000E+00  0.00000000E+00  0.00000000E+00
  0.00000000E+00  0.00000000E+00  0.00000000E+00
  0.00000000E+00  0.00000000E+00  0.00000000E+00
  0.00000000E+00  0.00000000E+00  0.00000000E+00
  0.00000000E+00  0.00000000E+00  0.00000000E+00
  0.00000000E+00  0.00000000E+00  0.00000000E+00
  0.00000000E+00  0.00000000E+00  0.00000000E+00
  0.00000000E+00  0.00000000E+00  0.00000000E+00
  0.00000000E+00  0.00000000E+00  0.00000000E+00
  0.00000000E+00  0.00000000E+00  0.00000000E+00
  0.00000000E+00  0.00000000E+00  0.00000000E+00
  0.00000000E+00  0.00000000E+00  0.00000000E+00
  0.00000000E+00  0.00000000E+00  0.00000000E+00
  0.00000000E+00  0.00000000E+00  0.00000000E+00
  0.00000000E+00  0.00000000E+00  0.00000000E+00
  0.00000000E+00  0.00000000E+00  0.00000000E+00
  0.00000000E+00  0.00000000E+00  0.00000000E+00
  0.00000000E+00  0.00000000E+00  0.00000000E+00
  0.00000000E+00  0.00000000E+00  0.00000000E+00
  0.00000000E+00  0.00000000E+00  0.00000000E+00
  0.00000000E+00  0.00000000E+00  0.00000000E+00
  0.00000000E+00  0.00000000E+00  0.00000000E+00
  0.00000000E+00  0.00000000E+00  0.00000000E+00
  0.00000000E+00  0.00000000E+00  0.00000000E+00
  0.00000000E+00  0.00000000E+00  0.00000000E+00
  0.00000000E+00  0.00000000E+00  0.00000000E+00
  0.00000000E+00  0.00000000E+00  0.00000000E+00
  0.00000000E+00  0.00000000E+00  0.00000000E+00
  0.00000000E+00  0.00000000E+00  0.00000000E+00
  0.00000000E+00  0.00000000E+00  0.00000000E+00
  0.00000000E+00  0.00000000E+00  0.00000000E+00
  0.00000000E+00  0.00000000E+00  0.00000000E+00
  0.00000000E+00  0.00000000E+00  0.00000000E+00
  0.00000000E+00  0.00000000E+00  0.00000000E+00
  0.00000000E+00  0.00000000E+00  0.00000000E+00
  0.00000000E+00  0.00000000E+00  0.00000000E+00
  0.00000000E+00  0.00000000E+00  0.00000000E+00
