# Supplementary material for: Mechanisms for the formation of active sites in single-atom alloys
Source: Nanoscale. 2026 Apr 13;18(18):9709–22. doi: 10.1039/d5nr05517b (PMC13071885; doi:10.1039/d5nr05517b)
Supplement: NR-018-D5NR05517B-s001 [file NR-018-D5NR05517B-s001.tar › Mechanisms_SAA_formation/Ag_dopant_interactions/fcc_dopant_adatom_interaction/initial_state_1/Pd/CONTCAR]

Ag Pd                                   
   1.0000000000000000     
     8.6592338850511492    0.0000000000000000    0.0000000000000000
     4.3296169425255746    7.4991165217653144    0.0000000000000000
     0.0000000000000000    0.0000000000000000   24.4269798141303625
  Ag              Pd            
    45     1
Selective dynamics
Direct
  0.8888888888888857  0.2222222222222214  0.3070375485249883   F   F   F
  0.2222222222222214  0.2222222222222214  0.3070375485249883   F   F   F
  0.5555555555555571  0.2222222222222214  0.3070375485249883   F   F   F
  0.8888888888888857  0.5555555555555571  0.3070375485249883   F   F   F
  0.2222222222222214  0.5555555555555571  0.3070375485249883   F   F   F
  0.5555555555555571  0.5555555555555571  0.3070375485249883   F   F   F
  0.8888888888888857  0.8888888888888857  0.3070375485249883   F   F   F
  0.2222222222222214  0.8888888888888857  0.3070375485249883   F   F   F
  0.5555555555555571  0.8888888888888857  0.3070375485249883   F   F   F
  0.0000000000000000  0.0000000000000000  0.4035187742624942   F   F   F
  0.3333333333333357  0.0000000000000000  0.4035187742624942   F   F   F
  0.6666666666666643  0.0000000000000000  0.4035187742624942   F   F   F
  0.0000000000000000  0.3333333333333357  0.4035187742624942   F   F   F
  0.3333333333333357  0.3333333333333357  0.4035187742624942   F   F   F
  0.6666666666666643  0.3333333333333357  0.4035187742624942   F   F   F
  0.0000000000000000  0.6666666666666643  0.4035187742624942   F   F   F
  0.3333333333333357  0.6666666666666643  0.4035187742624942   F   F   F
  0.6666666666666643  0.6666666666666643  0.4035187742624942   F   F   F
  0.1111111111111143  0.1111111111111143  0.5005010168383922   T   T   T
  0.4446510593263719  0.1103806969399911  0.5004994357500268   T   T   T
  0.7783015770669727  0.1103806969399911  0.5004994357500268   T   T   T
  0.1103806969399911  0.4446510593263719  0.5004994357500268   T   T   T
  0.4444444444444429  0.4444444444444429  0.5001438600075717   T   T   T
  0.7783015770669727  0.4446510593263719  0.5004994357500268   T   T   T
  0.1103806969399911  0.7783015770669727  0.5004994357500268   T   T   T
  0.4446510593263719  0.7783015770669727  0.5004994357500268   T   T   T
  0.7777777777777786  0.7777777777777786  0.5012629059865423   T   T   T
  0.8890179779781003  0.2221576776776177  0.5972247682904592   T   T   T
  0.2221576776776177  0.2221576776776177  0.5972247682904592   T   T   T
  0.5557753640558939  0.2217826052215477  0.5970218376577263   T   T   T
  0.8887273278012872  0.5558786777307542  0.5986700288088379   T   T   T
  0.2217826052215477  0.5557753640558939  0.5970218376577263   T   T   T
  0.5557753640558939  0.5557753640558939  0.5970218376577263   T   T   T
  0.8887273278012872  0.8887273278012872  0.5986700288088379   T   T   T
  0.2221576776776177  0.8890179779781003  0.5972247682904592   T   T   T
  0.5558786777307542  0.8887273278012872  0.5986700288088379   T   T   T
  0.0001404502187766  0.0001404502187766  0.6946496739874011   T   T   T
  0.3330524328957825  0.0001404502187766  0.6946496739874011   T   T   T
  0.6659428944782495  0.0014475443768293  0.6961830980600389   T   T   T
  0.0001404502187766  0.3330524328957825  0.6946496739874011   T   T   T
  0.3298808136410811  0.3298808136410811  0.6931130178306137   T   T   T
  0.6735717060511734  0.3298808136410811  0.6931130178306137   T   T   T
  0.0014475443768293  0.6659428944782495  0.6961830980600389   T   T   T
  0.3298808136410811  0.6735717060511734  0.6931130178306137   T   T   T
  0.6659428944782495  0.6659428944782495  0.6961830980600389   T   T   T
  0.4444444444444429  0.4444444444444429  0.7751116249801114   T   T   T

  0.00000000E+00  0.00000000E+00  0.00000000E+00
  0.00000000E+00  0.00000000E+00  0.00000000E+00
  0.00000000E+00  0.00000000E+00  0.00000000E+00
  0.00000000E+00  0.00000000E+00  0.00000000E+00
  0.00000000E+00  0.00000000E+00  0.00000000E+00
  0.00000000E+00  0.00000000E+00  0.00000000E+00
  0.00000000E+00  0.00000000E+00  0.00000000E+00
  0.00000000E+00  0.00000000E+00  0.00000000E+00
  0.00000000E+00  0.00000000E+00  0.00000000E+00
  0.00000000E+00  0.00000000E+00  0.00000000E+00
  0.00000000E+00  0.00000000E+00  0.00000000E+00
  0.00000000E+00  0.00000000E+00  0.00000000E+00
  0.00000000E+00  0.00000000E+00  0.00000000E+00
  0.00000000E+00  0.00000000E+00  0.00000000E+00
  0.00000000E+00  0.00000000E+00  0.00000000E+00
  0.00000000E+00  0.00000000E+00  0.00000000E+00
  0.00000000E+00  0.00000000E+00  0.00000000E+00
  0.00000000E+00  0.00000000E+00  0.00000000E+00
  0.00000000E+00  0.00000000E+00  0.00000000E+00
  0.00000000E+00  0.00000000E+00  0.00000000E+00
  0.00000000E+00  0.00000000E+00  0.00000000E+00
  0.00000000E+00  0.00000000E+00  0.00000000E+00
  0.00000000E+00  0.00000000E+00  0.00000000E+00
  0.00000000E+00  0.00000000E+00  0.00000000E+00
  0.00000000E+00  0.00000000E+00  0.00000000E+00
  0.00000000E+00  0.00000000E+00  0.00000000E+00
  0.00000000E+00  0.00000000E+00  0.00000000E+00
  0.00000000E+00  0.00000000E+00  0.00000000E+00
  0.00000000E+00  0.00000000E+00  0.00000000E+00
  0.00000000E+00  0.00000000E+00  0.00000000E+00
  0.00000000E+00  0.00000000E+00  0.00000000E+00
  0.00000000E+00  0.00000000E+00  0.00000000E+00
  0.00000000E+00  0.00000000E+00  0.00000000E+00
  0.00000000E+00  0.00000000E+00  0.00000000E+00
  0.00000000E+00  0.00000000E+00  0.00000000E+00
  0.00000000E+00  0.00000000E+00  0.00000000E+00
  0.00000000E+00  0.00000000E+00  0.00000000E+00
  0.00000000E+00  0.00000000E+00  0.00000000E+00
  0.00000000E+00  0.00000000E+00  0.00000000E+00
  0.00000000E+00  0.00000000E+00  0.00000000E+00
  0.00000000E+00  0.00000000E+00  0.00000000E+00
  0.00000000E+00  0.00000000E+00  0.00000000E+00
  0.00000000E+00  0.00000000E+00  0.00000000E+00
  0.00000000E+00  0.00000000E+00  0.00000000E+00
  0.00000000E+00  0.00000000E+00  0.00000000E+00
  0.00000000E+00  0.00000000E+00  0.00000000E+00
