# Supplementary material for: Mechanisms for the formation of active sites in single-atom alloys
Source: Nanoscale. 2026 Apr 13;18(18):9709–22. doi: 10.1039/d5nr05517b (PMC13071885; doi:10.1039/d5nr05517b)
Supplement: NR-018-D5NR05517B-s001 [file NR-018-D5NR05517B-s001.tar › Mechanisms_SAA_formation/Ag_dopant_interactions/fcc_dopant_adatom_interaction/initial_state_1/Cu/CONTCAR]

Ag Cu                                   
   1.0000000000000000     
     8.6592338850511492    0.0000000000000000    0.0000000000000000
     4.3296169425255746    7.4991165217653144    0.0000000000000000
     0.0000000000000000    0.0000000000000000   24.4269798141303625
  Ag              Cu            
    45     1
Selective dynamics
Direct
  0.8888888888888857  0.2222222222222214  0.3070375485249883   F   F   F
  0.2222222222222214  0.2222222222222214  0.3070375485249883   F   F   F
  0.5555555555555571  0.2222222222222214  0.3070375485249883   F   F   F
  0.8888888888888857  0.5555555555555571  0.3070375485249883   F   F   F
  0.2222222222222214  0.5555555555555571  0.3070375485249883   F   F   F
  0.5555555555555571  0.5555555555555571  0.3070375485249883   F   F   F
  0.8888888888888857  0.8888888888888857  0.3070375485249883   F   F   F
  0.2222222222222214  0.8888888888888857  0.3070375485249883   F   F   F
  0.5555555555555571  0.8888888888888857  0.3070375485249883   F   F   F
  0.0000000000000000  0.0000000000000000  0.4035187742624942   F   F   F
  0.3333333333333357  0.0000000000000000  0.4035187742624942   F   F   F
  0.6666666666666643  0.0000000000000000  0.4035187742624942   F   F   F
  0.0000000000000000  0.3333333333333357  0.4035187742624942   F   F   F
  0.3333333333333357  0.3333333333333357  0.4035187742624942   F   F   F
  0.6666666666666643  0.3333333333333357  0.4035187742624942   F   F   F
  0.0000000000000000  0.6666666666666643  0.4035187742624942   F   F   F
  0.3333333333333357  0.6666666666666643  0.4035187742624942   F   F   F
  0.6666666666666643  0.6666666666666643  0.4035187742624942   F   F   F
  0.1111111111111143  0.1111111111111143  0.5009198211737490   T   T   T
  0.4445510757694276  0.1106203365590084  0.5003339430918989   T   T   T
  0.7781619210049068  0.1106203365590084  0.5003339430918989   T   T   T
  0.1106203365590084  0.4445510757694276  0.5003339430918989   T   T   T
  0.4444444444444429  0.4444444444444429  0.5000590163050446   T   T   T
  0.7781619210049068  0.4445510757694276  0.5003339430918989   T   T   T
  0.1106203365590084  0.7781619210049068  0.5003339430918989   T   T   T
  0.4445510757694276  0.7781619210049068  0.5003339430918989   T   T   T
  0.7777777777777786  0.7777777777777786  0.5010054327197734   T   T   T
  0.8876508779371346  0.2228412276980969  0.5973586448537960   T   T   T
  0.2228412276980969  0.2228412276980969  0.5973586448537960   T   T   T
  0.5555809351918503  0.2221714629496351  0.5969336377176105   T   T   T
  0.8889077178538205  0.5555178976256877  0.5980285579989073   T   T   T
  0.2221714629496351  0.5555809351918503  0.5969336377176105   T   T   T
  0.5555809351918503  0.5555809351918503  0.5969336377176105   T   T   T
  0.8889077178538205  0.8889077178538205  0.5980285579989073   T   T   T
  0.2228412276980969  0.8876508779371346  0.5973586448537960   T   T   T
  0.5555178976256877  0.8889077178538205  0.5980285579989073   T   T   T
  0.0000568208969939  0.0000568208969939  0.6943190796496296   T   T   T
  0.3332196915393480  0.0000568208969939  0.6943190796496296   T   T   T
  0.6663755865815250  0.0005821601702856  0.6953170406115812   T   T   T
  0.0000568208969939  0.3332196915393480  0.6943190796496296   T   T   T
  0.3312235873719312  0.3312235873719312  0.6940380980035555   T   T   T
  0.6708861585894661  0.3312235873719312  0.6940380980035555   T   T   T
  0.0005821601702856  0.6663755865815250  0.6953170406115812   T   T   T
  0.3312235873719312  0.6708861585894661  0.6940380980035555   T   T   T
  0.6663755865815250  0.6663755865815250  0.6953170406115812   T   T   T
  0.4444444444444429  0.4444444444444429  0.7718551606249771   T   T   T

  0.00000000E+00  0.00000000E+00  0.00000000E+00
  0.00000000E+00  0.00000000E+00  0.00000000E+00
  0.00000000E+00  0.00000000E+00  0.00000000E+00
  0.00000000E+00  0.00000000E+00  0.00000000E+00
  0.00000000E+00  0.00000000E+00  0.00000000E+00
  0.00000000E+00  0.00000000E+00  0.00000000E+00
  0.00000000E+00  0.00000000E+00  0.00000000E+00
  0.00000000E+00  0.00000000E+00  0.00000000E+00
  0.00000000E+00  0.00000000E+00  0.00000000E+00
  0.00000000E+00  0.00000000E+00  0.00000000E+00
  0.00000000E+00  0.00000000E+00  0.00000000E+00
  0.00000000E+00  0.00000000E+00  0.00000000E+00
  0.00000000E+00  0.00000000E+00  0.00000000E+00
  0.00000000E+00  0.00000000E+00  0.00000000E+00
  0.00000000E+00  0.00000000E+00  0.00000000E+00
  0.00000000E+00  0.00000000E+00  0.00000000E+00
  0.00000000E+00  0.00000000E+00  0.00000000E+00
  0.00000000E+00  0.00000000E+00  0.00000000E+00
  0.00000000E+00  0.00000000E+00  0.00000000E+00
  0.00000000E+00  0.00000000E+00  0.00000000E+00
  0.00000000E+00  0.00000000E+00  0.00000000E+00
  0.00000000E+00  0.00000000E+00  0.00000000E+00
  0.00000000E+00  0.00000000E+00  0.00000000E+00
  0.00000000E+00  0.00000000E+00  0.00000000E+00
  0.00000000E+00  0.00000000E+00  0.00000000E+00
  0.00000000E+00  0.00000000E+00  0.00000000E+00
  0.00000000E+00  0.00000000E+00  0.00000000E+00
  0.00000000E+00  0.00000000E+00  0.00000000E+00
  0.00000000E+00  0.00000000E+00  0.00000000E+00
  0.00000000E+00  0.00000000E+00  0.00000000E+00
  0.00000000E+00  0.00000000E+00  0.00000000E+00
  0.00000000E+00  0.00000000E+00  0.00000000E+00
  0.00000000E+00  0.00000000E+00  0.00000000E+00
  0.00000000E+00  0.00000000E+00  0.00000000E+00
  0.00000000E+00  0.00000000E+00  0.00000000E+00
  0.00000000E+00  0.00000000E+00  0.00000000E+00
  0.00000000E+00  0.00000000E+00  0.00000000E+00
  0.00000000E+00  0.00000000E+00  0.00000000E+00
  0.00000000E+00  0.00000000E+00  0.00000000E+00
  0.00000000E+00  0.00000000E+00  0.00000000E+00
  0.00000000E+00  0.00000000E+00  0.00000000E+00
  0.00000000E+00  0.00000000E+00  0.00000000E+00
  0.00000000E+00  0.00000000E+00  0.00000000E+00
  0.00000000E+00  0.00000000E+00  0.00000000E+00
  0.00000000E+00  0.00000000E+00  0.00000000E+00
  0.00000000E+00  0.00000000E+00  0.00000000E+00
