# Supplementary material for: Mechanisms for the formation of active sites in single-atom alloys
Source: Nanoscale. 2026 Apr 13;18(18):9709–22. doi: 10.1039/d5nr05517b (PMC13071885; doi:10.1039/d5nr05517b)
Supplement: NR-018-D5NR05517B-s001 [file NR-018-D5NR05517B-s001.tar › Mechanisms_SAA_formation/Ag_dopant_interactions/fcc_dopant_adatom_interaction/initial_state_1/Ag/CONTCAR]

Ag                                      
   1.0000000000000000     
     8.6592338850511492    0.0000000000000000    0.0000000000000000
     4.3296169425255746    7.4991165217653144    0.0000000000000000
     0.0000000000000000    0.0000000000000000   24.4269798141303625
  Ag            
    46
Selective dynamics
Direct
  0.8888888888888857  0.2222222222222214  0.3070375485249883   F   F   F
  0.2222222222222214  0.2222222222222214  0.3070375485249883   F   F   F
  0.5555555555555571  0.2222222222222214  0.3070375485249883   F   F   F
  0.8888888888888857  0.5555555555555571  0.3070375485249883   F   F   F
  0.2222222222222214  0.5555555555555571  0.3070375485249883   F   F   F
  0.5555555555555571  0.5555555555555571  0.3070375485249883   F   F   F
  0.8888888888888857  0.8888888888888857  0.3070375485249883   F   F   F
  0.2222222222222214  0.8888888888888857  0.3070375485249883   F   F   F
  0.5555555555555571  0.8888888888888857  0.3070375485249883   F   F   F
  0.0000000000000000  0.0000000000000000  0.4035187742624942   F   F   F
  0.3333333333333357  0.0000000000000000  0.4035187742624942   F   F   F
  0.6666666666666643  0.0000000000000000  0.4035187742624942   F   F   F
  0.0000000000000000  0.3333333333333357  0.4035187742624942   F   F   F
  0.3333333333333357  0.3333333333333357  0.4035187742624942   F   F   F
  0.6666666666666643  0.3333333333333357  0.4035187742624942   F   F   F
  0.0000000000000000  0.6666666666666643  0.4035187742624942   F   F   F
  0.3333333333333357  0.6666666666666643  0.4035187742624942   F   F   F
  0.6666666666666643  0.6666666666666643  0.4035187742624942   F   F   F
  0.1111111111111143  0.1111111111111143  0.5008155382956638   T   T   T
  0.4445474057994674  0.1106119307253741  0.5002711853579628   T   T   T
  0.7781739968084942  0.1106119307253741  0.5002711853579628   T   T   T
  0.1106119307253741  0.4445474057994674  0.5002711853579628   T   T   T
  0.4444444444444429  0.4444444444444429  0.4999763284279663   T   T   T
  0.7781739968084942  0.4445474057994674  0.5002711853579628   T   T   T
  0.1106119307253741  0.7781739968084942  0.5002711853579628   T   T   T
  0.4445474057994674  0.7781739968084942  0.5002711853579628   T   T   T
  0.7777777777777786  0.7777777777777786  0.5009641000213317   T   T   T
  0.8878345827093310  0.2227493753119988  0.5972216019140847   T   T   T
  0.2227493753119988  0.2227493753119988  0.5972216019140847   T   T   T
  0.5556136667572146  0.2221059998189066  0.5967570257951131   T   T   T
  0.8889072634903133  0.5555188063527018  0.5979811037306251   T   T   T
  0.2221059998189066  0.5556136667572146  0.5967570257951131   T   T   T
  0.5556136667572146  0.5556136667572146  0.5967570257951131   T   T   T
  0.8889072634903133  0.8889072634903133  0.5979811037306251   T   T   T
  0.2227493753119988  0.8878345827093310  0.5972216019140847   T   T   T
  0.5555188063527018  0.8889072634903133  0.5979811037306251   T   T   T
  0.0000459378173269  0.0000459378173269  0.6942892504180808   T   T   T
  0.3332414576986818  0.0000459378173269  0.6942892504180808   T   T   T
  0.6663647986856761  0.0006037359619762  0.6952732297351750   T   T   T
  0.0000459378173269  0.3332414576986818  0.6942892504180808   T   T   T
  0.3313681257899833  0.3313681257899833  0.6935101767297773   T   T   T
  0.6705970817533691  0.3313681257899833  0.6935101767297773   T   T   T
  0.0006037359619762  0.6663647986856761  0.6952732297351750   T   T   T
  0.3313681257899833  0.6705970817533691  0.6935101767297773   T   T   T
  0.6663647986856761  0.6663647986856761  0.6952732297351750   T   T   T
  0.4444444444444429  0.4444444444444429  0.7811644327660752   T   T   T

  0.00000000E+00  0.00000000E+00  0.00000000E+00
  0.00000000E+00  0.00000000E+00  0.00000000E+00
  0.00000000E+00  0.00000000E+00  0.00000000E+00
  0.00000000E+00  0.00000000E+00  0.00000000E+00
  0.00000000E+00  0.00000000E+00  0.00000000E+00
  0.00000000E+00  0.00000000E+00  0.00000000E+00
  0.00000000E+00  0.00000000E+00  0.00000000E+00
  0.00000000E+00  0.00000000E+00  0.00000000E+00
  0.00000000E+00  0.00000000E+00  0.00000000E+00
  0.00000000E+00  0.00000000E+00  0.00000000E+00
  0.00000000E+00  0.00000000E+00  0.00000000E+00
  0.00000000E+00  0.00000000E+00  0.00000000E+00
  0.00000000E+00  0.00000000E+00  0.00000000E+00
  0.00000000E+00  0.00000000E+00  0.00000000E+00
  0.00000000E+00  0.00000000E+00  0.00000000E+00
  0.00000000E+00  0.00000000E+00  0.00000000E+00
  0.00000000E+00  0.00000000E+00  0.00000000E+00
  0.00000000E+00  0.00000000E+00  0.00000000E+00
  0.00000000E+00  0.00000000E+00  0.00000000E+00
  0.00000000E+00  0.00000000E+00  0.00000000E+00
  0.00000000E+00  0.00000000E+00  0.00000000E+00
  0.00000000E+00  0.00000000E+00  0.00000000E+00
  0.00000000E+00  0.00000000E+00  0.00000000E+00
  0.00000000E+00  0.00000000E+00  0.00000000E+00
  0.00000000E+00  0.00000000E+00  0.00000000E+00
  0.00000000E+00  0.00000000E+00  0.00000000E+00
  0.00000000E+00  0.00000000E+00  0.00000000E+00
  0.00000000E+00  0.00000000E+00  0.00000000E+00
  0.00000000E+00  0.00000000E+00  0.00000000E+00
  0.00000000E+00  0.00000000E+00  0.00000000E+00
  0.00000000E+00  0.00000000E+00  0.00000000E+00
  0.00000000E+00  0.00000000E+00  0.00000000E+00
  0.00000000E+00  0.00000000E+00  0.00000000E+00
  0.00000000E+00  0.00000000E+00  0.00000000E+00
  0.00000000E+00  0.00000000E+00  0.00000000E+00
  0.00000000E+00  0.00000000E+00  0.00000000E+00
  0.00000000E+00  0.00000000E+00  0.00000000E+00
  0.00000000E+00  0.00000000E+00  0.00000000E+00
  0.00000000E+00  0.00000000E+00  0.00000000E+00
  0.00000000E+00  0.00000000E+00  0.00000000E+00
  0.00000000E+00  0.00000000E+00  0.00000000E+00
  0.00000000E+00  0.00000000E+00  0.00000000E+00
  0.00000000E+00  0.00000000E+00  0.00000000E+00
  0.00000000E+00  0.00000000E+00  0.00000000E+00
  0.00000000E+00  0.00000000E+00  0.00000000E+00
  0.00000000E+00  0.00000000E+00  0.00000000E+00
