# Supplementary material for: Mechanisms for the formation of active sites in single-atom alloys
Source: Nanoscale. 2026 Apr 13;18(18):9709–22. doi: 10.1039/d5nr05517b (PMC13071885; doi:10.1039/d5nr05517b)
Supplement: NR-018-D5NR05517B-s001 [file NR-018-D5NR05517B-s001.tar › Mechanisms_SAA_formation/Ag_dopant_interactions/fcc_dopant_adatom_interaction/initial_state_1/Zr/CONTCAR]

Ag Zr                                   
   1.0000000000000000     
     8.6592338850511492    0.0000000000000000    0.0000000000000000
     4.3296169425255746    7.4991165217653144    0.0000000000000000
     0.0000000000000000    0.0000000000000000   24.4269798141303625
  Ag              Zr            
    45     1
Selective dynamics
Direct
  0.8888888888888857  0.2222222222222214  0.3070375485249883   F   F   F
  0.2222222222222214  0.2222222222222214  0.3070375485249883   F   F   F
  0.5555555555555571  0.2222222222222214  0.3070375485249883   F   F   F
  0.8888888888888857  0.5555555555555571  0.3070375485249883   F   F   F
  0.2222222222222214  0.5555555555555571  0.3070375485249883   F   F   F
  0.5555555555555571  0.5555555555555571  0.3070375485249883   F   F   F
  0.8888888888888857  0.8888888888888857  0.3070375485249883   F   F   F
  0.2222222222222214  0.8888888888888857  0.3070375485249883   F   F   F
  0.5555555555555571  0.8888888888888857  0.3070375485249883   F   F   F
  0.0000000000000000  0.0000000000000000  0.4035187742624942   F   F   F
  0.3333333333333357  0.0000000000000000  0.4035187742624942   F   F   F
  0.6666666666666643  0.0000000000000000  0.4035187742624942   F   F   F
  0.0000000000000000  0.3333333333333357  0.4035187742624942   F   F   F
  0.3333333333333357  0.3333333333333357  0.4035187742624942   F   F   F
  0.6666666666666643  0.3333333333333357  0.4035187742624942   F   F   F
  0.0000000000000000  0.6666666666666643  0.4035187742624942   F   F   F
  0.3333333333333357  0.6666666666666643  0.4035187742624942   F   F   F
  0.6666666666666643  0.6666666666666643  0.4035187742624942   F   F   F
  0.1111111111111143  0.1111111111111143  0.4990464020443869   T   T   T
  0.4450043168212431  0.1101165740093672  0.5005157445943956   T   T   T
  0.7782124425027181  0.1101165740093672  0.5005157445943956   T   T   T
  0.1101165740093672  0.4450043168212431  0.5005157445943956   T   T   T
  0.4444444444444429  0.4444444444444429  0.4996567708207930   T   T   T
  0.7782124425027181  0.4450043168212431  0.5005157445943956   T   T   T
  0.1101165740093672  0.7782124425027181  0.5005157445943956   T   T   T
  0.4450043168212431  0.7782124425027181  0.5005157445943956   T   T   T
  0.7777777777777786  0.7777777777777786  0.5016259117335228   T   T   T
  0.8913568523944377  0.2209882404694455  0.5958568666891489   T   T   T
  0.2209882404694455  0.2209882404694455  0.5958568666891489   T   T   T
  0.5556637189116979  0.2220058955099328  0.5965836854355533   T   T   T
  0.8883228195018594  0.5566876943296097  0.5995479780176485   T   T   T
  0.2220058955099328  0.5556637189116979  0.5965836854355533   T   T   T
  0.5556637189116979  0.5556637189116979  0.5965836854355533   T   T   T
  0.8883228195018594  0.8883228195018594  0.5995479780176485   T   T   T
  0.2209882404694455  0.8913568523944377  0.5958568666891489   T   T   T
  0.5566876943296097  0.8883228195018594  0.5995479780176485   T   T   T
  0.0003003348990110  0.0003003348990110  0.6952815949658850   T   T   T
  0.3327326635353066  0.0003003348990110  0.6952815949658850   T   T   T
  0.6647390681047716  0.0038551971237785  0.6981706914295135   T   T   T
  0.0003003348990110  0.3327326635353066  0.6952815949658850   T   T   T
  0.3273237915295637  0.3273237915295637  0.6917584864588101   T   T   T
  0.6786857502742083  0.3273237915295637  0.6917584864588101   T   T   T
  0.0038551971237785  0.6647390681047716  0.6981706914295135   T   T   T
  0.3273237915295637  0.6786857502742083  0.6917584864588101   T   T   T
  0.6647390681047716  0.6647390681047716  0.6981706914295135   T   T   T
  0.4444444444444429  0.4444444444444429  0.7746148770606222   T   T   T

  0.00000000E+00  0.00000000E+00  0.00000000E+00
  0.00000000E+00  0.00000000E+00  0.00000000E+00
  0.00000000E+00  0.00000000E+00  0.00000000E+00
  0.00000000E+00  0.00000000E+00  0.00000000E+00
  0.00000000E+00  0.00000000E+00  0.00000000E+00
  0.00000000E+00  0.00000000E+00  0.00000000E+00
  0.00000000E+00  0.00000000E+00  0.00000000E+00
  0.00000000E+00  0.00000000E+00  0.00000000E+00
  0.00000000E+00  0.00000000E+00  0.00000000E+00
  0.00000000E+00  0.00000000E+00  0.00000000E+00
  0.00000000E+00  0.00000000E+00  0.00000000E+00
  0.00000000E+00  0.00000000E+00  0.00000000E+00
  0.00000000E+00  0.00000000E+00  0.00000000E+00
  0.00000000E+00  0.00000000E+00  0.00000000E+00
  0.00000000E+00  0.00000000E+00  0.00000000E+00
  0.00000000E+00  0.00000000E+00  0.00000000E+00
  0.00000000E+00  0.00000000E+00  0.00000000E+00
  0.00000000E+00  0.00000000E+00  0.00000000E+00
  0.00000000E+00  0.00000000E+00  0.00000000E+00
  0.00000000E+00  0.00000000E+00  0.00000000E+00
  0.00000000E+00  0.00000000E+00  0.00000000E+00
  0.00000000E+00  0.00000000E+00  0.00000000E+00
  0.00000000E+00  0.00000000E+00  0.00000000E+00
  0.00000000E+00  0.00000000E+00  0.00000000E+00
  0.00000000E+00  0.00000000E+00  0.00000000E+00
  0.00000000E+00  0.00000000E+00  0.00000000E+00
  0.00000000E+00  0.00000000E+00  0.00000000E+00
  0.00000000E+00  0.00000000E+00  0.00000000E+00
  0.00000000E+00  0.00000000E+00  0.00000000E+00
  0.00000000E+00  0.00000000E+00  0.00000000E+00
  0.00000000E+00  0.00000000E+00  0.00000000E+00
  0.00000000E+00  0.00000000E+00  0.00000000E+00
  0.00000000E+00  0.00000000E+00  0.00000000E+00
  0.00000000E+00  0.00000000E+00  0.00000000E+00
  0.00000000E+00  0.00000000E+00  0.00000000E+00
  0.00000000E+00  0.00000000E+00  0.00000000E+00
  0.00000000E+00  0.00000000E+00  0.00000000E+00
  0.00000000E+00  0.00000000E+00  0.00000000E+00
  0.00000000E+00  0.00000000E+00  0.00000000E+00
  0.00000000E+00  0.00000000E+00  0.00000000E+00
  0.00000000E+00  0.00000000E+00  0.00000000E+00
  0.00000000E+00  0.00000000E+00  0.00000000E+00
  0.00000000E+00  0.00000000E+00  0.00000000E+00
  0.00000000E+00  0.00000000E+00  0.00000000E+00
  0.00000000E+00  0.00000000E+00  0.00000000E+00
  0.00000000E+00  0.00000000E+00  0.00000000E+00
