# Supplementary material for: Mechanisms for the formation of active sites in single-atom alloys
Source: Nanoscale. 2026 Apr 13;18(18):9709–22. doi: 10.1039/d5nr05517b (PMC13071885; doi:10.1039/d5nr05517b)
Supplement: NR-018-D5NR05517B-s001 [file NR-018-D5NR05517B-s001.tar › Mechanisms_SAA_formation/Ag_dopant_interactions/fcc_dopant_adatom_interaction/initial_state_1/Tc/CONTCAR]

Ag Tc                                   
   1.0000000000000000     
     8.6592338850511492    0.0000000000000000    0.0000000000000000
     4.3296169425255746    7.4991165217653144    0.0000000000000000
     0.0000000000000000    0.0000000000000000   24.4269798141303625
  Ag              Tc            
    45     1
Selective dynamics
Direct
  0.8888888888888857  0.2222222222222214  0.3070375485249883   F   F   F
  0.2222222222222214  0.2222222222222214  0.3070375485249883   F   F   F
  0.5555555555555571  0.2222222222222214  0.3070375485249883   F   F   F
  0.8888888888888857  0.5555555555555571  0.3070375485249883   F   F   F
  0.2222222222222214  0.5555555555555571  0.3070375485249883   F   F   F
  0.5555555555555571  0.5555555555555571  0.3070375485249883   F   F   F
  0.8888888888888857  0.8888888888888857  0.3070375485249883   F   F   F
  0.2222222222222214  0.8888888888888857  0.3070375485249883   F   F   F
  0.5555555555555571  0.8888888888888857  0.3070375485249883   F   F   F
  0.0000000000000000  0.0000000000000000  0.4035187742624942   F   F   F
  0.3333333333333357  0.0000000000000000  0.4035187742624942   F   F   F
  0.6666666666666643  0.0000000000000000  0.4035187742624942   F   F   F
  0.0000000000000000  0.3333333333333357  0.4035187742624942   F   F   F
  0.3333333333333357  0.3333333333333357  0.4035187742624942   F   F   F
  0.6666666666666643  0.3333333333333357  0.4035187742624942   F   F   F
  0.0000000000000000  0.6666666666666643  0.4035187742624942   F   F   F
  0.3333333333333357  0.6666666666666643  0.4035187742624942   F   F   F
  0.6666666666666643  0.6666666666666643  0.4035187742624942   F   F   F
  0.1111111111111143  0.1111111111111143  0.4993100441157948   T   T   T
  0.4450686331568022  0.1101180117264011  0.5005127344062689   T   T   T
  0.7781466884501326  0.1101180117264011  0.5005127344062689   T   T   T
  0.1101180117264011  0.4450686331568022  0.5005127344062689   T   T   T
  0.4444444444444429  0.4444444444444429  0.5000035497346356   T   T   T
  0.7781466884501326  0.4450686331568022  0.5005127344062689   T   T   T
  0.1101180117264011  0.7781466884501326  0.5005127344062689   T   T   T
  0.4450686331568022  0.7781466884501326  0.5005127344062689   T   T   T
  0.7777777777777786  0.7777777777777786  0.5014900592094336   T   T   T
  0.8905548477093957  0.2213892428119699  0.5960174346554659   T   T   T
  0.2213892428119699  0.2213892428119699  0.5960174346554659   T   T   T
  0.5558754341354957  0.2215824650623374  0.5967750609208466   T   T   T
  0.8883135250360717  0.5567062832611854  0.5992123361968918   T   T   T
  0.2215824650623374  0.5558754341354957  0.5967750609208466   T   T   T
  0.5558754341354957  0.5558754341354957  0.5967750609208466   T   T   T
  0.8883135250360717  0.8883135250360717  0.5992123361968918   T   T   T
  0.2213892428119699  0.8905548477093957  0.5960174346554659   T   T   T
  0.5567062832611854  0.8883135250360717  0.5992123361968918   T   T   T
  0.0003169258853608  0.0003169258853608  0.6940222630512960   T   T   T
  0.3326994815626070  0.0003169258853608  0.6940222630512960   T   T   T
  0.6648494433673474  0.0036344465986336  0.6975461659357733   T   T   T
  0.0003169258853608  0.3326994815626070  0.6940222630512960   T   T   T
  0.3273444430468663  0.3273444430468663  0.6919795053376984   T   T   T
  0.6786444472396103  0.3273444430468663  0.6919795053376984   T   T   T
  0.0036344465986336  0.6648494433673474  0.6975461659357733   T   T   T
  0.3273444430468663  0.6786444472396103  0.6919795053376984   T   T   T
  0.6648494433673474  0.6648494433673474  0.6975461659357733   T   T   T
  0.4444444444444429  0.4444444444444429  0.7693836936386398   T   T   T

  0.00000000E+00  0.00000000E+00  0.00000000E+00
  0.00000000E+00  0.00000000E+00  0.00000000E+00
  0.00000000E+00  0.00000000E+00  0.00000000E+00
  0.00000000E+00  0.00000000E+00  0.00000000E+00
  0.00000000E+00  0.00000000E+00  0.00000000E+00
  0.00000000E+00  0.00000000E+00  0.00000000E+00
  0.00000000E+00  0.00000000E+00  0.00000000E+00
  0.00000000E+00  0.00000000E+00  0.00000000E+00
  0.00000000E+00  0.00000000E+00  0.00000000E+00
  0.00000000E+00  0.00000000E+00  0.00000000E+00
  0.00000000E+00  0.00000000E+00  0.00000000E+00
  0.00000000E+00  0.00000000E+00  0.00000000E+00
  0.00000000E+00  0.00000000E+00  0.00000000E+00
  0.00000000E+00  0.00000000E+00  0.00000000E+00
  0.00000000E+00  0.00000000E+00  0.00000000E+00
  0.00000000E+00  0.00000000E+00  0.00000000E+00
  0.00000000E+00  0.00000000E+00  0.00000000E+00
  0.00000000E+00  0.00000000E+00  0.00000000E+00
  0.00000000E+00  0.00000000E+00  0.00000000E+00
  0.00000000E+00  0.00000000E+00  0.00000000E+00
  0.00000000E+00  0.00000000E+00  0.00000000E+00
  0.00000000E+00  0.00000000E+00  0.00000000E+00
  0.00000000E+00  0.00000000E+00  0.00000000E+00
  0.00000000E+00  0.00000000E+00  0.00000000E+00
  0.00000000E+00  0.00000000E+00  0.00000000E+00
  0.00000000E+00  0.00000000E+00  0.00000000E+00
  0.00000000E+00  0.00000000E+00  0.00000000E+00
  0.00000000E+00  0.00000000E+00  0.00000000E+00
  0.00000000E+00  0.00000000E+00  0.00000000E+00
  0.00000000E+00  0.00000000E+00  0.00000000E+00
  0.00000000E+00  0.00000000E+00  0.00000000E+00
  0.00000000E+00  0.00000000E+00  0.00000000E+00
  0.00000000E+00  0.00000000E+00  0.00000000E+00
  0.00000000E+00  0.00000000E+00  0.00000000E+00
  0.00000000E+00  0.00000000E+00  0.00000000E+00
  0.00000000E+00  0.00000000E+00  0.00000000E+00
  0.00000000E+00  0.00000000E+00  0.00000000E+00
  0.00000000E+00  0.00000000E+00  0.00000000E+00
  0.00000000E+00  0.00000000E+00  0.00000000E+00
  0.00000000E+00  0.00000000E+00  0.00000000E+00
  0.00000000E+00  0.00000000E+00  0.00000000E+00
  0.00000000E+00  0.00000000E+00  0.00000000E+00
  0.00000000E+00  0.00000000E+00  0.00000000E+00
  0.00000000E+00  0.00000000E+00  0.00000000E+00
  0.00000000E+00  0.00000000E+00  0.00000000E+00
  0.00000000E+00  0.00000000E+00  0.00000000E+00
