# Supplementary material for: Mechanisms for the formation of active sites in single-atom alloys
Source: Nanoscale. 2026 Apr 13;18(18):9709–22. doi: 10.1039/d5nr05517b (PMC13071885; doi:10.1039/d5nr05517b)
Supplement: NR-018-D5NR05517B-s001 [file NR-018-D5NR05517B-s001.tar › Mechanisms_SAA_formation/Ag_incorp_diff/step_attachment_energy/final_state/Rh/CONTCAR]

Ag Rh                                   
   1.0000000000000000     
     8.6592338850511457    0.0000000000000000    0.0000000000000000
    -2.8864112950170600   11.9009786483311490    0.0000000000000000
     0.0000000000000000    0.0000000000000000   26.8803708776347463
  Ag              Rh            
    75     1
Selective dynamics
Direct
  0.0588235294117680  0.6764705882352970  0.2790140074384269   F   F   F
  0.1960784313725483  0.0882352941176450  0.3158450061986855   F   F   F
  0.2941176470588260  0.8823529411764710  0.2974295068185526   F   F   F
  0.0000000000000000  0.5000000000000000  0.3526760049589512   F   F   F
  0.0980392156862777  0.2941176470588260  0.3342605055788184   F   F   F
  0.1372549019607874  0.9117647058823550  0.3895070037192099   F   F   F
  0.2352941176470580  0.7058823529411740  0.3710915043390841   F   F   F
  0.2745098039215677  0.3235294117647030  0.4263380024794756   F   F   F
  0.0392156862745097  0.1176470588235290  0.4079225030993427   F   F   F
  0.0784610142846533  0.7358113865185564  0.4628528849288385   T   T   T
  0.1764705882352970  0.5294117647058840  0.4447535018596085   F   F   F
  0.2154560966971422  0.1473099263385148  0.5004710335506843   T   T   T
  0.3133180742365277  0.9423459545593980  0.4820451969295015   T   T   T
  0.0194642547180947  0.5596780225921619  0.5367424996873439   T   T   T
  0.1177461472260984  0.3533058271573875  0.5185229567963529   T   T   T
  0.1566306984282648  0.9715526441819549  0.5753987967928843   T   T   T
  0.2545209623003470  0.7665680143775813  0.5550667815765274   T   T   T
  0.2948934578559287  0.3851623605060282  0.6106563719839513   T   T   T
  0.0586960819391652  0.1776972043579703  0.5926635506035772   T   T   T
  0.0990303140165882  0.7984415772100909  0.6496358696868454   T   T   T
  0.1958503967818046  0.5913753463041368  0.6283075158963363   T   T   T
  0.2355043248790500  0.2082785053799611  0.6847107315529045   T   T   T
  0.0002981030134747  0.0030436611380123  0.6680795175825691   T   T   T
  0.0377971584321807  0.6151166003386752  0.7183905328466411   T   T   T
  0.1372607109466974  0.4120279425285087  0.7026680473736452   T   T   T
  0.3921568627450966  0.6764705882352970  0.2790140074384269   F   F   F
  0.5294117647058840  0.0882352941176450  0.3158450061986855   F   F   F
  0.6274509803921546  0.8823529411764710  0.2974295068185526   F   F   F
  0.3333333333333357  0.5000000000000000  0.3526760049589512   F   F   F
  0.4313725490196063  0.2941176470588260  0.3342605055788184   F   F   F
  0.4705882352941160  0.9117647058823550  0.3895070037192099   F   F   F
  0.5686274509803937  0.7058823529411740  0.3710915043390841   F   F   F
  0.6078431372549034  0.3235294117647030  0.4263380024794756   F   F   F
  0.3725490196078454  0.1176470588235290  0.4079225030993427   F   F   F
  0.4117973430878894  0.7357970400017927  0.4628044211705803   T   T   T
  0.5098039215686256  0.5294117647058840  0.4447535018596085   F   F   F
  0.5489170955113640  0.1478629489791077  0.5003415855917590   T   T   T
  0.6471941043119457  0.9422703549453837  0.4817368670955851   T   T   T
  0.3531672043882887  0.5604750764719151  0.5370971830360551   T   T   T
  0.4507442367788025  0.3535740640347289  0.5186050565253563   T   T   T
  0.4901669822832339  0.9725607292292471  0.5744103553116404   T   T   T
  0.5885731606109836  0.7670724321913661  0.5549279214157852   T   T   T
  0.6273607641175395  0.3849264366085163  0.6107147569733731   T   T   T
  0.3920805372270561  0.1781195419780328  0.5926786639393417   T   T   T
  0.4249651934986429  0.7986402309418260  0.6469026587931799   T   T   T
  0.5308660006079845  0.5942759055008916  0.6288179062553819   T   T   T
  0.5690610740872287  0.2080668358830508  0.6846868405125869   T   T   T
  0.3344441293136999  0.0033351446884840  0.6680476051554785   T   T   T
  0.3691158290379823  0.6188601481110365  0.7189692849603893   T   T   T
  0.4705961500557359  0.4137361681656475  0.7028141530162029   T   T   T
  0.7254901960784323  0.6764705882352970  0.2790140074384269   F   F   F
  0.8627450980392126  0.0882352941176450  0.3158450061986855   F   F   F
  0.9607843137254903  0.8823529411764710  0.2974295068185526   F   F   F
  0.6666666666666643  0.5000000000000000  0.3526760049589512   F   F   F
  0.7647058823529420  0.2941176470588260  0.3342605055788184   F   F   F
  0.8039215686274517  0.9117647058823550  0.3895070037192099   F   F   F
  0.9019607843137223  0.7058823529411740  0.3710915043390841   F   F   F
  0.9411764705882391  0.3235294117647030  0.4263380024794756   F   F   F
  0.7058823529411740  0.1176470588235290  0.4079225030993427   F   F   F
  0.7451356669757833  0.7358142121099140  0.4627600438102449   T   T   T
  0.8431372549019613  0.5294117647058840  0.4447535018596085   F   F   F
  0.8821427063859312  0.1478860135882420  0.5003417952021165   T   T   T
  0.9809459404881984  0.9423175731624717  0.4820007515023357   T   T   T
  0.6861409606384434  0.5605324073125352  0.5370916860310891   T   T   T
  0.7836386693291835  0.3533107221160715  0.5186798912268150   T   T   T
  0.8235772724431190  0.9726495064280535  0.5744672832164319   T   T   T
  0.9220996223821726  0.7666061263521815  0.5550777055510595   T   T   T
  0.9603258229976263  0.3833329299067695  0.6103652940685526   T   T   T
  0.7245539807714166  0.1764399519589092  0.5931003726022744   T   T   T
  0.7732402671771492  0.7987572817584367  0.6469401466733878   T   T   T
  0.8639663803396871  0.5914601621844785  0.6282817368441737   T   T   T
  0.9011572416117524  0.2072206977920941  0.6848209473409742   T   T   T
  0.6659699385923697  0.0004019033264491  0.6698256337566277   T   T   T
  0.7087075685528877  0.6189033966589058  0.7190212134164697   T   T   T
  0.8026604370637899  0.4124635226929324  0.7026647039905427   T   T   T
  0.6020812652021622  0.8083418505064720  0.7274576478825271   T   T   T

  0.00000000E+00  0.00000000E+00  0.00000000E+00
  0.00000000E+00  0.00000000E+00  0.00000000E+00
  0.00000000E+00  0.00000000E+00  0.00000000E+00
  0.00000000E+00  0.00000000E+00  0.00000000E+00
  0.00000000E+00  0.00000000E+00  0.00000000E+00
  0.00000000E+00  0.00000000E+00  0.00000000E+00
  0.00000000E+00  0.00000000E+00  0.00000000E+00
  0.00000000E+00  0.00000000E+00  0.00000000E+00
  0.00000000E+00  0.00000000E+00  0.00000000E+00
  0.00000000E+00  0.00000000E+00  0.00000000E+00
  0.00000000E+00  0.00000000E+00  0.00000000E+00
  0.00000000E+00  0.00000000E+00  0.00000000E+00
  0.00000000E+00  0.00000000E+00  0.00000000E+00
  0.00000000E+00  0.00000000E+00  0.00000000E+00
  0.00000000E+00  0.00000000E+00  0.00000000E+00
  0.00000000E+00  0.00000000E+00  0.00000000E+00
  0.00000000E+00  0.00000000E+00  0.00000000E+00
  0.00000000E+00  0.00000000E+00  0.00000000E+00
  0.00000000E+00  0.00000000E+00  0.00000000E+00
  0.00000000E+00  0.00000000E+00  0.00000000E+00
  0.00000000E+00  0.00000000E+00  0.00000000E+00
  0.00000000E+00  0.00000000E+00  0.00000000E+00
  0.00000000E+00  0.00000000E+00  0.00000000E+00
  0.00000000E+00  0.00000000E+00  0.00000000E+00
  0.00000000E+00  0.00000000E+00  0.00000000E+00
  0.00000000E+00  0.00000000E+00  0.00000000E+00
  0.00000000E+00  0.00000000E+00  0.00000000E+00
  0.00000000E+00  0.00000000E+00  0.00000000E+00
  0.00000000E+00  0.00000000E+00  0.00000000E+00
  0.00000000E+00  0.00000000E+00  0.00000000E+00
  0.00000000E+00  0.00000000E+00  0.00000000E+00
  0.00000000E+00  0.00000000E+00  0.00000000E+00
  0.00000000E+00  0.00000000E+00  0.00000000E+00
  0.00000000E+00  0.00000000E+00  0.00000000E+00
  0.00000000E+00  0.00000000E+00  0.00000000E+00
  0.00000000E+00  0.00000000E+00  0.00000000E+00
  0.00000000E+00  0.00000000E+00  0.00000000E+00
  0.00000000E+00  0.00000000E+00  0.00000000E+00
  0.00000000E+00  0.00000000E+00  0.00000000E+00
  0.00000000E+00  0.00000000E+00  0.00000000E+00
  0.00000000E+00  0.00000000E+00  0.00000000E+00
  0.00000000E+00  0.00000000E+00  0.00000000E+00
  0.00000000E+00  0.00000000E+00  0.00000000E+00
  0.00000000E+00  0.00000000E+00  0.00000000E+00
  0.00000000E+00  0.00000000E+00  0.00000000E+00
  0.00000000E+00  0.00000000E+00  0.00000000E+00
  0.00000000E+00  0.00000000E+00  0.00000000E+00
  0.00000000E+00  0.00000000E+00  0.00000000E+00
  0.00000000E+00  0.00000000E+00  0.00000000E+00
  0.00000000E+00  0.00000000E+00  0.00000000E+00
  0.00000000E+00  0.00000000E+00  0.00000000E+00
  0.00000000E+00  0.00000000E+00  0.00000000E+00
  0.00000000E+00  0.00000000E+00  0.00000000E+00
  0.00000000E+00  0.00000000E+00  0.00000000E+00
  0.00000000E+00  0.00000000E+00  0.00000000E+00
  0.00000000E+00  0.00000000E+00  0.00000000E+00
  0.00000000E+00  0.00000000E+00  0.00000000E+00
  0.00000000E+00  0.00000000E+00  0.00000000E+00
  0.00000000E+00  0.00000000E+00  0.00000000E+00
  0.00000000E+00  0.00000000E+00  0.00000000E+00
  0.00000000E+00  0.00000000E+00  0.00000000E+00
  0.00000000E+00  0.00000000E+00  0.00000000E+00
  0.00000000E+00  0.00000000E+00  0.00000000E+00
  0.00000000E+00  0.00000000E+00  0.00000000E+00
  0.00000000E+00  0.00000000E+00  0.00000000E+00
  0.00000000E+00  0.00000000E+00  0.00000000E+00
  0.00000000E+00  0.00000000E+00  0.00000000E+00
  0.00000000E+00  0.00000000E+00  0.00000000E+00
  0.00000000E+00  0.00000000E+00  0.00000000E+00
  0.00000000E+00  0.00000000E+00  0.00000000E+00
  0.00000000E+00  0.00000000E+00  0.00000000E+00
  0.00000000E+00  0.00000000E+00  0.00000000E+00
  0.00000000E+00  0.00000000E+00  0.00000000E+00
  0.00000000E+00  0.00000000E+00  0.00000000E+00
  0.00000000E+00  0.00000000E+00  0.00000000E+00
  0.00000000E+00  0.00000000E+00  0.00000000E+00
