# Supplementary material for: Mechanisms for the formation of active sites in single-atom alloys
Source: Nanoscale. 2026 Apr 13;18(18):9709–22. doi: 10.1039/d5nr05517b (PMC13071885; doi:10.1039/d5nr05517b)
Supplement: NR-018-D5NR05517B-s001 [file NR-018-D5NR05517B-s001.tar › Mechanisms_SAA_formation/Ag_incorp_diff/step_attachment_energy/final_state/Ag/CONTCAR]

Ag                                      
   1.0000000000000000     
     8.6592338850511457    0.0000000000000000    0.0000000000000000
    -2.8864112950170600   11.9009786483311490    0.0000000000000000
     0.0000000000000000    0.0000000000000000   26.8803708776347463
  Ag            
    76
Selective dynamics
Direct
  0.0588235294117680  0.6764705882352970  0.2790140074384269   F   F   F
  0.1960784313725483  0.0882352941176450  0.3158450061986855   F   F   F
  0.2941176470588260  0.8823529411764710  0.2974295068185526   F   F   F
  0.0000000000000000  0.5000000000000000  0.3526760049589512   F   F   F
  0.0980392156862777  0.2941176470588260  0.3342605055788184   F   F   F
  0.1372549019607874  0.9117647058823550  0.3895070037192099   F   F   F
  0.2352941176470580  0.7058823529411740  0.3710915043390841   F   F   F
  0.2745098039215677  0.3235294117647030  0.4263380024794756   F   F   F
  0.0392156862745097  0.1176470588235290  0.4079225030993427   F   F   F
  0.0786287248637524  0.7360197121396845  0.4631804685345549   T   T   T
  0.1764705882352970  0.5294117647058840  0.4447535018596085   F   F   F
  0.2154128429034027  0.1472687512283892  0.5002544807378728   T   T   T
  0.3135252647815975  0.9421330257266102  0.4819622941056000   T   T   T
  0.0197177480594615  0.5598003802511338  0.5368335823010013   T   T   T
  0.1177086084042973  0.3533530001978391  0.5183918507879167   T   T   T
  0.1565925472815941  0.9711719160265090  0.5750190122219377   T   T   T
  0.2552855155418806  0.7663962427975815  0.5556638343350729   T   T   T
  0.2939010899252621  0.3839829346980352  0.6103012762110359   T   T   T
  0.0584704694720869  0.1772926882856575  0.5922323532251342   T   T   T
  0.0989952163487222  0.7985035361565828  0.6502476298102510   T   T   T
  0.1966828734247859  0.5915904336644290  0.6284224366444563   T   T   T
  0.2352565535332477  0.2075509591642603  0.6843711377643120   T   T   T
  0.0002653205682130  0.0033111017186373  0.6675909159939308   T   T   T
  0.0380641802169362  0.6151716456748410  0.7181604017588169   T   T   T
  0.1375749151912960  0.4117643286494483  0.7026357907255538   T   T   T
  0.3921568627450966  0.6764705882352970  0.2790140074384269   F   F   F
  0.5294117647058840  0.0882352941176450  0.3158450061986855   F   F   F
  0.6274509803921546  0.8823529411764710  0.2974295068185526   F   F   F
  0.3333333333333357  0.5000000000000000  0.3526760049589512   F   F   F
  0.4313725490196063  0.2941176470588260  0.3342605055788184   F   F   F
  0.4705882352941160  0.9117647058823550  0.3895070037192099   F   F   F
  0.5686274509803937  0.7058823529411740  0.3710915043390841   F   F   F
  0.6078431372549034  0.3235294117647030  0.4263380024794756   F   F   F
  0.3725490196078454  0.1176470588235290  0.4079225030993427   F   F   F
  0.4119881103329881  0.7360214244853943  0.4629286573462228   T   T   T
  0.5098039215686256  0.5294117647058840  0.4447535018596085   F   F   F
  0.5489701203763803  0.1477128284404666  0.5000768333321407   T   T   T
  0.6471622780051178  0.9421830023202762  0.4817388519479466   T   T   T
  0.3529671319788258  0.5601617546391708  0.5368109253002556   T   T   T
  0.4508822844683117  0.3534847761106114  0.5184834168708575   T   T   T
  0.4903399008864813  0.9722051317734109  0.5742807121113962   T   T   T
  0.5886639333014452  0.7666824018879085  0.5555059287762962   T   T   T
  0.6276345148104340  0.3840223106029227  0.6103506019462128   T   T   T
  0.3918809453868680  0.1775135585309163  0.5922746642788952   T   T   T
  0.4279387632276584  0.7989876352974565  0.6481595514670377   T   T   T
  0.5300431464985397  0.5914735417169349  0.6280627757307726   T   T   T
  0.5689592534783895  0.2077606429421371  0.6844985879099995   T   T   T
  0.3341390306629746  0.0033019842825047  0.6676269477963838   T   T   T
  0.3713167387717030  0.6166657118264620  0.7191250898792166   T   T   T
  0.4697842785083606  0.4113729077381950  0.7024554790845199   T   T   T
  0.7254901960784323  0.6764705882352970  0.2790140074384269   F   F   F
  0.8627450980392126  0.0882352941176450  0.3158450061986855   F   F   F
  0.9607843137254903  0.8823529411764710  0.2974295068185526   F   F   F
  0.6666666666666643  0.5000000000000000  0.3526760049589512   F   F   F
  0.7647058823529420  0.2941176470588260  0.3342605055788184   F   F   F
  0.8039215686274517  0.9117647058823550  0.3895070037192099   F   F   F
  0.9019607843137223  0.7058823529411740  0.3710915043390841   F   F   F
  0.9411764705882391  0.3235294117647030  0.4263380024794756   F   F   F
  0.7058823529411740  0.1176470588235290  0.4079225030993427   F   F   F
  0.7453432998767952  0.7359362246906095  0.4629152942877535   T   T   T
  0.8431372549019613  0.5294117647058840  0.4447535018596085   F   F   F
  0.8821331860356574  0.1478253921657419  0.5001065914709073   T   T   T
  0.9806163440230315  0.9421081816128161  0.4819505753732000   T   T   T
  0.6869056503695492  0.5601607281996901  0.5368158639162498   T   T   T
  0.7840781873824605  0.3533041972423371  0.5184419944059755   T   T   T
  0.8233634893205020  0.9721980938113173  0.5742542751574847   T   T   T
  0.9218045614773431  0.7664740590424498  0.5556927451632671   T   T   T
  0.9607771708557992  0.3837008760059265  0.6102050946841174   T   T   T
  0.7250614907861745  0.1770113555715861  0.5924685689133916   T   T   T
  0.7704471581258138  0.7989474279459264  0.6481524366406751   T   T   T
  0.8636305634312045  0.5914527177016839  0.6284575839925430   T   T   T
  0.9022576125031846  0.2082241559373659  0.6845105940528818   T   T   T
  0.6676446442594457  0.0035760956828800  0.6682390746583348   T   T   T
  0.7056245473431361  0.6165068122798317  0.7191063178294534   T   T   T
  0.8028557416164610  0.4117376864346977  0.7026916219570504   T   T   T
  0.6058188938369125  0.8185054764558398  0.7341519036717927   T   T   T

  0.00000000E+00  0.00000000E+00  0.00000000E+00
  0.00000000E+00  0.00000000E+00  0.00000000E+00
  0.00000000E+00  0.00000000E+00  0.00000000E+00
  0.00000000E+00  0.00000000E+00  0.00000000E+00
  0.00000000E+00  0.00000000E+00  0.00000000E+00
  0.00000000E+00  0.00000000E+00  0.00000000E+00
  0.00000000E+00  0.00000000E+00  0.00000000E+00
  0.00000000E+00  0.00000000E+00  0.00000000E+00
  0.00000000E+00  0.00000000E+00  0.00000000E+00
  0.00000000E+00  0.00000000E+00  0.00000000E+00
  0.00000000E+00  0.00000000E+00  0.00000000E+00
  0.00000000E+00  0.00000000E+00  0.00000000E+00
  0.00000000E+00  0.00000000E+00  0.00000000E+00
  0.00000000E+00  0.00000000E+00  0.00000000E+00
  0.00000000E+00  0.00000000E+00  0.00000000E+00
  0.00000000E+00  0.00000000E+00  0.00000000E+00
  0.00000000E+00  0.00000000E+00  0.00000000E+00
  0.00000000E+00  0.00000000E+00  0.00000000E+00
  0.00000000E+00  0.00000000E+00  0.00000000E+00
  0.00000000E+00  0.00000000E+00  0.00000000E+00
  0.00000000E+00  0.00000000E+00  0.00000000E+00
  0.00000000E+00  0.00000000E+00  0.00000000E+00
  0.00000000E+00  0.00000000E+00  0.00000000E+00
  0.00000000E+00  0.00000000E+00  0.00000000E+00
  0.00000000E+00  0.00000000E+00  0.00000000E+00
  0.00000000E+00  0.00000000E+00  0.00000000E+00
  0.00000000E+00  0.00000000E+00  0.00000000E+00
  0.00000000E+00  0.00000000E+00  0.00000000E+00
  0.00000000E+00  0.00000000E+00  0.00000000E+00
  0.00000000E+00  0.00000000E+00  0.00000000E+00
  0.00000000E+00  0.00000000E+00  0.00000000E+00
  0.00000000E+00  0.00000000E+00  0.00000000E+00
  0.00000000E+00  0.00000000E+00  0.00000000E+00
  0.00000000E+00  0.00000000E+00  0.00000000E+00
  0.00000000E+00  0.00000000E+00  0.00000000E+00
  0.00000000E+00  0.00000000E+00  0.00000000E+00
  0.00000000E+00  0.00000000E+00  0.00000000E+00
  0.00000000E+00  0.00000000E+00  0.00000000E+00
  0.00000000E+00  0.00000000E+00  0.00000000E+00
  0.00000000E+00  0.00000000E+00  0.00000000E+00
  0.00000000E+00  0.00000000E+00  0.00000000E+00
  0.00000000E+00  0.00000000E+00  0.00000000E+00
  0.00000000E+00  0.00000000E+00  0.00000000E+00
  0.00000000E+00  0.00000000E+00  0.00000000E+00
  0.00000000E+00  0.00000000E+00  0.00000000E+00
  0.00000000E+00  0.00000000E+00  0.00000000E+00
  0.00000000E+00  0.00000000E+00  0.00000000E+00
  0.00000000E+00  0.00000000E+00  0.00000000E+00
  0.00000000E+00  0.00000000E+00  0.00000000E+00
  0.00000000E+00  0.00000000E+00  0.00000000E+00
  0.00000000E+00  0.00000000E+00  0.00000000E+00
  0.00000000E+00  0.00000000E+00  0.00000000E+00
  0.00000000E+00  0.00000000E+00  0.00000000E+00
  0.00000000E+00  0.00000000E+00  0.00000000E+00
  0.00000000E+00  0.00000000E+00  0.00000000E+00
  0.00000000E+00  0.00000000E+00  0.00000000E+00
  0.00000000E+00  0.00000000E+00  0.00000000E+00
  0.00000000E+00  0.00000000E+00  0.00000000E+00
  0.00000000E+00  0.00000000E+00  0.00000000E+00
  0.00000000E+00  0.00000000E+00  0.00000000E+00
  0.00000000E+00  0.00000000E+00  0.00000000E+00
  0.00000000E+00  0.00000000E+00  0.00000000E+00
  0.00000000E+00  0.00000000E+00  0.00000000E+00
  0.00000000E+00  0.00000000E+00  0.00000000E+00
  0.00000000E+00  0.00000000E+00  0.00000000E+00
  0.00000000E+00  0.00000000E+00  0.00000000E+00
  0.00000000E+00  0.00000000E+00  0.00000000E+00
  0.00000000E+00  0.00000000E+00  0.00000000E+00
  0.00000000E+00  0.00000000E+00  0.00000000E+00
  0.00000000E+00  0.00000000E+00  0.00000000E+00
  0.00000000E+00  0.00000000E+00  0.00000000E+00
  0.00000000E+00  0.00000000E+00  0.00000000E+00
  0.00000000E+00  0.00000000E+00  0.00000000E+00
  0.00000000E+00  0.00000000E+00  0.00000000E+00
  0.00000000E+00  0.00000000E+00  0.00000000E+00
  0.00000000E+00  0.00000000E+00  0.00000000E+00
