# Supplementary material for: Mechanisms for the formation of active sites in single-atom alloys
Source: Nanoscale. 2026 Apr 13;18(18):9709–22. doi: 10.1039/d5nr05517b (PMC13071885; doi:10.1039/d5nr05517b)
Supplement: NR-018-D5NR05517B-s001 [file NR-018-D5NR05517B-s001.tar › Mechanisms_SAA_formation/Ag_incorp_diff/step_attachment_energy/final_state/Pd/CONTCAR]

Ag Pd                                   
   1.0000000000000000     
     8.6592338850511457    0.0000000000000000    0.0000000000000000
    -2.8864112950170600   11.9009786483311490    0.0000000000000000
     0.0000000000000000    0.0000000000000000   26.8803708776347463
  Ag              Pd            
    75     1
Selective dynamics
Direct
  0.0588235294117680  0.6764705882352970  0.2790140074384269   F   F   F
  0.1960784313725483  0.0882352941176450  0.3158450061986855   F   F   F
  0.2941176470588260  0.8823529411764710  0.2974295068185526   F   F   F
  0.0000000000000000  0.5000000000000000  0.3526760049589512   F   F   F
  0.0980392156862777  0.2941176470588260  0.3342605055788184   F   F   F
  0.1372549019607874  0.9117647058823550  0.3895070037192099   F   F   F
  0.2352941176470580  0.7058823529411740  0.3710915043390841   F   F   F
  0.2745098039215677  0.3235294117647030  0.4263380024794756   F   F   F
  0.0392156862745097  0.1176470588235290  0.4079225030993427   F   F   F
  0.0786279789619418  0.7360726570237652  0.4630936821046847   T   T   T
  0.1764705882352970  0.5294117647058840  0.4447535018596085   F   F   F
  0.2154666665755667  0.1474158877727972  0.5003954475279495   T   T   T
  0.3135200777211801  0.9424025732006489  0.4820391889339713   T   T   T
  0.0197248317537015  0.5601567448680839  0.5367109001630990   T   T   T
  0.1179078492716618  0.3536254417073850  0.5184717994994005   T   T   T
  0.1569032063361999  0.9719075263372861  0.5753054686907529   T   T   T
  0.2553578822046954  0.7669583867114037  0.5553944093892426   T   T   T
  0.2948273562100147  0.3852568157078254  0.6105347480995456   T   T   T
  0.0590747345860687  0.1780579942290138  0.5925328291520523   T   T   T
  0.0993957701703545  0.7994259758818307  0.6498908526253830   T   T   T
  0.1965600115342566  0.5921927631745246  0.6283186606189947   T   T   T
  0.2360108928677194  0.2089344931279117  0.6846399112047796   T   T   T
  0.0007546274043875  0.0039790208295240  0.6680441352525187   T   T   T
  0.0386101217604782  0.6165583907150294  0.7181603555665091   T   T   T
  0.1382044667245363  0.4131823537168733  0.7026660257090448   T   T   T
  0.3921568627450966  0.6764705882352970  0.2790140074384269   F   F   F
  0.5294117647058840  0.0882352941176450  0.3158450061986855   F   F   F
  0.6274509803921546  0.8823529411764710  0.2974295068185526   F   F   F
  0.3333333333333357  0.5000000000000000  0.3526760049589512   F   F   F
  0.4313725490196063  0.2941176470588260  0.3342605055788184   F   F   F
  0.4705882352941160  0.9117647058823550  0.3895070037192099   F   F   F
  0.5686274509803937  0.7058823529411740  0.3710915043390841   F   F   F
  0.6078431372549034  0.3235294117647030  0.4263380024794756   F   F   F
  0.3725490196078454  0.1176470588235290  0.4079225030993427   F   F   F
  0.4118891645083103  0.7359819347344512  0.4627854703263203   T   T   T
  0.5098039215686256  0.5294117647058840  0.4447535018596085   F   F   F
  0.5490014896220033  0.1479943539561692  0.5002122386202309   T   T   T
  0.6472881486069815  0.9424183283345549  0.4817638251885867   T   T   T
  0.3532662316913370  0.5607541360881992  0.5369940957224847   T   T   T
  0.4509158594985417  0.3537440437581545  0.5185582250958110   T   T   T
  0.4906234226198676  0.9729399097999666  0.5744299698162465   T   T   T
  0.5888605761360692  0.7673628268336630  0.5550780509127545   T   T   T
  0.6279660659909395  0.3852047202015461  0.6105626256641261   T   T   T
  0.3923401898054539  0.1783793427030505  0.5925534435679106   T   T   T
  0.4271608369575480  0.7994915124808422  0.6474595133052505   T   T   T
  0.5308636280615909  0.5937767030141966  0.6285192758196508   T   T   T
  0.5695780198842281  0.2089747360397659  0.6846565863008501   T   T   T
  0.3348974209395361  0.0040951473454588  0.6680265726516820   T   T   T
  0.3709570932734250  0.6192144669201722  0.7191177361742952   T   T   T
  0.4710326311158007  0.4138528154036636  0.7026885774216703   T   T   T
  0.7254901960784323  0.6764705882352970  0.2790140074384269   F   F   F
  0.8627450980392126  0.0882352941176450  0.3158450061986855   F   F   F
  0.9607843137254903  0.8823529411764710  0.2974295068185526   F   F   F
  0.6666666666666643  0.5000000000000000  0.3526760049589512   F   F   F
  0.7647058823529420  0.2941176470588260  0.3342605055788184   F   F   F
  0.8039215686274517  0.9117647058823550  0.3895070037192099   F   F   F
  0.9019607843137223  0.7058823529411740  0.3710915043390841   F   F   F
  0.9411764705882391  0.3235294117647030  0.4263380024794756   F   F   F
  0.7058823529411740  0.1176470588235290  0.4079225030993427   F   F   F
  0.7453640993328012  0.7359523905905550  0.4627470578478765   T   T   T
  0.8431372549019613  0.5294117647058840  0.4447535018596085   F   F   F
  0.8823115867653329  0.1481588593904689  0.5002605684225455   T   T   T
  0.9808002323720340  0.9424371039228409  0.4819898224438172   T   T   T
  0.6865919185092526  0.5608536958299132  0.5369966340610690   T   T   T
  0.7839263476818569  0.3535732752098817  0.5186174883404426   T   T   T
  0.8238578498464051  0.9731571674106890  0.5744632537527232   T   T   T
  0.9219646125281092  0.7671240033286518  0.5553736901098777   T   T   T
  0.9609674398038527  0.3840291310188855  0.6102280799952904   T   T   T
  0.7250961463811447  0.1772151990072868  0.5928906289330336   T   T   T
  0.7718672440640413  0.7996750751159023  0.6474293922320706   T   T   T
  0.8643217148530040  0.5922540505307047  0.6282769850893408   T   T   T
  0.9025242705813029  0.2089013564634029  0.6847462043329172   T   T   T
  0.6673240642260193  0.0028307673573317  0.6692346777757016   T   T   T
  0.7079383056225267  0.6193899074772303  0.7190165892483724   T   T   T
  0.8033512794686923  0.4133974572999763  0.7026055080111725   T   T   T
  0.6038843925342550  0.8127782116989274  0.7299250019439822   T   T   T

  0.00000000E+00  0.00000000E+00  0.00000000E+00
  0.00000000E+00  0.00000000E+00  0.00000000E+00
  0.00000000E+00  0.00000000E+00  0.00000000E+00
  0.00000000E+00  0.00000000E+00  0.00000000E+00
  0.00000000E+00  0.00000000E+00  0.00000000E+00
  0.00000000E+00  0.00000000E+00  0.00000000E+00
  0.00000000E+00  0.00000000E+00  0.00000000E+00
  0.00000000E+00  0.00000000E+00  0.00000000E+00
  0.00000000E+00  0.00000000E+00  0.00000000E+00
  0.00000000E+00  0.00000000E+00  0.00000000E+00
  0.00000000E+00  0.00000000E+00  0.00000000E+00
  0.00000000E+00  0.00000000E+00  0.00000000E+00
  0.00000000E+00  0.00000000E+00  0.00000000E+00
  0.00000000E+00  0.00000000E+00  0.00000000E+00
  0.00000000E+00  0.00000000E+00  0.00000000E+00
  0.00000000E+00  0.00000000E+00  0.00000000E+00
  0.00000000E+00  0.00000000E+00  0.00000000E+00
  0.00000000E+00  0.00000000E+00  0.00000000E+00
  0.00000000E+00  0.00000000E+00  0.00000000E+00
  0.00000000E+00  0.00000000E+00  0.00000000E+00
  0.00000000E+00  0.00000000E+00  0.00000000E+00
  0.00000000E+00  0.00000000E+00  0.00000000E+00
  0.00000000E+00  0.00000000E+00  0.00000000E+00
  0.00000000E+00  0.00000000E+00  0.00000000E+00
  0.00000000E+00  0.00000000E+00  0.00000000E+00
  0.00000000E+00  0.00000000E+00  0.00000000E+00
  0.00000000E+00  0.00000000E+00  0.00000000E+00
  0.00000000E+00  0.00000000E+00  0.00000000E+00
  0.00000000E+00  0.00000000E+00  0.00000000E+00
  0.00000000E+00  0.00000000E+00  0.00000000E+00
  0.00000000E+00  0.00000000E+00  0.00000000E+00
  0.00000000E+00  0.00000000E+00  0.00000000E+00
  0.00000000E+00  0.00000000E+00  0.00000000E+00
  0.00000000E+00  0.00000000E+00  0.00000000E+00
  0.00000000E+00  0.00000000E+00  0.00000000E+00
  0.00000000E+00  0.00000000E+00  0.00000000E+00
  0.00000000E+00  0.00000000E+00  0.00000000E+00
  0.00000000E+00  0.00000000E+00  0.00000000E+00
  0.00000000E+00  0.00000000E+00  0.00000000E+00
  0.00000000E+00  0.00000000E+00  0.00000000E+00
  0.00000000E+00  0.00000000E+00  0.00000000E+00
  0.00000000E+00  0.00000000E+00  0.00000000E+00
  0.00000000E+00  0.00000000E+00  0.00000000E+00
  0.00000000E+00  0.00000000E+00  0.00000000E+00
  0.00000000E+00  0.00000000E+00  0.00000000E+00
  0.00000000E+00  0.00000000E+00  0.00000000E+00
  0.00000000E+00  0.00000000E+00  0.00000000E+00
  0.00000000E+00  0.00000000E+00  0.00000000E+00
  0.00000000E+00  0.00000000E+00  0.00000000E+00
  0.00000000E+00  0.00000000E+00  0.00000000E+00
  0.00000000E+00  0.00000000E+00  0.00000000E+00
  0.00000000E+00  0.00000000E+00  0.00000000E+00
  0.00000000E+00  0.00000000E+00  0.00000000E+00
  0.00000000E+00  0.00000000E+00  0.00000000E+00
  0.00000000E+00  0.00000000E+00  0.00000000E+00
  0.00000000E+00  0.00000000E+00  0.00000000E+00
  0.00000000E+00  0.00000000E+00  0.00000000E+00
  0.00000000E+00  0.00000000E+00  0.00000000E+00
  0.00000000E+00  0.00000000E+00  0.00000000E+00
  0.00000000E+00  0.00000000E+00  0.00000000E+00
  0.00000000E+00  0.00000000E+00  0.00000000E+00
  0.00000000E+00  0.00000000E+00  0.00000000E+00
  0.00000000E+00  0.00000000E+00  0.00000000E+00
  0.00000000E+00  0.00000000E+00  0.00000000E+00
  0.00000000E+00  0.00000000E+00  0.00000000E+00
  0.00000000E+00  0.00000000E+00  0.00000000E+00
  0.00000000E+00  0.00000000E+00  0.00000000E+00
  0.00000000E+00  0.00000000E+00  0.00000000E+00
  0.00000000E+00  0.00000000E+00  0.00000000E+00
  0.00000000E+00  0.00000000E+00  0.00000000E+00
  0.00000000E+00  0.00000000E+00  0.00000000E+00
  0.00000000E+00  0.00000000E+00  0.00000000E+00
  0.00000000E+00  0.00000000E+00  0.00000000E+00
  0.00000000E+00  0.00000000E+00  0.00000000E+00
  0.00000000E+00  0.00000000E+00  0.00000000E+00
  0.00000000E+00  0.00000000E+00  0.00000000E+00
