# Supplementary material for: Mechanisms for the formation of active sites in single-atom alloys
Source: Nanoscale. 2026 Apr 13;18(18):9709–22. doi: 10.1039/d5nr05517b (PMC13071885; doi:10.1039/d5nr05517b)
Supplement: NR-018-D5NR05517B-s001 [file NR-018-D5NR05517B-s001.tar › Mechanisms_SAA_formation/Ag_incorp_diff/step_attachment_energy/final_state/Mo/CONTCAR]

Ag Mo                                   
   1.0000000000000000     
     8.6592338850511457    0.0000000000000000    0.0000000000000000
    -2.8864112950170600   11.9009786483311490    0.0000000000000000
     0.0000000000000000    0.0000000000000000   26.8803708776347463
  Ag              Mo            
    75     1
Selective dynamics
Direct
  0.0588235294117680  0.6764705882352970  0.2790140074384269   F   F   F
  0.1960784313725483  0.0882352941176450  0.3158450061986855   F   F   F
  0.2941176470588260  0.8823529411764710  0.2974295068185526   F   F   F
  0.0000000000000000  0.5000000000000000  0.3526760049589512   F   F   F
  0.0980392156862777  0.2941176470588260  0.3342605055788184   F   F   F
  0.1372549019607874  0.9117647058823550  0.3895070037192099   F   F   F
  0.2352941176470580  0.7058823529411740  0.3710915043390841   F   F   F
  0.2745098039215677  0.3235294117647030  0.4263380024794756   F   F   F
  0.0392156862745097  0.1176470588235290  0.4079225030993427   F   F   F
  0.0785665382342057  0.7356908460832116  0.4623609284324198   T   T   T
  0.1764705882352970  0.5294117647058840  0.4447535018596085   F   F   F
  0.2154530006469529  0.1471989730583212  0.5006059014666464   T   T   T
  0.3135776544580104  0.9425212112899566  0.4820643821935986   T   T   T
  0.0200410881369750  0.5597533454560886  0.5367054963203863   T   T   T
  0.1181924747075320  0.3533837488019212  0.5186728636991286   T   T   T
  0.1565934086653724  0.9714780632147636  0.5758113463529813   T   T   T
  0.2539466158081766  0.7668083916702834  0.5546258039579405   T   T   T
  0.2957360580618139  0.3852482320370934  0.6107295698330126   T   T   T
  0.0587962321028507  0.1773468803241831  0.5928037562949348   T   T   T
  0.0996194873606311  0.7978538349098540  0.6497574966889058   T   T   T
  0.1963311722346866  0.5913360593930681  0.6282214507271910   T   T   T
  0.2357100650337289  0.2079150708841183  0.6844807322260167   T   T   T
  0.9999016923704495  0.0020912068983368  0.6691167642948341   T   T   T
  0.0382658734196503  0.6146518465280780  0.7189565880458902   T   T   T
  0.1370530112733422  0.4113196301130975  0.7025566885411532   T   T   T
  0.3921568627450966  0.6764705882352970  0.2790140074384269   F   F   F
  0.5294117647058840  0.0882352941176450  0.3158450061986855   F   F   F
  0.6274509803921546  0.8823529411764710  0.2974295068185526   F   F   F
  0.3333333333333357  0.5000000000000000  0.3526760049589512   F   F   F
  0.4313725490196063  0.2941176470588260  0.3342605055788184   F   F   F
  0.4705882352941160  0.9117647058823550  0.3895070037192099   F   F   F
  0.5686274509803937  0.7058823529411740  0.3710915043390841   F   F   F
  0.6078431372549034  0.3235294117647030  0.4263380024794756   F   F   F
  0.3725490196078454  0.1176470588235290  0.4079225030993427   F   F   F
  0.4120134449275986  0.7359057703759568  0.4629167571880552   T   T   T
  0.5098039215686256  0.5294117647058840  0.4447535018596085   F   F   F
  0.5492058420502872  0.1482618942284109  0.5003520887440204   T   T   T
  0.6473202845676088  0.9427363220748786  0.4816127373369981   T   T   T
  0.3535877814713709  0.5604985660573518  0.5370289657102111   T   T   T
  0.4509428392291128  0.3536945516578839  0.5187808108658212   T   T   T
  0.4906577925203077  0.9731148250562914  0.5742829440580413   T   T   T
  0.5888480251726155  0.7675761245104121  0.5548086374217535   T   T   T
  0.6276160419815217  0.3851730671120347  0.6108116983136935   T   T   T
  0.3922832406419881  0.1776550651844559  0.5927175528931060   T   T   T
  0.4239734036555466  0.7993883586058010  0.6466070677680020   T   T   T
  0.5316330325021260  0.5948341940278539  0.6286799645071134   T   T   T
  0.5698911634609526  0.2084415610477063  0.6846579793076989   T   T   T
  0.3350259553300277  0.0033117693327062  0.6687574055111566   T   T   T
  0.3690155083691016  0.6185909564783428  0.7189261339345905   T   T   T
  0.4709331710964626  0.4136060719641464  0.7029946662024115   T   T   T
  0.7254901960784323  0.6764705882352970  0.2790140074384269   F   F   F
  0.8627450980392126  0.0882352941176450  0.3158450061986855   F   F   F
  0.9607843137254903  0.8823529411764710  0.2974295068185526   F   F   F
  0.6666666666666643  0.5000000000000000  0.3526760049589512   F   F   F
  0.7647058823529420  0.2941176470588260  0.3342605055788184   F   F   F
  0.8039215686274517  0.9117647058823550  0.3895070037192099   F   F   F
  0.9019607843137223  0.7058823529411740  0.3710915043390841   F   F   F
  0.9411764705882391  0.3235294117647030  0.4263380024794756   F   F   F
  0.7058823529411740  0.1176470588235290  0.4079225030993427   F   F   F
  0.7452635450543387  0.7359767601321537  0.4628911903958646   T   T   T
  0.8431372549019613  0.5294117647058840  0.4447535018596085   F   F   F
  0.8824825292393812  0.1480971205533664  0.5003276048378136   T   T   T
  0.9810402935335746  0.9424222675338940  0.4820068404870131   T   T   T
  0.6864094870816828  0.5604686215613639  0.5370300985211437   T   T   T
  0.7842569338128988  0.3539982543775935  0.5185955429790960   T   T   T
  0.8239751175337194  0.9727529653004555  0.5742388097987232   T   T   T
  0.9237175893130533  0.7663429770232508  0.5544905852932510   T   T   T
  0.9613143101573811  0.3837906938710155  0.6105042899270471   T   T   T
  0.7255084068884086  0.1778359644825533  0.5926146069896232   T   T   T
  0.7760256571287203  0.7988757177920174  0.6463540329865325   T   T   T
  0.8649285347952437  0.5910690627348381  0.6282088558489926   T   T   T
  0.9011822219528371  0.2064685868194365  0.6847803983191709   T   T   T
  0.6664682031719860  0.0018217213198504  0.6690890067571988   T   T   T
  0.7100076057449890  0.6178575528397361  0.7191351090614413   T   T   T
  0.8038585742725983  0.4115637115462016  0.7028806754631999   T   T   T
  0.6047869948953072  0.8105615361291274  0.7267077164033431   T   T   T

  0.00000000E+00  0.00000000E+00  0.00000000E+00
  0.00000000E+00  0.00000000E+00  0.00000000E+00
  0.00000000E+00  0.00000000E+00  0.00000000E+00
  0.00000000E+00  0.00000000E+00  0.00000000E+00
  0.00000000E+00  0.00000000E+00  0.00000000E+00
  0.00000000E+00  0.00000000E+00  0.00000000E+00
  0.00000000E+00  0.00000000E+00  0.00000000E+00
  0.00000000E+00  0.00000000E+00  0.00000000E+00
  0.00000000E+00  0.00000000E+00  0.00000000E+00
  0.00000000E+00  0.00000000E+00  0.00000000E+00
  0.00000000E+00  0.00000000E+00  0.00000000E+00
  0.00000000E+00  0.00000000E+00  0.00000000E+00
  0.00000000E+00  0.00000000E+00  0.00000000E+00
  0.00000000E+00  0.00000000E+00  0.00000000E+00
  0.00000000E+00  0.00000000E+00  0.00000000E+00
  0.00000000E+00  0.00000000E+00  0.00000000E+00
  0.00000000E+00  0.00000000E+00  0.00000000E+00
  0.00000000E+00  0.00000000E+00  0.00000000E+00
  0.00000000E+00  0.00000000E+00  0.00000000E+00
  0.00000000E+00  0.00000000E+00  0.00000000E+00
  0.00000000E+00  0.00000000E+00  0.00000000E+00
  0.00000000E+00  0.00000000E+00  0.00000000E+00
  0.00000000E+00  0.00000000E+00  0.00000000E+00
  0.00000000E+00  0.00000000E+00  0.00000000E+00
  0.00000000E+00  0.00000000E+00  0.00000000E+00
  0.00000000E+00  0.00000000E+00  0.00000000E+00
  0.00000000E+00  0.00000000E+00  0.00000000E+00
  0.00000000E+00  0.00000000E+00  0.00000000E+00
  0.00000000E+00  0.00000000E+00  0.00000000E+00
  0.00000000E+00  0.00000000E+00  0.00000000E+00
  0.00000000E+00  0.00000000E+00  0.00000000E+00
  0.00000000E+00  0.00000000E+00  0.00000000E+00
  0.00000000E+00  0.00000000E+00  0.00000000E+00
  0.00000000E+00  0.00000000E+00  0.00000000E+00
  0.00000000E+00  0.00000000E+00  0.00000000E+00
  0.00000000E+00  0.00000000E+00  0.00000000E+00
  0.00000000E+00  0.00000000E+00  0.00000000E+00
  0.00000000E+00  0.00000000E+00  0.00000000E+00
  0.00000000E+00  0.00000000E+00  0.00000000E+00
  0.00000000E+00  0.00000000E+00  0.00000000E+00
  0.00000000E+00  0.00000000E+00  0.00000000E+00
  0.00000000E+00  0.00000000E+00  0.00000000E+00
  0.00000000E+00  0.00000000E+00  0.00000000E+00
  0.00000000E+00  0.00000000E+00  0.00000000E+00
  0.00000000E+00  0.00000000E+00  0.00000000E+00
  0.00000000E+00  0.00000000E+00  0.00000000E+00
  0.00000000E+00  0.00000000E+00  0.00000000E+00
  0.00000000E+00  0.00000000E+00  0.00000000E+00
  0.00000000E+00  0.00000000E+00  0.00000000E+00
  0.00000000E+00  0.00000000E+00  0.00000000E+00
  0.00000000E+00  0.00000000E+00  0.00000000E+00
  0.00000000E+00  0.00000000E+00  0.00000000E+00
  0.00000000E+00  0.00000000E+00  0.00000000E+00
  0.00000000E+00  0.00000000E+00  0.00000000E+00
  0.00000000E+00  0.00000000E+00  0.00000000E+00
  0.00000000E+00  0.00000000E+00  0.00000000E+00
  0.00000000E+00  0.00000000E+00  0.00000000E+00
  0.00000000E+00  0.00000000E+00  0.00000000E+00
  0.00000000E+00  0.00000000E+00  0.00000000E+00
  0.00000000E+00  0.00000000E+00  0.00000000E+00
  0.00000000E+00  0.00000000E+00  0.00000000E+00
  0.00000000E+00  0.00000000E+00  0.00000000E+00
  0.00000000E+00  0.00000000E+00  0.00000000E+00
  0.00000000E+00  0.00000000E+00  0.00000000E+00
  0.00000000E+00  0.00000000E+00  0.00000000E+00
  0.00000000E+00  0.00000000E+00  0.00000000E+00
  0.00000000E+00  0.00000000E+00  0.00000000E+00
  0.00000000E+00  0.00000000E+00  0.00000000E+00
  0.00000000E+00  0.00000000E+00  0.00000000E+00
  0.00000000E+00  0.00000000E+00  0.00000000E+00
  0.00000000E+00  0.00000000E+00  0.00000000E+00
  0.00000000E+00  0.00000000E+00  0.00000000E+00
  0.00000000E+00  0.00000000E+00  0.00000000E+00
  0.00000000E+00  0.00000000E+00  0.00000000E+00
  0.00000000E+00  0.00000000E+00  0.00000000E+00
  0.00000000E+00  0.00000000E+00  0.00000000E+00
