# Supplementary material for: Mechanisms for the formation of active sites in single-atom alloys
Source: Nanoscale. 2026 Apr 13;18(18):9709–22. doi: 10.1039/d5nr05517b (PMC13071885; doi:10.1039/d5nr05517b)
Supplement: NR-018-D5NR05517B-s001 [file NR-018-D5NR05517B-s001.tar › Mechanisms_SAA_formation/Ag_incorp_diff/step_attachment_energy/final_state/Cu/CONTCAR]

Ag Cu                                   
   1.0000000000000000     
     8.6592338850511457    0.0000000000000000    0.0000000000000000
    -2.8864112950170600   11.9009786483311490    0.0000000000000000
     0.0000000000000000    0.0000000000000000   26.8803708776347463
  Ag              Cu            
    75     1
Selective dynamics
Direct
  0.0588235294117680  0.6764705882352970  0.2790140074384269   F   F   F
  0.1960784313725483  0.0882352941176450  0.3158450061986855   F   F   F
  0.2941176470588260  0.8823529411764710  0.2974295068185526   F   F   F
  0.0000000000000000  0.5000000000000000  0.3526760049589512   F   F   F
  0.0980392156862777  0.2941176470588260  0.3342605055788184   F   F   F
  0.1372549019607874  0.9117647058823550  0.3895070037192099   F   F   F
  0.2352941176470580  0.7058823529411740  0.3710915043390841   F   F   F
  0.2745098039215677  0.3235294117647030  0.4263380024794756   F   F   F
  0.0392156862745097  0.1176470588235290  0.4079225030993427   F   F   F
  0.0786238621293252  0.7361373559239101  0.4630188151735643   T   T   T
  0.1764705882352970  0.5294117647058840  0.4447535018596085   F   F   F
  0.2154553939610948  0.1474205702012272  0.5003310164601210   T   T   T
  0.3137339652554035  0.9423630533751878  0.4819569895016159   T   T   T
  0.0194400639873204  0.5595868055396772  0.5367542102514878   T   T   T
  0.1175910964411107  0.3534038130734593  0.5184068261389143   T   T   T
  0.1566112075334761  0.9713426265257068  0.5749731196306777   T   T   T
  0.2549818230436637  0.7664429655380149  0.5552831345723812   T   T   T
  0.2941124613553214  0.3844036262703888  0.6102755512722147   T   T   T
  0.0586826820533036  0.1776550895208230  0.5923609481457635   T   T   T
  0.0990955512018282  0.7989643854407735  0.6498770589918439   T   T   T
  0.1966108642857471  0.5918264478234093  0.6282039378249790   T   T   T
  0.2357645571743124  0.2086374242405479  0.6845115760692888   T   T   T
  0.0009019927515313  0.0041362577153962  0.6675104837399091   T   T   T
  0.0381721655207472  0.6157852024727960  0.7178503173065288   T   T   T
  0.1381403885007737  0.4128556124118061  0.7025683206061935   T   T   T
  0.3921568627450966  0.6764705882352970  0.2790140074384269   F   F   F
  0.5294117647058840  0.0882352941176450  0.3158450061986855   F   F   F
  0.6274509803921546  0.8823529411764710  0.2974295068185526   F   F   F
  0.3333333333333357  0.5000000000000000  0.3526760049589512   F   F   F
  0.4313725490196063  0.2941176470588260  0.3342605055788184   F   F   F
  0.4705882352941160  0.9117647058823550  0.3895070037192099   F   F   F
  0.5686274509803937  0.7058823529411740  0.3710915043390841   F   F   F
  0.6078431372549034  0.3235294117647030  0.4263380024794756   F   F   F
  0.3725490196078454  0.1176470588235290  0.4079225030993427   F   F   F
  0.4120684693013175  0.7360901173459368  0.4627809261381587   T   T   T
  0.5098039215686256  0.5294117647058840  0.4447535018596085   F   F   F
  0.5491333150098597  0.1479291941288792  0.5002593156238312   T   T   T
  0.6473598173315775  0.9424392431227867  0.4817124869207479   T   T   T
  0.3527076887435857  0.5602242254037912  0.5367456260762146   T   T   T
  0.4507619427636696  0.3535791756067249  0.5185182613294961   T   T   T
  0.4906325250369000  0.9725625901395487  0.5743504686097907   T   T   T
  0.5885946902568095  0.7668728517543035  0.5550930405158827   T   T   T
  0.6277994167371467  0.3840464001623821  0.6103953310811494   T   T   T
  0.3920516260879650  0.1779164386449345  0.5924003424219375   T   T   T
  0.4265338027005766  0.7996593358494108  0.6474102257003447   T   T   T
  0.5302202959579152  0.5920947223809311  0.6278046583616820   T   T   T
  0.5694747037144686  0.2078869516357206  0.6846996964712214   T   T   T
  0.3342767411822318  0.0040803155722040  0.6675242735146728   T   T   T
  0.3729269823425260  0.6196350743441272  0.7187868843768498   T   T   T
  0.4705886522315258  0.4129399824967018  0.7023304211510052   T   T   T
  0.7254901960784323  0.6764705882352970  0.2790140074384269   F   F   F
  0.8627450980392126  0.0882352941176450  0.3158450061986855   F   F   F
  0.9607843137254903  0.8823529411764710  0.2974295068185526   F   F   F
  0.6666666666666643  0.5000000000000000  0.3526760049589512   F   F   F
  0.7647058823529420  0.2941176470588260  0.3342605055788184   F   F   F
  0.8039215686274517  0.9117647058823550  0.3895070037192099   F   F   F
  0.9019607843137223  0.7058823529411740  0.3710915043390841   F   F   F
  0.9411764705882391  0.3235294117647030  0.4263380024794756   F   F   F
  0.7058823529411740  0.1176470588235290  0.4079225030993427   F   F   F
  0.7453934455818713  0.7360086303308790  0.4627563197742646   T   T   T
  0.8431372549019613  0.5294117647058840  0.4447535018596085   F   F   F
  0.8820420381317881  0.1480158896292877  0.5002829824915226   T   T   T
  0.9807068160502651  0.9423452930715722  0.4819606449854786   T   T   T
  0.6866233384911110  0.5600928153824722  0.5367775625558919   T   T   T
  0.7838982570603288  0.3532142891171569  0.5186109951227256   T   T   T
  0.8232889491236765  0.9725576620175923  0.5743654291300868   T   T   T
  0.9217400534446309  0.7664281038280596  0.5552911536972691   T   T   T
  0.9608085364342135  0.3835690116297550  0.6102973342072004   T   T   T
  0.7249305259203307  0.1763229330014092  0.5930861930360475   T   T   T
  0.7723906162074824  0.7996930043877908  0.6473942287543376   T   T   T
  0.8637612134685435  0.5916511147475998  0.6282180827175042   T   T   T
  0.9018307233642905  0.2081608308564686  0.6847987484349500   T   T   T
  0.6666317738502321  0.0004484291704305  0.6700932621065436   T   T   T
  0.7059884741431697  0.6194827997954504  0.7187373023084187   T   T   T
  0.8029767397596996  0.4128031313237078  0.7025906278397404   T   T   T
  0.6023667940315701  0.8082539910118139  0.7245942181802295   T   T   T

  0.00000000E+00  0.00000000E+00  0.00000000E+00
  0.00000000E+00  0.00000000E+00  0.00000000E+00
  0.00000000E+00  0.00000000E+00  0.00000000E+00
  0.00000000E+00  0.00000000E+00  0.00000000E+00
  0.00000000E+00  0.00000000E+00  0.00000000E+00
  0.00000000E+00  0.00000000E+00  0.00000000E+00
  0.00000000E+00  0.00000000E+00  0.00000000E+00
  0.00000000E+00  0.00000000E+00  0.00000000E+00
  0.00000000E+00  0.00000000E+00  0.00000000E+00
  0.00000000E+00  0.00000000E+00  0.00000000E+00
  0.00000000E+00  0.00000000E+00  0.00000000E+00
  0.00000000E+00  0.00000000E+00  0.00000000E+00
  0.00000000E+00  0.00000000E+00  0.00000000E+00
  0.00000000E+00  0.00000000E+00  0.00000000E+00
  0.00000000E+00  0.00000000E+00  0.00000000E+00
  0.00000000E+00  0.00000000E+00  0.00000000E+00
  0.00000000E+00  0.00000000E+00  0.00000000E+00
  0.00000000E+00  0.00000000E+00  0.00000000E+00
  0.00000000E+00  0.00000000E+00  0.00000000E+00
  0.00000000E+00  0.00000000E+00  0.00000000E+00
  0.00000000E+00  0.00000000E+00  0.00000000E+00
  0.00000000E+00  0.00000000E+00  0.00000000E+00
  0.00000000E+00  0.00000000E+00  0.00000000E+00
  0.00000000E+00  0.00000000E+00  0.00000000E+00
  0.00000000E+00  0.00000000E+00  0.00000000E+00
  0.00000000E+00  0.00000000E+00  0.00000000E+00
  0.00000000E+00  0.00000000E+00  0.00000000E+00
  0.00000000E+00  0.00000000E+00  0.00000000E+00
  0.00000000E+00  0.00000000E+00  0.00000000E+00
  0.00000000E+00  0.00000000E+00  0.00000000E+00
  0.00000000E+00  0.00000000E+00  0.00000000E+00
  0.00000000E+00  0.00000000E+00  0.00000000E+00
  0.00000000E+00  0.00000000E+00  0.00000000E+00
  0.00000000E+00  0.00000000E+00  0.00000000E+00
  0.00000000E+00  0.00000000E+00  0.00000000E+00
  0.00000000E+00  0.00000000E+00  0.00000000E+00
  0.00000000E+00  0.00000000E+00  0.00000000E+00
  0.00000000E+00  0.00000000E+00  0.00000000E+00
  0.00000000E+00  0.00000000E+00  0.00000000E+00
  0.00000000E+00  0.00000000E+00  0.00000000E+00
  0.00000000E+00  0.00000000E+00  0.00000000E+00
  0.00000000E+00  0.00000000E+00  0.00000000E+00
  0.00000000E+00  0.00000000E+00  0.00000000E+00
  0.00000000E+00  0.00000000E+00  0.00000000E+00
  0.00000000E+00  0.00000000E+00  0.00000000E+00
  0.00000000E+00  0.00000000E+00  0.00000000E+00
  0.00000000E+00  0.00000000E+00  0.00000000E+00
  0.00000000E+00  0.00000000E+00  0.00000000E+00
  0.00000000E+00  0.00000000E+00  0.00000000E+00
  0.00000000E+00  0.00000000E+00  0.00000000E+00
  0.00000000E+00  0.00000000E+00  0.00000000E+00
  0.00000000E+00  0.00000000E+00  0.00000000E+00
  0.00000000E+00  0.00000000E+00  0.00000000E+00
  0.00000000E+00  0.00000000E+00  0.00000000E+00
  0.00000000E+00  0.00000000E+00  0.00000000E+00
  0.00000000E+00  0.00000000E+00  0.00000000E+00
  0.00000000E+00  0.00000000E+00  0.00000000E+00
  0.00000000E+00  0.00000000E+00  0.00000000E+00
  0.00000000E+00  0.00000000E+00  0.00000000E+00
  0.00000000E+00  0.00000000E+00  0.00000000E+00
  0.00000000E+00  0.00000000E+00  0.00000000E+00
  0.00000000E+00  0.00000000E+00  0.00000000E+00
  0.00000000E+00  0.00000000E+00  0.00000000E+00
  0.00000000E+00  0.00000000E+00  0.00000000E+00
  0.00000000E+00  0.00000000E+00  0.00000000E+00
  0.00000000E+00  0.00000000E+00  0.00000000E+00
  0.00000000E+00  0.00000000E+00  0.00000000E+00
  0.00000000E+00  0.00000000E+00  0.00000000E+00
  0.00000000E+00  0.00000000E+00  0.00000000E+00
  0.00000000E+00  0.00000000E+00  0.00000000E+00
  0.00000000E+00  0.00000000E+00  0.00000000E+00
  0.00000000E+00  0.00000000E+00  0.00000000E+00
  0.00000000E+00  0.00000000E+00  0.00000000E+00
  0.00000000E+00  0.00000000E+00  0.00000000E+00
  0.00000000E+00  0.00000000E+00  0.00000000E+00
  0.00000000E+00  0.00000000E+00  0.00000000E+00
