# Supplementary material for: Mechanisms for the formation of active sites in single-atom alloys
Source: Nanoscale. 2026 Apr 13;18(18):9709–22. doi: 10.1039/d5nr05517b (PMC13071885; doi:10.1039/d5nr05517b)
Supplement: NR-018-D5NR05517B-s001 [file NR-018-D5NR05517B-s001.tar › Mechanisms_SAA_formation/Ag_incorp_diff/step_attachment_energy/final_state/Ru/CONTCAR]

Ag Ru                                   
   1.0000000000000000     
     8.6592338850511457    0.0000000000000000    0.0000000000000000
    -2.8864112950170600   11.9009786483311490    0.0000000000000000
     0.0000000000000000    0.0000000000000000   26.8803708776347463
  Ag              Ru            
    75     1
Selective dynamics
Direct
  0.0588235294117680  0.6764705882352970  0.2790140074384269   F   F   F
  0.1960784313725483  0.0882352941176450  0.3158450061986855   F   F   F
  0.2941176470588260  0.8823529411764710  0.2974295068185526   F   F   F
  0.0000000000000000  0.5000000000000000  0.3526760049589512   F   F   F
  0.0980392156862777  0.2941176470588260  0.3342605055788184   F   F   F
  0.1372549019607874  0.9117647058823550  0.3895070037192099   F   F   F
  0.2352941176470580  0.7058823529411740  0.3710915043390841   F   F   F
  0.2745098039215677  0.3235294117647030  0.4263380024794756   F   F   F
  0.0392156862745097  0.1176470588235290  0.4079225030993427   F   F   F
  0.0785519750968281  0.7357733109134933  0.4626200737338296   T   T   T
  0.1764705882352970  0.5294117647058840  0.4447535018596085   F   F   F
  0.2155167005343460  0.1473318736162810  0.5005400440496526   T   T   T
  0.3134837989707651  0.9425053523707186  0.4820333990293059   T   T   T
  0.0197108545127269  0.5597197913731599  0.5367255343971123   T   T   T
  0.1179430881829772  0.3533682914797463  0.5185890034970170   T   T   T
  0.1566749834593230  0.9714923739355947  0.5754940748474168   T   T   T
  0.2542997033384630  0.7667113291940324  0.5547955456429960   T   T   T
  0.2953791996353485  0.3853665824762891  0.6106989374156742   T   T   T
  0.0588315556917787  0.1776667446354793  0.5927158011240033   T   T   T
  0.0993323592824250  0.7981920001092851  0.6495026408642528   T   T   T
  0.1960020976340300  0.5913900339802504  0.6282417957509714   T   T   T
  0.2356692732649617  0.2083146979546541  0.6846752943078014   T   T   T
  0.0005307968601951  0.0028723587603989  0.6682933609242571   T   T   T
  0.0377971143794476  0.6146618902294453  0.7186033254589156   T   T   T
  0.1370788928587287  0.4117011959311557  0.7025993055649843   T   T   T
  0.3921568627450966  0.6764705882352970  0.2790140074384269   F   F   F
  0.5294117647058840  0.0882352941176450  0.3158450061986855   F   F   F
  0.6274509803921546  0.8823529411764710  0.2974295068185526   F   F   F
  0.3333333333333357  0.5000000000000000  0.3526760049589512   F   F   F
  0.4313725490196063  0.2941176470588260  0.3342605055788184   F   F   F
  0.4705882352941160  0.9117647058823550  0.3895070037192099   F   F   F
  0.5686274509803937  0.7058823529411740  0.3710915043390841   F   F   F
  0.6078431372549034  0.3235294117647030  0.4263380024794756   F   F   F
  0.3725490196078454  0.1176470588235290  0.4079225030993427   F   F   F
  0.4119241073478888  0.7358185271585985  0.4628287245469214   T   T   T
  0.5098039215686256  0.5294117647058840  0.4447535018596085   F   F   F
  0.5490748681118596  0.1480712874771783  0.5003787493568594   T   T   T
  0.6473035754123565  0.9424195859729211  0.4816751716608100   T   T   T
  0.3534633880436638  0.5605668537500895  0.5371369868975012   T   T   T
  0.4508494973597963  0.3536976924953686  0.5186877298833050   T   T   T
  0.4903771500576966  0.9728101979141547  0.5743597128419792   T   T   T
  0.5887344065908686  0.7672866976736444  0.5548737465331007   T   T   T
  0.6274228484434642  0.3851340827709584  0.6107761131436733   T   T   T
  0.3921916124563080  0.1780683596963117  0.5927139910885293   T   T   T
  0.4242237557455219  0.7989639668583008  0.6466090877080284   T   T   T
  0.5312595880941158  0.5949960018051378  0.6289120746568421   T   T   T
  0.5694668158276298  0.2081176377815903  0.6846421533354664   T   T   T
  0.3346428389430541  0.0034050007436046  0.6681998974707064   T   T   T
  0.3683842797186752  0.6189369448408010  0.7188247000189746   T   T   T
  0.4708310716298719  0.4139881378261973  0.7028609445418752   T   T   T
  0.7254901960784323  0.6764705882352970  0.2790140074384269   F   F   F
  0.8627450980392126  0.0882352941176450  0.3158450061986855   F   F   F
  0.9607843137254903  0.8823529411764710  0.2974295068185526   F   F   F
  0.6666666666666643  0.5000000000000000  0.3526760049589512   F   F   F
  0.7647058823529420  0.2941176470588260  0.3342605055788184   F   F   F
  0.8039215686274517  0.9117647058823550  0.3895070037192099   F   F   F
  0.9019607843137223  0.7058823529411740  0.3710915043390841   F   F   F
  0.9411764705882391  0.3235294117647030  0.4263380024794756   F   F   F
  0.7058823529411740  0.1176470588235290  0.4079225030993427   F   F   F
  0.7451969003399213  0.7358338257008300  0.4627990453735366   T   T   T
  0.8431372549019613  0.5294117647058840  0.4447535018596085   F   F   F
  0.8822136177141716  0.1479218387859417  0.5003646605879429   T   T   T
  0.9811045049275080  0.9423815391703479  0.4819902764602407   T   T   T
  0.6861119639531725  0.5605782356926642  0.5371154723642004   T   T   T
  0.7838086830158122  0.3535748391019577  0.5186820600601680   T   T   T
  0.8238279795850835  0.9727338492984333  0.5743969016834063   T   T   T
  0.9227904356733709  0.7665138214425831  0.5547747233114251   T   T   T
  0.9605959708003186  0.3835341828129952  0.6104315355743609   T   T   T
  0.7248212363927092  0.1767368201306146  0.5930146495583246   T   T   T
  0.7748881072746319  0.7988527887498024  0.6466464055646504   T   T   T
  0.8643321096293223  0.5913430305049167  0.6282219928274537   T   T   T
  0.9009534463275939  0.2066777652508381  0.6847563226167972   T   T   T
  0.6659255531508674  0.0000351877835503  0.6697604702184983   T   T   T
  0.7095638067867867  0.6186775471048961  0.7189764106684533   T   T   T
  0.8029847126638260  0.4121249609520814  0.7027319655360980   T   T   T
  0.6023387291821752  0.8075479379399088  0.7263373726708137   T   T   T

  0.00000000E+00  0.00000000E+00  0.00000000E+00
  0.00000000E+00  0.00000000E+00  0.00000000E+00
  0.00000000E+00  0.00000000E+00  0.00000000E+00
  0.00000000E+00  0.00000000E+00  0.00000000E+00
  0.00000000E+00  0.00000000E+00  0.00000000E+00
  0.00000000E+00  0.00000000E+00  0.00000000E+00
  0.00000000E+00  0.00000000E+00  0.00000000E+00
  0.00000000E+00  0.00000000E+00  0.00000000E+00
  0.00000000E+00  0.00000000E+00  0.00000000E+00
  0.00000000E+00  0.00000000E+00  0.00000000E+00
  0.00000000E+00  0.00000000E+00  0.00000000E+00
  0.00000000E+00  0.00000000E+00  0.00000000E+00
  0.00000000E+00  0.00000000E+00  0.00000000E+00
  0.00000000E+00  0.00000000E+00  0.00000000E+00
  0.00000000E+00  0.00000000E+00  0.00000000E+00
  0.00000000E+00  0.00000000E+00  0.00000000E+00
  0.00000000E+00  0.00000000E+00  0.00000000E+00
  0.00000000E+00  0.00000000E+00  0.00000000E+00
  0.00000000E+00  0.00000000E+00  0.00000000E+00
  0.00000000E+00  0.00000000E+00  0.00000000E+00
  0.00000000E+00  0.00000000E+00  0.00000000E+00
  0.00000000E+00  0.00000000E+00  0.00000000E+00
  0.00000000E+00  0.00000000E+00  0.00000000E+00
  0.00000000E+00  0.00000000E+00  0.00000000E+00
  0.00000000E+00  0.00000000E+00  0.00000000E+00
  0.00000000E+00  0.00000000E+00  0.00000000E+00
  0.00000000E+00  0.00000000E+00  0.00000000E+00
  0.00000000E+00  0.00000000E+00  0.00000000E+00
  0.00000000E+00  0.00000000E+00  0.00000000E+00
  0.00000000E+00  0.00000000E+00  0.00000000E+00
  0.00000000E+00  0.00000000E+00  0.00000000E+00
  0.00000000E+00  0.00000000E+00  0.00000000E+00
  0.00000000E+00  0.00000000E+00  0.00000000E+00
  0.00000000E+00  0.00000000E+00  0.00000000E+00
  0.00000000E+00  0.00000000E+00  0.00000000E+00
  0.00000000E+00  0.00000000E+00  0.00000000E+00
  0.00000000E+00  0.00000000E+00  0.00000000E+00
  0.00000000E+00  0.00000000E+00  0.00000000E+00
  0.00000000E+00  0.00000000E+00  0.00000000E+00
  0.00000000E+00  0.00000000E+00  0.00000000E+00
  0.00000000E+00  0.00000000E+00  0.00000000E+00
  0.00000000E+00  0.00000000E+00  0.00000000E+00
  0.00000000E+00  0.00000000E+00  0.00000000E+00
  0.00000000E+00  0.00000000E+00  0.00000000E+00
  0.00000000E+00  0.00000000E+00  0.00000000E+00
  0.00000000E+00  0.00000000E+00  0.00000000E+00
  0.00000000E+00  0.00000000E+00  0.00000000E+00
  0.00000000E+00  0.00000000E+00  0.00000000E+00
  0.00000000E+00  0.00000000E+00  0.00000000E+00
  0.00000000E+00  0.00000000E+00  0.00000000E+00
  0.00000000E+00  0.00000000E+00  0.00000000E+00
  0.00000000E+00  0.00000000E+00  0.00000000E+00
  0.00000000E+00  0.00000000E+00  0.00000000E+00
  0.00000000E+00  0.00000000E+00  0.00000000E+00
  0.00000000E+00  0.00000000E+00  0.00000000E+00
  0.00000000E+00  0.00000000E+00  0.00000000E+00
  0.00000000E+00  0.00000000E+00  0.00000000E+00
  0.00000000E+00  0.00000000E+00  0.00000000E+00
  0.00000000E+00  0.00000000E+00  0.00000000E+00
  0.00000000E+00  0.00000000E+00  0.00000000E+00
  0.00000000E+00  0.00000000E+00  0.00000000E+00
  0.00000000E+00  0.00000000E+00  0.00000000E+00
  0.00000000E+00  0.00000000E+00  0.00000000E+00
  0.00000000E+00  0.00000000E+00  0.00000000E+00
  0.00000000E+00  0.00000000E+00  0.00000000E+00
  0.00000000E+00  0.00000000E+00  0.00000000E+00
  0.00000000E+00  0.00000000E+00  0.00000000E+00
  0.00000000E+00  0.00000000E+00  0.00000000E+00
  0.00000000E+00  0.00000000E+00  0.00000000E+00
  0.00000000E+00  0.00000000E+00  0.00000000E+00
  0.00000000E+00  0.00000000E+00  0.00000000E+00
  0.00000000E+00  0.00000000E+00  0.00000000E+00
  0.00000000E+00  0.00000000E+00  0.00000000E+00
  0.00000000E+00  0.00000000E+00  0.00000000E+00
  0.00000000E+00  0.00000000E+00  0.00000000E+00
  0.00000000E+00  0.00000000E+00  0.00000000E+00
