# Supplementary material for: Mechanisms for the formation of active sites in single-atom alloys
Source: Nanoscale. 2026 Apr 13;18(18):9709–22. doi: 10.1039/d5nr05517b (PMC13071885; doi:10.1039/d5nr05517b)
Supplement: NR-018-D5NR05517B-s001 [file NR-018-D5NR05517B-s001.tar › Mechanisms_SAA_formation/Ag_incorp_diff/step_attachment_energy/final_state/Zr/CONTCAR]

Ag Zr                                   
   1.0000000000000000     
     8.6592338850511457    0.0000000000000000    0.0000000000000000
    -2.8864112950170600   11.9009786483311490    0.0000000000000000
     0.0000000000000000    0.0000000000000000   26.8803708776347463
  Ag              Zr            
    75     1
Selective dynamics
Direct
  0.0588235294117680  0.6764705882352970  0.2790140074384269   F   F   F
  0.1960784313725483  0.0882352941176450  0.3158450061986855   F   F   F
  0.2941176470588260  0.8823529411764710  0.2974295068185526   F   F   F
  0.0000000000000000  0.5000000000000000  0.3526760049589512   F   F   F
  0.0980392156862777  0.2941176470588260  0.3342605055788184   F   F   F
  0.1372549019607874  0.9117647058823550  0.3895070037192099   F   F   F
  0.2352941176470580  0.7058823529411740  0.3710915043390841   F   F   F
  0.2745098039215677  0.3235294117647030  0.4263380024794756   F   F   F
  0.0392156862745097  0.1176470588235290  0.4079225030993427   F   F   F
  0.0785026105324952  0.7355665797347053  0.4623009634090995   T   T   T
  0.1764705882352970  0.5294117647058840  0.4447535018596085   F   F   F
  0.2153282638190338  0.1469501073588522  0.5005824317676344   T   T   T
  0.3134756221777474  0.9421531303272946  0.4820371964450518   T   T   T
  0.0202504581164260  0.5593707094680468  0.5368809539350204   T   T   T
  0.1180464484603136  0.3531177246580730  0.5186334552151067   T   T   T
  0.1567971467353046  0.9710296205650668  0.5759930772470691   T   T   T
  0.2536604546977370  0.7661609379856860  0.5547771006814824   T   T   T
  0.2951126862678889  0.3842113329490895  0.6107215864830479   T   T   T
  0.0585077711005334  0.1766021084449035  0.5928103553216812   T   T   T
  0.0996553304101855  0.7974630818513970  0.6505777624267510   T   T   T
  0.1963512730453073  0.5907520707369999  0.6285201427744495   T   T   T
  0.2355336058859681  0.2065285945829611  0.6843920486907163   T   T   T
  0.9986960338833777  0.0008469460874506  0.6697579901281377   T   T   T
  0.0380998780380761  0.6143316512818396  0.7189461723500545   T   T   T
  0.1364055723355400  0.4101063952540467  0.7027498843194221   T   T   T
  0.3921568627450966  0.6764705882352970  0.2790140074384269   F   F   F
  0.5294117647058840  0.0882352941176450  0.3158450061986855   F   F   F
  0.6274509803921546  0.8823529411764710  0.2974295068185526   F   F   F
  0.3333333333333357  0.5000000000000000  0.3526760049589512   F   F   F
  0.4313725490196063  0.2941176470588260  0.3342605055788184   F   F   F
  0.4705882352941160  0.9117647058823550  0.3895070037192099   F   F   F
  0.5686274509803937  0.7058823529411740  0.3710915043390841   F   F   F
  0.6078431372549034  0.3235294117647030  0.4263380024794756   F   F   F
  0.3725490196078454  0.1176470588235290  0.4079225030993427   F   F   F
  0.4120787335159051  0.7359413806225512  0.4630559639938919   T   T   T
  0.5098039215686256  0.5294117647058840  0.4447535018596085   F   F   F
  0.5490845106403326  0.1480468051533883  0.5001073146082122   T   T   T
  0.6473027080768250  0.9423453848202036  0.4814842621117515   T   T   T
  0.3531172574628741  0.5598976219875393  0.5368119065817212   T   T   T
  0.4509580455243184  0.3534234454409679  0.5187341202796755   T   T   T
  0.4906688804066936  0.9725046238084118  0.5739445688134360   T   T   T
  0.5889964028482495  0.7671184664768569  0.5550578025918895   T   T   T
  0.6273701570123923  0.3843028510383458  0.6107868834055206   T   T   T
  0.3923324205270593  0.1767586083185732  0.5926720495193363   T   T   T
  0.4256617805694725  0.7986010318894475  0.6473803331660742   T   T   T
  0.5308201013413675  0.5929268660599935  0.6282014203993033   T   T   T
  0.5696949549418205  0.2078930743967446  0.6848481895318882   T   T   T
  0.3359507260020395  0.0019244241808776  0.6693318572012568   T   T   T
  0.3705287484126499  0.6165854625911145  0.7193702004998818   T   T   T
  0.4702638385684930  0.4117784781275897  0.7030016761109166   T   T   T
  0.7254901960784323  0.6764705882352970  0.2790140074384269   F   F   F
  0.8627450980392126  0.0882352941176450  0.3158450061986855   F   F   F
  0.9607843137254903  0.8823529411764710  0.2974295068185526   F   F   F
  0.6666666666666643  0.5000000000000000  0.3526760049589512   F   F   F
  0.7647058823529420  0.2941176470588260  0.3342605055788184   F   F   F
  0.8039215686274517  0.9117647058823550  0.3895070037192099   F   F   F
  0.9019607843137223  0.7058823529411740  0.3710915043390841   F   F   F
  0.9411764705882391  0.3235294117647030  0.4263380024794756   F   F   F
  0.7058823529411740  0.1176470588235290  0.4079225030993427   F   F   F
  0.7453072553071884  0.7359834599718920  0.4630183727518419   T   T   T
  0.8431372549019613  0.5294117647058840  0.4447535018596085   F   F   F
  0.8828720083833788  0.1479838063109025  0.5001036272195077   T   T   T
  0.9811413559888029  0.9421336476569141  0.4819694204266655   T   T   T
  0.6868560404150360  0.5600078980696004  0.5368734750995119   T   T   T
  0.7844821227361317  0.3541969127320866  0.5183987388078222   T   T   T
  0.8243036126824133  0.9720803764913044  0.5739330683831549   T   T   T
  0.9241293213742067  0.7659172250889651  0.5546897423908931   T   T   T
  0.9611349349177978  0.3833827177702465  0.6105904606929643   T   T   T
  0.7260345363474890  0.1785166805356851  0.5918977389676727   T   T   T
  0.7739866118506107  0.7980886198214677  0.6472646370767378   T   T   T
  0.8644521756583297  0.5906193495805772  0.6284767756369241   T   T   T
  0.9018576699154185  0.2061648665143639  0.6850703755816251   T   T   T
  0.6680117731055589  0.0047217013000458  0.6673609424730280   T   T   T
  0.7068531960568396  0.6160190807778378  0.7194741274528621   T   T   T
  0.8039423498585022  0.4105366078057380  0.7029983377748037   T   T   T
  0.6078622274957940  0.8199397169085310  0.7320610804993554   T   T   T

  0.00000000E+00  0.00000000E+00  0.00000000E+00
  0.00000000E+00  0.00000000E+00  0.00000000E+00
  0.00000000E+00  0.00000000E+00  0.00000000E+00
  0.00000000E+00  0.00000000E+00  0.00000000E+00
  0.00000000E+00  0.00000000E+00  0.00000000E+00
  0.00000000E+00  0.00000000E+00  0.00000000E+00
  0.00000000E+00  0.00000000E+00  0.00000000E+00
  0.00000000E+00  0.00000000E+00  0.00000000E+00
  0.00000000E+00  0.00000000E+00  0.00000000E+00
  0.00000000E+00  0.00000000E+00  0.00000000E+00
  0.00000000E+00  0.00000000E+00  0.00000000E+00
  0.00000000E+00  0.00000000E+00  0.00000000E+00
  0.00000000E+00  0.00000000E+00  0.00000000E+00
  0.00000000E+00  0.00000000E+00  0.00000000E+00
  0.00000000E+00  0.00000000E+00  0.00000000E+00
  0.00000000E+00  0.00000000E+00  0.00000000E+00
  0.00000000E+00  0.00000000E+00  0.00000000E+00
  0.00000000E+00  0.00000000E+00  0.00000000E+00
  0.00000000E+00  0.00000000E+00  0.00000000E+00
  0.00000000E+00  0.00000000E+00  0.00000000E+00
  0.00000000E+00  0.00000000E+00  0.00000000E+00
  0.00000000E+00  0.00000000E+00  0.00000000E+00
  0.00000000E+00  0.00000000E+00  0.00000000E+00
  0.00000000E+00  0.00000000E+00  0.00000000E+00
  0.00000000E+00  0.00000000E+00  0.00000000E+00
  0.00000000E+00  0.00000000E+00  0.00000000E+00
  0.00000000E+00  0.00000000E+00  0.00000000E+00
  0.00000000E+00  0.00000000E+00  0.00000000E+00
  0.00000000E+00  0.00000000E+00  0.00000000E+00
  0.00000000E+00  0.00000000E+00  0.00000000E+00
  0.00000000E+00  0.00000000E+00  0.00000000E+00
  0.00000000E+00  0.00000000E+00  0.00000000E+00
  0.00000000E+00  0.00000000E+00  0.00000000E+00
  0.00000000E+00  0.00000000E+00  0.00000000E+00
  0.00000000E+00  0.00000000E+00  0.00000000E+00
  0.00000000E+00  0.00000000E+00  0.00000000E+00
  0.00000000E+00  0.00000000E+00  0.00000000E+00
  0.00000000E+00  0.00000000E+00  0.00000000E+00
  0.00000000E+00  0.00000000E+00  0.00000000E+00
  0.00000000E+00  0.00000000E+00  0.00000000E+00
  0.00000000E+00  0.00000000E+00  0.00000000E+00
  0.00000000E+00  0.00000000E+00  0.00000000E+00
  0.00000000E+00  0.00000000E+00  0.00000000E+00
  0.00000000E+00  0.00000000E+00  0.00000000E+00
  0.00000000E+00  0.00000000E+00  0.00000000E+00
  0.00000000E+00  0.00000000E+00  0.00000000E+00
  0.00000000E+00  0.00000000E+00  0.00000000E+00
  0.00000000E+00  0.00000000E+00  0.00000000E+00
  0.00000000E+00  0.00000000E+00  0.00000000E+00
  0.00000000E+00  0.00000000E+00  0.00000000E+00
  0.00000000E+00  0.00000000E+00  0.00000000E+00
  0.00000000E+00  0.00000000E+00  0.00000000E+00
  0.00000000E+00  0.00000000E+00  0.00000000E+00
  0.00000000E+00  0.00000000E+00  0.00000000E+00
  0.00000000E+00  0.00000000E+00  0.00000000E+00
  0.00000000E+00  0.00000000E+00  0.00000000E+00
  0.00000000E+00  0.00000000E+00  0.00000000E+00
  0.00000000E+00  0.00000000E+00  0.00000000E+00
  0.00000000E+00  0.00000000E+00  0.00000000E+00
  0.00000000E+00  0.00000000E+00  0.00000000E+00
  0.00000000E+00  0.00000000E+00  0.00000000E+00
  0.00000000E+00  0.00000000E+00  0.00000000E+00
  0.00000000E+00  0.00000000E+00  0.00000000E+00
  0.00000000E+00  0.00000000E+00  0.00000000E+00
  0.00000000E+00  0.00000000E+00  0.00000000E+00
  0.00000000E+00  0.00000000E+00  0.00000000E+00
  0.00000000E+00  0.00000000E+00  0.00000000E+00
  0.00000000E+00  0.00000000E+00  0.00000000E+00
  0.00000000E+00  0.00000000E+00  0.00000000E+00
  0.00000000E+00  0.00000000E+00  0.00000000E+00
  0.00000000E+00  0.00000000E+00  0.00000000E+00
  0.00000000E+00  0.00000000E+00  0.00000000E+00
  0.00000000E+00  0.00000000E+00  0.00000000E+00
  0.00000000E+00  0.00000000E+00  0.00000000E+00
  0.00000000E+00  0.00000000E+00  0.00000000E+00
  0.00000000E+00  0.00000000E+00  0.00000000E+00
