# Supplementary material for: Mechanisms for the formation of active sites in single-atom alloys
Source: Nanoscale. 2026 Apr 13;18(18):9709–22. doi: 10.1039/d5nr05517b (PMC13071885; doi:10.1039/d5nr05517b)
Supplement: NR-018-D5NR05517B-s001 [file NR-018-D5NR05517B-s001.tar › Mechanisms_SAA_formation/Ag_incorp_diff/step_attachment_energy/final_state/Y/CONTCAR]

Ag Y                                    
   1.0000000000000000     
     8.6592338850511457    0.0000000000000000    0.0000000000000000
    -2.8864112950170600   11.9009786483311490    0.0000000000000000
     0.0000000000000000    0.0000000000000000   26.8803708776347463
  Ag              Y             
    75     1
Selective dynamics
Direct
  0.0588235294117680  0.6764705882352970  0.2790140074384269   F   F   F
  0.1960784313725483  0.0882352941176450  0.3158450061986855   F   F   F
  0.2941176470588260  0.8823529411764710  0.2974295068185526   F   F   F
  0.0000000000000000  0.5000000000000000  0.3526760049589512   F   F   F
  0.0980392156862777  0.2941176470588260  0.3342605055788184   F   F   F
  0.1372549019607874  0.9117647058823550  0.3895070037192099   F   F   F
  0.2352941176470580  0.7058823529411740  0.3710915043390841   F   F   F
  0.2745098039215677  0.3235294117647030  0.4263380024794756   F   F   F
  0.0392156862745097  0.1176470588235290  0.4079225030993427   F   F   F
  0.0785831591448363  0.7355373420846540  0.4625303788005238   T   T   T
  0.1764705882352970  0.5294117647058840  0.4447535018596085   F   F   F
  0.2154960955312531  0.1470486104442000  0.5006516459728876   T   T   T
  0.3133961826965865  0.9420993811996587  0.4820134609684926   T   T   T
  0.0201120923060848  0.5594867272222801  0.5369735765629858   T   T   T
  0.1180216293476191  0.3531913282857002  0.5186568827831390   T   T   T
  0.1569363758832992  0.9709274935365838  0.5760415479949053   T   T   T
  0.2538820839798695  0.7660248034933163  0.5550555714909913   T   T   T
  0.2943835712979123  0.3835556450401145  0.6107784268663699   T   T   T
  0.0583718044611226  0.1766394197251639  0.5928212283257807   T   T   T
  0.0991672763918368  0.7976866922285982  0.6510034179072075   T   T   T
  0.1960009693512552  0.5908350146247972  0.6286644265436452   T   T   T
  0.2351956334480600  0.2058592688417529  0.6846846137803227   T   T   T
  0.9981834591896029  0.0008232471768965  0.6696033393840043   T   T   T
  0.0377303729411375  0.6144328131147241  0.7189752077584023   T   T   T
  0.1361509098782425  0.4097205891753507  0.7029677328040755   T   T   T
  0.3921568627450966  0.6764705882352970  0.2790140074384269   F   F   F
  0.5294117647058840  0.0882352941176450  0.3158450061986855   F   F   F
  0.6274509803921546  0.8823529411764710  0.2974295068185526   F   F   F
  0.3333333333333357  0.5000000000000000  0.3526760049589512   F   F   F
  0.4313725490196063  0.2941176470588260  0.3342605055788184   F   F   F
  0.4705882352941160  0.9117647058823550  0.3895070037192099   F   F   F
  0.5686274509803937  0.7058823529411740  0.3710915043390841   F   F   F
  0.6078431372549034  0.3235294117647030  0.4263380024794756   F   F   F
  0.3725490196078454  0.1176470588235290  0.4079225030993427   F   F   F
  0.4121317965836207  0.7359533582996625  0.4631542867903513   T   T   T
  0.5098039215686256  0.5294117647058840  0.4447535018596085   F   F   F
  0.5490391588559158  0.1480467707965491  0.4999968424972562   T   T   T
  0.6473849662536272  0.9422537178474849  0.4814915859654617   T   T   T
  0.3528449263948937  0.5596977334259071  0.5368690952772832   T   T   T
  0.4510602330415098  0.3534363678113214  0.5187789254936687   T   T   T
  0.4901518305139351  0.9722118604583764  0.5737407625508897   T   T   T
  0.5889952400762593  0.7668962037331178  0.5553047636870073   T   T   T
  0.6273017702840277  0.3840868544180905  0.6108288101114366   T   T   T
  0.3922958876048865  0.1765973652822410  0.5928151712624197   T   T   T
  0.4271223065351060  0.7980761081868241  0.6478754572692437   T   T   T
  0.5299956565689559  0.5918568744367469  0.6281045607572247   T   T   T
  0.5695146186562756  0.2071404615888466  0.6851749545931772   T   T   T
  0.3362894076157064  0.0012669978439864  0.6696035462889504   T   T   T
  0.3706762458251473  0.6153822531229567  0.7192786493144371   T   T   T
  0.4697729052930040  0.4105756218286809  0.7030265865348631   T   T   T
  0.7254901960784323  0.6764705882352970  0.2790140074384269   F   F   F
  0.8627450980392126  0.0882352941176450  0.3158450061986855   F   F   F
  0.9607843137254903  0.8823529411764710  0.2974295068185526   F   F   F
  0.6666666666666643  0.5000000000000000  0.3526760049589512   F   F   F
  0.7647058823529420  0.2941176470588260  0.3342605055788184   F   F   F
  0.8039215686274517  0.9117647058823550  0.3895070037192099   F   F   F
  0.9019607843137223  0.7058823529411740  0.3710915043390841   F   F   F
  0.9411764705882391  0.3235294117647030  0.4263380024794756   F   F   F
  0.7058823529411740  0.1176470588235290  0.4079225030993427   F   F   F
  0.7455158225302276  0.7360345303736031  0.4631372279786164   T   T   T
  0.8431372549019613  0.5294117647058840  0.4447535018596085   F   F   F
  0.8830230908152223  0.1480729123344276  0.4999856507524839   T   T   T
  0.9812984809875808  0.9420000254222111  0.4819774493606516   T   T   T
  0.6869755764010306  0.5599913552600557  0.5369035444536119   T   T   T
  0.7846080022062352  0.3544258933601683  0.5183262947238363   T   T   T
  0.8246274446994371  0.9720049763992821  0.5737174537395627   T   T   T
  0.9237274527819405  0.7659281201226360  0.5551583691227647   T   T   T
  0.9610693856036496  0.3835848865379366  0.6107100040550091   T   T   T
  0.7262896966758129  0.1792796295450838  0.5914866286446301   T   T   T
  0.7706444869272199  0.7980633470516849  0.6480173564437562   T   T   T
  0.8638650165164238  0.5909583682663472  0.6287314977623527   T   T   T
  0.9019447675340531  0.2062119588501732  0.6852695221940232   T   T   T
  0.6687547800588568  0.0061025308793607  0.6656551501448246   T   T   T
  0.7049075199207380  0.6157104907574941  0.7195427261262363   T   T   T
  0.8034596507641493  0.4104279007902523  0.7030241126952617   T   T   T
  0.6085656375733648  0.8302770358662795  0.7390743932795105   T   T   T

  0.00000000E+00  0.00000000E+00  0.00000000E+00
  0.00000000E+00  0.00000000E+00  0.00000000E+00
  0.00000000E+00  0.00000000E+00  0.00000000E+00
  0.00000000E+00  0.00000000E+00  0.00000000E+00
  0.00000000E+00  0.00000000E+00  0.00000000E+00
  0.00000000E+00  0.00000000E+00  0.00000000E+00
  0.00000000E+00  0.00000000E+00  0.00000000E+00
  0.00000000E+00  0.00000000E+00  0.00000000E+00
  0.00000000E+00  0.00000000E+00  0.00000000E+00
  0.00000000E+00  0.00000000E+00  0.00000000E+00
  0.00000000E+00  0.00000000E+00  0.00000000E+00
  0.00000000E+00  0.00000000E+00  0.00000000E+00
  0.00000000E+00  0.00000000E+00  0.00000000E+00
  0.00000000E+00  0.00000000E+00  0.00000000E+00
  0.00000000E+00  0.00000000E+00  0.00000000E+00
  0.00000000E+00  0.00000000E+00  0.00000000E+00
  0.00000000E+00  0.00000000E+00  0.00000000E+00
  0.00000000E+00  0.00000000E+00  0.00000000E+00
  0.00000000E+00  0.00000000E+00  0.00000000E+00
  0.00000000E+00  0.00000000E+00  0.00000000E+00
  0.00000000E+00  0.00000000E+00  0.00000000E+00
  0.00000000E+00  0.00000000E+00  0.00000000E+00
  0.00000000E+00  0.00000000E+00  0.00000000E+00
  0.00000000E+00  0.00000000E+00  0.00000000E+00
  0.00000000E+00  0.00000000E+00  0.00000000E+00
  0.00000000E+00  0.00000000E+00  0.00000000E+00
  0.00000000E+00  0.00000000E+00  0.00000000E+00
  0.00000000E+00  0.00000000E+00  0.00000000E+00
  0.00000000E+00  0.00000000E+00  0.00000000E+00
  0.00000000E+00  0.00000000E+00  0.00000000E+00
  0.00000000E+00  0.00000000E+00  0.00000000E+00
  0.00000000E+00  0.00000000E+00  0.00000000E+00
  0.00000000E+00  0.00000000E+00  0.00000000E+00
  0.00000000E+00  0.00000000E+00  0.00000000E+00
  0.00000000E+00  0.00000000E+00  0.00000000E+00
  0.00000000E+00  0.00000000E+00  0.00000000E+00
  0.00000000E+00  0.00000000E+00  0.00000000E+00
  0.00000000E+00  0.00000000E+00  0.00000000E+00
  0.00000000E+00  0.00000000E+00  0.00000000E+00
  0.00000000E+00  0.00000000E+00  0.00000000E+00
  0.00000000E+00  0.00000000E+00  0.00000000E+00
  0.00000000E+00  0.00000000E+00  0.00000000E+00
  0.00000000E+00  0.00000000E+00  0.00000000E+00
  0.00000000E+00  0.00000000E+00  0.00000000E+00
  0.00000000E+00  0.00000000E+00  0.00000000E+00
  0.00000000E+00  0.00000000E+00  0.00000000E+00
  0.00000000E+00  0.00000000E+00  0.00000000E+00
  0.00000000E+00  0.00000000E+00  0.00000000E+00
  0.00000000E+00  0.00000000E+00  0.00000000E+00
  0.00000000E+00  0.00000000E+00  0.00000000E+00
  0.00000000E+00  0.00000000E+00  0.00000000E+00
  0.00000000E+00  0.00000000E+00  0.00000000E+00
  0.00000000E+00  0.00000000E+00  0.00000000E+00
  0.00000000E+00  0.00000000E+00  0.00000000E+00
  0.00000000E+00  0.00000000E+00  0.00000000E+00
  0.00000000E+00  0.00000000E+00  0.00000000E+00
  0.00000000E+00  0.00000000E+00  0.00000000E+00
  0.00000000E+00  0.00000000E+00  0.00000000E+00
  0.00000000E+00  0.00000000E+00  0.00000000E+00
  0.00000000E+00  0.00000000E+00  0.00000000E+00
  0.00000000E+00  0.00000000E+00  0.00000000E+00
  0.00000000E+00  0.00000000E+00  0.00000000E+00
  0.00000000E+00  0.00000000E+00  0.00000000E+00
  0.00000000E+00  0.00000000E+00  0.00000000E+00
  0.00000000E+00  0.00000000E+00  0.00000000E+00
  0.00000000E+00  0.00000000E+00  0.00000000E+00
  0.00000000E+00  0.00000000E+00  0.00000000E+00
  0.00000000E+00  0.00000000E+00  0.00000000E+00
  0.00000000E+00  0.00000000E+00  0.00000000E+00
  0.00000000E+00  0.00000000E+00  0.00000000E+00
  0.00000000E+00  0.00000000E+00  0.00000000E+00
  0.00000000E+00  0.00000000E+00  0.00000000E+00
  0.00000000E+00  0.00000000E+00  0.00000000E+00
  0.00000000E+00  0.00000000E+00  0.00000000E+00
  0.00000000E+00  0.00000000E+00  0.00000000E+00
  0.00000000E+00  0.00000000E+00  0.00000000E+00
