# Supplementary material for: Mechanisms for the formation of active sites in single-atom alloys
Source: Nanoscale. 2026 Apr 13;18(18):9709–22. doi: 10.1039/d5nr05517b (PMC13071885; doi:10.1039/d5nr05517b)
Supplement: NR-018-D5NR05517B-s001 [file NR-018-D5NR05517B-s001.tar › Mechanisms_SAA_formation/Ag_incorp_diff/step_attachment_energy/final_state/Tc/CONTCAR]

Ag Tc                                   
   1.0000000000000000     
     8.6592338850511457    0.0000000000000000    0.0000000000000000
    -2.8864112950170600   11.9009786483311490    0.0000000000000000
     0.0000000000000000    0.0000000000000000   26.8803708776347463
  Ag              Tc            
    75     1
Selective dynamics
Direct
  0.0588235294117680  0.6764705882352970  0.2790140074384269   F   F   F
  0.1960784313725483  0.0882352941176450  0.3158450061986855   F   F   F
  0.2941176470588260  0.8823529411764710  0.2974295068185526   F   F   F
  0.0000000000000000  0.5000000000000000  0.3526760049589512   F   F   F
  0.0980392156862777  0.2941176470588260  0.3342605055788184   F   F   F
  0.1372549019607874  0.9117647058823550  0.3895070037192099   F   F   F
  0.2352941176470580  0.7058823529411740  0.3710915043390841   F   F   F
  0.2745098039215677  0.3235294117647030  0.4263380024794756   F   F   F
  0.0392156862745097  0.1176470588235290  0.4079225030993427   F   F   F
  0.0785364132251007  0.7357270717776958  0.4624669317329246   T   T   T
  0.1764705882352970  0.5294117647058840  0.4447535018596085   F   F   F
  0.2156694426735841  0.1474142923403044  0.5006268503500373   T   T   T
  0.3136674992147016  0.9425962281819880  0.4820276729447900   T   T   T
  0.0198905724816827  0.5597736489028633  0.5367798819538196   T   T   T
  0.1181864099034324  0.3534859966853458  0.5186779570795744   T   T   T
  0.1567440777830710  0.9716160694193063  0.5756758407264588   T   T   T
  0.2540731589338808  0.7668541924661634  0.5546715324022452   T   T   T
  0.2957892069905595  0.3855563424785285  0.6108308357180534   T   T   T
  0.0590089050501758  0.1777132901872711  0.5928334142750618   T   T   T
  0.0996403902302676  0.7981221225684657  0.6496589945134660   T   T   T
  0.1962603343437498  0.5915155158656874  0.6283064056476491   T   T   T
  0.2358749803265508  0.2083827222906575  0.6847131069874528   T   T   T
  0.0005548279612635  0.0027894846553867  0.6687418207427984   T   T   T
  0.0381159664335192  0.6146344533150060  0.7189153142159396   T   T   T
  0.1372041136321715  0.4116619495408831  0.7026775772834600   T   T   T
  0.3921568627450966  0.6764705882352970  0.2790140074384269   F   F   F
  0.5294117647058840  0.0882352941176450  0.3158450061986855   F   F   F
  0.6274509803921546  0.8823529411764710  0.2974295068185526   F   F   F
  0.3333333333333357  0.5000000000000000  0.3526760049589512   F   F   F
  0.4313725490196063  0.2941176470588260  0.3342605055788184   F   F   F
  0.4705882352941160  0.9117647058823550  0.3895070037192099   F   F   F
  0.5686274509803937  0.7058823529411740  0.3710915043390841   F   F   F
  0.6078431372549034  0.3235294117647030  0.4263380024794756   F   F   F
  0.3725490196078454  0.1176470588235290  0.4079225030993427   F   F   F
  0.4120152010394493  0.7358887502987124  0.4628737161757528   T   T   T
  0.5098039215686256  0.5294117647058840  0.4447535018596085   F   F   F
  0.5492417545400667  0.1483645334858954  0.5004009945424086   T   T   T
  0.6474147975061409  0.9427035071808494  0.4816320039172575   T   T   T
  0.3536099834815586  0.5606779251415093  0.5371596199372847   T   T   T
  0.4509456623934356  0.3538471990198401  0.5188159616758893   T   T   T
  0.4906360577856511  0.9731760092898961  0.5743201397705490   T   T   T
  0.5888473091012723  0.7676200975544107  0.5548256272098701   T   T   T
  0.6276361316440552  0.3853773380884501  0.6109021411844104   T   T   T
  0.3924115696326289  0.1780619530596706  0.5928055226736622   T   T   T
  0.4238029213613621  0.7994099780592248  0.6464549261721022   T   T   T
  0.5316728466263975  0.5953543659111460  0.6289230785781603   T   T   T
  0.5699214122865672  0.2084422781706761  0.6847154451167931   T   T   T
  0.3350106951040807  0.0036570090888686  0.6685457247016858   T   T   T
  0.3685497212835043  0.6190638019926343  0.7188771958790801   T   T   T
  0.4711630032230986  0.4141202868553838  0.7030529161370322   T   T   T
  0.7254901960784323  0.6764705882352970  0.2790140074384269   F   F   F
  0.8627450980392126  0.0882352941176450  0.3158450061986855   F   F   F
  0.9607843137254903  0.8823529411764710  0.2974295068185526   F   F   F
  0.6666666666666643  0.5000000000000000  0.3526760049589512   F   F   F
  0.7647058823529420  0.2941176470588260  0.3342605055788184   F   F   F
  0.8039215686274517  0.9117647058823550  0.3895070037192099   F   F   F
  0.9019607843137223  0.7058823529411740  0.3710915043390841   F   F   F
  0.9411764705882391  0.3235294117647030  0.4263380024794756   F   F   F
  0.7058823529411740  0.1176470588235290  0.4079225030993427   F   F   F
  0.7452250604777809  0.7359243305388392  0.4628493354690221   T   T   T
  0.8431372549019613  0.5294117647058840  0.4447535018596085   F   F   F
  0.8824873740034973  0.1481504670435664  0.5003853359077092   T   T   T
  0.9811765350272982  0.9424631351859648  0.4820080578246548   T   T   T
  0.6862445478973027  0.5606345501953844  0.5371480873420051   T   T   T
  0.7840938140381485  0.3538793100231222  0.5186943560148509   T   T   T
  0.8240384602380018  0.9729933936561794  0.5743234826933109   T   T   T
  0.9233963328770749  0.7664771405411090  0.5546067859313610   T   T   T
  0.9610903152266080  0.3838032328242899  0.6105800091048837   T   T   T
  0.7252857802026678  0.1774533049354645  0.5928938019205576   T   T   T
  0.7760992724518622  0.7991921508346834  0.6464052202066100   T   T   T
  0.8647564966919012  0.5912959590148246  0.6282942345404379   T   T   T
  0.9011109290646577  0.2066279692126221  0.6848246509028056   T   T   T
  0.6661474711709600  0.0008936725576240  0.6695077565175699   T   T   T
  0.7102145589374064  0.6185607589746797  0.7190699878585028   T   T   T
  0.8035438774132350  0.4120190260848323  0.7029253963977131   T   T   T
  0.6034909459312584  0.8084892193132304  0.7259281925563094   T   T   T

  0.00000000E+00  0.00000000E+00  0.00000000E+00
  0.00000000E+00  0.00000000E+00  0.00000000E+00
  0.00000000E+00  0.00000000E+00  0.00000000E+00
  0.00000000E+00  0.00000000E+00  0.00000000E+00
  0.00000000E+00  0.00000000E+00  0.00000000E+00
  0.00000000E+00  0.00000000E+00  0.00000000E+00
  0.00000000E+00  0.00000000E+00  0.00000000E+00
  0.00000000E+00  0.00000000E+00  0.00000000E+00
  0.00000000E+00  0.00000000E+00  0.00000000E+00
  0.00000000E+00  0.00000000E+00  0.00000000E+00
  0.00000000E+00  0.00000000E+00  0.00000000E+00
  0.00000000E+00  0.00000000E+00  0.00000000E+00
  0.00000000E+00  0.00000000E+00  0.00000000E+00
  0.00000000E+00  0.00000000E+00  0.00000000E+00
  0.00000000E+00  0.00000000E+00  0.00000000E+00
  0.00000000E+00  0.00000000E+00  0.00000000E+00
  0.00000000E+00  0.00000000E+00  0.00000000E+00
  0.00000000E+00  0.00000000E+00  0.00000000E+00
  0.00000000E+00  0.00000000E+00  0.00000000E+00
  0.00000000E+00  0.00000000E+00  0.00000000E+00
  0.00000000E+00  0.00000000E+00  0.00000000E+00
  0.00000000E+00  0.00000000E+00  0.00000000E+00
  0.00000000E+00  0.00000000E+00  0.00000000E+00
  0.00000000E+00  0.00000000E+00  0.00000000E+00
  0.00000000E+00  0.00000000E+00  0.00000000E+00
  0.00000000E+00  0.00000000E+00  0.00000000E+00
  0.00000000E+00  0.00000000E+00  0.00000000E+00
  0.00000000E+00  0.00000000E+00  0.00000000E+00
  0.00000000E+00  0.00000000E+00  0.00000000E+00
  0.00000000E+00  0.00000000E+00  0.00000000E+00
  0.00000000E+00  0.00000000E+00  0.00000000E+00
  0.00000000E+00  0.00000000E+00  0.00000000E+00
  0.00000000E+00  0.00000000E+00  0.00000000E+00
  0.00000000E+00  0.00000000E+00  0.00000000E+00
  0.00000000E+00  0.00000000E+00  0.00000000E+00
  0.00000000E+00  0.00000000E+00  0.00000000E+00
  0.00000000E+00  0.00000000E+00  0.00000000E+00
  0.00000000E+00  0.00000000E+00  0.00000000E+00
  0.00000000E+00  0.00000000E+00  0.00000000E+00
  0.00000000E+00  0.00000000E+00  0.00000000E+00
  0.00000000E+00  0.00000000E+00  0.00000000E+00
  0.00000000E+00  0.00000000E+00  0.00000000E+00
  0.00000000E+00  0.00000000E+00  0.00000000E+00
  0.00000000E+00  0.00000000E+00  0.00000000E+00
  0.00000000E+00  0.00000000E+00  0.00000000E+00
  0.00000000E+00  0.00000000E+00  0.00000000E+00
  0.00000000E+00  0.00000000E+00  0.00000000E+00
  0.00000000E+00  0.00000000E+00  0.00000000E+00
  0.00000000E+00  0.00000000E+00  0.00000000E+00
  0.00000000E+00  0.00000000E+00  0.00000000E+00
  0.00000000E+00  0.00000000E+00  0.00000000E+00
  0.00000000E+00  0.00000000E+00  0.00000000E+00
  0.00000000E+00  0.00000000E+00  0.00000000E+00
  0.00000000E+00  0.00000000E+00  0.00000000E+00
  0.00000000E+00  0.00000000E+00  0.00000000E+00
  0.00000000E+00  0.00000000E+00  0.00000000E+00
  0.00000000E+00  0.00000000E+00  0.00000000E+00
  0.00000000E+00  0.00000000E+00  0.00000000E+00
  0.00000000E+00  0.00000000E+00  0.00000000E+00
  0.00000000E+00  0.00000000E+00  0.00000000E+00
  0.00000000E+00  0.00000000E+00  0.00000000E+00
  0.00000000E+00  0.00000000E+00  0.00000000E+00
  0.00000000E+00  0.00000000E+00  0.00000000E+00
  0.00000000E+00  0.00000000E+00  0.00000000E+00
  0.00000000E+00  0.00000000E+00  0.00000000E+00
  0.00000000E+00  0.00000000E+00  0.00000000E+00
  0.00000000E+00  0.00000000E+00  0.00000000E+00
  0.00000000E+00  0.00000000E+00  0.00000000E+00
  0.00000000E+00  0.00000000E+00  0.00000000E+00
  0.00000000E+00  0.00000000E+00  0.00000000E+00
  0.00000000E+00  0.00000000E+00  0.00000000E+00
  0.00000000E+00  0.00000000E+00  0.00000000E+00
  0.00000000E+00  0.00000000E+00  0.00000000E+00
  0.00000000E+00  0.00000000E+00  0.00000000E+00
  0.00000000E+00  0.00000000E+00  0.00000000E+00
  0.00000000E+00  0.00000000E+00  0.00000000E+00
