# Supplementary material for: Mechanisms for the formation of active sites in single-atom alloys
Source: Nanoscale. 2026 Apr 13;18(18):9709–22. doi: 10.1039/d5nr05517b (PMC13071885; doi:10.1039/d5nr05517b)
Supplement: NR-018-D5NR05517B-s001 [file NR-018-D5NR05517B-s001.tar › Mechanisms_SAA_formation/Ag_incorp_diff/step_attachment_energy/final_state/Nb/CONTCAR]

Ag Nb                                   
   1.0000000000000000     
     8.6592338850511457    0.0000000000000000    0.0000000000000000
    -2.8864112950170600   11.9009786483311490    0.0000000000000000
     0.0000000000000000    0.0000000000000000   26.8803708776347463
  Ag              Nb            
    75     1
Selective dynamics
Direct
  0.0588235294117680  0.6764705882352970  0.2790140074384269   F   F   F
  0.1960784313725483  0.0882352941176450  0.3158450061986855   F   F   F
  0.2941176470588260  0.8823529411764710  0.2974295068185526   F   F   F
  0.0000000000000000  0.5000000000000000  0.3526760049589512   F   F   F
  0.0980392156862777  0.2941176470588260  0.3342605055788184   F   F   F
  0.1372549019607874  0.9117647058823550  0.3895070037192099   F   F   F
  0.2352941176470580  0.7058823529411740  0.3710915043390841   F   F   F
  0.2745098039215677  0.3235294117647030  0.4263380024794756   F   F   F
  0.0392156862745097  0.1176470588235290  0.4079225030993427   F   F   F
  0.0785411366702500  0.7356478592353768  0.4623258061298349   T   T   T
  0.1764705882352970  0.5294117647058840  0.4447535018596085   F   F   F
  0.2153441611671449  0.1470970075353056  0.5006475699739130   T   T   T
  0.3134631576792666  0.9423840638487313  0.4821044471183714   T   T   T
  0.0200754098854428  0.5595701970714848  0.5368043043497311   T   T   T
  0.1181071004958300  0.3532401630641726  0.5187234778198742   T   T   T
  0.1565547589246940  0.9713015047945704  0.5760102687083204   T   T   T
  0.2537084217293477  0.7665222118783017  0.5547317493125078   T   T   T
  0.2955252821968069  0.3848511710557960  0.6108150008867443   T   T   T
  0.0585780955590067  0.1769451327717958  0.5929058706649394   T   T   T
  0.0995607296829129  0.7975606506822994  0.6500954887106033   T   T   T
  0.1962918896517529  0.5909478387425890  0.6284235847558887   T   T   T
  0.2356059735552218  0.2072207777427925  0.6845234175949320   T   T   T
  0.9991911823997390  0.0013966367247732  0.6695640930002655   T   T   T
  0.0383724901222960  0.6146168637310090  0.7190717770945810   T   T   T
  0.1367163185430083  0.4107117896173952  0.7027366407977400   T   T   T
  0.3921568627450966  0.6764705882352970  0.2790140074384269   F   F   F
  0.5294117647058840  0.0882352941176450  0.3158450061986855   F   F   F
  0.6274509803921546  0.8823529411764710  0.2974295068185526   F   F   F
  0.3333333333333357  0.5000000000000000  0.3526760049589512   F   F   F
  0.4313725490196063  0.2941176470588260  0.3342605055788184   F   F   F
  0.4705882352941160  0.9117647058823550  0.3895070037192099   F   F   F
  0.5686274509803937  0.7058823529411740  0.3710915043390841   F   F   F
  0.6078431372549034  0.3235294117647030  0.4263380024794756   F   F   F
  0.3725490196078454  0.1176470588235290  0.4079225030993427   F   F   F
  0.4120743254328203  0.7359791596255580  0.4630306934544432   T   T   T
  0.5098039215686256  0.5294117647058840  0.4447535018596085   F   F   F
  0.5491622906893422  0.1481643895335061  0.5003299730426752   T   T   T
  0.6472492302219574  0.9426732870989044  0.4816333568197666   T   T   T
  0.3533877153922116  0.5601986843726552  0.5369664483788199   T   T   T
  0.4509104292570162  0.3535371373701905  0.5188034190100367   T   T   T
  0.4906297791574599  0.9729547096749178  0.5742554205997900   T   T   T
  0.5888172175824240  0.7674263671147068  0.5549552279805645   T   T   T
  0.6274624179402364  0.3847904222293874  0.6108714395619058   T   T   T
  0.3922300039301972  0.1772434602402753  0.5927630716296847   T   T   T
  0.4242865547258471  0.7991213181153711  0.6470108502216700   T   T   T
  0.5313624255732264  0.5940464018668344  0.6285438228678257   T   T   T
  0.5697155251868247  0.2083427968230565  0.6848385273391655   T   T   T
  0.3352200033418451  0.0026879237759536  0.6691078686644049   T   T   T
  0.3698598308981926  0.6177206610132571  0.7192845041585730   T   T   T
  0.4706165659123623  0.4127961806913776  0.7031011515917072   T   T   T
  0.7254901960784323  0.6764705882352970  0.2790140074384269   F   F   F
  0.8627450980392126  0.0882352941176450  0.3158450061986855   F   F   F
  0.9607843137254903  0.8823529411764710  0.2974295068185526   F   F   F
  0.6666666666666643  0.5000000000000000  0.3526760049589512   F   F   F
  0.7647058823529420  0.2941176470588260  0.3342605055788184   F   F   F
  0.8039215686274517  0.9117647058823550  0.3895070037192099   F   F   F
  0.9019607843137223  0.7058823529411740  0.3710915043390841   F   F   F
  0.9411764705882391  0.3235294117647030  0.4263380024794756   F   F   F
  0.7058823529411740  0.1176470588235290  0.4079225030993427   F   F   F
  0.7452759855134181  0.7360770923666382  0.4629683192525404   T   T   T
  0.8431372549019613  0.5294117647058840  0.4447535018596085   F   F   F
  0.8825702974823628  0.1480647193392812  0.5002958041745804   T   T   T
  0.9810354018409948  0.9424032572931158  0.4820296832778190   T   T   T
  0.6865895179933742  0.5602675893342105  0.5369893149004727   T   T   T
  0.7843736171361835  0.3540998779812157  0.5185525099873268   T   T   T
  0.8240255461945878  0.9724281424675134  0.5741934671170498   T   T   T
  0.9239963279754688  0.7661907588534739  0.5545546873555216   T   T   T
  0.9612702588131936  0.3835593605440705  0.6106155223360906   T   T   T
  0.7257340636160001  0.1781872724235062  0.5923727178347397   T   T   T
  0.7753913668985457  0.7984571755521472  0.6467141227385045   T   T   T
  0.8648119395923267  0.5907371324447507  0.6283722512675057   T   T   T
  0.9013999908136664  0.2062962173204074  0.6850412736749323   T   T   T
  0.6671225228039811  0.0032201810128365  0.6684985669533681   T   T   T
  0.7089535854535016  0.6170796687883446  0.7193417058266985   T   T   T
  0.8040627382822655  0.4110406486999373  0.7030480784277494   T   T   T
  0.6061718467977280  0.8141360239075882  0.7285404138644084   T   T   T

  0.00000000E+00  0.00000000E+00  0.00000000E+00
  0.00000000E+00  0.00000000E+00  0.00000000E+00
  0.00000000E+00  0.00000000E+00  0.00000000E+00
  0.00000000E+00  0.00000000E+00  0.00000000E+00
  0.00000000E+00  0.00000000E+00  0.00000000E+00
  0.00000000E+00  0.00000000E+00  0.00000000E+00
  0.00000000E+00  0.00000000E+00  0.00000000E+00
  0.00000000E+00  0.00000000E+00  0.00000000E+00
  0.00000000E+00  0.00000000E+00  0.00000000E+00
  0.00000000E+00  0.00000000E+00  0.00000000E+00
  0.00000000E+00  0.00000000E+00  0.00000000E+00
  0.00000000E+00  0.00000000E+00  0.00000000E+00
  0.00000000E+00  0.00000000E+00  0.00000000E+00
  0.00000000E+00  0.00000000E+00  0.00000000E+00
  0.00000000E+00  0.00000000E+00  0.00000000E+00
  0.00000000E+00  0.00000000E+00  0.00000000E+00
  0.00000000E+00  0.00000000E+00  0.00000000E+00
  0.00000000E+00  0.00000000E+00  0.00000000E+00
  0.00000000E+00  0.00000000E+00  0.00000000E+00
  0.00000000E+00  0.00000000E+00  0.00000000E+00
  0.00000000E+00  0.00000000E+00  0.00000000E+00
  0.00000000E+00  0.00000000E+00  0.00000000E+00
  0.00000000E+00  0.00000000E+00  0.00000000E+00
  0.00000000E+00  0.00000000E+00  0.00000000E+00
  0.00000000E+00  0.00000000E+00  0.00000000E+00
  0.00000000E+00  0.00000000E+00  0.00000000E+00
  0.00000000E+00  0.00000000E+00  0.00000000E+00
  0.00000000E+00  0.00000000E+00  0.00000000E+00
  0.00000000E+00  0.00000000E+00  0.00000000E+00
  0.00000000E+00  0.00000000E+00  0.00000000E+00
  0.00000000E+00  0.00000000E+00  0.00000000E+00
  0.00000000E+00  0.00000000E+00  0.00000000E+00
  0.00000000E+00  0.00000000E+00  0.00000000E+00
  0.00000000E+00  0.00000000E+00  0.00000000E+00
  0.00000000E+00  0.00000000E+00  0.00000000E+00
  0.00000000E+00  0.00000000E+00  0.00000000E+00
  0.00000000E+00  0.00000000E+00  0.00000000E+00
  0.00000000E+00  0.00000000E+00  0.00000000E+00
  0.00000000E+00  0.00000000E+00  0.00000000E+00
  0.00000000E+00  0.00000000E+00  0.00000000E+00
  0.00000000E+00  0.00000000E+00  0.00000000E+00
  0.00000000E+00  0.00000000E+00  0.00000000E+00
  0.00000000E+00  0.00000000E+00  0.00000000E+00
  0.00000000E+00  0.00000000E+00  0.00000000E+00
  0.00000000E+00  0.00000000E+00  0.00000000E+00
  0.00000000E+00  0.00000000E+00  0.00000000E+00
  0.00000000E+00  0.00000000E+00  0.00000000E+00
  0.00000000E+00  0.00000000E+00  0.00000000E+00
  0.00000000E+00  0.00000000E+00  0.00000000E+00
  0.00000000E+00  0.00000000E+00  0.00000000E+00
  0.00000000E+00  0.00000000E+00  0.00000000E+00
  0.00000000E+00  0.00000000E+00  0.00000000E+00
  0.00000000E+00  0.00000000E+00  0.00000000E+00
  0.00000000E+00  0.00000000E+00  0.00000000E+00
  0.00000000E+00  0.00000000E+00  0.00000000E+00
  0.00000000E+00  0.00000000E+00  0.00000000E+00
  0.00000000E+00  0.00000000E+00  0.00000000E+00
  0.00000000E+00  0.00000000E+00  0.00000000E+00
  0.00000000E+00  0.00000000E+00  0.00000000E+00
  0.00000000E+00  0.00000000E+00  0.00000000E+00
  0.00000000E+00  0.00000000E+00  0.00000000E+00
  0.00000000E+00  0.00000000E+00  0.00000000E+00
  0.00000000E+00  0.00000000E+00  0.00000000E+00
  0.00000000E+00  0.00000000E+00  0.00000000E+00
  0.00000000E+00  0.00000000E+00  0.00000000E+00
  0.00000000E+00  0.00000000E+00  0.00000000E+00
  0.00000000E+00  0.00000000E+00  0.00000000E+00
  0.00000000E+00  0.00000000E+00  0.00000000E+00
  0.00000000E+00  0.00000000E+00  0.00000000E+00
  0.00000000E+00  0.00000000E+00  0.00000000E+00
  0.00000000E+00  0.00000000E+00  0.00000000E+00
  0.00000000E+00  0.00000000E+00  0.00000000E+00
  0.00000000E+00  0.00000000E+00  0.00000000E+00
  0.00000000E+00  0.00000000E+00  0.00000000E+00
  0.00000000E+00  0.00000000E+00  0.00000000E+00
  0.00000000E+00  0.00000000E+00  0.00000000E+00
