# Supplementary material for: Mechanisms for the formation of active sites in single-atom alloys
Source: Nanoscale. 2026 Apr 13;18(18):9709–22. doi: 10.1039/d5nr05517b (PMC13071885; doi:10.1039/d5nr05517b)
Supplement: NR-018-D5NR05517B-s001 [file NR-018-D5NR05517B-s001.tar › Mechanisms_SAA_formation/Ag_incorp_diff/step_attachment_energy/initial_state/Zr/CONTCAR]

Ag Zr                                   
   1.0000000000000000     
     8.6592338850511457    0.0000000000000000    0.0000000000000000
    -2.8864112950170600   11.9009786483311490    0.0000000000000000
     0.0000000000000000    0.0000000000000000   26.8803708776347463
  Ag              Zr            
    75     1
Selective dynamics
Direct
  0.0588235294117680  0.6764705882352970  0.2790140074384269   F   F   F
  0.1960784313725483  0.0882352941176450  0.3158450061986855   F   F   F
  0.2941176470588260  0.8823529411764710  0.2974295068185526   F   F   F
  0.0000000000000000  0.5000000000000000  0.3526760049589512   F   F   F
  0.0980392156862777  0.2941176470588260  0.3342605055788184   F   F   F
  0.1372549019607874  0.9117647058823550  0.3895070037192099   F   F   F
  0.2352941176470580  0.7058823529411740  0.3710915043390841   F   F   F
  0.2745098039215677  0.3235294117647030  0.4263380024794756   F   F   F
  0.0392156862745097  0.1176470588235290  0.4079225030993427   F   F   F
  0.0795195058515479  0.7358194780247327  0.4630405078127873   T   T   T
  0.1764705882352970  0.5294117647058840  0.4447535018596085   F   F   F
  0.2177343743057214  0.1461839588258688  0.4992605351942261   T   T   T
  0.3149410311413383  0.9405644273263791  0.4824275770224076   T   T   T
  0.0194283072621337  0.5599375588374994  0.5366650351273720   T   T   T
  0.1175002983878536  0.3537813241093193  0.5182629336360948   T   T   T
  0.1603021487157789  0.9691885973188752  0.5749803630227481   T   T   T
  0.2565796814834299  0.7641896050308550  0.5563559778099940   T   T   T
  0.2885043219113824  0.3811223898989306  0.6128695575799696   T   T   T
  0.0647345835132648  0.1752581996397121  0.5888120613974092   T   T   T
  0.1026801304444794  0.7950567632189327  0.6506520236228964   T   T   T
  0.1924226160164807  0.5875106089482042  0.6290177333751359   T   T   T
  0.2374171663997375  0.2026912159705107  0.6862662686012778   T   T   T
  0.0059827617126983  0.9958222729697386  0.6671608913354645   T   T   T
  0.0327031860858986  0.6127233970409278  0.7186616444314203   T   T   T
  0.1160246011238048  0.3987276259619756  0.7095577252012116   T   T   T
  0.3921568627450966  0.6764705882352970  0.2790140074384269   F   F   F
  0.5294117647058840  0.0882352941176450  0.3158450061986855   F   F   F
  0.6274509803921546  0.8823529411764710  0.2974295068185526   F   F   F
  0.3333333333333357  0.5000000000000000  0.3526760049589512   F   F   F
  0.4313725490196063  0.2941176470588260  0.3342605055788184   F   F   F
  0.4705882352941160  0.9117647058823550  0.3895070037192099   F   F   F
  0.5686274509803937  0.7058823529411740  0.3710915043390841   F   F   F
  0.6078431372549034  0.3235294117647030  0.4263380024794756   F   F   F
  0.3725490196078454  0.1176470588235290  0.4079225030993427   F   F   F
  0.4124705511902371  0.7349163490385791  0.4634294695746251   T   T   T
  0.5098039215686256  0.5294117647058840  0.4447535018596085   F   F   F
  0.5483299483904658  0.1463559278647216  0.5002585376312381   T   T   T
  0.6479267382850565  0.9413034798053372  0.4824880988567340   T   T   T
  0.3521784863783373  0.5580245273185592  0.5376935540994905   T   T   T
  0.4487201419555555  0.3521281465999050  0.5188149669565902   T   T   T
  0.4923231995051712  0.9687437272855465  0.5758125504071615   T   T   T
  0.5894707457569264  0.7647455251321892  0.5563489281574057   T   T   T
  0.6229963393739668  0.3819830549966717  0.6096841590089918   T   T   T
  0.3937152097901505  0.1758522261353824  0.5934710721980863   T   T   T
  0.4336924980061818  0.7942079520747763  0.6517011094214928   T   T   T
  0.5268518001975941  0.5880864509115808  0.6291738671506425   T   T   T
  0.5758064556435616  0.2064770399262843  0.6885547996010978   T   T   T
  0.3387588422442607  0.0008019244854914  0.6680864264453698   T   T   T
  0.3591375511160268  0.6053793276373698  0.7183446341344703   T   T   T
  0.4629036638053199  0.4060220765202982  0.7051642802345170   T   T   T
  0.7254901960784323  0.6764705882352970  0.2790140074384269   F   F   F
  0.8627450980392126  0.0882352941176450  0.3158450061986855   F   F   F
  0.9607843137254903  0.8823529411764710  0.2974295068185526   F   F   F
  0.6666666666666643  0.5000000000000000  0.3526760049589512   F   F   F
  0.7647058823529420  0.2941176470588260  0.3342605055788184   F   F   F
  0.8039215686274517  0.9117647058823550  0.3895070037192099   F   F   F
  0.9019607843137223  0.7058823529411740  0.3710915043390841   F   F   F
  0.9411764705882391  0.3235294117647030  0.4263380024794756   F   F   F
  0.7058823529411740  0.1176470588235290  0.4079225030993427   F   F   F
  0.7458569676753966  0.7356827136630404  0.4630910843564953   T   T   T
  0.8431372549019613  0.5294117647058840  0.4447535018596085   F   F   F
  0.8819044835165287  0.1470205500938263  0.4996218747434297   T   T   T
  0.9814947234013864  0.9422392033294662  0.4820851259610969   T   T   T
  0.6852907057325799  0.5595627799839635  0.5367684055714002   T   T   T
  0.7830543475851705  0.3535449713519226  0.5177051211911303   T   T   T
  0.8248987802270292  0.9716075272075234  0.5754494655639807   T   T   T
  0.9239316234797379  0.7674976210670690  0.5551894200913035   T   T   T
  0.9575162106039445  0.3831243650553681  0.6097451761376973   T   T   T
  0.7235897086622097  0.1767383980505399  0.5909345919103007   T   T   T
  0.7661467231090344  0.7977976127497841  0.6497323953587549   T   T   T
  0.8617797407108729  0.5950837339257279  0.6270946788324829   T   T   T
  0.9115686082557087  0.1950704941821222  0.6764875502927801   T   T   T
  0.6681120195688471  0.0005053841837384  0.6697610739249892   T   T   T
  0.6962707308429388  0.6207637072533689  0.7186227919705548   T   T   T
  0.7927565119523539  0.4240916502915787  0.6996456645023624   T   T   T
  0.8207412065644873  0.2625202776467870  0.7621078230561632   T   T   T

  0.00000000E+00  0.00000000E+00  0.00000000E+00
  0.00000000E+00  0.00000000E+00  0.00000000E+00
  0.00000000E+00  0.00000000E+00  0.00000000E+00
  0.00000000E+00  0.00000000E+00  0.00000000E+00
  0.00000000E+00  0.00000000E+00  0.00000000E+00
  0.00000000E+00  0.00000000E+00  0.00000000E+00
  0.00000000E+00  0.00000000E+00  0.00000000E+00
  0.00000000E+00  0.00000000E+00  0.00000000E+00
  0.00000000E+00  0.00000000E+00  0.00000000E+00
  0.00000000E+00  0.00000000E+00  0.00000000E+00
  0.00000000E+00  0.00000000E+00  0.00000000E+00
  0.00000000E+00  0.00000000E+00  0.00000000E+00
  0.00000000E+00  0.00000000E+00  0.00000000E+00
  0.00000000E+00  0.00000000E+00  0.00000000E+00
  0.00000000E+00  0.00000000E+00  0.00000000E+00
  0.00000000E+00  0.00000000E+00  0.00000000E+00
  0.00000000E+00  0.00000000E+00  0.00000000E+00
  0.00000000E+00  0.00000000E+00  0.00000000E+00
  0.00000000E+00  0.00000000E+00  0.00000000E+00
  0.00000000E+00  0.00000000E+00  0.00000000E+00
  0.00000000E+00  0.00000000E+00  0.00000000E+00
  0.00000000E+00  0.00000000E+00  0.00000000E+00
  0.00000000E+00  0.00000000E+00  0.00000000E+00
  0.00000000E+00  0.00000000E+00  0.00000000E+00
  0.00000000E+00  0.00000000E+00  0.00000000E+00
  0.00000000E+00  0.00000000E+00  0.00000000E+00
  0.00000000E+00  0.00000000E+00  0.00000000E+00
  0.00000000E+00  0.00000000E+00  0.00000000E+00
  0.00000000E+00  0.00000000E+00  0.00000000E+00
  0.00000000E+00  0.00000000E+00  0.00000000E+00
  0.00000000E+00  0.00000000E+00  0.00000000E+00
  0.00000000E+00  0.00000000E+00  0.00000000E+00
  0.00000000E+00  0.00000000E+00  0.00000000E+00
  0.00000000E+00  0.00000000E+00  0.00000000E+00
  0.00000000E+00  0.00000000E+00  0.00000000E+00
  0.00000000E+00  0.00000000E+00  0.00000000E+00
  0.00000000E+00  0.00000000E+00  0.00000000E+00
  0.00000000E+00  0.00000000E+00  0.00000000E+00
  0.00000000E+00  0.00000000E+00  0.00000000E+00
  0.00000000E+00  0.00000000E+00  0.00000000E+00
  0.00000000E+00  0.00000000E+00  0.00000000E+00
  0.00000000E+00  0.00000000E+00  0.00000000E+00
  0.00000000E+00  0.00000000E+00  0.00000000E+00
  0.00000000E+00  0.00000000E+00  0.00000000E+00
  0.00000000E+00  0.00000000E+00  0.00000000E+00
  0.00000000E+00  0.00000000E+00  0.00000000E+00
  0.00000000E+00  0.00000000E+00  0.00000000E+00
  0.00000000E+00  0.00000000E+00  0.00000000E+00
  0.00000000E+00  0.00000000E+00  0.00000000E+00
  0.00000000E+00  0.00000000E+00  0.00000000E+00
  0.00000000E+00  0.00000000E+00  0.00000000E+00
  0.00000000E+00  0.00000000E+00  0.00000000E+00
  0.00000000E+00  0.00000000E+00  0.00000000E+00
  0.00000000E+00  0.00000000E+00  0.00000000E+00
  0.00000000E+00  0.00000000E+00  0.00000000E+00
  0.00000000E+00  0.00000000E+00  0.00000000E+00
  0.00000000E+00  0.00000000E+00  0.00000000E+00
  0.00000000E+00  0.00000000E+00  0.00000000E+00
  0.00000000E+00  0.00000000E+00  0.00000000E+00
  0.00000000E+00  0.00000000E+00  0.00000000E+00
  0.00000000E+00  0.00000000E+00  0.00000000E+00
  0.00000000E+00  0.00000000E+00  0.00000000E+00
  0.00000000E+00  0.00000000E+00  0.00000000E+00
  0.00000000E+00  0.00000000E+00  0.00000000E+00
  0.00000000E+00  0.00000000E+00  0.00000000E+00
  0.00000000E+00  0.00000000E+00  0.00000000E+00
  0.00000000E+00  0.00000000E+00  0.00000000E+00
  0.00000000E+00  0.00000000E+00  0.00000000E+00
  0.00000000E+00  0.00000000E+00  0.00000000E+00
  0.00000000E+00  0.00000000E+00  0.00000000E+00
  0.00000000E+00  0.00000000E+00  0.00000000E+00
  0.00000000E+00  0.00000000E+00  0.00000000E+00
  0.00000000E+00  0.00000000E+00  0.00000000E+00
  0.00000000E+00  0.00000000E+00  0.00000000E+00
  0.00000000E+00  0.00000000E+00  0.00000000E+00
  0.00000000E+00  0.00000000E+00  0.00000000E+00
