# Supplementary material for: Mechanisms for the formation of active sites in single-atom alloys
Source: Nanoscale. 2026 Apr 13;18(18):9709–22. doi: 10.1039/d5nr05517b (PMC13071885; doi:10.1039/d5nr05517b)
Supplement: NR-018-D5NR05517B-s001 [file NR-018-D5NR05517B-s001.tar › Mechanisms_SAA_formation/Ag_incorp_diff/step_attachment_energy/initial_state/Ru/CONTCAR]

Ag Ru                                   
   1.0000000000000000     
     8.6592338850511457    0.0000000000000000    0.0000000000000000
    -2.8864112950170600   11.9009786483311490    0.0000000000000000
     0.0000000000000000    0.0000000000000000   26.8803708776347463
  Ag              Ru            
    75     1
Selective dynamics
Direct
  0.0588235294117680  0.6764705882352970  0.2790140074384269   F   F   F
  0.1960784313725483  0.0882352941176450  0.3158450061986855   F   F   F
  0.2941176470588260  0.8823529411764710  0.2974295068185526   F   F   F
  0.0000000000000000  0.5000000000000000  0.3526760049589512   F   F   F
  0.0980392156862777  0.2941176470588260  0.3342605055788184   F   F   F
  0.1372549019607874  0.9117647058823550  0.3895070037192099   F   F   F
  0.2352941176470580  0.7058823529411740  0.3710915043390841   F   F   F
  0.2745098039215677  0.3235294117647030  0.4263380024794756   F   F   F
  0.0392156862745097  0.1176470588235290  0.4079225030993427   F   F   F
  0.0788438264841078  0.7362605702788227  0.4630689544176779   T   T   T
  0.1764705882352970  0.5294117647058840  0.4447535018596085   F   F   F
  0.2159746865015566  0.1471659330331702  0.4994653707799294   T   T   T
  0.3142856470261517  0.9415529873350128  0.4824857354024195   T   T   T
  0.0198478290895165  0.5606943319116271  0.5368641250680602   T   T   T
  0.1181813698433842  0.3540041324619782  0.5183698686015995   T   T   T
  0.1570377849723906  0.9704099489114070  0.5745195548849195   T   T   T
  0.2556585731411388  0.7657421800425077  0.5562056470951658   T   T   T
  0.2932867271703323  0.3833937161772684  0.6118889381500660   T   T   T
  0.0605057116335401  0.1771529722300523  0.5905111330372035   T   T   T
  0.0992192397416376  0.7973655595442157  0.6500002313537366   T   T   T
  0.1959057925196847  0.5907431933150957  0.6288269626766602   T   T   T
  0.2354196524818748  0.2053676126830657  0.6838880210119159   T   T   T
  0.0019582022818833  0.0002074707594552  0.6664892243370291   T   T   T
  0.0388824717028724  0.6165414082721814  0.7180710815567773   T   T   T
  0.1303059382678122  0.4063642972661531  0.7053872608780398   T   T   T
  0.3921568627450966  0.6764705882352970  0.2790140074384269   F   F   F
  0.5294117647058840  0.0882352941176450  0.3158450061986855   F   F   F
  0.6274509803921546  0.8823529411764710  0.2974295068185526   F   F   F
  0.3333333333333357  0.5000000000000000  0.3526760049589512   F   F   F
  0.4313725490196063  0.2941176470588260  0.3342605055788184   F   F   F
  0.4705882352941160  0.9117647058823550  0.3895070037192099   F   F   F
  0.5686274509803937  0.7058823529411740  0.3710915043390841   F   F   F
  0.6078431372549034  0.3235294117647030  0.4263380024794756   F   F   F
  0.3725490196078454  0.1176470588235290  0.4079225030993427   F   F   F
  0.4118372140687880  0.7355458677309217  0.4632541313344276   T   T   T
  0.5098039215686256  0.5294117647058840  0.4447535018596085   F   F   F
  0.5489470429013861  0.1470895384330880  0.4999800542110590   T   T   T
  0.6471523218185550  0.9417357898342368  0.4824730333496306   T   T   T
  0.3527546926071199  0.5593875159742756  0.5374529318827974   T   T   T
  0.4501173711859781  0.3535931901345626  0.5184642801927737   T   T   T
  0.4917067958963894  0.9711005182196658  0.5758512297702199   T   T   T
  0.5881700244603488  0.7657489615464268  0.5561445310908394   T   T   T
  0.6271262735021239  0.3842639699502755  0.6101147144203058   T   T   T
  0.3912421453128389  0.1772095219423317  0.5912205209177801   T   T   T
  0.4338793178985754  0.7980174380300501  0.6511782341318166   T   T   T
  0.5298840871838975  0.5907471511058529  0.6287576921089427   T   T   T
  0.5589640461585004  0.2047218025125438  0.6823051450599157   T   T   T
  0.3327853873773517  0.0004176346295918  0.6668582174389561   T   T   T
  0.3686206352746459  0.6101661231345050  0.7178722641083560   T   T   T
  0.4704174221481521  0.4075026964493859  0.7046943442238252   T   T   T
  0.7254901960784323  0.6764705882352970  0.2790140074384269   F   F   F
  0.8627450980392126  0.0882352941176450  0.3158450061986855   F   F   F
  0.9607843137254903  0.8823529411764710  0.2974295068185526   F   F   F
  0.6666666666666643  0.5000000000000000  0.3526760049589512   F   F   F
  0.7647058823529420  0.2941176470588260  0.3342605055788184   F   F   F
  0.8039215686274517  0.9117647058823550  0.3895070037192099   F   F   F
  0.9019607843137223  0.7058823529411740  0.3710915043390841   F   F   F
  0.9411764705882391  0.3235294117647030  0.4263380024794756   F   F   F
  0.7058823529411740  0.1176470588235290  0.4079225030993427   F   F   F
  0.7451690549753625  0.7359146316179841  0.4630756587874587   T   T   T
  0.8431372549019613  0.5294117647058840  0.4447535018596085   F   F   F
  0.8818311161509705  0.1472675322148100  0.4999024017921815   T   T   T
  0.9802731123140652  0.9422404820677993  0.4821912615867670   T   T   T
  0.6860890364958819  0.5603053779084843  0.5368980929563496   T   T   T
  0.7840754595214670  0.3537762485182294  0.5180877948004283   T   T   T
  0.8220227571276382  0.9716429463351218  0.5755911252094519   T   T   T
  0.9216053229205899  0.7669154081787134  0.5556049747345759   T   T   T
  0.9607999336734983  0.3847687136424038  0.6099904273589817   T   T   T
  0.7252622837775997  0.1776871656708215  0.5916043459229748   T   T   T
  0.7646071248533340  0.7994789791429114  0.6503484716785218   T   T   T
  0.8630185624988966  0.5930928298450875  0.6281932226746094   T   T   T
  0.9120855780493976  0.2037491932729379  0.6807128117100033   T   T   T
  0.6683795057532083  0.0057021574351638  0.6709864350211162   T   T   T
  0.7029153741486484  0.6172046095012517  0.7180020695565066   T   T   T
  0.8040364448573287  0.4173632097630094  0.7027254083662199   T   T   T
  0.7513431579537052  0.2371911858652997  0.7569789611362664   T   T   T

  0.00000000E+00  0.00000000E+00  0.00000000E+00
  0.00000000E+00  0.00000000E+00  0.00000000E+00
  0.00000000E+00  0.00000000E+00  0.00000000E+00
  0.00000000E+00  0.00000000E+00  0.00000000E+00
  0.00000000E+00  0.00000000E+00  0.00000000E+00
  0.00000000E+00  0.00000000E+00  0.00000000E+00
  0.00000000E+00  0.00000000E+00  0.00000000E+00
  0.00000000E+00  0.00000000E+00  0.00000000E+00
  0.00000000E+00  0.00000000E+00  0.00000000E+00
  0.00000000E+00  0.00000000E+00  0.00000000E+00
  0.00000000E+00  0.00000000E+00  0.00000000E+00
  0.00000000E+00  0.00000000E+00  0.00000000E+00
  0.00000000E+00  0.00000000E+00  0.00000000E+00
  0.00000000E+00  0.00000000E+00  0.00000000E+00
  0.00000000E+00  0.00000000E+00  0.00000000E+00
  0.00000000E+00  0.00000000E+00  0.00000000E+00
  0.00000000E+00  0.00000000E+00  0.00000000E+00
  0.00000000E+00  0.00000000E+00  0.00000000E+00
  0.00000000E+00  0.00000000E+00  0.00000000E+00
  0.00000000E+00  0.00000000E+00  0.00000000E+00
  0.00000000E+00  0.00000000E+00  0.00000000E+00
  0.00000000E+00  0.00000000E+00  0.00000000E+00
  0.00000000E+00  0.00000000E+00  0.00000000E+00
  0.00000000E+00  0.00000000E+00  0.00000000E+00
  0.00000000E+00  0.00000000E+00  0.00000000E+00
  0.00000000E+00  0.00000000E+00  0.00000000E+00
  0.00000000E+00  0.00000000E+00  0.00000000E+00
  0.00000000E+00  0.00000000E+00  0.00000000E+00
  0.00000000E+00  0.00000000E+00  0.00000000E+00
  0.00000000E+00  0.00000000E+00  0.00000000E+00
  0.00000000E+00  0.00000000E+00  0.00000000E+00
  0.00000000E+00  0.00000000E+00  0.00000000E+00
  0.00000000E+00  0.00000000E+00  0.00000000E+00
  0.00000000E+00  0.00000000E+00  0.00000000E+00
  0.00000000E+00  0.00000000E+00  0.00000000E+00
  0.00000000E+00  0.00000000E+00  0.00000000E+00
  0.00000000E+00  0.00000000E+00  0.00000000E+00
  0.00000000E+00  0.00000000E+00  0.00000000E+00
  0.00000000E+00  0.00000000E+00  0.00000000E+00
  0.00000000E+00  0.00000000E+00  0.00000000E+00
  0.00000000E+00  0.00000000E+00  0.00000000E+00
  0.00000000E+00  0.00000000E+00  0.00000000E+00
  0.00000000E+00  0.00000000E+00  0.00000000E+00
  0.00000000E+00  0.00000000E+00  0.00000000E+00
  0.00000000E+00  0.00000000E+00  0.00000000E+00
  0.00000000E+00  0.00000000E+00  0.00000000E+00
  0.00000000E+00  0.00000000E+00  0.00000000E+00
  0.00000000E+00  0.00000000E+00  0.00000000E+00
  0.00000000E+00  0.00000000E+00  0.00000000E+00
  0.00000000E+00  0.00000000E+00  0.00000000E+00
  0.00000000E+00  0.00000000E+00  0.00000000E+00
  0.00000000E+00  0.00000000E+00  0.00000000E+00
  0.00000000E+00  0.00000000E+00  0.00000000E+00
  0.00000000E+00  0.00000000E+00  0.00000000E+00
  0.00000000E+00  0.00000000E+00  0.00000000E+00
  0.00000000E+00  0.00000000E+00  0.00000000E+00
  0.00000000E+00  0.00000000E+00  0.00000000E+00
  0.00000000E+00  0.00000000E+00  0.00000000E+00
  0.00000000E+00  0.00000000E+00  0.00000000E+00
  0.00000000E+00  0.00000000E+00  0.00000000E+00
  0.00000000E+00  0.00000000E+00  0.00000000E+00
  0.00000000E+00  0.00000000E+00  0.00000000E+00
  0.00000000E+00  0.00000000E+00  0.00000000E+00
  0.00000000E+00  0.00000000E+00  0.00000000E+00
  0.00000000E+00  0.00000000E+00  0.00000000E+00
  0.00000000E+00  0.00000000E+00  0.00000000E+00
  0.00000000E+00  0.00000000E+00  0.00000000E+00
  0.00000000E+00  0.00000000E+00  0.00000000E+00
  0.00000000E+00  0.00000000E+00  0.00000000E+00
  0.00000000E+00  0.00000000E+00  0.00000000E+00
  0.00000000E+00  0.00000000E+00  0.00000000E+00
  0.00000000E+00  0.00000000E+00  0.00000000E+00
  0.00000000E+00  0.00000000E+00  0.00000000E+00
  0.00000000E+00  0.00000000E+00  0.00000000E+00
  0.00000000E+00  0.00000000E+00  0.00000000E+00
  0.00000000E+00  0.00000000E+00  0.00000000E+00
