# Supplementary material for: Mechanisms for the formation of active sites in single-atom alloys
Source: Nanoscale. 2026 Apr 13;18(18):9709–22. doi: 10.1039/d5nr05517b (PMC13071885; doi:10.1039/d5nr05517b)
Supplement: NR-018-D5NR05517B-s001 [file NR-018-D5NR05517B-s001.tar › Mechanisms_SAA_formation/Ag_incorp_diff/step_attachment_energy/initial_state/Mo/CONTCAR]

Ag Mo                                   
   1.0000000000000000     
     8.6592338850511457    0.0000000000000000    0.0000000000000000
    -2.8864112950170600   11.9009786483311490    0.0000000000000000
     0.0000000000000000    0.0000000000000000   26.8803708776347463
  Ag              Mo            
    75     1
Selective dynamics
Direct
  0.0588235294117680  0.6764705882352970  0.2790140074384269   F   F   F
  0.1960784313725483  0.0882352941176450  0.3158450061986855   F   F   F
  0.2941176470588260  0.8823529411764710  0.2974295068185526   F   F   F
  0.0000000000000000  0.5000000000000000  0.3526760049589512   F   F   F
  0.0980392156862777  0.2941176470588260  0.3342605055788184   F   F   F
  0.1372549019607874  0.9117647058823550  0.3895070037192099   F   F   F
  0.2352941176470580  0.7058823529411740  0.3710915043390841   F   F   F
  0.2745098039215677  0.3235294117647030  0.4263380024794756   F   F   F
  0.0392156862745097  0.1176470588235290  0.4079225030993427   F   F   F
  0.0797922264341023  0.7361630975295039  0.4628575261851588   T   T   T
  0.1764705882352970  0.5294117647058840  0.4447535018596085   F   F   F
  0.2181998966042869  0.1474379419602108  0.4995073618411006   T   T   T
  0.3151235972742389  0.9412510036479758  0.4823072438320934   T   T   T
  0.0192236546831401  0.5609469113734992  0.5367643394743844   T   T   T
  0.1171716933508172  0.3549260830870082  0.5185331895995023   T   T   T
  0.1616498333160752  0.9712440641450122  0.5745919306394671   T   T   T
  0.2571749877595086  0.7653298309440105  0.5561979332558168   T   T   T
  0.2877871009218855  0.3837324795500504  0.6128317148270112   T   T   T
  0.0651355801858344  0.1772266265621452  0.5890806693013451   T   T   T
  0.1048168347559269  0.7981628641885754  0.6500956244178565   T   T   T
  0.1921398762716358  0.5894585527938336  0.6289864040097584   T   T   T
  0.2406615717356993  0.2062550754200373  0.6855805688846757   T   T   T
  0.0091708737099578  0.9980979277591218  0.6663316209931135   T   T   T
  0.0333017959297525  0.6184565713862326  0.7182579423445937   T   T   T
  0.1132555726134669  0.4010324128848319  0.7105346561886710   T   T   T
  0.3921568627450966  0.6764705882352970  0.2790140074384269   F   F   F
  0.5294117647058840  0.0882352941176450  0.3158450061986855   F   F   F
  0.6274509803921546  0.8823529411764710  0.2974295068185526   F   F   F
  0.3333333333333357  0.5000000000000000  0.3526760049589512   F   F   F
  0.4313725490196063  0.2941176470588260  0.3342605055788184   F   F   F
  0.4705882352941160  0.9117647058823550  0.3895070037192099   F   F   F
  0.5686274509803937  0.7058823529411740  0.3710915043390841   F   F   F
  0.6078431372549034  0.3235294117647030  0.4263380024794756   F   F   F
  0.3725490196078454  0.1176470588235290  0.4079225030993427   F   F   F
  0.4126509583952744  0.7354136215345137  0.4633023392634909   T   T   T
  0.5098039215686256  0.5294117647058840  0.4447535018596085   F   F   F
  0.5487640693408117  0.1475266645870333  0.5005050256049794   T   T   T
  0.6483317825719136  0.9420783720110685  0.4823908076856011   T   T   T
  0.3522892019691862  0.5592443351403426  0.5376578861996865   T   T   T
  0.4485580494443008  0.3529830176915449  0.5190477761076322   T   T   T
  0.4928532780712586  0.9705127521876850  0.5755496869003947   T   T   T
  0.5897822809217862  0.7660593494064959  0.5561419569051124   T   T   T
  0.6229877156118995  0.3843483119877917  0.6100474131982407   T   T   T
  0.3959145894869804  0.1783372284832519  0.5940798772661529   T   T   T
  0.4348750012187376  0.7970606556322890  0.6517433654157369   T   T   T
  0.5267559836679780  0.5907441832667865  0.6290909771570624   T   T   T
  0.5820103383984337  0.2111484140089443  0.6903644133200376   T   T   T
  0.3417220889214594  0.0047373498059806  0.6679032419769410   T   T   T
  0.3575790646009578  0.6086338047966814  0.7182645053114695   T   T   T
  0.4612717716808389  0.4105537592154944  0.7042566814624623   T   T   T
  0.7254901960784323  0.6764705882352970  0.2790140074384269   F   F   F
  0.8627450980392126  0.0882352941176450  0.3158450061986855   F   F   F
  0.9607843137254903  0.8823529411764710  0.2974295068185526   F   F   F
  0.6666666666666643  0.5000000000000000  0.3526760049589512   F   F   F
  0.7647058823529420  0.2941176470588260  0.3342605055788184   F   F   F
  0.8039215686274517  0.9117647058823550  0.3895070037192099   F   F   F
  0.9019607843137223  0.7058823529411740  0.3710915043390841   F   F   F
  0.9411764705882391  0.3235294117647030  0.4263380024794756   F   F   F
  0.7058823529411740  0.1176470588235290  0.4079225030993427   F   F   F
  0.7459631911042559  0.7360039834367682  0.4629396148137187   T   T   T
  0.8431372549019613  0.5294117647058840  0.4447535018596085   F   F   F
  0.8822922674456124  0.1482118366101570  0.4996749129549981   T   T   T
  0.9820182231994039  0.9432582626133528  0.4818431703517762   T   T   T
  0.6850641177069794  0.5605564785951341  0.5367536041489920   T   T   T
  0.7830172106011938  0.3544276492299633  0.5181779326329373   T   T   T
  0.8260104509784180  0.9736418224226139  0.5750666306548837   T   T   T
  0.9246484618713148  0.7692704026112155  0.5546448501778656   T   T   T
  0.9571212894098368  0.3852745050991940  0.6106242105817966   T   T   T
  0.7247294053080455  0.1785377941982729  0.5915213835553976   T   T   T
  0.7679202299618397  0.8013439688544582  0.6489787179917916   T   T   T
  0.8617274290608220  0.5986509624683487  0.6268212256072125   T   T   T
  0.9138357469577718  0.1953225358098722  0.6771035703927097   T   T   T
  0.6694075130639110  0.0029059887650002  0.6687712298979308   T   T   T
  0.6946953805646569  0.6282817406269313  0.7185108264306617   T   T   T
  0.7905543203777317  0.4327433661428929  0.6998638186855768   T   T   T
  0.8310565274730013  0.2756591100767689  0.7577990506838806   T   T   T

  0.00000000E+00  0.00000000E+00  0.00000000E+00
  0.00000000E+00  0.00000000E+00  0.00000000E+00
  0.00000000E+00  0.00000000E+00  0.00000000E+00
  0.00000000E+00  0.00000000E+00  0.00000000E+00
  0.00000000E+00  0.00000000E+00  0.00000000E+00
  0.00000000E+00  0.00000000E+00  0.00000000E+00
  0.00000000E+00  0.00000000E+00  0.00000000E+00
  0.00000000E+00  0.00000000E+00  0.00000000E+00
  0.00000000E+00  0.00000000E+00  0.00000000E+00
  0.00000000E+00  0.00000000E+00  0.00000000E+00
  0.00000000E+00  0.00000000E+00  0.00000000E+00
  0.00000000E+00  0.00000000E+00  0.00000000E+00
  0.00000000E+00  0.00000000E+00  0.00000000E+00
  0.00000000E+00  0.00000000E+00  0.00000000E+00
  0.00000000E+00  0.00000000E+00  0.00000000E+00
  0.00000000E+00  0.00000000E+00  0.00000000E+00
  0.00000000E+00  0.00000000E+00  0.00000000E+00
  0.00000000E+00  0.00000000E+00  0.00000000E+00
  0.00000000E+00  0.00000000E+00  0.00000000E+00
  0.00000000E+00  0.00000000E+00  0.00000000E+00
  0.00000000E+00  0.00000000E+00  0.00000000E+00
  0.00000000E+00  0.00000000E+00  0.00000000E+00
  0.00000000E+00  0.00000000E+00  0.00000000E+00
  0.00000000E+00  0.00000000E+00  0.00000000E+00
  0.00000000E+00  0.00000000E+00  0.00000000E+00
  0.00000000E+00  0.00000000E+00  0.00000000E+00
  0.00000000E+00  0.00000000E+00  0.00000000E+00
  0.00000000E+00  0.00000000E+00  0.00000000E+00
  0.00000000E+00  0.00000000E+00  0.00000000E+00
  0.00000000E+00  0.00000000E+00  0.00000000E+00
  0.00000000E+00  0.00000000E+00  0.00000000E+00
  0.00000000E+00  0.00000000E+00  0.00000000E+00
  0.00000000E+00  0.00000000E+00  0.00000000E+00
  0.00000000E+00  0.00000000E+00  0.00000000E+00
  0.00000000E+00  0.00000000E+00  0.00000000E+00
  0.00000000E+00  0.00000000E+00  0.00000000E+00
  0.00000000E+00  0.00000000E+00  0.00000000E+00
  0.00000000E+00  0.00000000E+00  0.00000000E+00
  0.00000000E+00  0.00000000E+00  0.00000000E+00
  0.00000000E+00  0.00000000E+00  0.00000000E+00
  0.00000000E+00  0.00000000E+00  0.00000000E+00
  0.00000000E+00  0.00000000E+00  0.00000000E+00
  0.00000000E+00  0.00000000E+00  0.00000000E+00
  0.00000000E+00  0.00000000E+00  0.00000000E+00
  0.00000000E+00  0.00000000E+00  0.00000000E+00
  0.00000000E+00  0.00000000E+00  0.00000000E+00
  0.00000000E+00  0.00000000E+00  0.00000000E+00
  0.00000000E+00  0.00000000E+00  0.00000000E+00
  0.00000000E+00  0.00000000E+00  0.00000000E+00
  0.00000000E+00  0.00000000E+00  0.00000000E+00
  0.00000000E+00  0.00000000E+00  0.00000000E+00
  0.00000000E+00  0.00000000E+00  0.00000000E+00
  0.00000000E+00  0.00000000E+00  0.00000000E+00
  0.00000000E+00  0.00000000E+00  0.00000000E+00
  0.00000000E+00  0.00000000E+00  0.00000000E+00
  0.00000000E+00  0.00000000E+00  0.00000000E+00
  0.00000000E+00  0.00000000E+00  0.00000000E+00
  0.00000000E+00  0.00000000E+00  0.00000000E+00
  0.00000000E+00  0.00000000E+00  0.00000000E+00
  0.00000000E+00  0.00000000E+00  0.00000000E+00
  0.00000000E+00  0.00000000E+00  0.00000000E+00
  0.00000000E+00  0.00000000E+00  0.00000000E+00
  0.00000000E+00  0.00000000E+00  0.00000000E+00
  0.00000000E+00  0.00000000E+00  0.00000000E+00
  0.00000000E+00  0.00000000E+00  0.00000000E+00
  0.00000000E+00  0.00000000E+00  0.00000000E+00
  0.00000000E+00  0.00000000E+00  0.00000000E+00
  0.00000000E+00  0.00000000E+00  0.00000000E+00
  0.00000000E+00  0.00000000E+00  0.00000000E+00
  0.00000000E+00  0.00000000E+00  0.00000000E+00
  0.00000000E+00  0.00000000E+00  0.00000000E+00
  0.00000000E+00  0.00000000E+00  0.00000000E+00
  0.00000000E+00  0.00000000E+00  0.00000000E+00
  0.00000000E+00  0.00000000E+00  0.00000000E+00
  0.00000000E+00  0.00000000E+00  0.00000000E+00
  0.00000000E+00  0.00000000E+00  0.00000000E+00
