# Supplementary material for: Mechanisms for the formation of active sites in single-atom alloys
Source: Nanoscale. 2026 Apr 13;18(18):9709–22. doi: 10.1039/d5nr05517b (PMC13071885; doi:10.1039/d5nr05517b)
Supplement: NR-018-D5NR05517B-s001 [file NR-018-D5NR05517B-s001.tar › Mechanisms_SAA_formation/Ag_incorp_diff/step_attachment_energy/initial_state/Cu/CONTCAR]

Ag Cu                                   
   1.0000000000000000     
     8.6592338850511457    0.0000000000000000    0.0000000000000000
    -2.8864112950170600   11.9009786483311490    0.0000000000000000
     0.0000000000000000    0.0000000000000000   26.8803708776347463
  Ag              Cu            
    75     1
Selective dynamics
Direct
  0.0588235294117680  0.6764705882352970  0.2790140074384269   F   F   F
  0.1960784313725483  0.0882352941176450  0.3158450061986855   F   F   F
  0.2941176470588260  0.8823529411764710  0.2974295068185526   F   F   F
  0.0000000000000000  0.5000000000000000  0.3526760049589512   F   F   F
  0.0980392156862777  0.2941176470588260  0.3342605055788184   F   F   F
  0.1372549019607874  0.9117647058823550  0.3895070037192099   F   F   F
  0.2352941176470580  0.7058823529411740  0.3710915043390841   F   F   F
  0.2745098039215677  0.3235294117647030  0.4263380024794756   F   F   F
  0.0392156862745097  0.1176470588235290  0.4079225030993427   F   F   F
  0.0784017044345822  0.7359407891821327  0.4630830628948896   T   T   T
  0.1764705882352970  0.5294117647058840  0.4447535018596085   F   F   F
  0.2148789037511286  0.1466742838065963  0.5003780970007531   T   T   T
  0.3135007749326170  0.9413588690425978  0.4822465026266520   T   T   T
  0.0191902468413739  0.5594096349083374  0.5366765752890692   T   T   T
  0.1173791178755536  0.3525267233404739  0.5181576233373708   T   T   T
  0.1554731018608556  0.9695959098050906  0.5744817544002923   T   T   T
  0.2543315952746288  0.7649591615813334  0.5559749112446827   T   T   T
  0.2929203668292465  0.3818293334494571  0.6105904060831459   T   T   T
  0.0567109931547647  0.1760623915421015  0.5920551309839120   T   T   T
  0.0975601432453862  0.7959901995936124  0.6501466847873051   T   T   T
  0.1953715915220403  0.5898726684346792  0.6284336532481869   T   T   T
  0.2335690173992507  0.2040887270983281  0.6839470774805430   T   T   T
  0.9993213357636894  0.9995501340395290  0.6668686205005279   T   T   T
  0.0372193140594491  0.6126468846685029  0.7180406659073212   T   T   T
  0.1343433931119677  0.4072410419653390  0.7028789360711443   T   T   T
  0.3921568627450966  0.6764705882352970  0.2790140074384269   F   F   F
  0.5294117647058840  0.0882352941176450  0.3158450061986855   F   F   F
  0.6274509803921546  0.8823529411764710  0.2974295068185526   F   F   F
  0.3333333333333357  0.5000000000000000  0.3526760049589512   F   F   F
  0.4313725490196063  0.2941176470588260  0.3342605055788184   F   F   F
  0.4705882352941160  0.9117647058823550  0.3895070037192099   F   F   F
  0.5686274509803937  0.7058823529411740  0.3710915043390841   F   F   F
  0.6078431372549034  0.3235294117647030  0.4263380024794756   F   F   F
  0.3725490196078454  0.1176470588235290  0.4079225030993427   F   F   F
  0.4115625354534892  0.7353058914617332  0.4632135839565609   T   T   T
  0.5098039215686256  0.5294117647058840  0.4447535018596085   F   F   F
  0.5479594010755263  0.1463788412116486  0.4998654920840377   T   T   T
  0.6467065102759045  0.9414212031042223  0.4823228628961634   T   T   T
  0.3522348616341197  0.5585751447851179  0.5371632928830291   T   T   T
  0.4498663589823517  0.3526163060088717  0.5181601521373329   T   T   T
  0.4894422506151922  0.9697750792753572  0.5750987926986129   T   T   T
  0.5875735255860816  0.7648671693212834  0.5559347464542460   T   T   T
  0.6265008251062046  0.3824512491236566  0.6097123905831414   T   T   T
  0.3917119101284651  0.1760484958282576  0.5919729453054208   T   T   T
  0.4312997771678379  0.7960574560709784  0.6505152604839637   T   T   T
  0.5293219371673125  0.5898780896870948  0.6284389104160281   T   T   T
  0.5633509800470080  0.2035520357434270  0.6833831439084824   T   T   T
  0.3314942268780167  0.9994262596843051  0.6668593020810251   T   T   T
  0.3695099082911919  0.6112868469559380  0.7179346234006758   T   T   T
  0.4685028406122075  0.4071489142211781  0.7029621503214817   T   T   T
  0.7254901960784323  0.6764705882352970  0.2790140074384269   F   F   F
  0.8627450980392126  0.0882352941176450  0.3158450061986855   F   F   F
  0.9607843137254903  0.8823529411764710  0.2974295068185526   F   F   F
  0.6666666666666643  0.5000000000000000  0.3526760049589512   F   F   F
  0.7647058823529420  0.2941176470588260  0.3342605055788184   F   F   F
  0.8039215686274517  0.9117647058823550  0.3895070037192099   F   F   F
  0.9019607843137223  0.7058823529411740  0.3710915043390841   F   F   F
  0.9411764705882391  0.3235294117647030  0.4263380024794756   F   F   F
  0.7058823529411740  0.1176470588235290  0.4079225030993427   F   F   F
  0.7450478473936335  0.7357487157515450  0.4630193866139892   T   T   T
  0.8431372549019613  0.5294117647058840  0.4447535018596085   F   F   F
  0.8818787784661702  0.1465488548333029  0.4998401165315024   T   T   T
  0.9795953150158859  0.9411598464211000  0.4822632422051882   T   T   T
  0.6857881491929070  0.5593056473232952  0.5367096783964591   T   T   T
  0.7837045306309910  0.3527371764011207  0.5178297484185941   T   T   T
  0.8218274195285904  0.9699885891515279  0.5750065634978470   T   T   T
  0.9205381125920157  0.7646985644394957  0.5561044857407592   T   T   T
  0.9596352906540593  0.3824491535257893  0.6096865318929486   T   T   T
  0.7243458970918057  0.1762424643668886  0.5913750428679885   T   T   T
  0.7640392712192114  0.7964746245097279  0.6502543936396165   T   T   T
  0.8620230053375504  0.5893152964023604  0.6285803645959842   T   T   T
  0.9035003080365426  0.2035128988196158  0.6835073951778178   T   T   T
  0.6658069348261968  0.0008564549308545  0.6680091159057684   T   T   T
  0.7026941644424236  0.6128343109704022  0.7179398762715384   T   T   T
  0.8021832540568570  0.4097706630369504  0.7028433775389622   T   T   T
  0.7438319670176884  0.2361002627304089  0.7592347134909505   T   T   T

  0.00000000E+00  0.00000000E+00  0.00000000E+00
  0.00000000E+00  0.00000000E+00  0.00000000E+00
  0.00000000E+00  0.00000000E+00  0.00000000E+00
  0.00000000E+00  0.00000000E+00  0.00000000E+00
  0.00000000E+00  0.00000000E+00  0.00000000E+00
  0.00000000E+00  0.00000000E+00  0.00000000E+00
  0.00000000E+00  0.00000000E+00  0.00000000E+00
  0.00000000E+00  0.00000000E+00  0.00000000E+00
  0.00000000E+00  0.00000000E+00  0.00000000E+00
  0.00000000E+00  0.00000000E+00  0.00000000E+00
  0.00000000E+00  0.00000000E+00  0.00000000E+00
  0.00000000E+00  0.00000000E+00  0.00000000E+00
  0.00000000E+00  0.00000000E+00  0.00000000E+00
  0.00000000E+00  0.00000000E+00  0.00000000E+00
  0.00000000E+00  0.00000000E+00  0.00000000E+00
  0.00000000E+00  0.00000000E+00  0.00000000E+00
  0.00000000E+00  0.00000000E+00  0.00000000E+00
  0.00000000E+00  0.00000000E+00  0.00000000E+00
  0.00000000E+00  0.00000000E+00  0.00000000E+00
  0.00000000E+00  0.00000000E+00  0.00000000E+00
  0.00000000E+00  0.00000000E+00  0.00000000E+00
  0.00000000E+00  0.00000000E+00  0.00000000E+00
  0.00000000E+00  0.00000000E+00  0.00000000E+00
  0.00000000E+00  0.00000000E+00  0.00000000E+00
  0.00000000E+00  0.00000000E+00  0.00000000E+00
  0.00000000E+00  0.00000000E+00  0.00000000E+00
  0.00000000E+00  0.00000000E+00  0.00000000E+00
  0.00000000E+00  0.00000000E+00  0.00000000E+00
  0.00000000E+00  0.00000000E+00  0.00000000E+00
  0.00000000E+00  0.00000000E+00  0.00000000E+00
  0.00000000E+00  0.00000000E+00  0.00000000E+00
  0.00000000E+00  0.00000000E+00  0.00000000E+00
  0.00000000E+00  0.00000000E+00  0.00000000E+00
  0.00000000E+00  0.00000000E+00  0.00000000E+00
  0.00000000E+00  0.00000000E+00  0.00000000E+00
  0.00000000E+00  0.00000000E+00  0.00000000E+00
  0.00000000E+00  0.00000000E+00  0.00000000E+00
  0.00000000E+00  0.00000000E+00  0.00000000E+00
  0.00000000E+00  0.00000000E+00  0.00000000E+00
  0.00000000E+00  0.00000000E+00  0.00000000E+00
  0.00000000E+00  0.00000000E+00  0.00000000E+00
  0.00000000E+00  0.00000000E+00  0.00000000E+00
  0.00000000E+00  0.00000000E+00  0.00000000E+00
  0.00000000E+00  0.00000000E+00  0.00000000E+00
  0.00000000E+00  0.00000000E+00  0.00000000E+00
  0.00000000E+00  0.00000000E+00  0.00000000E+00
  0.00000000E+00  0.00000000E+00  0.00000000E+00
  0.00000000E+00  0.00000000E+00  0.00000000E+00
  0.00000000E+00  0.00000000E+00  0.00000000E+00
  0.00000000E+00  0.00000000E+00  0.00000000E+00
  0.00000000E+00  0.00000000E+00  0.00000000E+00
  0.00000000E+00  0.00000000E+00  0.00000000E+00
  0.00000000E+00  0.00000000E+00  0.00000000E+00
  0.00000000E+00  0.00000000E+00  0.00000000E+00
  0.00000000E+00  0.00000000E+00  0.00000000E+00
  0.00000000E+00  0.00000000E+00  0.00000000E+00
  0.00000000E+00  0.00000000E+00  0.00000000E+00
  0.00000000E+00  0.00000000E+00  0.00000000E+00
  0.00000000E+00  0.00000000E+00  0.00000000E+00
  0.00000000E+00  0.00000000E+00  0.00000000E+00
  0.00000000E+00  0.00000000E+00  0.00000000E+00
  0.00000000E+00  0.00000000E+00  0.00000000E+00
  0.00000000E+00  0.00000000E+00  0.00000000E+00
  0.00000000E+00  0.00000000E+00  0.00000000E+00
  0.00000000E+00  0.00000000E+00  0.00000000E+00
  0.00000000E+00  0.00000000E+00  0.00000000E+00
  0.00000000E+00  0.00000000E+00  0.00000000E+00
  0.00000000E+00  0.00000000E+00  0.00000000E+00
  0.00000000E+00  0.00000000E+00  0.00000000E+00
  0.00000000E+00  0.00000000E+00  0.00000000E+00
  0.00000000E+00  0.00000000E+00  0.00000000E+00
  0.00000000E+00  0.00000000E+00  0.00000000E+00
  0.00000000E+00  0.00000000E+00  0.00000000E+00
  0.00000000E+00  0.00000000E+00  0.00000000E+00
  0.00000000E+00  0.00000000E+00  0.00000000E+00
  0.00000000E+00  0.00000000E+00  0.00000000E+00
