# Supplementary material for: Mechanisms for the formation of active sites in single-atom alloys
Source: Nanoscale. 2026 Apr 13;18(18):9709–22. doi: 10.1039/d5nr05517b (PMC13071885; doi:10.1039/d5nr05517b)
Supplement: NR-018-D5NR05517B-s001 [file NR-018-D5NR05517B-s001.tar › Mechanisms_SAA_formation/Ag_incorp_diff/step_attachment_energy/initial_state/Pd/CONTCAR]

Ag Pd                                   
   1.0000000000000000     
     8.6592338850511457    0.0000000000000000    0.0000000000000000
    -2.8864112950170600   11.9009786483311490    0.0000000000000000
     0.0000000000000000    0.0000000000000000   26.8803708776347463
  Ag              Pd            
    75     1
Selective dynamics
Direct
  0.0588235294117680  0.6764705882352970  0.2790140074384269   F   F   F
  0.1960784313725483  0.0882352941176450  0.3158450061986855   F   F   F
  0.2941176470588260  0.8823529411764710  0.2974295068185526   F   F   F
  0.0000000000000000  0.5000000000000000  0.3526760049589512   F   F   F
  0.0980392156862777  0.2941176470588260  0.3342605055788184   F   F   F
  0.1372549019607874  0.9117647058823550  0.3895070037192099   F   F   F
  0.2352941176470580  0.7058823529411740  0.3710915043390841   F   F   F
  0.2745098039215677  0.3235294117647030  0.4263380024794756   F   F   F
  0.0392156862745097  0.1176470588235290  0.4079225030993427   F   F   F
  0.0786831094872552  0.7361386727540851  0.4630450898612578   T   T   T
  0.1764705882352970  0.5294117647058840  0.4447535018596085   F   F   F
  0.2154582794984284  0.1470328807139511  0.5000432951838567   T   T   T
  0.3139660464364711  0.9414626258638218  0.4823913144807816   T   T   T
  0.0194890177738975  0.5601625930230024  0.5366771539214835   T   T   T
  0.1178858847952598  0.3531174228342053  0.5182427096157790   T   T   T
  0.1561541619447962  0.9703063442257537  0.5744943673785448   T   T   T
  0.2547823643236600  0.7654042093508034  0.5561376618143197   T   T   T
  0.2936404285099789  0.3827067932114770  0.6111192790237624   T   T   T
  0.0583401914245764  0.1768739652393376  0.5915995200770509   T   T   T
  0.0983752752205121  0.7970758721571991  0.6501581135460581   T   T   T
  0.1959902078972749  0.5906570027615872  0.6285968552536699   T   T   T
  0.2344662775643015  0.2051964143418447  0.6839209635150570   T   T   T
  0.0005183204137448  0.0004675483307233  0.6668591502916986   T   T   T
  0.0387339707574771  0.6147922179072386  0.7180109263775747   T   T   T
  0.1338815006791189  0.4077098172248595  0.7036132443883961   T   T   T
  0.3921568627450966  0.6764705882352970  0.2790140074384269   F   F   F
  0.5294117647058840  0.0882352941176450  0.3158450061986855   F   F   F
  0.6274509803921546  0.8823529411764710  0.2974295068185526   F   F   F
  0.3333333333333357  0.5000000000000000  0.3526760049589512   F   F   F
  0.4313725490196063  0.2941176470588260  0.3342605055788184   F   F   F
  0.4705882352941160  0.9117647058823550  0.3895070037192099   F   F   F
  0.5686274509803937  0.7058823529411740  0.3710915043390841   F   F   F
  0.6078431372549034  0.3235294117647030  0.4263380024794756   F   F   F
  0.3725490196078454  0.1176470588235290  0.4079225030993427   F   F   F
  0.4116155751541050  0.7353508701452016  0.4632294146621309   T   T   T
  0.5098039215686256  0.5294117647058840  0.4447535018596085   F   F   F
  0.5485676272639531  0.1467433908091665  0.4998503267593049   T   T   T
  0.6468938468874732  0.9415095793653374  0.4824034861339049   T   T   T
  0.3523580143504779  0.5590033149123763  0.5372752935796987   T   T   T
  0.4498616763636432  0.3530717622784596  0.5182645708373381   T   T   T
  0.4903968496720257  0.9706139171622280  0.5754359410843670   T   T   T
  0.5877862076410746  0.7653330407394796  0.5560182800078580   T   T   T
  0.6270829199101409  0.3836158467101974  0.6097717986118154   T   T   T
  0.3916277419095374  0.1767087967349371  0.5916722372399832   T   T   T
  0.4326277985614063  0.7973889481624079  0.6508772683725004   T   T   T
  0.5301111418599183  0.5907616745955442  0.6285787660880671   T   T   T
  0.5618523952185743  0.2046725028952343  0.6825228122491366   T   T   T
  0.3320458162480062  0.0002484124405895  0.6669498131234149   T   T   T
  0.3699334811142256  0.6113808098603027  0.7179396601572802   T   T   T
  0.4700989925111649  0.4078131126295540  0.7036734050343258   T   T   T
  0.7254901960784323  0.6764705882352970  0.2790140074384269   F   F   F
  0.8627450980392126  0.0882352941176450  0.3158450061986855   F   F   F
  0.9607843137254903  0.8823529411764710  0.2974295068185526   F   F   F
  0.6666666666666643  0.5000000000000000  0.3526760049589512   F   F   F
  0.7647058823529420  0.2941176470588260  0.3342605055788184   F   F   F
  0.8039215686274517  0.9117647058823550  0.3895070037192099   F   F   F
  0.9019607843137223  0.7058823529411740  0.3710915043390841   F   F   F
  0.9411764705882391  0.3235294117647030  0.4263380024794756   F   F   F
  0.7058823529411740  0.1176470588235290  0.4079225030993427   F   F   F
  0.7452216389581282  0.7358617145089209  0.4630298565905657   T   T   T
  0.8431372549019613  0.5294117647058840  0.4447535018596085   F   F   F
  0.8818939336567780  0.1469475556800197  0.4998328078663255   T   T   T
  0.9799339857948240  0.9415792684648823  0.4822534670284299   T   T   T
  0.6859252438758519  0.5599152319445698  0.5367302395845004   T   T   T
  0.7839705177437309  0.3532171684937129  0.5179317845653982   T   T   T
  0.8220504396543625  0.9709942845511312  0.5752551784855647   T   T   T
  0.9209907604674940  0.7658031376226198  0.5559634867818651   T   T   T
  0.9606584692645969  0.3837679214909126  0.6097463664783642   T   T   T
  0.7248844240613032  0.1770412874728797  0.5914845315275755   T   T   T
  0.7648270152062644  0.7983301835311591  0.6503559949004288   T   T   T
  0.8628798412623651  0.5911701989429342  0.6284472315004411   T   T   T
  0.9066098461249700  0.2046402776668529  0.6824699320168969   T   T   T
  0.6670543337741780  0.0032422064019198  0.6690899355708981   T   T   T
  0.7033720571811860  0.6152794505753195  0.7179615322633047   T   T   T
  0.8037264896789812  0.4132908777092255  0.7025088950246867   T   T   T
  0.7446279540527455  0.2355709500026795  0.7620068368106714   T   T   T

  0.00000000E+00  0.00000000E+00  0.00000000E+00
  0.00000000E+00  0.00000000E+00  0.00000000E+00
  0.00000000E+00  0.00000000E+00  0.00000000E+00
  0.00000000E+00  0.00000000E+00  0.00000000E+00
  0.00000000E+00  0.00000000E+00  0.00000000E+00
  0.00000000E+00  0.00000000E+00  0.00000000E+00
  0.00000000E+00  0.00000000E+00  0.00000000E+00
  0.00000000E+00  0.00000000E+00  0.00000000E+00
  0.00000000E+00  0.00000000E+00  0.00000000E+00
  0.00000000E+00  0.00000000E+00  0.00000000E+00
  0.00000000E+00  0.00000000E+00  0.00000000E+00
  0.00000000E+00  0.00000000E+00  0.00000000E+00
  0.00000000E+00  0.00000000E+00  0.00000000E+00
  0.00000000E+00  0.00000000E+00  0.00000000E+00
  0.00000000E+00  0.00000000E+00  0.00000000E+00
  0.00000000E+00  0.00000000E+00  0.00000000E+00
  0.00000000E+00  0.00000000E+00  0.00000000E+00
  0.00000000E+00  0.00000000E+00  0.00000000E+00
  0.00000000E+00  0.00000000E+00  0.00000000E+00
  0.00000000E+00  0.00000000E+00  0.00000000E+00
  0.00000000E+00  0.00000000E+00  0.00000000E+00
  0.00000000E+00  0.00000000E+00  0.00000000E+00
  0.00000000E+00  0.00000000E+00  0.00000000E+00
  0.00000000E+00  0.00000000E+00  0.00000000E+00
  0.00000000E+00  0.00000000E+00  0.00000000E+00
  0.00000000E+00  0.00000000E+00  0.00000000E+00
  0.00000000E+00  0.00000000E+00  0.00000000E+00
  0.00000000E+00  0.00000000E+00  0.00000000E+00
  0.00000000E+00  0.00000000E+00  0.00000000E+00
  0.00000000E+00  0.00000000E+00  0.00000000E+00
  0.00000000E+00  0.00000000E+00  0.00000000E+00
  0.00000000E+00  0.00000000E+00  0.00000000E+00
  0.00000000E+00  0.00000000E+00  0.00000000E+00
  0.00000000E+00  0.00000000E+00  0.00000000E+00
  0.00000000E+00  0.00000000E+00  0.00000000E+00
  0.00000000E+00  0.00000000E+00  0.00000000E+00
  0.00000000E+00  0.00000000E+00  0.00000000E+00
  0.00000000E+00  0.00000000E+00  0.00000000E+00
  0.00000000E+00  0.00000000E+00  0.00000000E+00
  0.00000000E+00  0.00000000E+00  0.00000000E+00
  0.00000000E+00  0.00000000E+00  0.00000000E+00
  0.00000000E+00  0.00000000E+00  0.00000000E+00
  0.00000000E+00  0.00000000E+00  0.00000000E+00
  0.00000000E+00  0.00000000E+00  0.00000000E+00
  0.00000000E+00  0.00000000E+00  0.00000000E+00
  0.00000000E+00  0.00000000E+00  0.00000000E+00
  0.00000000E+00  0.00000000E+00  0.00000000E+00
  0.00000000E+00  0.00000000E+00  0.00000000E+00
  0.00000000E+00  0.00000000E+00  0.00000000E+00
  0.00000000E+00  0.00000000E+00  0.00000000E+00
  0.00000000E+00  0.00000000E+00  0.00000000E+00
  0.00000000E+00  0.00000000E+00  0.00000000E+00
  0.00000000E+00  0.00000000E+00  0.00000000E+00
  0.00000000E+00  0.00000000E+00  0.00000000E+00
  0.00000000E+00  0.00000000E+00  0.00000000E+00
  0.00000000E+00  0.00000000E+00  0.00000000E+00
  0.00000000E+00  0.00000000E+00  0.00000000E+00
  0.00000000E+00  0.00000000E+00  0.00000000E+00
  0.00000000E+00  0.00000000E+00  0.00000000E+00
  0.00000000E+00  0.00000000E+00  0.00000000E+00
  0.00000000E+00  0.00000000E+00  0.00000000E+00
  0.00000000E+00  0.00000000E+00  0.00000000E+00
  0.00000000E+00  0.00000000E+00  0.00000000E+00
  0.00000000E+00  0.00000000E+00  0.00000000E+00
  0.00000000E+00  0.00000000E+00  0.00000000E+00
  0.00000000E+00  0.00000000E+00  0.00000000E+00
  0.00000000E+00  0.00000000E+00  0.00000000E+00
  0.00000000E+00  0.00000000E+00  0.00000000E+00
  0.00000000E+00  0.00000000E+00  0.00000000E+00
  0.00000000E+00  0.00000000E+00  0.00000000E+00
  0.00000000E+00  0.00000000E+00  0.00000000E+00
  0.00000000E+00  0.00000000E+00  0.00000000E+00
  0.00000000E+00  0.00000000E+00  0.00000000E+00
  0.00000000E+00  0.00000000E+00  0.00000000E+00
  0.00000000E+00  0.00000000E+00  0.00000000E+00
  0.00000000E+00  0.00000000E+00  0.00000000E+00
