# Supplementary material for: Mechanisms for the formation of active sites in single-atom alloys
Source: Nanoscale. 2026 Apr 13;18(18):9709–22. doi: 10.1039/d5nr05517b (PMC13071885; doi:10.1039/d5nr05517b)
Supplement: NR-018-D5NR05517B-s001 [file NR-018-D5NR05517B-s001.tar › Mechanisms_SAA_formation/Ag_incorp_diff/step_attachment_energy/initial_state/Ag/CONTCAR]

Ag                                      
   1.0000000000000000     
     8.6592338850511457    0.0000000000000000    0.0000000000000000
    -2.8864112950170600   11.9009786483311490    0.0000000000000000
     0.0000000000000000    0.0000000000000000   26.8803708776347463
  Ag            
    76
Selective dynamics
Direct
  0.0588235294117680  0.6764705882352970  0.2790140074384269   F   F   F
  0.1960784313725483  0.0882352941176450  0.3158450061986855   F   F   F
  0.2941176470588260  0.8823529411764710  0.2974295068185526   F   F   F
  0.0000000000000000  0.5000000000000000  0.3526760049589512   F   F   F
  0.0980392156862777  0.2941176470588260  0.3342605055788184   F   F   F
  0.1372549019607874  0.9117647058823550  0.3895070037192099   F   F   F
  0.2352941176470580  0.7058823529411740  0.3710915043390841   F   F   F
  0.2745098039215677  0.3235294117647030  0.4263380024794756   F   F   F
  0.0392156862745097  0.1176470588235290  0.4079225030993427   F   F   F
  0.0786426336456170  0.7361521870315398  0.4630934823369282   T   T   T
  0.1764705882352970  0.5294117647058840  0.4447535018596085   F   F   F
  0.2153362664087522  0.1471297477330748  0.5003575921180989   T   T   T
  0.3139626504420907  0.9416982756018558  0.4822875943777889   T   T   T
  0.0197053619382608  0.5601402526872428  0.5367014134601545   T   T   T
  0.1178086597115579  0.3530582643198371  0.5182126671987303   T   T   T
  0.1562323777995826  0.9704030944681119  0.5745823741087610   T   T   T
  0.2550146464747782  0.7656934337365073  0.5560390538860377   T   T   T
  0.2939159604163827  0.3828195905650980  0.6106900246060698   T   T   T
  0.0577953256963999  0.1769710376484648  0.5920384246414836   T   T   T
  0.0985969325382223  0.7971945462749265  0.6502497676741291   T   T   T
  0.1964016435970116  0.5909835604435278  0.6285182474296658   T   T   T
  0.2347282217533452  0.2053706550011204  0.6841030665837221   T   T   T
  0.0003673455993810  0.0007755201716147  0.6670455380536883   T   T   T
  0.0382810125099175  0.6137838549293683  0.7180889895590126   T   T   T
  0.1355999298651406  0.4085971154070487  0.7029596108242694   T   T   T
  0.3921568627450966  0.6764705882352970  0.2790140074384269   F   F   F
  0.5294117647058840  0.0882352941176450  0.3158450061986855   F   F   F
  0.6274509803921546  0.8823529411764710  0.2974295068185526   F   F   F
  0.3333333333333357  0.5000000000000000  0.3526760049589512   F   F   F
  0.4313725490196063  0.2941176470588260  0.3342605055788184   F   F   F
  0.4705882352941160  0.9117647058823550  0.3895070037192099   F   F   F
  0.5686274509803937  0.7058823529411740  0.3710915043390841   F   F   F
  0.6078431372549034  0.3235294117647030  0.4263380024794756   F   F   F
  0.3725490196078454  0.1176470588235290  0.4079225030993427   F   F   F
  0.4118518699149466  0.7354879958685202  0.4632397851802301   T   T   T
  0.5098039215686256  0.5294117647058840  0.4447535018596085   F   F   F
  0.5484721871146395  0.1468570823716284  0.4998398560712213   T   T   T
  0.6471173146519232  0.9417989521162873  0.4823647877151719   T   T   T
  0.3526879172090779  0.5591894151895682  0.5372370328092293   T   T   T
  0.4502573811104335  0.3531368964670175  0.5182066724744407   T   T   T
  0.4902277847090441  0.9706423038133315  0.5752115021727485   T   T   T
  0.5882087162757164  0.7656156271031710  0.5560047023630160   T   T   T
  0.6275577979817855  0.3836349623245502  0.6096624348458581   T   T   T
  0.3924177322920502  0.1769284647288791  0.5919694041043627   T   T   T
  0.4323494181700132  0.7973633480465649  0.6506496167022976   T   T   T
  0.5303383214071584  0.5910444627412851  0.6285159561053308   T   T   T
  0.5647139320357778  0.2051231625934603  0.6829878322587308   T   T   T
  0.3325988350879054  0.0006555118613112  0.6670310596554400   T   T   T
  0.3707394745499296  0.6126611300396875  0.7180060283944252   T   T   T
  0.4697894746413919  0.4085584948680356  0.7030300746561764   T   T   T
  0.7254901960784323  0.6764705882352970  0.2790140074384269   F   F   F
  0.8627450980392126  0.0882352941176450  0.3158450061986855   F   F   F
  0.9607843137254903  0.8823529411764710  0.2974295068185526   F   F   F
  0.6666666666666643  0.5000000000000000  0.3526760049589512   F   F   F
  0.7647058823529420  0.2941176470588260  0.3342605055788184   F   F   F
  0.8039215686274517  0.9117647058823550  0.3895070037192099   F   F   F
  0.9019607843137223  0.7058823529411740  0.3710915043390841   F   F   F
  0.9411764705882391  0.3235294117647030  0.4263380024794756   F   F   F
  0.7058823529411740  0.1176470588235290  0.4079225030993427   F   F   F
  0.7453043423221308  0.7359909623160676  0.4630360691443234   T   T   T
  0.8431372549019613  0.5294117647058840  0.4447535018596085   F   F   F
  0.8823389393845590  0.1469978994340554  0.4998138934712863   T   T   T
  0.9799850240939132  0.9415213127051291  0.4822988180546297   T   T   T
  0.6862598816271471  0.5600322301414831  0.5367286491017742   T   T   T
  0.7841101880873518  0.3533231297569088  0.5178150124259597   T   T   T
  0.8225754942592461  0.9708794902300395  0.5751247980096251   T   T   T
  0.9211634326145567  0.7655014207714639  0.5561471506308028   T   T   T
  0.9607065254941399  0.3836001864954747  0.6096411398000366   T   T   T
  0.7252668993289237  0.1771753119833458  0.5912868899691655   T   T   T
  0.7651627741662328  0.7977777630983275  0.6504101586075207   T   T   T
  0.8630856895798523  0.5905431070389571  0.6286095793322010   T   T   T
  0.9045663607790182  0.2050795613606998  0.6830856744223619   T   T   T
  0.6669299329330792  0.0021049749757265  0.6682390033811429   T   T   T
  0.7039375835766731  0.6140098441066448  0.7179946422387140   T   T   T
  0.8032596186044839  0.4107098388078954  0.7026603686767802   T   T   T
  0.7429459552323432  0.2314514266341274  0.7674123759908803   T   T   T

  0.00000000E+00  0.00000000E+00  0.00000000E+00
  0.00000000E+00  0.00000000E+00  0.00000000E+00
  0.00000000E+00  0.00000000E+00  0.00000000E+00
  0.00000000E+00  0.00000000E+00  0.00000000E+00
  0.00000000E+00  0.00000000E+00  0.00000000E+00
  0.00000000E+00  0.00000000E+00  0.00000000E+00
  0.00000000E+00  0.00000000E+00  0.00000000E+00
  0.00000000E+00  0.00000000E+00  0.00000000E+00
  0.00000000E+00  0.00000000E+00  0.00000000E+00
  0.00000000E+00  0.00000000E+00  0.00000000E+00
  0.00000000E+00  0.00000000E+00  0.00000000E+00
  0.00000000E+00  0.00000000E+00  0.00000000E+00
  0.00000000E+00  0.00000000E+00  0.00000000E+00
  0.00000000E+00  0.00000000E+00  0.00000000E+00
  0.00000000E+00  0.00000000E+00  0.00000000E+00
  0.00000000E+00  0.00000000E+00  0.00000000E+00
  0.00000000E+00  0.00000000E+00  0.00000000E+00
  0.00000000E+00  0.00000000E+00  0.00000000E+00
  0.00000000E+00  0.00000000E+00  0.00000000E+00
  0.00000000E+00  0.00000000E+00  0.00000000E+00
  0.00000000E+00  0.00000000E+00  0.00000000E+00
  0.00000000E+00  0.00000000E+00  0.00000000E+00
  0.00000000E+00  0.00000000E+00  0.00000000E+00
  0.00000000E+00  0.00000000E+00  0.00000000E+00
  0.00000000E+00  0.00000000E+00  0.00000000E+00
  0.00000000E+00  0.00000000E+00  0.00000000E+00
  0.00000000E+00  0.00000000E+00  0.00000000E+00
  0.00000000E+00  0.00000000E+00  0.00000000E+00
  0.00000000E+00  0.00000000E+00  0.00000000E+00
  0.00000000E+00  0.00000000E+00  0.00000000E+00
  0.00000000E+00  0.00000000E+00  0.00000000E+00
  0.00000000E+00  0.00000000E+00  0.00000000E+00
  0.00000000E+00  0.00000000E+00  0.00000000E+00
  0.00000000E+00  0.00000000E+00  0.00000000E+00
  0.00000000E+00  0.00000000E+00  0.00000000E+00
  0.00000000E+00  0.00000000E+00  0.00000000E+00
  0.00000000E+00  0.00000000E+00  0.00000000E+00
  0.00000000E+00  0.00000000E+00  0.00000000E+00
  0.00000000E+00  0.00000000E+00  0.00000000E+00
  0.00000000E+00  0.00000000E+00  0.00000000E+00
  0.00000000E+00  0.00000000E+00  0.00000000E+00
  0.00000000E+00  0.00000000E+00  0.00000000E+00
  0.00000000E+00  0.00000000E+00  0.00000000E+00
  0.00000000E+00  0.00000000E+00  0.00000000E+00
  0.00000000E+00  0.00000000E+00  0.00000000E+00
  0.00000000E+00  0.00000000E+00  0.00000000E+00
  0.00000000E+00  0.00000000E+00  0.00000000E+00
  0.00000000E+00  0.00000000E+00  0.00000000E+00
  0.00000000E+00  0.00000000E+00  0.00000000E+00
  0.00000000E+00  0.00000000E+00  0.00000000E+00
  0.00000000E+00  0.00000000E+00  0.00000000E+00
  0.00000000E+00  0.00000000E+00  0.00000000E+00
  0.00000000E+00  0.00000000E+00  0.00000000E+00
  0.00000000E+00  0.00000000E+00  0.00000000E+00
  0.00000000E+00  0.00000000E+00  0.00000000E+00
  0.00000000E+00  0.00000000E+00  0.00000000E+00
  0.00000000E+00  0.00000000E+00  0.00000000E+00
  0.00000000E+00  0.00000000E+00  0.00000000E+00
  0.00000000E+00  0.00000000E+00  0.00000000E+00
  0.00000000E+00  0.00000000E+00  0.00000000E+00
  0.00000000E+00  0.00000000E+00  0.00000000E+00
  0.00000000E+00  0.00000000E+00  0.00000000E+00
  0.00000000E+00  0.00000000E+00  0.00000000E+00
  0.00000000E+00  0.00000000E+00  0.00000000E+00
  0.00000000E+00  0.00000000E+00  0.00000000E+00
  0.00000000E+00  0.00000000E+00  0.00000000E+00
  0.00000000E+00  0.00000000E+00  0.00000000E+00
  0.00000000E+00  0.00000000E+00  0.00000000E+00
  0.00000000E+00  0.00000000E+00  0.00000000E+00
  0.00000000E+00  0.00000000E+00  0.00000000E+00
  0.00000000E+00  0.00000000E+00  0.00000000E+00
  0.00000000E+00  0.00000000E+00  0.00000000E+00
  0.00000000E+00  0.00000000E+00  0.00000000E+00
  0.00000000E+00  0.00000000E+00  0.00000000E+00
  0.00000000E+00  0.00000000E+00  0.00000000E+00
  0.00000000E+00  0.00000000E+00  0.00000000E+00
