# Supplementary material for: Mechanisms for the formation of active sites in single-atom alloys
Source: Nanoscale. 2026 Apr 13;18(18):9709–22. doi: 10.1039/d5nr05517b (PMC13071885; doi:10.1039/d5nr05517b)
Supplement: NR-018-D5NR05517B-s001 [file NR-018-D5NR05517B-s001.tar › Mechanisms_SAA_formation/Ag_incorp_diff/step_attachment_energy/initial_state/Rh/CONTCAR]

Ag Rh                                   
   1.0000000000000000     
     8.6592338850511457    0.0000000000000000    0.0000000000000000
    -2.8864112950170600   11.9009786483311490    0.0000000000000000
     0.0000000000000000    0.0000000000000000   26.8803708776347463
  Ag              Rh            
    75     1
Selective dynamics
Direct
  0.0588235294117680  0.6764705882352970  0.2790140074384269   F   F   F
  0.1960784313725483  0.0882352941176450  0.3158450061986855   F   F   F
  0.2941176470588260  0.8823529411764710  0.2974295068185526   F   F   F
  0.0000000000000000  0.5000000000000000  0.3526760049589512   F   F   F
  0.0980392156862777  0.2941176470588260  0.3342605055788184   F   F   F
  0.1372549019607874  0.9117647058823550  0.3895070037192099   F   F   F
  0.2352941176470580  0.7058823529411740  0.3710915043390841   F   F   F
  0.2745098039215677  0.3235294117647030  0.4263380024794756   F   F   F
  0.0392156862745097  0.1176470588235290  0.4079225030993427   F   F   F
  0.0788572546730608  0.7363006964464365  0.4630553265893069   T   T   T
  0.1764705882352970  0.5294117647058840  0.4447535018596085   F   F   F
  0.2157728326668963  0.1472415196160649  0.4996997252393066   T   T   T
  0.3142044777409327  0.9415896597525716  0.4824733808519564   T   T   T
  0.0198744578102192  0.5605806448386048  0.5367684362733256   T   T   T
  0.1182114018907009  0.3537219495597947  0.5183490395944369   T   T   T
  0.1566475093451697  0.9706041001452799  0.5744939697212501   T   T   T
  0.2553663024830021  0.7657495916228355  0.5561787118383904   T   T   T
  0.2939923792817851  0.3833111670740506  0.6115526835972032   T   T   T
  0.0595607763428495  0.1772753531081221  0.5911011422882682   T   T   T
  0.0989049397947752  0.7975974539916459  0.6500262258019637   T   T   T
  0.1963471633983010  0.5910139965937857  0.6286937255754104   T   T   T
  0.2349891820428082  0.2056298253378805  0.6838479861362117   T   T   T
  0.0013480652034600  0.0007804380505971  0.6666507237629250   T   T   T
  0.0396020850914853  0.6162826758497475  0.7179821827679321   T   T   T
  0.1329747841989701  0.4075658084372617  0.7044112080551167   T   T   T
  0.3921568627450966  0.6764705882352970  0.2790140074384269   F   F   F
  0.5294117647058840  0.0882352941176450  0.3158450061986855   F   F   F
  0.6274509803921546  0.8823529411764710  0.2974295068185526   F   F   F
  0.3333333333333357  0.5000000000000000  0.3526760049589512   F   F   F
  0.4313725490196063  0.2941176470588260  0.3342605055788184   F   F   F
  0.4705882352941160  0.9117647058823550  0.3895070037192099   F   F   F
  0.5686274509803937  0.7058823529411740  0.3710915043390841   F   F   F
  0.6078431372549034  0.3235294117647030  0.4263380024794756   F   F   F
  0.3725490196078454  0.1176470588235290  0.4079225030993427   F   F   F
  0.4117441042271095  0.7355165732960842  0.4632351385560732   T   T   T
  0.5098039215686256  0.5294117647058840  0.4447535018596085   F   F   F
  0.5489524225842638  0.1470488302506996  0.4999144449094519   T   T   T
  0.6470125493713990  0.9416645434281078  0.4824432074769918   T   T   T
  0.3527262023695933  0.5593456482878665  0.5373574513085914   T   T   T
  0.4501862193871954  0.3535595856288920  0.5183637651530342   T   T   T
  0.4912046588282623  0.9710941411309976  0.5756816701659736   T   T   T
  0.5880389023843494  0.7656878781483714  0.5560833230089685   T   T   T
  0.6274528989574426  0.3842795511228680  0.6099577181648487   T   T   T
  0.3912960395548812  0.1771745959366642  0.5912572201064609   T   T   T
  0.4334993237499879  0.7981006022670405  0.6510460808127916   T   T   T
  0.5304253613656584  0.5910049069507787  0.6286742448192794   T   T   T
  0.5595913238545681  0.2048892558810035  0.6819847843691267   T   T   T
  0.3323553971371587  0.0005662567841607  0.6668358172186525   T   T   T
  0.3700222400790197  0.6110782729813260  0.7178641006640394   T   T   T
  0.4710878453538020  0.4078194882398024  0.7043402858220338   T   T   T
  0.7254901960784323  0.6764705882352970  0.2790140074384269   F   F   F
  0.8627450980392126  0.0882352941176450  0.3158450061986855   F   F   F
  0.9607843137254903  0.8823529411764710  0.2974295068185526   F   F   F
  0.6666666666666643  0.5000000000000000  0.3526760049589512   F   F   F
  0.7647058823529420  0.2941176470588260  0.3342605055788184   F   F   F
  0.8039215686274517  0.9117647058823550  0.3895070037192099   F   F   F
  0.9019607843137223  0.7058823529411740  0.3710915043390841   F   F   F
  0.9411764705882391  0.3235294117647030  0.4263380024794756   F   F   F
  0.7058823529411740  0.1176470588235290  0.4079225030993427   F   F   F
  0.7452403921399010  0.7359762535121868  0.4630695795416354   T   T   T
  0.8431372549019613  0.5294117647058840  0.4447535018596085   F   F   F
  0.8819288680287279  0.1472329017549374  0.4999181492634082   T   T   T
  0.9802124996755824  0.9420442670409125  0.4822229260842690   T   T   T
  0.6862095914572724  0.5602762729917680  0.5368225635191234   T   T   T
  0.7842215097134941  0.3536061622582807  0.5180526381950010   T   T   T
  0.8220544762051535  0.9715130727868008  0.5754401555292926   T   T   T
  0.9214356441754112  0.7665790996380508  0.5557467794389173   T   T   T
  0.9611802510616996  0.3845327585834901  0.6099483804393676   T   T   T
  0.7253393180342711  0.1776017296762886  0.5916102418355462   T   T   T
  0.7648742287483097  0.7993363708146323  0.6503576888709311   T   T   T
  0.8633930813978908  0.5924874549899878  0.6282941961026063   T   T   T
  0.9098679337765644  0.2046813097315080  0.6817491187666167   T   T   T
  0.6679221361523382  0.0051364429959603  0.6701171591186967   T   T   T
  0.7037405393475182  0.6166841665821682  0.7179541152576836   T   T   T
  0.8047742353374077  0.4160401301994615  0.7026216544952092   T   T   T
  0.7460442632503167  0.2370161158045873  0.7584336038602494   T   T   T

  0.00000000E+00  0.00000000E+00  0.00000000E+00
  0.00000000E+00  0.00000000E+00  0.00000000E+00
  0.00000000E+00  0.00000000E+00  0.00000000E+00
  0.00000000E+00  0.00000000E+00  0.00000000E+00
  0.00000000E+00  0.00000000E+00  0.00000000E+00
  0.00000000E+00  0.00000000E+00  0.00000000E+00
  0.00000000E+00  0.00000000E+00  0.00000000E+00
  0.00000000E+00  0.00000000E+00  0.00000000E+00
  0.00000000E+00  0.00000000E+00  0.00000000E+00
  0.00000000E+00  0.00000000E+00  0.00000000E+00
  0.00000000E+00  0.00000000E+00  0.00000000E+00
  0.00000000E+00  0.00000000E+00  0.00000000E+00
  0.00000000E+00  0.00000000E+00  0.00000000E+00
  0.00000000E+00  0.00000000E+00  0.00000000E+00
  0.00000000E+00  0.00000000E+00  0.00000000E+00
  0.00000000E+00  0.00000000E+00  0.00000000E+00
  0.00000000E+00  0.00000000E+00  0.00000000E+00
  0.00000000E+00  0.00000000E+00  0.00000000E+00
  0.00000000E+00  0.00000000E+00  0.00000000E+00
  0.00000000E+00  0.00000000E+00  0.00000000E+00
  0.00000000E+00  0.00000000E+00  0.00000000E+00
  0.00000000E+00  0.00000000E+00  0.00000000E+00
  0.00000000E+00  0.00000000E+00  0.00000000E+00
  0.00000000E+00  0.00000000E+00  0.00000000E+00
  0.00000000E+00  0.00000000E+00  0.00000000E+00
  0.00000000E+00  0.00000000E+00  0.00000000E+00
  0.00000000E+00  0.00000000E+00  0.00000000E+00
  0.00000000E+00  0.00000000E+00  0.00000000E+00
  0.00000000E+00  0.00000000E+00  0.00000000E+00
  0.00000000E+00  0.00000000E+00  0.00000000E+00
  0.00000000E+00  0.00000000E+00  0.00000000E+00
  0.00000000E+00  0.00000000E+00  0.00000000E+00
  0.00000000E+00  0.00000000E+00  0.00000000E+00
  0.00000000E+00  0.00000000E+00  0.00000000E+00
  0.00000000E+00  0.00000000E+00  0.00000000E+00
  0.00000000E+00  0.00000000E+00  0.00000000E+00
  0.00000000E+00  0.00000000E+00  0.00000000E+00
  0.00000000E+00  0.00000000E+00  0.00000000E+00
  0.00000000E+00  0.00000000E+00  0.00000000E+00
  0.00000000E+00  0.00000000E+00  0.00000000E+00
  0.00000000E+00  0.00000000E+00  0.00000000E+00
  0.00000000E+00  0.00000000E+00  0.00000000E+00
  0.00000000E+00  0.00000000E+00  0.00000000E+00
  0.00000000E+00  0.00000000E+00  0.00000000E+00
  0.00000000E+00  0.00000000E+00  0.00000000E+00
  0.00000000E+00  0.00000000E+00  0.00000000E+00
  0.00000000E+00  0.00000000E+00  0.00000000E+00
  0.00000000E+00  0.00000000E+00  0.00000000E+00
  0.00000000E+00  0.00000000E+00  0.00000000E+00
  0.00000000E+00  0.00000000E+00  0.00000000E+00
  0.00000000E+00  0.00000000E+00  0.00000000E+00
  0.00000000E+00  0.00000000E+00  0.00000000E+00
  0.00000000E+00  0.00000000E+00  0.00000000E+00
  0.00000000E+00  0.00000000E+00  0.00000000E+00
  0.00000000E+00  0.00000000E+00  0.00000000E+00
  0.00000000E+00  0.00000000E+00  0.00000000E+00
  0.00000000E+00  0.00000000E+00  0.00000000E+00
  0.00000000E+00  0.00000000E+00  0.00000000E+00
  0.00000000E+00  0.00000000E+00  0.00000000E+00
  0.00000000E+00  0.00000000E+00  0.00000000E+00
  0.00000000E+00  0.00000000E+00  0.00000000E+00
  0.00000000E+00  0.00000000E+00  0.00000000E+00
  0.00000000E+00  0.00000000E+00  0.00000000E+00
  0.00000000E+00  0.00000000E+00  0.00000000E+00
  0.00000000E+00  0.00000000E+00  0.00000000E+00
  0.00000000E+00  0.00000000E+00  0.00000000E+00
  0.00000000E+00  0.00000000E+00  0.00000000E+00
  0.00000000E+00  0.00000000E+00  0.00000000E+00
  0.00000000E+00  0.00000000E+00  0.00000000E+00
  0.00000000E+00  0.00000000E+00  0.00000000E+00
  0.00000000E+00  0.00000000E+00  0.00000000E+00
  0.00000000E+00  0.00000000E+00  0.00000000E+00
  0.00000000E+00  0.00000000E+00  0.00000000E+00
  0.00000000E+00  0.00000000E+00  0.00000000E+00
  0.00000000E+00  0.00000000E+00  0.00000000E+00
  0.00000000E+00  0.00000000E+00  0.00000000E+00
