# Supplementary material for: Mechanisms for the formation of active sites in single-atom alloys
Source: Nanoscale. 2026 Apr 13;18(18):9709–22. doi: 10.1039/d5nr05517b (PMC13071885; doi:10.1039/d5nr05517b)
Supplement: NR-018-D5NR05517B-s001 [file NR-018-D5NR05517B-s001.tar › Mechanisms_SAA_formation/Ag_incorp_diff/step_attachment_energy/initial_state/Nb/CONTCAR]

Ag Nb                                   
   1.0000000000000000     
     8.6592338850511457    0.0000000000000000    0.0000000000000000
    -2.8864112950170600   11.9009786483311490    0.0000000000000000
     0.0000000000000000    0.0000000000000000   26.8803708776347463
  Ag              Nb            
    75     1
Selective dynamics
Direct
  0.0588235294117680  0.6764705882352970  0.2790140074384269   F   F   F
  0.1960784313725483  0.0882352941176450  0.3158450061986855   F   F   F
  0.2941176470588260  0.8823529411764710  0.2974295068185526   F   F   F
  0.0000000000000000  0.5000000000000000  0.3526760049589512   F   F   F
  0.0980392156862777  0.2941176470588260  0.3342605055788184   F   F   F
  0.1372549019607874  0.9117647058823550  0.3895070037192099   F   F   F
  0.2352941176470580  0.7058823529411740  0.3710915043390841   F   F   F
  0.2745098039215677  0.3235294117647030  0.4263380024794756   F   F   F
  0.0392156862745097  0.1176470588235290  0.4079225030993427   F   F   F
  0.0795213865090374  0.7360965084863659  0.4629111058050138   T   T   T
  0.1764705882352970  0.5294117647058840  0.4447535018596085   F   F   F
  0.2179619714017145  0.1469882599179306  0.4993955738088141   T   T   T
  0.3148684490679283  0.9409821690427352  0.4823595091865019   T   T   T
  0.0192345226888877  0.5608987692751968  0.5366904734473172   T   T   T
  0.1173000731381261  0.3546962231584460  0.5183776942374033   T   T   T
  0.1610896447934590  0.9708101122419611  0.5747671369193355   T   T   T
  0.2567212777654591  0.7651186329612749  0.5562894214872965   T   T   T
  0.2882711512234380  0.3832278263525832  0.6127679825338030   T   T   T
  0.0651931411994172  0.1768806513511809  0.5889118566694952   T   T   T
  0.1041806399878827  0.7975037078191627  0.6503374381729173   T   T   T
  0.1922511019724615  0.5891087917544094  0.6290478642332729   T   T   T
  0.2391864895148591  0.2056536189439644  0.6858564220468756   T   T   T
  0.0080373175311842  0.9977879322933524  0.6666713588008200   T   T   T
  0.0330013139251875  0.6166896776074254  0.7184276933750555   T   T   T
  0.1142715734345880  0.4007800473918157  0.7101223329484292   T   T   T
  0.3921568627450966  0.6764705882352970  0.2790140074384269   F   F   F
  0.5294117647058840  0.0882352941176450  0.3158450061986855   F   F   F
  0.6274509803921546  0.8823529411764710  0.2974295068185526   F   F   F
  0.3333333333333357  0.5000000000000000  0.3526760049589512   F   F   F
  0.4313725490196063  0.2941176470588260  0.3342605055788184   F   F   F
  0.4705882352941160  0.9117647058823550  0.3895070037192099   F   F   F
  0.5686274509803937  0.7058823529411740  0.3710915043390841   F   F   F
  0.6078431372549034  0.3235294117647030  0.4263380024794756   F   F   F
  0.3725490196078454  0.1176470588235290  0.4079225030993427   F   F   F
  0.4124123553905435  0.7352417169684975  0.4633685700186774   T   T   T
  0.5098039215686256  0.5294117647058840  0.4447535018596085   F   F   F
  0.5485179809081091  0.1471454710717905  0.5003990715550511   T   T   T
  0.6480234776754208  0.9418872157226575  0.4824227706275353   T   T   T
  0.3521217617478014  0.5590874851982778  0.5376954052984105   T   T   T
  0.4485038879065312  0.3527624511860388  0.5188768302741196   T   T   T
  0.4924940743878111  0.9700692064339665  0.5756766760432308   T   T   T
  0.5894887815756861  0.7659248250696815  0.5562399070072407   T   T   T
  0.6229555595841041  0.3838508293056805  0.6097572049597790   T   T   T
  0.3950828178432051  0.1777183704057138  0.5938652418476155   T   T   T
  0.4344535801582732  0.7964654954248220  0.6518257179633618   T   T   T
  0.5268808489023957  0.5902912833614475  0.6291619593506859   T   T   T
  0.5796865331770867  0.2099368507002684  0.6897370016349984   T   T   T
  0.3406083343942484  0.0039214422970045  0.6680344195665887   T   T   T
  0.3581445854180986  0.6079277254622305  0.7183622682230985   T   T   T
  0.4619663212614911  0.4094616068697393  0.7045446026979374   T   T   T
  0.7254901960784323  0.6764705882352970  0.2790140074384269   F   F   F
  0.8627450980392126  0.0882352941176450  0.3158450061986855   F   F   F
  0.9607843137254903  0.8823529411764710  0.2974295068185526   F   F   F
  0.6666666666666643  0.5000000000000000  0.3526760049589512   F   F   F
  0.7647058823529420  0.2941176470588260  0.3342605055788184   F   F   F
  0.8039215686274517  0.9117647058823550  0.3895070037192099   F   F   F
  0.9019607843137223  0.7058823529411740  0.3710915043390841   F   F   F
  0.9411764705882391  0.3235294117647030  0.4263380024794756   F   F   F
  0.7058823529411740  0.1176470588235290  0.4079225030993427   F   F   F
  0.7457643215709309  0.7359328042456773  0.4629940510622089   T   T   T
  0.8431372549019613  0.5294117647058840  0.4447535018596085   F   F   F
  0.8821071690795894  0.1479151756867673  0.4996294396795976   T   T   T
  0.9816701949343531  0.9429887349606718  0.4818790311897945   T   T   T
  0.6849212070816780  0.5605055138020684  0.5367370892849803   T   T   T
  0.7829803885289950  0.3543200689779747  0.5179263811430601   T   T   T
  0.8255494463912413  0.9733419561877721  0.5752031210396770   T   T   T
  0.9242289169116539  0.7690231036127371  0.5547804859739426   T   T   T
  0.9573399397355223  0.3848997287085266  0.6101857197699605   T   T   T
  0.7241565505123266  0.1782229363398090  0.5911974883530030   T   T   T
  0.7673614886400991  0.8005948418965124  0.6492447195102032   T   T   T
  0.8619547138572263  0.5980796671476892  0.6268157742819602   T   T   T
  0.9126177160956774  0.1955783869317278  0.6766834073066328   T   T   T
  0.6687641786811109  0.0024510145910367  0.6691573274126789   T   T   T
  0.6953936097594944  0.6262054381499640  0.7185874358512263   T   T   T
  0.7911720273094515  0.4304047165241886  0.6994658725906743   T   T   T
  0.8285400497654012  0.2724122679994647  0.7591473187779404   T   T   T

  0.00000000E+00  0.00000000E+00  0.00000000E+00
  0.00000000E+00  0.00000000E+00  0.00000000E+00
  0.00000000E+00  0.00000000E+00  0.00000000E+00
  0.00000000E+00  0.00000000E+00  0.00000000E+00
  0.00000000E+00  0.00000000E+00  0.00000000E+00
  0.00000000E+00  0.00000000E+00  0.00000000E+00
  0.00000000E+00  0.00000000E+00  0.00000000E+00
  0.00000000E+00  0.00000000E+00  0.00000000E+00
  0.00000000E+00  0.00000000E+00  0.00000000E+00
  0.00000000E+00  0.00000000E+00  0.00000000E+00
  0.00000000E+00  0.00000000E+00  0.00000000E+00
  0.00000000E+00  0.00000000E+00  0.00000000E+00
  0.00000000E+00  0.00000000E+00  0.00000000E+00
  0.00000000E+00  0.00000000E+00  0.00000000E+00
  0.00000000E+00  0.00000000E+00  0.00000000E+00
  0.00000000E+00  0.00000000E+00  0.00000000E+00
  0.00000000E+00  0.00000000E+00  0.00000000E+00
  0.00000000E+00  0.00000000E+00  0.00000000E+00
  0.00000000E+00  0.00000000E+00  0.00000000E+00
  0.00000000E+00  0.00000000E+00  0.00000000E+00
  0.00000000E+00  0.00000000E+00  0.00000000E+00
  0.00000000E+00  0.00000000E+00  0.00000000E+00
  0.00000000E+00  0.00000000E+00  0.00000000E+00
  0.00000000E+00  0.00000000E+00  0.00000000E+00
  0.00000000E+00  0.00000000E+00  0.00000000E+00
  0.00000000E+00  0.00000000E+00  0.00000000E+00
  0.00000000E+00  0.00000000E+00  0.00000000E+00
  0.00000000E+00  0.00000000E+00  0.00000000E+00
  0.00000000E+00  0.00000000E+00  0.00000000E+00
  0.00000000E+00  0.00000000E+00  0.00000000E+00
  0.00000000E+00  0.00000000E+00  0.00000000E+00
  0.00000000E+00  0.00000000E+00  0.00000000E+00
  0.00000000E+00  0.00000000E+00  0.00000000E+00
  0.00000000E+00  0.00000000E+00  0.00000000E+00
  0.00000000E+00  0.00000000E+00  0.00000000E+00
  0.00000000E+00  0.00000000E+00  0.00000000E+00
  0.00000000E+00  0.00000000E+00  0.00000000E+00
  0.00000000E+00  0.00000000E+00  0.00000000E+00
  0.00000000E+00  0.00000000E+00  0.00000000E+00
  0.00000000E+00  0.00000000E+00  0.00000000E+00
  0.00000000E+00  0.00000000E+00  0.00000000E+00
  0.00000000E+00  0.00000000E+00  0.00000000E+00
  0.00000000E+00  0.00000000E+00  0.00000000E+00
  0.00000000E+00  0.00000000E+00  0.00000000E+00
  0.00000000E+00  0.00000000E+00  0.00000000E+00
  0.00000000E+00  0.00000000E+00  0.00000000E+00
  0.00000000E+00  0.00000000E+00  0.00000000E+00
  0.00000000E+00  0.00000000E+00  0.00000000E+00
  0.00000000E+00  0.00000000E+00  0.00000000E+00
  0.00000000E+00  0.00000000E+00  0.00000000E+00
  0.00000000E+00  0.00000000E+00  0.00000000E+00
  0.00000000E+00  0.00000000E+00  0.00000000E+00
  0.00000000E+00  0.00000000E+00  0.00000000E+00
  0.00000000E+00  0.00000000E+00  0.00000000E+00
  0.00000000E+00  0.00000000E+00  0.00000000E+00
  0.00000000E+00  0.00000000E+00  0.00000000E+00
  0.00000000E+00  0.00000000E+00  0.00000000E+00
  0.00000000E+00  0.00000000E+00  0.00000000E+00
  0.00000000E+00  0.00000000E+00  0.00000000E+00
  0.00000000E+00  0.00000000E+00  0.00000000E+00
  0.00000000E+00  0.00000000E+00  0.00000000E+00
  0.00000000E+00  0.00000000E+00  0.00000000E+00
  0.00000000E+00  0.00000000E+00  0.00000000E+00
  0.00000000E+00  0.00000000E+00  0.00000000E+00
  0.00000000E+00  0.00000000E+00  0.00000000E+00
  0.00000000E+00  0.00000000E+00  0.00000000E+00
  0.00000000E+00  0.00000000E+00  0.00000000E+00
  0.00000000E+00  0.00000000E+00  0.00000000E+00
  0.00000000E+00  0.00000000E+00  0.00000000E+00
  0.00000000E+00  0.00000000E+00  0.00000000E+00
  0.00000000E+00  0.00000000E+00  0.00000000E+00
  0.00000000E+00  0.00000000E+00  0.00000000E+00
  0.00000000E+00  0.00000000E+00  0.00000000E+00
  0.00000000E+00  0.00000000E+00  0.00000000E+00
  0.00000000E+00  0.00000000E+00  0.00000000E+00
  0.00000000E+00  0.00000000E+00  0.00000000E+00
