# Supplementary material for: Mechanisms for the formation of active sites in single-atom alloys
Source: Nanoscale. 2026 Apr 13;18(18):9709–22. doi: 10.1039/d5nr05517b (PMC13071885; doi:10.1039/d5nr05517b)
Supplement: NR-018-D5NR05517B-s001 [file NR-018-D5NR05517B-s001.tar › Mechanisms_SAA_formation/Ag_incorp_diff/step_attachment_energy/initial_state/Tc/CONTCAR]

Ag Tc                                   
   1.0000000000000000     
     8.6592338850511457    0.0000000000000000    0.0000000000000000
    -2.8864112950170600   11.9009786483311490    0.0000000000000000
     0.0000000000000000    0.0000000000000000   26.8803708776347463
  Ag              Tc            
    75     1
Selective dynamics
Direct
  0.0588235294117680  0.6764705882352970  0.2790140074384269   F   F   F
  0.1960784313725483  0.0882352941176450  0.3158450061986855   F   F   F
  0.2941176470588260  0.8823529411764710  0.2974295068185526   F   F   F
  0.0000000000000000  0.5000000000000000  0.3526760049589512   F   F   F
  0.0980392156862777  0.2941176470588260  0.3342605055788184   F   F   F
  0.1372549019607874  0.9117647058823550  0.3895070037192099   F   F   F
  0.2352941176470580  0.7058823529411740  0.3710915043390841   F   F   F
  0.2745098039215677  0.3235294117647030  0.4263380024794756   F   F   F
  0.0392156862745097  0.1176470588235290  0.4079225030993427   F   F   F
  0.0800492821494729  0.7365563889484261  0.4628461414696795   T   T   T
  0.1764705882352970  0.5294117647058840  0.4447535018596085   F   F   F
  0.2185332744041728  0.1482323763429125  0.4996510634044953   T   T   T
  0.3155922134013873  0.9418897867167701  0.4823056807100321   T   T   T
  0.0196982546627162  0.5618020318528147  0.5368214676442463   T   T   T
  0.1176507871506002  0.3556229739600884  0.5186295846494710   T   T   T
  0.1626290028204420  0.9725439136643889  0.5744632464498414   T   T   T
  0.2577867233150860  0.7663966292983457  0.5561300542777150   T   T   T
  0.2883502175689777  0.3853036537693897  0.6128419707890485   T   T   T
  0.0654804785740885  0.1785462397977400  0.5893691576987266   T   T   T
  0.1059134021228072  0.8001895835139401  0.6499595394663178   T   T   T
  0.1928764545664823  0.5912139110844402  0.6290328780568544   T   T   T
  0.2426004088490733  0.2082961925371235  0.6854231122435834   T   T   T
  0.0105286174398848  0.0002155937332371  0.6660505862373414   T   T   T
  0.0344872510826262  0.6215477638647789  0.7182243331654929   T   T   T
  0.1133634235529918  0.4030044361355177  0.7106606753644491   T   T   T
  0.3921568627450966  0.6764705882352970  0.2790140074384269   F   F   F
  0.5294117647058840  0.0882352941176450  0.3158450061986855   F   F   F
  0.6274509803921546  0.8823529411764710  0.2974295068185526   F   F   F
  0.3333333333333357  0.5000000000000000  0.3526760049589512   F   F   F
  0.4313725490196063  0.2941176470588260  0.3342605055788184   F   F   F
  0.4705882352941160  0.9117647058823550  0.3895070037192099   F   F   F
  0.5686274509803937  0.7058823529411740  0.3710915043390841   F   F   F
  0.6078431372549034  0.3235294117647030  0.4263380024794756   F   F   F
  0.3725490196078454  0.1176470588235290  0.4079225030993427   F   F   F
  0.4128525495100148  0.7357617488044047  0.4632297513474953   T   T   T
  0.5098039215686256  0.5294117647058840  0.4447535018596085   F   F   F
  0.5490973356125086  0.1481057628745694  0.5006586515222982   T   T   T
  0.6485277488068711  0.9424975962714633  0.4824007908029961   T   T   T
  0.3528305940653976  0.5602468849137926  0.5376370870354950   T   T   T
  0.4491564952458403  0.3538688273442440  0.5191056572649271   T   T   T
  0.4936254212428912  0.9716861019832306  0.5755826168627867   T   T   T
  0.5903931560306491  0.7670847894368057  0.5560431147960865   T   T   T
  0.6237559848069292  0.3859531220413413  0.6101958308879174   T   T   T
  0.3969783584624449  0.1798950497411865  0.5941902850198920   T   T   T
  0.4359923856517846  0.7990479156190011  0.6517067426754548   T   T   T
  0.5274773971882952  0.5925823170990255  0.6290480522976932   T   T   T
  0.5843696842006242  0.2138027157799177  0.6906787758090279   T   T   T
  0.3429973381467769  0.0066779826146747  0.6678167100338637   T   T   T
  0.3583044064885134  0.6109794044464911  0.7182810585909113   T   T   T
  0.4618672524138014  0.4130839784856452  0.7040988461392623   T   T   T
  0.7254901960784323  0.6764705882352970  0.2790140074384269   F   F   F
  0.8627450980392126  0.0882352941176450  0.3158450061986855   F   F   F
  0.9607843137254903  0.8823529411764710  0.2974295068185526   F   F   F
  0.6666666666666643  0.5000000000000000  0.3526760049589512   F   F   F
  0.7647058823529420  0.2941176470588260  0.3342605055788184   F   F   F
  0.8039215686274517  0.9117647058823550  0.3895070037192099   F   F   F
  0.9019607843137223  0.7058823529411740  0.3710915043390841   F   F   F
  0.9411764705882391  0.3235294117647030  0.4263380024794756   F   F   F
  0.7058823529411740  0.1176470588235290  0.4079225030993427   F   F   F
  0.7461915426373744  0.7363172543091682  0.4628726840285972   T   T   T
  0.8431372549019613  0.5294117647058840  0.4447535018596085   F   F   F
  0.8824948014462266  0.1488340028202419  0.4997676755502274   T   T   T
  0.9823408186579332  0.9439473588288022  0.4817947726450509   T   T   T
  0.6857056240435546  0.5615596159937989  0.5367514999538763   T   T   T
  0.7834852640980270  0.3549931110717083  0.5183754958407184   T   T   T
  0.8267814842911907  0.9748760307992510  0.5749530425942756   T   T   T
  0.9253544278642620  0.7704860076821149  0.5545554246821444   T   T   T
  0.9578573144467014  0.3868090754958651  0.6108553280233650   T   T   T
  0.7256124901830433  0.1798464293683719  0.5918760236449512   T   T   T
  0.7691983369912242  0.8034331494781446  0.6488586734597874   T   T   T
  0.8623811645064466  0.6004949824407971  0.6268499038907828   T   T   T
  0.9153892152520322  0.1972817279648244  0.6776928431433886   T   T   T
  0.6706560854645072  0.0049372193855056  0.6685527179047563   T   T   T
  0.6951883293055485  0.6308799226734345  0.7184962591095774   T   T   T
  0.7916263885054501  0.4355501166612313  0.7000013100025272   T   T   T
  0.8322302103615459  0.2792579131547514  0.7574113176907006   T   T   T

  0.00000000E+00  0.00000000E+00  0.00000000E+00
  0.00000000E+00  0.00000000E+00  0.00000000E+00
  0.00000000E+00  0.00000000E+00  0.00000000E+00
  0.00000000E+00  0.00000000E+00  0.00000000E+00
  0.00000000E+00  0.00000000E+00  0.00000000E+00
  0.00000000E+00  0.00000000E+00  0.00000000E+00
  0.00000000E+00  0.00000000E+00  0.00000000E+00
  0.00000000E+00  0.00000000E+00  0.00000000E+00
  0.00000000E+00  0.00000000E+00  0.00000000E+00
  0.00000000E+00  0.00000000E+00  0.00000000E+00
  0.00000000E+00  0.00000000E+00  0.00000000E+00
  0.00000000E+00  0.00000000E+00  0.00000000E+00
  0.00000000E+00  0.00000000E+00  0.00000000E+00
  0.00000000E+00  0.00000000E+00  0.00000000E+00
  0.00000000E+00  0.00000000E+00  0.00000000E+00
  0.00000000E+00  0.00000000E+00  0.00000000E+00
  0.00000000E+00  0.00000000E+00  0.00000000E+00
  0.00000000E+00  0.00000000E+00  0.00000000E+00
  0.00000000E+00  0.00000000E+00  0.00000000E+00
  0.00000000E+00  0.00000000E+00  0.00000000E+00
  0.00000000E+00  0.00000000E+00  0.00000000E+00
  0.00000000E+00  0.00000000E+00  0.00000000E+00
  0.00000000E+00  0.00000000E+00  0.00000000E+00
  0.00000000E+00  0.00000000E+00  0.00000000E+00
  0.00000000E+00  0.00000000E+00  0.00000000E+00
  0.00000000E+00  0.00000000E+00  0.00000000E+00
  0.00000000E+00  0.00000000E+00  0.00000000E+00
  0.00000000E+00  0.00000000E+00  0.00000000E+00
  0.00000000E+00  0.00000000E+00  0.00000000E+00
  0.00000000E+00  0.00000000E+00  0.00000000E+00
  0.00000000E+00  0.00000000E+00  0.00000000E+00
  0.00000000E+00  0.00000000E+00  0.00000000E+00
  0.00000000E+00  0.00000000E+00  0.00000000E+00
  0.00000000E+00  0.00000000E+00  0.00000000E+00
  0.00000000E+00  0.00000000E+00  0.00000000E+00
  0.00000000E+00  0.00000000E+00  0.00000000E+00
  0.00000000E+00  0.00000000E+00  0.00000000E+00
  0.00000000E+00  0.00000000E+00  0.00000000E+00
  0.00000000E+00  0.00000000E+00  0.00000000E+00
  0.00000000E+00  0.00000000E+00  0.00000000E+00
  0.00000000E+00  0.00000000E+00  0.00000000E+00
  0.00000000E+00  0.00000000E+00  0.00000000E+00
  0.00000000E+00  0.00000000E+00  0.00000000E+00
  0.00000000E+00  0.00000000E+00  0.00000000E+00
  0.00000000E+00  0.00000000E+00  0.00000000E+00
  0.00000000E+00  0.00000000E+00  0.00000000E+00
  0.00000000E+00  0.00000000E+00  0.00000000E+00
  0.00000000E+00  0.00000000E+00  0.00000000E+00
  0.00000000E+00  0.00000000E+00  0.00000000E+00
  0.00000000E+00  0.00000000E+00  0.00000000E+00
  0.00000000E+00  0.00000000E+00  0.00000000E+00
  0.00000000E+00  0.00000000E+00  0.00000000E+00
  0.00000000E+00  0.00000000E+00  0.00000000E+00
  0.00000000E+00  0.00000000E+00  0.00000000E+00
  0.00000000E+00  0.00000000E+00  0.00000000E+00
  0.00000000E+00  0.00000000E+00  0.00000000E+00
  0.00000000E+00  0.00000000E+00  0.00000000E+00
  0.00000000E+00  0.00000000E+00  0.00000000E+00
  0.00000000E+00  0.00000000E+00  0.00000000E+00
  0.00000000E+00  0.00000000E+00  0.00000000E+00
  0.00000000E+00  0.00000000E+00  0.00000000E+00
  0.00000000E+00  0.00000000E+00  0.00000000E+00
  0.00000000E+00  0.00000000E+00  0.00000000E+00
  0.00000000E+00  0.00000000E+00  0.00000000E+00
  0.00000000E+00  0.00000000E+00  0.00000000E+00
  0.00000000E+00  0.00000000E+00  0.00000000E+00
  0.00000000E+00  0.00000000E+00  0.00000000E+00
  0.00000000E+00  0.00000000E+00  0.00000000E+00
  0.00000000E+00  0.00000000E+00  0.00000000E+00
  0.00000000E+00  0.00000000E+00  0.00000000E+00
  0.00000000E+00  0.00000000E+00  0.00000000E+00
  0.00000000E+00  0.00000000E+00  0.00000000E+00
  0.00000000E+00  0.00000000E+00  0.00000000E+00
  0.00000000E+00  0.00000000E+00  0.00000000E+00
  0.00000000E+00  0.00000000E+00  0.00000000E+00
  0.00000000E+00  0.00000000E+00  0.00000000E+00
