# Supplementary material for: Mechanisms for the formation of active sites in single-atom alloys
Source: Nanoscale. 2026 Apr 13;18(18):9709–22. doi: 10.1039/d5nr05517b (PMC13071885; doi:10.1039/d5nr05517b)
Supplement: NR-018-D5NR05517B-s001 [file NR-018-D5NR05517B-s001.tar › Mechanisms_SAA_formation/Ag_incorp_diff/step_attachment_energy/initial_state/Y/CONTCAR]

Ag Y                                    
   1.0000000000000000     
     8.6592338850511457    0.0000000000000000    0.0000000000000000
    -2.8864112950170600   11.9009786483311490    0.0000000000000000
     0.0000000000000000    0.0000000000000000   26.8803708776347463
  Ag              Y             
    75     1
Selective dynamics
Direct
  0.0588235294117680  0.6764705882352970  0.2790140074384269   F   F   F
  0.1960784313725483  0.0882352941176450  0.3158450061986855   F   F   F
  0.2941176470588260  0.8823529411764710  0.2974295068185526   F   F   F
  0.0000000000000000  0.5000000000000000  0.3526760049589512   F   F   F
  0.0980392156862777  0.2941176470588260  0.3342605055788184   F   F   F
  0.1372549019607874  0.9117647058823550  0.3895070037192099   F   F   F
  0.2352941176470580  0.7058823529411740  0.3710915043390841   F   F   F
  0.2745098039215677  0.3235294117647030  0.4263380024794756   F   F   F
  0.0392156862745097  0.1176470588235290  0.4079225030993427   F   F   F
  0.0787160882939084  0.7361342765190888  0.4633891190369513   T   T   T
  0.1764705882352970  0.5294117647058840  0.4447535018596085   F   F   F
  0.2154837971557816  0.1464574857531683  0.4991434311296397   T   T   T
  0.3137340105825440  0.9413772008362103  0.4825553999710633   T   T   T
  0.0202320835222800  0.5614287766336767  0.5371045333232849   T   T   T
  0.1182753117541827  0.3542871348687532  0.5182133313836352   T   T   T
  0.1566322961584913  0.9700973899670270  0.5761598509873275   T   T   T
  0.2557972851174526  0.7665692703978051  0.5566823059201093   T   T   T
  0.2939478549032519  0.3830660979783769  0.6111875632847521   T   T   T
  0.0611569619823398  0.1767065662260867  0.5898321484695785   T   T   T
  0.0991920798439967  0.7978584381230209  0.6518413049334761   T   T   T
  0.1973722211110425  0.5922797339958613  0.6291195137931475   T   T   T
  0.2350254158610909  0.2053049631515496  0.6852518036122788   T   T   T
  0.9987672693192881  0.0016954149673396  0.6692199566765552   T   T   T
  0.0346739793769933  0.6099898691598268  0.7186681344105421   T   T   T
  0.1360794813498597  0.4093746758184093  0.7043645333441331   T   T   T
  0.3921568627450966  0.6764705882352970  0.2790140074384269   F   F   F
  0.5294117647058840  0.0882352941176450  0.3158450061986855   F   F   F
  0.6274509803921546  0.8823529411764710  0.2974295068185526   F   F   F
  0.3333333333333357  0.5000000000000000  0.3526760049589512   F   F   F
  0.4313725490196063  0.2941176470588260  0.3342605055788184   F   F   F
  0.4705882352941160  0.9117647058823550  0.3895070037192099   F   F   F
  0.5686274509803937  0.7058823529411740  0.3710915043390841   F   F   F
  0.6078431372549034  0.3235294117647030  0.4263380024794756   F   F   F
  0.3725490196078454  0.1176470588235290  0.4079225030993427   F   F   F
  0.4121104423790961  0.7357859561405963  0.4633924255330693   T   T   T
  0.5098039215686256  0.5294117647058840  0.4447535018596085   F   F   F
  0.5491373798473366  0.1474060695733821  0.4994124890501155   T   T   T
  0.6472470524398864  0.9417304006343149  0.4825012681032235   T   T   T
  0.3533431973717339  0.5601798548709594  0.5375291203183645   T   T   T
  0.4509513510170763  0.3542192064974645  0.5182348572348181   T   T   T
  0.4909799202022819  0.9717614023521050  0.5755081343171167   T   T   T
  0.5886740995950328  0.7669847717289473  0.5568243689281902   T   T   T
  0.6292793871353060  0.3862464065469340  0.6096863567026867   T   T   T
  0.3898515075956351  0.1767955770591170  0.5900359337886707   T   T   T
  0.4332711128164303  0.7986578120014258  0.6515256698897876   T   T   T
  0.5302626774323967  0.5917977035725479  0.6291184633930655   T   T   T
  0.5578913548130108  0.2098623119967443  0.6795259910726140   T   T   T
  0.3351331939000790  0.0017651110292951  0.6692519823730431   T   T   T
  0.3707676607947922  0.6128977825811215  0.7186233020245929   T   T   T
  0.4697306592762907  0.4091073111061548  0.7042163776028780   T   T   T
  0.7254901960784323  0.6764705882352970  0.2790140074384269   F   F   F
  0.8627450980392126  0.0882352941176450  0.3158450061986855   F   F   F
  0.9607843137254903  0.8823529411764710  0.2974295068185526   F   F   F
  0.6666666666666643  0.5000000000000000  0.3526760049589512   F   F   F
  0.7647058823529420  0.2941176470588260  0.3342605055788184   F   F   F
  0.8039215686274517  0.9117647058823550  0.3895070037192099   F   F   F
  0.9019607843137223  0.7058823529411740  0.3710915043390841   F   F   F
  0.9411764705882391  0.3235294117647030  0.4263380024794756   F   F   F
  0.7058823529411740  0.1176470588235290  0.4079225030993427   F   F   F
  0.7452509116798558  0.7360125309512932  0.4633493354903850   T   T   T
  0.8431372549019613  0.5294117647058840  0.4447535018596085   F   F   F
  0.8822363962245453  0.1472741900357923  0.4994044567702171   T   T   T
  0.9805535833201914  0.9415966766287882  0.4826491982764038   T   T   T
  0.6869238330546209  0.5614168664578887  0.5371727922214599   T   T   T
  0.7848005339519276  0.3547401289068354  0.5176170036222729   T   T   T
  0.8230603902989059  0.9714173126819450  0.5756928798166491   T   T   T
  0.9217784481150811  0.7667803783236313  0.5568031183131987   T   T   T
  0.9613012735149045  0.3867164667907128  0.6095571909020761   T   T   T
  0.7260883161380450  0.1785536224482233  0.5902757623631610   T   T   T
  0.7650219360428931  0.7978612004468374  0.6519960470987446   T   T   T
  0.8634655599592105  0.5916776452526223  0.6291718113015322   T   T   T
  0.9159975717618328  0.2103832473051170  0.6790831206532855   T   T   T
  0.6675230825841122  0.0034503784824897  0.6697564235863575   T   T   T
  0.7048810806660211  0.6097151568518672  0.7187559436986800   T   T   T
  0.8000546201466772  0.3995928029185544  0.7073996323514952   T   T   T
  0.7185831884041457  0.1490876894210541  0.7592458571827213   T   T   T

  0.00000000E+00  0.00000000E+00  0.00000000E+00
  0.00000000E+00  0.00000000E+00  0.00000000E+00
  0.00000000E+00  0.00000000E+00  0.00000000E+00
  0.00000000E+00  0.00000000E+00  0.00000000E+00
  0.00000000E+00  0.00000000E+00  0.00000000E+00
  0.00000000E+00  0.00000000E+00  0.00000000E+00
  0.00000000E+00  0.00000000E+00  0.00000000E+00
  0.00000000E+00  0.00000000E+00  0.00000000E+00
  0.00000000E+00  0.00000000E+00  0.00000000E+00
  0.00000000E+00  0.00000000E+00  0.00000000E+00
  0.00000000E+00  0.00000000E+00  0.00000000E+00
  0.00000000E+00  0.00000000E+00  0.00000000E+00
  0.00000000E+00  0.00000000E+00  0.00000000E+00
  0.00000000E+00  0.00000000E+00  0.00000000E+00
  0.00000000E+00  0.00000000E+00  0.00000000E+00
  0.00000000E+00  0.00000000E+00  0.00000000E+00
  0.00000000E+00  0.00000000E+00  0.00000000E+00
  0.00000000E+00  0.00000000E+00  0.00000000E+00
  0.00000000E+00  0.00000000E+00  0.00000000E+00
  0.00000000E+00  0.00000000E+00  0.00000000E+00
  0.00000000E+00  0.00000000E+00  0.00000000E+00
  0.00000000E+00  0.00000000E+00  0.00000000E+00
  0.00000000E+00  0.00000000E+00  0.00000000E+00
  0.00000000E+00  0.00000000E+00  0.00000000E+00
  0.00000000E+00  0.00000000E+00  0.00000000E+00
  0.00000000E+00  0.00000000E+00  0.00000000E+00
  0.00000000E+00  0.00000000E+00  0.00000000E+00
  0.00000000E+00  0.00000000E+00  0.00000000E+00
  0.00000000E+00  0.00000000E+00  0.00000000E+00
  0.00000000E+00  0.00000000E+00  0.00000000E+00
  0.00000000E+00  0.00000000E+00  0.00000000E+00
  0.00000000E+00  0.00000000E+00  0.00000000E+00
  0.00000000E+00  0.00000000E+00  0.00000000E+00
  0.00000000E+00  0.00000000E+00  0.00000000E+00
  0.00000000E+00  0.00000000E+00  0.00000000E+00
  0.00000000E+00  0.00000000E+00  0.00000000E+00
  0.00000000E+00  0.00000000E+00  0.00000000E+00
  0.00000000E+00  0.00000000E+00  0.00000000E+00
  0.00000000E+00  0.00000000E+00  0.00000000E+00
  0.00000000E+00  0.00000000E+00  0.00000000E+00
  0.00000000E+00  0.00000000E+00  0.00000000E+00
  0.00000000E+00  0.00000000E+00  0.00000000E+00
  0.00000000E+00  0.00000000E+00  0.00000000E+00
  0.00000000E+00  0.00000000E+00  0.00000000E+00
  0.00000000E+00  0.00000000E+00  0.00000000E+00
  0.00000000E+00  0.00000000E+00  0.00000000E+00
  0.00000000E+00  0.00000000E+00  0.00000000E+00
  0.00000000E+00  0.00000000E+00  0.00000000E+00
  0.00000000E+00  0.00000000E+00  0.00000000E+00
  0.00000000E+00  0.00000000E+00  0.00000000E+00
  0.00000000E+00  0.00000000E+00  0.00000000E+00
  0.00000000E+00  0.00000000E+00  0.00000000E+00
  0.00000000E+00  0.00000000E+00  0.00000000E+00
  0.00000000E+00  0.00000000E+00  0.00000000E+00
  0.00000000E+00  0.00000000E+00  0.00000000E+00
  0.00000000E+00  0.00000000E+00  0.00000000E+00
  0.00000000E+00  0.00000000E+00  0.00000000E+00
  0.00000000E+00  0.00000000E+00  0.00000000E+00
  0.00000000E+00  0.00000000E+00  0.00000000E+00
  0.00000000E+00  0.00000000E+00  0.00000000E+00
  0.00000000E+00  0.00000000E+00  0.00000000E+00
  0.00000000E+00  0.00000000E+00  0.00000000E+00
  0.00000000E+00  0.00000000E+00  0.00000000E+00
  0.00000000E+00  0.00000000E+00  0.00000000E+00
  0.00000000E+00  0.00000000E+00  0.00000000E+00
  0.00000000E+00  0.00000000E+00  0.00000000E+00
  0.00000000E+00  0.00000000E+00  0.00000000E+00
  0.00000000E+00  0.00000000E+00  0.00000000E+00
  0.00000000E+00  0.00000000E+00  0.00000000E+00
  0.00000000E+00  0.00000000E+00  0.00000000E+00
  0.00000000E+00  0.00000000E+00  0.00000000E+00
  0.00000000E+00  0.00000000E+00  0.00000000E+00
  0.00000000E+00  0.00000000E+00  0.00000000E+00
  0.00000000E+00  0.00000000E+00  0.00000000E+00
  0.00000000E+00  0.00000000E+00  0.00000000E+00
  0.00000000E+00  0.00000000E+00  0.00000000E+00
