# Supplementary material for: Mechanisms for the formation of active sites in single-atom alloys
Source: Nanoscale. 2026 Apr 13;18(18):9709–22. doi: 10.1039/d5nr05517b (PMC13071885; doi:10.1039/d5nr05517b)
Supplement: NR-018-D5NR05517B-s001 [file NR-018-D5NR05517B-s001.tar › Mechanisms_SAA_formation/Ag_incorp_diff/vacancy_formation_dopant_adjacent/initial_state_1/Ag/CONTCAR]

Ag                                      
   1.0000000000000000     
    11.5456451800681990    0.0000000000000000    0.0000000000000000
     5.7728225900340995    9.9988220290204186    0.0000000000000000
     0.0000000000000000    0.0000000000000000   24.4269798141303625
  Ag            
    79
Selective dynamics
Direct
  0.9166666666666643  0.1666666666666643  0.3070375485249883   F   F   F
  0.1666666666666643  0.1666666666666643  0.3070375485249883   F   F   F
  0.4166666666666643  0.1666666666666643  0.3070375485249883   F   F   F
  0.6666666666666643  0.1666666666666643  0.3070375485249883   F   F   F
  0.9166666666666643  0.4166666666666643  0.3070375485249883   F   F   F
  0.1666666666666643  0.4166666666666643  0.3070375485249883   F   F   F
  0.4166666666666643  0.4166666666666643  0.3070375485249883   F   F   F
  0.6666666666666643  0.4166666666666643  0.3070375485249883   F   F   F
  0.9166666666666643  0.6666666666666643  0.3070375485249883   F   F   F
  0.1666666666666643  0.6666666666666643  0.3070375485249883   F   F   F
  0.4166666666666643  0.6666666666666643  0.3070375485249883   F   F   F
  0.6666666666666643  0.6666666666666643  0.3070375485249883   F   F   F
  0.9166666666666643  0.9166666666666643  0.3070375485249883   F   F   F
  0.1666666666666643  0.9166666666666643  0.3070375485249883   F   F   F
  0.4166666666666643  0.9166666666666643  0.3070375485249883   F   F   F
  0.6666666666666643  0.9166666666666643  0.3070375485249883   F   F   F
  0.0000000000000000  0.0000000000000000  0.4035187742624942   F   F   F
  0.2500000000000000  0.0000000000000000  0.4035187742624942   F   F   F
  0.5000000000000000  0.0000000000000000  0.4035187742624942   F   F   F
  0.7500000000000000  0.0000000000000000  0.4035187742624942   F   F   F
  0.0000000000000000  0.2500000000000000  0.4035187742624942   F   F   F
  0.2500000000000000  0.2500000000000000  0.4035187742624942   F   F   F
  0.5000000000000000  0.2500000000000000  0.4035187742624942   F   F   F
  0.7500000000000000  0.2500000000000000  0.4035187742624942   F   F   F
  0.0000000000000000  0.5000000000000000  0.4035187742624942   F   F   F
  0.2500000000000000  0.5000000000000000  0.4035187742624942   F   F   F
  0.5000000000000000  0.5000000000000000  0.4035187742624942   F   F   F
  0.7500000000000000  0.5000000000000000  0.4035187742624942   F   F   F
  0.0000000000000000  0.7500000000000000  0.4035187742624942   F   F   F
  0.2500000000000000  0.7500000000000000  0.4035187742624942   F   F   F
  0.5000000000000000  0.7500000000000000  0.4035187742624942   F   F   F
  0.7500000000000000  0.7500000000000000  0.4035187742624942   F   F   F
  0.0833276791436372  0.0833361604281849  0.4998572810043580   T   T   T
  0.3334551468666784  0.0834921970316267  0.4997131587416902   T   T   T
  0.5830526561017020  0.0834921970316267  0.4997131587416902   T   T   T
  0.8333361604281849  0.0833361604281849  0.4998572810043580   T   T   T
  0.0835571706438859  0.3335571706438859  0.4999492219969682   T   T   T
  0.3330927682733756  0.3338144634532556  0.5001125781472127   T   T   T
  0.5828856587122353  0.3335571706438859  0.4999492219969682   T   T   T
  0.8333361604281849  0.3333276791436371  0.4998572810043580   T   T   T
  0.0838144634532557  0.5830927682733757  0.5001125781472127   T   T   T
  0.3330927682733756  0.5830927682733757  0.5001125781472127   T   T   T
  0.5830526561017020  0.5834551468666785  0.4997131587416902   T   T   T
  0.8334921970316267  0.5834551468666785  0.4997131587416902   T   T   T
  0.0835571706438859  0.8328856587122353  0.4999492219969682   T   T   T
  0.3334551468666784  0.8330526561017020  0.4997131587416902   T   T   T
  0.5833333333333357  0.8333333333333357  0.4996024147953880   T   T   T
  0.8334921970316267  0.8330526561017020  0.4997131587416902   T   T   T
  0.9166666666666643  0.1666666666666643  0.5962693607531798   T   T   T
  0.1664903738912014  0.1668540764606957  0.5958815290091891   T   T   T
  0.4163006852103731  0.1673986295792467  0.5959289449608601   T   T   T
  0.6666555496480957  0.1668540764606957  0.5958815290091891   T   T   T
  0.9168540764606958  0.4164903738912014  0.5958815290091891   T   T   T
  0.1678104577425329  0.4178104577425328  0.5975569591675978   T   T   T
  0.4143790845149271  0.4178104577425328  0.5975569591675978   T   T   T
  0.6666555496480957  0.4164903738912014  0.5958815290091891   T   T   T
  0.9173986295792467  0.6663006852103730  0.5959289449608601   T   T   T
  0.1678104577425329  0.6643790845149273  0.5975569591675978   T   T   T
  0.4163006852103731  0.6663006852103730  0.5959289449608601   T   T   T
  0.6666487754570569  0.6667024490858788  0.5957975932018926   T   T   T
  0.9168540764606958  0.9166555496480957  0.5958815290091891   T   T   T
  0.1664903738912014  0.9166555496480957  0.5958815290091891   T   T   T
  0.4167024490858789  0.9166487754570569  0.5957975932018926   T   T   T
  0.6666487754570569  0.9166487754570569  0.5957975932018926   T   T   T
  0.0000976269849468  0.9998047460301064  0.6929655143038146   T   T   T
  0.2497953159738200  0.0001023420130900  0.6929919233844771   T   T   T
  0.5000636630103492  0.9998726739793018  0.6927527340477977   T   T   T
  0.7501023420130899  0.0001023420130900  0.6929919233844771   T   T   T
  0.0000976269849468  0.2500976269849468  0.6929655143038146   T   T   T
  0.5006209879250590  0.2491323978479089  0.6916214536675493   T   T   T
  0.7498047460301064  0.2500976269849468  0.6929655143038146   T   T   T
  0.9991323978479091  0.5002466142270321  0.6916214536675493   T   T   T
  0.5006209879250590  0.5002466142270321  0.6916214536675493   T   T   T
  0.7501023420130899  0.4997953159738200  0.6929919233844771   T   T   T
  0.9991323978479091  0.7506209879250590  0.6916214536675493   T   T   T
  0.2502466142270320  0.7506209879250590  0.6916214536675493   T   T   T
  0.5000636630103492  0.7500636630103493  0.6927527340477977   T   T   T
  0.7498726739793019  0.7500636630103493  0.6927527340477977   T   T   T
  0.2502466142270320  0.2491323978479089  0.6916214536675493   T   T   T

  0.00000000E+00  0.00000000E+00  0.00000000E+00
  0.00000000E+00  0.00000000E+00  0.00000000E+00
  0.00000000E+00  0.00000000E+00  0.00000000E+00
  0.00000000E+00  0.00000000E+00  0.00000000E+00
  0.00000000E+00  0.00000000E+00  0.00000000E+00
  0.00000000E+00  0.00000000E+00  0.00000000E+00
  0.00000000E+00  0.00000000E+00  0.00000000E+00
  0.00000000E+00  0.00000000E+00  0.00000000E+00
  0.00000000E+00  0.00000000E+00  0.00000000E+00
  0.00000000E+00  0.00000000E+00  0.00000000E+00
  0.00000000E+00  0.00000000E+00  0.00000000E+00
  0.00000000E+00  0.00000000E+00  0.00000000E+00
  0.00000000E+00  0.00000000E+00  0.00000000E+00
  0.00000000E+00  0.00000000E+00  0.00000000E+00
  0.00000000E+00  0.00000000E+00  0.00000000E+00
  0.00000000E+00  0.00000000E+00  0.00000000E+00
  0.00000000E+00  0.00000000E+00  0.00000000E+00
  0.00000000E+00  0.00000000E+00  0.00000000E+00
  0.00000000E+00  0.00000000E+00  0.00000000E+00
  0.00000000E+00  0.00000000E+00  0.00000000E+00
  0.00000000E+00  0.00000000E+00  0.00000000E+00
  0.00000000E+00  0.00000000E+00  0.00000000E+00
  0.00000000E+00  0.00000000E+00  0.00000000E+00
  0.00000000E+00  0.00000000E+00  0.00000000E+00
  0.00000000E+00  0.00000000E+00  0.00000000E+00
  0.00000000E+00  0.00000000E+00  0.00000000E+00
  0.00000000E+00  0.00000000E+00  0.00000000E+00
  0.00000000E+00  0.00000000E+00  0.00000000E+00
  0.00000000E+00  0.00000000E+00  0.00000000E+00
  0.00000000E+00  0.00000000E+00  0.00000000E+00
  0.00000000E+00  0.00000000E+00  0.00000000E+00
  0.00000000E+00  0.00000000E+00  0.00000000E+00
  0.00000000E+00  0.00000000E+00  0.00000000E+00
  0.00000000E+00  0.00000000E+00  0.00000000E+00
  0.00000000E+00  0.00000000E+00  0.00000000E+00
  0.00000000E+00  0.00000000E+00  0.00000000E+00
  0.00000000E+00  0.00000000E+00  0.00000000E+00
  0.00000000E+00  0.00000000E+00  0.00000000E+00
  0.00000000E+00  0.00000000E+00  0.00000000E+00
  0.00000000E+00  0.00000000E+00  0.00000000E+00
  0.00000000E+00  0.00000000E+00  0.00000000E+00
  0.00000000E+00  0.00000000E+00  0.00000000E+00
  0.00000000E+00  0.00000000E+00  0.00000000E+00
  0.00000000E+00  0.00000000E+00  0.00000000E+00
  0.00000000E+00  0.00000000E+00  0.00000000E+00
  0.00000000E+00  0.00000000E+00  0.00000000E+00
  0.00000000E+00  0.00000000E+00  0.00000000E+00
  0.00000000E+00  0.00000000E+00  0.00000000E+00
  0.00000000E+00  0.00000000E+00  0.00000000E+00
  0.00000000E+00  0.00000000E+00  0.00000000E+00
  0.00000000E+00  0.00000000E+00  0.00000000E+00
  0.00000000E+00  0.00000000E+00  0.00000000E+00
  0.00000000E+00  0.00000000E+00  0.00000000E+00
  0.00000000E+00  0.00000000E+00  0.00000000E+00
  0.00000000E+00  0.00000000E+00  0.00000000E+00
  0.00000000E+00  0.00000000E+00  0.00000000E+00
  0.00000000E+00  0.00000000E+00  0.00000000E+00
  0.00000000E+00  0.00000000E+00  0.00000000E+00
  0.00000000E+00  0.00000000E+00  0.00000000E+00
  0.00000000E+00  0.00000000E+00  0.00000000E+00
  0.00000000E+00  0.00000000E+00  0.00000000E+00
  0.00000000E+00  0.00000000E+00  0.00000000E+00
  0.00000000E+00  0.00000000E+00  0.00000000E+00
  0.00000000E+00  0.00000000E+00  0.00000000E+00
  0.00000000E+00  0.00000000E+00  0.00000000E+00
  0.00000000E+00  0.00000000E+00  0.00000000E+00
  0.00000000E+00  0.00000000E+00  0.00000000E+00
  0.00000000E+00  0.00000000E+00  0.00000000E+00
  0.00000000E+00  0.00000000E+00  0.00000000E+00
  0.00000000E+00  0.00000000E+00  0.00000000E+00
  0.00000000E+00  0.00000000E+00  0.00000000E+00
  0.00000000E+00  0.00000000E+00  0.00000000E+00
  0.00000000E+00  0.00000000E+00  0.00000000E+00
  0.00000000E+00  0.00000000E+00  0.00000000E+00
  0.00000000E+00  0.00000000E+00  0.00000000E+00
  0.00000000E+00  0.00000000E+00  0.00000000E+00
  0.00000000E+00  0.00000000E+00  0.00000000E+00
  0.00000000E+00  0.00000000E+00  0.00000000E+00
  0.00000000E+00  0.00000000E+00  0.00000000E+00
