# Supplementary material for: Mechanisms for the formation of active sites in single-atom alloys
Source: Nanoscale. 2026 Apr 13;18(18):9709–22. doi: 10.1039/d5nr05517b (PMC13071885; doi:10.1039/d5nr05517b)
Supplement: NR-018-D5NR05517B-s001 [file NR-018-D5NR05517B-s001.tar › Mechanisms_SAA_formation/Ag_incorp_diff/vacancy_formation_dopant_adjacent/initial_state_2/Pd/CONTCAR]

Ag Pd                                   
   1.0000000000000000     
    11.5456451800681990    0.0000000000000000    0.0000000000000000
     5.7728225900340995    9.9988220290204186    0.0000000000000000
     0.0000000000000000    0.0000000000000000   24.4269798141303625
  Ag              Pd            
    79     1
Selective dynamics
Direct
  0.9166666666666643  0.1666666666666643  0.3070375485249883   F   F   F
  0.1666666666666643  0.1666666666666643  0.3070375485249883   F   F   F
  0.4166666666666643  0.1666666666666643  0.3070375485249883   F   F   F
  0.6666666666666643  0.1666666666666643  0.3070375485249883   F   F   F
  0.9166666666666643  0.4166666666666643  0.3070375485249883   F   F   F
  0.1666666666666643  0.4166666666666643  0.3070375485249883   F   F   F
  0.4166666666666643  0.4166666666666643  0.3070375485249883   F   F   F
  0.6666666666666643  0.4166666666666643  0.3070375485249883   F   F   F
  0.9166666666666643  0.6666666666666643  0.3070375485249883   F   F   F
  0.1666666666666643  0.6666666666666643  0.3070375485249883   F   F   F
  0.4166666666666643  0.6666666666666643  0.3070375485249883   F   F   F
  0.6666666666666643  0.6666666666666643  0.3070375485249883   F   F   F
  0.9166666666666643  0.9166666666666643  0.3070375485249883   F   F   F
  0.1666666666666643  0.9166666666666643  0.3070375485249883   F   F   F
  0.4166666666666643  0.9166666666666643  0.3070375485249883   F   F   F
  0.6666666666666643  0.9166666666666643  0.3070375485249883   F   F   F
  0.0000000000000000  0.0000000000000000  0.4035187742624942   F   F   F
  0.2500000000000000  0.0000000000000000  0.4035187742624942   F   F   F
  0.5000000000000000  0.0000000000000000  0.4035187742624942   F   F   F
  0.7500000000000000  0.0000000000000000  0.4035187742624942   F   F   F
  0.0000000000000000  0.2500000000000000  0.4035187742624942   F   F   F
  0.2500000000000000  0.2500000000000000  0.4035187742624942   F   F   F
  0.5000000000000000  0.2500000000000000  0.4035187742624942   F   F   F
  0.7500000000000000  0.2500000000000000  0.4035187742624942   F   F   F
  0.0000000000000000  0.5000000000000000  0.4035187742624942   F   F   F
  0.2500000000000000  0.5000000000000000  0.4035187742624942   F   F   F
  0.5000000000000000  0.5000000000000000  0.4035187742624942   F   F   F
  0.7500000000000000  0.5000000000000000  0.4035187742624942   F   F   F
  0.0000000000000000  0.7500000000000000  0.4035187742624942   F   F   F
  0.2500000000000000  0.7500000000000000  0.4035187742624942   F   F   F
  0.5000000000000000  0.7500000000000000  0.4035187742624942   F   F   F
  0.7500000000000000  0.7500000000000000  0.4035187742624942   F   F   F
  0.0833587316034536  0.0832825367931000  0.4999990742735324   T   T   T
  0.3333073036796430  0.0833073036796430  0.4999054318268240   T   T   T
  0.5834083020182850  0.0831833959634368  0.4994950828885518   T   T   T
  0.8333853926407211  0.0833073036796430  0.4999054318268240   T   T   T
  0.0834211408234053  0.3332978690290798  0.4998611978821850   T   T   T
  0.3331833959634368  0.3334083020182851  0.4994950828885518   T   T   T
  0.5834083020182850  0.3334083020182851  0.4994950828885518   T   T   T
  0.8332809901475220  0.3332978690290798  0.4998611978821850   T   T   T
  0.0834211408234053  0.5832809901475220  0.4998611978821850   T   T   T
  0.3333073036796430  0.5833853926407211  0.4999054318268240   T   T   T
  0.5832978690290798  0.5832809901475220  0.4998611978821850   T   T   T
  0.8333333333333357  0.5833333333333357  0.4996771396279602   T   T   T
  0.0833587316034536  0.8333587316034534  0.4999990742735324   T   T   T
  0.3332825367931000  0.8333587316034534  0.4999990742735324   T   T   T
  0.5832978690290798  0.8334211408234053  0.4998611978821850   T   T   T
  0.8332809901475220  0.8334211408234053  0.4998611978821850   T   T   T
  0.9163823718517278  0.1668588364914351  0.5963249039838884   T   T   T
  0.1667587916568298  0.1668588364914351  0.5963249039838884   T   T   T
  0.4166024239138584  0.1666024239138585  0.5956332280970547   T   T   T
  0.6667951521722760  0.1666024239138585  0.5956332280970547   T   T   T
  0.9166430962044907  0.4167138075910117  0.5960158648739953   T   T   T
  0.1670200933572757  0.4164899533213585  0.5961838647733930   T   T   T
  0.4166024239138584  0.4167951521722760  0.5956332280970547   T   T   T
  0.6664899533213584  0.4164899533213585  0.5961838647733930   T   T   T
  0.9166430962044907  0.6666430962044907  0.5960158648739953   T   T   T
  0.1667587916568298  0.6663823718517278  0.5963249039838884   T   T   T
  0.4168588364914352  0.6663823718517278  0.5963249039838884   T   T   T
  0.6667138075910118  0.6666430962044907  0.5960158648739953   T   T   T
  0.9163823718517278  0.9167587916568298  0.5963249039838884   T   T   T
  0.1666666666666643  0.9166666666666643  0.5963722433422027   T   T   T
  0.4168588364914352  0.9167587916568298  0.5963249039838884   T   T   T
  0.6664899533213584  0.9170200933572759  0.5961838647733930   T   T   T
  0.9995054360299878  0.0002472819850061  0.6931349006597429   T   T   T
  0.2502472819850061  0.0002472819850061  0.6931349006597429   T   T   T
  0.4999592321743893  0.0023077929298832  0.6931893382953892   T   T   T
  0.7477329748957275  0.0023077929298832  0.6931893382953892   T   T   T
  0.9999318977433401  0.2501362045133200  0.6930176630142898   T   T   T
  0.2523077929298833  0.2499592321743894  0.6931893382953892   T   T   T
  0.4999592321743893  0.4977329748957275  0.6931893382953892   T   T   T
  0.7477329748957275  0.2499592321743894  0.6931893382953892   T   T   T
  0.0004924682900603  0.4997537658549698  0.6928690227090443   T   T   T
  0.2523077929298833  0.4977329748957275  0.6931893382953892   T   T   T
  0.7497537658549698  0.4997537658549698  0.6928690227090443   T   T   T
  0.9999318977433401  0.7499318977433401  0.6930176630142898   T   T   T
  0.2502472819850061  0.7495054360299878  0.6931349006597429   T   T   T
  0.5001362045133199  0.7499318977433401  0.6930176630142898   T   T   T
  0.7497537658549698  0.7504924682900603  0.6928690227090443   T   T   T
  0.5000000000000000  0.2500000000000000  0.6875244094940738   T   T   T

  0.00000000E+00  0.00000000E+00  0.00000000E+00
  0.00000000E+00  0.00000000E+00  0.00000000E+00
  0.00000000E+00  0.00000000E+00  0.00000000E+00
  0.00000000E+00  0.00000000E+00  0.00000000E+00
  0.00000000E+00  0.00000000E+00  0.00000000E+00
  0.00000000E+00  0.00000000E+00  0.00000000E+00
  0.00000000E+00  0.00000000E+00  0.00000000E+00
  0.00000000E+00  0.00000000E+00  0.00000000E+00
  0.00000000E+00  0.00000000E+00  0.00000000E+00
  0.00000000E+00  0.00000000E+00  0.00000000E+00
  0.00000000E+00  0.00000000E+00  0.00000000E+00
  0.00000000E+00  0.00000000E+00  0.00000000E+00
  0.00000000E+00  0.00000000E+00  0.00000000E+00
  0.00000000E+00  0.00000000E+00  0.00000000E+00
  0.00000000E+00  0.00000000E+00  0.00000000E+00
  0.00000000E+00  0.00000000E+00  0.00000000E+00
  0.00000000E+00  0.00000000E+00  0.00000000E+00
  0.00000000E+00  0.00000000E+00  0.00000000E+00
  0.00000000E+00  0.00000000E+00  0.00000000E+00
  0.00000000E+00  0.00000000E+00  0.00000000E+00
  0.00000000E+00  0.00000000E+00  0.00000000E+00
  0.00000000E+00  0.00000000E+00  0.00000000E+00
  0.00000000E+00  0.00000000E+00  0.00000000E+00
  0.00000000E+00  0.00000000E+00  0.00000000E+00
  0.00000000E+00  0.00000000E+00  0.00000000E+00
  0.00000000E+00  0.00000000E+00  0.00000000E+00
  0.00000000E+00  0.00000000E+00  0.00000000E+00
  0.00000000E+00  0.00000000E+00  0.00000000E+00
  0.00000000E+00  0.00000000E+00  0.00000000E+00
  0.00000000E+00  0.00000000E+00  0.00000000E+00
  0.00000000E+00  0.00000000E+00  0.00000000E+00
  0.00000000E+00  0.00000000E+00  0.00000000E+00
  0.00000000E+00  0.00000000E+00  0.00000000E+00
  0.00000000E+00  0.00000000E+00  0.00000000E+00
  0.00000000E+00  0.00000000E+00  0.00000000E+00
  0.00000000E+00  0.00000000E+00  0.00000000E+00
  0.00000000E+00  0.00000000E+00  0.00000000E+00
  0.00000000E+00  0.00000000E+00  0.00000000E+00
  0.00000000E+00  0.00000000E+00  0.00000000E+00
  0.00000000E+00  0.00000000E+00  0.00000000E+00
  0.00000000E+00  0.00000000E+00  0.00000000E+00
  0.00000000E+00  0.00000000E+00  0.00000000E+00
  0.00000000E+00  0.00000000E+00  0.00000000E+00
  0.00000000E+00  0.00000000E+00  0.00000000E+00
  0.00000000E+00  0.00000000E+00  0.00000000E+00
  0.00000000E+00  0.00000000E+00  0.00000000E+00
  0.00000000E+00  0.00000000E+00  0.00000000E+00
  0.00000000E+00  0.00000000E+00  0.00000000E+00
  0.00000000E+00  0.00000000E+00  0.00000000E+00
  0.00000000E+00  0.00000000E+00  0.00000000E+00
  0.00000000E+00  0.00000000E+00  0.00000000E+00
  0.00000000E+00  0.00000000E+00  0.00000000E+00
  0.00000000E+00  0.00000000E+00  0.00000000E+00
  0.00000000E+00  0.00000000E+00  0.00000000E+00
  0.00000000E+00  0.00000000E+00  0.00000000E+00
  0.00000000E+00  0.00000000E+00  0.00000000E+00
  0.00000000E+00  0.00000000E+00  0.00000000E+00
  0.00000000E+00  0.00000000E+00  0.00000000E+00
  0.00000000E+00  0.00000000E+00  0.00000000E+00
  0.00000000E+00  0.00000000E+00  0.00000000E+00
  0.00000000E+00  0.00000000E+00  0.00000000E+00
  0.00000000E+00  0.00000000E+00  0.00000000E+00
  0.00000000E+00  0.00000000E+00  0.00000000E+00
  0.00000000E+00  0.00000000E+00  0.00000000E+00
  0.00000000E+00  0.00000000E+00  0.00000000E+00
  0.00000000E+00  0.00000000E+00  0.00000000E+00
  0.00000000E+00  0.00000000E+00  0.00000000E+00
  0.00000000E+00  0.00000000E+00  0.00000000E+00
  0.00000000E+00  0.00000000E+00  0.00000000E+00
  0.00000000E+00  0.00000000E+00  0.00000000E+00
  0.00000000E+00  0.00000000E+00  0.00000000E+00
  0.00000000E+00  0.00000000E+00  0.00000000E+00
  0.00000000E+00  0.00000000E+00  0.00000000E+00
  0.00000000E+00  0.00000000E+00  0.00000000E+00
  0.00000000E+00  0.00000000E+00  0.00000000E+00
  0.00000000E+00  0.00000000E+00  0.00000000E+00
  0.00000000E+00  0.00000000E+00  0.00000000E+00
  0.00000000E+00  0.00000000E+00  0.00000000E+00
  0.00000000E+00  0.00000000E+00  0.00000000E+00
  0.00000000E+00  0.00000000E+00  0.00000000E+00
