# Supplementary material for: Mechanisms for the formation of active sites in single-atom alloys
Source: Nanoscale. 2026 Apr 13;18(18):9709–22. doi: 10.1039/d5nr05517b (PMC13071885; doi:10.1039/d5nr05517b)
Supplement: NR-018-D5NR05517B-s001 [file NR-018-D5NR05517B-s001.tar › Mechanisms_SAA_formation/Ag_incorp_diff/vacancy_formation_dopant_adjacent/initial_state_2/Mo/CONTCAR]

Ag Mo                                   
   1.0000000000000000     
    11.5456451800681990    0.0000000000000000    0.0000000000000000
     5.7728225900340995    9.9988220290204186    0.0000000000000000
     0.0000000000000000    0.0000000000000000   24.4269798141303625
  Ag              Mo            
    79     1
Selective dynamics
Direct
  0.9166666666666643  0.1666666666666643  0.3070375485249883   F   F   F
  0.1666666666666643  0.1666666666666643  0.3070375485249883   F   F   F
  0.4166666666666643  0.1666666666666643  0.3070375485249883   F   F   F
  0.6666666666666643  0.1666666666666643  0.3070375485249883   F   F   F
  0.9166666666666643  0.4166666666666643  0.3070375485249883   F   F   F
  0.1666666666666643  0.4166666666666643  0.3070375485249883   F   F   F
  0.4166666666666643  0.4166666666666643  0.3070375485249883   F   F   F
  0.6666666666666643  0.4166666666666643  0.3070375485249883   F   F   F
  0.9166666666666643  0.6666666666666643  0.3070375485249883   F   F   F
  0.1666666666666643  0.6666666666666643  0.3070375485249883   F   F   F
  0.4166666666666643  0.6666666666666643  0.3070375485249883   F   F   F
  0.6666666666666643  0.6666666666666643  0.3070375485249883   F   F   F
  0.9166666666666643  0.9166666666666643  0.3070375485249883   F   F   F
  0.1666666666666643  0.9166666666666643  0.3070375485249883   F   F   F
  0.4166666666666643  0.9166666666666643  0.3070375485249883   F   F   F
  0.6666666666666643  0.9166666666666643  0.3070375485249883   F   F   F
  0.0000000000000000  0.0000000000000000  0.4035187742624942   F   F   F
  0.2500000000000000  0.0000000000000000  0.4035187742624942   F   F   F
  0.5000000000000000  0.0000000000000000  0.4035187742624942   F   F   F
  0.7500000000000000  0.0000000000000000  0.4035187742624942   F   F   F
  0.0000000000000000  0.2500000000000000  0.4035187742624942   F   F   F
  0.2500000000000000  0.2500000000000000  0.4035187742624942   F   F   F
  0.5000000000000000  0.2500000000000000  0.4035187742624942   F   F   F
  0.7500000000000000  0.2500000000000000  0.4035187742624942   F   F   F
  0.0000000000000000  0.5000000000000000  0.4035187742624942   F   F   F
  0.2500000000000000  0.5000000000000000  0.4035187742624942   F   F   F
  0.5000000000000000  0.5000000000000000  0.4035187742624942   F   F   F
  0.7500000000000000  0.5000000000000000  0.4035187742624942   F   F   F
  0.0000000000000000  0.7500000000000000  0.4035187742624942   F   F   F
  0.2500000000000000  0.7500000000000000  0.4035187742624942   F   F   F
  0.5000000000000000  0.7500000000000000  0.4035187742624942   F   F   F
  0.7500000000000000  0.7500000000000000  0.4035187742624942   F   F   F
  0.0833096793667403  0.0833806412665266  0.4999625100144861   T   T   T
  0.3330838752690967  0.0830838752690967  0.4997087176825872   T   T   T
  0.5834277103443706  0.0831445793112661  0.4991458298159330   T   T   T
  0.8338322494618138  0.0830838752690967  0.4997087176825872   T   T   T
  0.0834993240101052  0.3333873723596013  0.4999199958776307   T   T   T
  0.3331445793112661  0.3334277103443704  0.4991458298159330   T   T   T
  0.5834277103443706  0.3334277103443704  0.4991458298159330   T   T   T
  0.8331133036303006  0.3333873723596013  0.4999199958776307   T   T   T
  0.0834993240101052  0.5831133036303006  0.4999199958776307   T   T   T
  0.3330838752690967  0.5838322494618138  0.4997087176825872   T   T   T
  0.5833873723596011  0.5831133036303006  0.4999199958776307   T   T   T
  0.8333333333333357  0.5833333333333357  0.4999447961685253   T   T   T
  0.0833096793667403  0.8333096793667402  0.4999625100144861   T   T   T
  0.3333806412665266  0.8333096793667402  0.4999625100144861   T   T   T
  0.5833873723596011  0.8334993240101052  0.4999199958776307   T   T   T
  0.8331133036303006  0.8334993240101052  0.4999199958776307   T   T   T
  0.9162417177290205  0.1668898008326041  0.5963973841737581   T   T   T
  0.1668684814383683  0.1668898008326041  0.5963973841737581   T   T   T
  0.4166031133446262  0.1666031133446262  0.5952823967135756   T   T   T
  0.6667937733107405  0.1666031133446262  0.5952823967135756   T   T   T
  0.9167936773640130  0.4164126452719669  0.5961919100313201   T   T   T
  0.1675522439052061  0.4162238780473934  0.5963103419213184   T   T   T
  0.4166031133446262  0.4167937733107404  0.5952823967135756   T   T   T
  0.6662238780473935  0.4162238780473934  0.5963103419213184   T   T   T
  0.9167936773640130  0.6667936773640130  0.5961919100313201   T   T   T
  0.1668684814383683  0.6662417177290205  0.5963973841737581   T   T   T
  0.4168898008326041  0.6662417177290205  0.5963973841737581   T   T   T
  0.6664126452719668  0.6667936773640130  0.5961919100313201   T   T   T
  0.9162417177290205  0.9168684814383682  0.5963973841737581   T   T   T
  0.1666666666666643  0.9166666666666643  0.5964691927042005   T   T   T
  0.4168898008326041  0.9168684814383682  0.5963973841737581   T   T   T
  0.6662238780473935  0.9175522439052062  0.5963103419213184   T   T   T
  0.9990694361548670  0.0004652819225664  0.6930959694859411   T   T   T
  0.2504652819225665  0.0004652819225664  0.6930959694859411   T   T   T
  0.4999228194962926  0.0037062669068730  0.6943595965144058   T   T   T
  0.7463709135968345  0.0037062669068730  0.6943595965144058   T   T   T
  0.0000189887926421  0.2499620224147157  0.6930179478244916   T   T   T
  0.2537062669068730  0.2499228194962926  0.6943595965144058   T   T   T
  0.4999228194962926  0.4963709135968345  0.6943595965144058   T   T   T
  0.7463709135968345  0.2499228194962926  0.6943595965144058   T   T   T
  0.0009551398319242  0.4995224300840378  0.6927996127893872   T   T   T
  0.2537062669068730  0.4963709135968345  0.6943595965144058   T   T   T
  0.7495224300840381  0.4995224300840378  0.6927996127893872   T   T   T
  0.0000189887926421  0.7500189887926422  0.6930179478244916   T   T   T
  0.2504652819225665  0.7490694361548670  0.6930959694859411   T   T   T
  0.4999620224147158  0.7500189887926422  0.6930179478244916   T   T   T
  0.7495224300840381  0.7509551398319243  0.6927996127893872   T   T   T
  0.5000000000000000  0.2500000000000000  0.6863811896092505   T   T   T

  0.00000000E+00  0.00000000E+00  0.00000000E+00
  0.00000000E+00  0.00000000E+00  0.00000000E+00
  0.00000000E+00  0.00000000E+00  0.00000000E+00
  0.00000000E+00  0.00000000E+00  0.00000000E+00
  0.00000000E+00  0.00000000E+00  0.00000000E+00
  0.00000000E+00  0.00000000E+00  0.00000000E+00
  0.00000000E+00  0.00000000E+00  0.00000000E+00
  0.00000000E+00  0.00000000E+00  0.00000000E+00
  0.00000000E+00  0.00000000E+00  0.00000000E+00
  0.00000000E+00  0.00000000E+00  0.00000000E+00
  0.00000000E+00  0.00000000E+00  0.00000000E+00
  0.00000000E+00  0.00000000E+00  0.00000000E+00
  0.00000000E+00  0.00000000E+00  0.00000000E+00
  0.00000000E+00  0.00000000E+00  0.00000000E+00
  0.00000000E+00  0.00000000E+00  0.00000000E+00
  0.00000000E+00  0.00000000E+00  0.00000000E+00
  0.00000000E+00  0.00000000E+00  0.00000000E+00
  0.00000000E+00  0.00000000E+00  0.00000000E+00
  0.00000000E+00  0.00000000E+00  0.00000000E+00
  0.00000000E+00  0.00000000E+00  0.00000000E+00
  0.00000000E+00  0.00000000E+00  0.00000000E+00
  0.00000000E+00  0.00000000E+00  0.00000000E+00
  0.00000000E+00  0.00000000E+00  0.00000000E+00
  0.00000000E+00  0.00000000E+00  0.00000000E+00
  0.00000000E+00  0.00000000E+00  0.00000000E+00
  0.00000000E+00  0.00000000E+00  0.00000000E+00
  0.00000000E+00  0.00000000E+00  0.00000000E+00
  0.00000000E+00  0.00000000E+00  0.00000000E+00
  0.00000000E+00  0.00000000E+00  0.00000000E+00
  0.00000000E+00  0.00000000E+00  0.00000000E+00
  0.00000000E+00  0.00000000E+00  0.00000000E+00
  0.00000000E+00  0.00000000E+00  0.00000000E+00
  0.00000000E+00  0.00000000E+00  0.00000000E+00
  0.00000000E+00  0.00000000E+00  0.00000000E+00
  0.00000000E+00  0.00000000E+00  0.00000000E+00
  0.00000000E+00  0.00000000E+00  0.00000000E+00
  0.00000000E+00  0.00000000E+00  0.00000000E+00
  0.00000000E+00  0.00000000E+00  0.00000000E+00
  0.00000000E+00  0.00000000E+00  0.00000000E+00
  0.00000000E+00  0.00000000E+00  0.00000000E+00
  0.00000000E+00  0.00000000E+00  0.00000000E+00
  0.00000000E+00  0.00000000E+00  0.00000000E+00
  0.00000000E+00  0.00000000E+00  0.00000000E+00
  0.00000000E+00  0.00000000E+00  0.00000000E+00
  0.00000000E+00  0.00000000E+00  0.00000000E+00
  0.00000000E+00  0.00000000E+00  0.00000000E+00
  0.00000000E+00  0.00000000E+00  0.00000000E+00
  0.00000000E+00  0.00000000E+00  0.00000000E+00
  0.00000000E+00  0.00000000E+00  0.00000000E+00
  0.00000000E+00  0.00000000E+00  0.00000000E+00
  0.00000000E+00  0.00000000E+00  0.00000000E+00
  0.00000000E+00  0.00000000E+00  0.00000000E+00
  0.00000000E+00  0.00000000E+00  0.00000000E+00
  0.00000000E+00  0.00000000E+00  0.00000000E+00
  0.00000000E+00  0.00000000E+00  0.00000000E+00
  0.00000000E+00  0.00000000E+00  0.00000000E+00
  0.00000000E+00  0.00000000E+00  0.00000000E+00
  0.00000000E+00  0.00000000E+00  0.00000000E+00
  0.00000000E+00  0.00000000E+00  0.00000000E+00
  0.00000000E+00  0.00000000E+00  0.00000000E+00
  0.00000000E+00  0.00000000E+00  0.00000000E+00
  0.00000000E+00  0.00000000E+00  0.00000000E+00
  0.00000000E+00  0.00000000E+00  0.00000000E+00
  0.00000000E+00  0.00000000E+00  0.00000000E+00
  0.00000000E+00  0.00000000E+00  0.00000000E+00
  0.00000000E+00  0.00000000E+00  0.00000000E+00
  0.00000000E+00  0.00000000E+00  0.00000000E+00
  0.00000000E+00  0.00000000E+00  0.00000000E+00
  0.00000000E+00  0.00000000E+00  0.00000000E+00
  0.00000000E+00  0.00000000E+00  0.00000000E+00
  0.00000000E+00  0.00000000E+00  0.00000000E+00
  0.00000000E+00  0.00000000E+00  0.00000000E+00
  0.00000000E+00  0.00000000E+00  0.00000000E+00
  0.00000000E+00  0.00000000E+00  0.00000000E+00
  0.00000000E+00  0.00000000E+00  0.00000000E+00
  0.00000000E+00  0.00000000E+00  0.00000000E+00
  0.00000000E+00  0.00000000E+00  0.00000000E+00
  0.00000000E+00  0.00000000E+00  0.00000000E+00
  0.00000000E+00  0.00000000E+00  0.00000000E+00
  0.00000000E+00  0.00000000E+00  0.00000000E+00
