# Supplementary material for: Mechanisms for the formation of active sites in single-atom alloys
Source: Nanoscale. 2026 Apr 13;18(18):9709–22. doi: 10.1039/d5nr05517b (PMC13071885; doi:10.1039/d5nr05517b)
Supplement: NR-018-D5NR05517B-s001 [file NR-018-D5NR05517B-s001.tar › Mechanisms_SAA_formation/Ag_incorp_diff/vacancy_formation_dopant_adjacent/initial_state_2/Cu/CONTCAR]

Ag Cu                                   
   1.0000000000000000     
    11.5456451800681990    0.0000000000000000    0.0000000000000000
     5.7728225900340995    9.9988220290204186    0.0000000000000000
     0.0000000000000000    0.0000000000000000   24.4269798141303625
  Ag              Cu            
    79     1
Selective dynamics
Direct
     0.9166666666666643    0.1666666666666643    0.3070375485249883   F   F   F
     0.1666666666666643    0.1666666666666643    0.3070375485249883   F   F   F
     0.4166666666666643    0.1666666666666643    0.3070375485249883   F   F   F
     0.6666666666666643    0.1666666666666643    0.3070375485249883   F   F   F
     0.9166666666666643    0.4166666666666643    0.3070375485249883   F   F   F
     0.1666666666666643    0.4166666666666643    0.3070375485249883   F   F   F
     0.4166666666666643    0.4166666666666643    0.3070375485249883   F   F   F
     0.6666666666666643    0.4166666666666643    0.3070375485249883   F   F   F
     0.9166666666666643    0.6666666666666643    0.3070375485249883   F   F   F
     0.1666666666666643    0.6666666666666643    0.3070375485249883   F   F   F
     0.4166666666666643    0.6666666666666643    0.3070375485249883   F   F   F
     0.6666666666666643    0.6666666666666643    0.3070375485249883   F   F   F
     0.9166666666666643    0.9166666666666643    0.3070375485249883   F   F   F
     0.1666666666666643    0.9166666666666643    0.3070375485249883   F   F   F
     0.4166666666666643    0.9166666666666643    0.3070375485249883   F   F   F
     0.6666666666666643    0.9166666666666643    0.3070375485249883   F   F   F
     0.0000000000000000    0.0000000000000000    0.4035187742624942   F   F   F
     0.2500000000000000    0.0000000000000000    0.4035187742624942   F   F   F
     0.5000000000000000    0.0000000000000000    0.4035187742624942   F   F   F
     0.7500000000000000    0.0000000000000000    0.4035187742624942   F   F   F
     0.0000000000000000    0.2500000000000000    0.4035187742624942   F   F   F
     0.2500000000000000    0.2500000000000000    0.4035187742624942   F   F   F
     0.5000000000000000    0.2500000000000000    0.4035187742624942   F   F   F
     0.7500000000000000    0.2500000000000000    0.4035187742624942   F   F   F
     0.0000000000000000    0.5000000000000000    0.4035187742624942   F   F   F
     0.2500000000000000    0.5000000000000000    0.4035187742624942   F   F   F
     0.5000000000000000    0.5000000000000000    0.4035187742624942   F   F   F
     0.7500000000000000    0.5000000000000000    0.4035187742624942   F   F   F
     0.0000000000000000    0.7500000000000000    0.4035187742624942   F   F   F
     0.2500000000000000    0.7500000000000000    0.4035187742624942   F   F   F
     0.5000000000000000    0.7500000000000000    0.4035187742624942   F   F   F
     0.7500000000000000    0.7500000000000000    0.4035187742624942   F   F   F
     0.0833673392639745    0.0832653214720580    0.4999775285915781   T   T   T
     0.3332887539057064    0.0832887539057063    0.4999226193123479   T   T   T
     0.5833423489874966    0.0833153020250138    0.4997032836990536   T   T   T
     0.8334224921885943    0.0832887539057063    0.4999226193123479   T   T   T
     0.0833435578133250    0.3332700031603952    0.4998674327499061   T   T   T
     0.3333153020250137    0.3333423489874966    0.4997032836990536   T   T   T
     0.5833423489874966    0.3333423489874966    0.4997032836990536   T   T   T
     0.8333864390262871    0.3332700031603952    0.4998674327499061   T   T   T
     0.0833435578133250    0.5833864390262871    0.4998674327499061   T   T   T
     0.3332887539057064    0.5834224921885943    0.4999226193123479   T   T   T
     0.5832700031603952    0.5833864390262871    0.4998674327499061   T   T   T
     0.8333333333333357    0.5833333333333357    0.4997799717548449   T   T   T
     0.0833673392639745    0.8333673392639744    0.4999775285915781   T   T   T
     0.3332653214720580    0.8333673392639744    0.4999775285915781   T   T   T
     0.5832700031603952    0.8333435578133249    0.4998674327499061   T   T   T
     0.8333864390262871    0.8333435578133249    0.4998674327499061   T   T   T
     0.9163611303324337    0.1668186414078257    0.5963617616093945   T   T   T
     0.1668202282597334    0.1668186414078257    0.5963617616093945   T   T   T
     0.4170305286959294    0.1670305286959294    0.5959833743370009   T   T   T
     0.6659389426081340    0.1670305286959294    0.5959833743370009   T   T   T
     0.9166565897845155    0.4166868204309621    0.5961529646150336   T   T   T
     0.1665556557308066    0.4167221721345932    0.5959841368290415   T   T   T
     0.4170305286959294    0.4159389426081340    0.5959833743370009   T   T   T
     0.6667221721345932    0.4167221721345932    0.5959841368290415   T   T   T
     0.9166565897845155    0.6666565897845155    0.5961529646150336   T   T   T
     0.1668202282597334    0.6663611303324337    0.5963617616093945   T   T   T
     0.4168186414078257    0.6663611303324337    0.5963617616093945   T   T   T
     0.6666868204309624    0.6666565897845155    0.5961529646150336   T   T   T
     0.9163611303324337    0.9168202282597335    0.5963617616093945   T   T   T
     0.1666666666666643    0.9166666666666643    0.5964060979039247   T   T   T
     0.4168186414078257    0.9168202282597335    0.5963617616093945   T   T   T
     0.6667221721345932    0.9165556557308066    0.5959841368290415   T   T   T
     0.9992397570064943    0.0003801214967528    0.6930690621548867   T   T   T
     0.2503801214967529    0.0003801214967528    0.6930690621548867   T   T   T
     0.5000317829765649    0.0043201506065238    0.6927942333410482   T   T   T
     0.7456480664169113    0.0043201506065238    0.6927942333410482   T   T   T
     0.9999451594158257    0.2501096811683486    0.6930423139033213   T   T   T
     0.2543201506065238    0.2500317829765649    0.6927942333410482   T   T   T
     0.5000317829765649    0.4956480664169113    0.6927942333410482   T   T   T
     0.7456480664169113    0.2500317829765649    0.6927942333410482   T   T   T
     0.0008012341223665    0.4995993829388167    0.6929360735968597   T   T   T
     0.2543201506065238    0.4956480664169113    0.6927942333410482   T   T   T
     0.7495993829388169    0.4995993829388167    0.6929360735968597   T   T   T
     0.9999451594158257    0.7499451594158257    0.6930423139033213   T   T   T
     0.2503801214967529    0.7492397570064944    0.6930690621548867   T   T   T
     0.5001096811683485    0.7499451594158257    0.6930423139033213   T   T   T
     0.7495993829388169    0.7508012341223665    0.6929360735968597   T   T   T
     0.5000000000000000    0.2500000000000000    0.6841052342247156   T   T   T

  0.00000000E+00  0.00000000E+00  0.00000000E+00
  0.00000000E+00  0.00000000E+00  0.00000000E+00
  0.00000000E+00  0.00000000E+00  0.00000000E+00
  0.00000000E+00  0.00000000E+00  0.00000000E+00
  0.00000000E+00  0.00000000E+00  0.00000000E+00
  0.00000000E+00  0.00000000E+00  0.00000000E+00
  0.00000000E+00  0.00000000E+00  0.00000000E+00
  0.00000000E+00  0.00000000E+00  0.00000000E+00
  0.00000000E+00  0.00000000E+00  0.00000000E+00
  0.00000000E+00  0.00000000E+00  0.00000000E+00
  0.00000000E+00  0.00000000E+00  0.00000000E+00
  0.00000000E+00  0.00000000E+00  0.00000000E+00
  0.00000000E+00  0.00000000E+00  0.00000000E+00
  0.00000000E+00  0.00000000E+00  0.00000000E+00
  0.00000000E+00  0.00000000E+00  0.00000000E+00
  0.00000000E+00  0.00000000E+00  0.00000000E+00
  0.00000000E+00  0.00000000E+00  0.00000000E+00
  0.00000000E+00  0.00000000E+00  0.00000000E+00
  0.00000000E+00  0.00000000E+00  0.00000000E+00
  0.00000000E+00  0.00000000E+00  0.00000000E+00
  0.00000000E+00  0.00000000E+00  0.00000000E+00
  0.00000000E+00  0.00000000E+00  0.00000000E+00
  0.00000000E+00  0.00000000E+00  0.00000000E+00
  0.00000000E+00  0.00000000E+00  0.00000000E+00
  0.00000000E+00  0.00000000E+00  0.00000000E+00
  0.00000000E+00  0.00000000E+00  0.00000000E+00
  0.00000000E+00  0.00000000E+00  0.00000000E+00
  0.00000000E+00  0.00000000E+00  0.00000000E+00
  0.00000000E+00  0.00000000E+00  0.00000000E+00
  0.00000000E+00  0.00000000E+00  0.00000000E+00
  0.00000000E+00  0.00000000E+00  0.00000000E+00
  0.00000000E+00  0.00000000E+00  0.00000000E+00
  0.00000000E+00  0.00000000E+00  0.00000000E+00
  0.00000000E+00  0.00000000E+00  0.00000000E+00
  0.00000000E+00  0.00000000E+00  0.00000000E+00
  0.00000000E+00  0.00000000E+00  0.00000000E+00
  0.00000000E+00  0.00000000E+00  0.00000000E+00
  0.00000000E+00  0.00000000E+00  0.00000000E+00
  0.00000000E+00  0.00000000E+00  0.00000000E+00
  0.00000000E+00  0.00000000E+00  0.00000000E+00
  0.00000000E+00  0.00000000E+00  0.00000000E+00
  0.00000000E+00  0.00000000E+00  0.00000000E+00
  0.00000000E+00  0.00000000E+00  0.00000000E+00
  0.00000000E+00  0.00000000E+00  0.00000000E+00
  0.00000000E+00  0.00000000E+00  0.00000000E+00
  0.00000000E+00  0.00000000E+00  0.00000000E+00
  0.00000000E+00  0.00000000E+00  0.00000000E+00
  0.00000000E+00  0.00000000E+00  0.00000000E+00
  0.00000000E+00  0.00000000E+00  0.00000000E+00
  0.00000000E+00  0.00000000E+00  0.00000000E+00
  0.00000000E+00  0.00000000E+00  0.00000000E+00
  0.00000000E+00  0.00000000E+00  0.00000000E+00
  0.00000000E+00  0.00000000E+00  0.00000000E+00
  0.00000000E+00  0.00000000E+00  0.00000000E+00
  0.00000000E+00  0.00000000E+00  0.00000000E+00
  0.00000000E+00  0.00000000E+00  0.00000000E+00
  0.00000000E+00  0.00000000E+00  0.00000000E+00
  0.00000000E+00  0.00000000E+00  0.00000000E+00
  0.00000000E+00  0.00000000E+00  0.00000000E+00
  0.00000000E+00  0.00000000E+00  0.00000000E+00
  0.00000000E+00  0.00000000E+00  0.00000000E+00
  0.00000000E+00  0.00000000E+00  0.00000000E+00
  0.00000000E+00  0.00000000E+00  0.00000000E+00
  0.00000000E+00  0.00000000E+00  0.00000000E+00
  0.00000000E+00  0.00000000E+00  0.00000000E+00
  0.00000000E+00  0.00000000E+00  0.00000000E+00
  0.00000000E+00  0.00000000E+00  0.00000000E+00
  0.00000000E+00  0.00000000E+00  0.00000000E+00
  0.00000000E+00  0.00000000E+00  0.00000000E+00
  0.00000000E+00  0.00000000E+00  0.00000000E+00
  0.00000000E+00  0.00000000E+00  0.00000000E+00
  0.00000000E+00  0.00000000E+00  0.00000000E+00
  0.00000000E+00  0.00000000E+00  0.00000000E+00
  0.00000000E+00  0.00000000E+00  0.00000000E+00
  0.00000000E+00  0.00000000E+00  0.00000000E+00
  0.00000000E+00  0.00000000E+00  0.00000000E+00
  0.00000000E+00  0.00000000E+00  0.00000000E+00
  0.00000000E+00  0.00000000E+00  0.00000000E+00
  0.00000000E+00  0.00000000E+00  0.00000000E+00
  0.00000000E+00  0.00000000E+00  0.00000000E+00
