# Supplementary material for: Mechanisms for the formation of active sites in single-atom alloys
Source: Nanoscale. 2026 Apr 13;18(18):9709–22. doi: 10.1039/d5nr05517b (PMC13071885; doi:10.1039/d5nr05517b)
Supplement: NR-018-D5NR05517B-s001 [file NR-018-D5NR05517B-s001.tar › Mechanisms_SAA_formation/Ag_incorp_diff/vacancy_formation_dopant_adjacent/initial_state_2/Rh/CONTCAR]

Ag Rh                                   
   1.0000000000000000     
    11.5456451800681990    0.0000000000000000    0.0000000000000000
     5.7728225900340995    9.9988220290204186    0.0000000000000000
     0.0000000000000000    0.0000000000000000   24.4269798141303625
  Ag              Rh            
    79     1
Selective dynamics
Direct
  0.9166666666666643  0.1666666666666643  0.3070375485249883   F   F   F
  0.1666666666666643  0.1666666666666643  0.3070375485249883   F   F   F
  0.4166666666666643  0.1666666666666643  0.3070375485249883   F   F   F
  0.6666666666666643  0.1666666666666643  0.3070375485249883   F   F   F
  0.9166666666666643  0.4166666666666643  0.3070375485249883   F   F   F
  0.1666666666666643  0.4166666666666643  0.3070375485249883   F   F   F
  0.4166666666666643  0.4166666666666643  0.3070375485249883   F   F   F
  0.6666666666666643  0.4166666666666643  0.3070375485249883   F   F   F
  0.9166666666666643  0.6666666666666643  0.3070375485249883   F   F   F
  0.1666666666666643  0.6666666666666643  0.3070375485249883   F   F   F
  0.4166666666666643  0.6666666666666643  0.3070375485249883   F   F   F
  0.6666666666666643  0.6666666666666643  0.3070375485249883   F   F   F
  0.9166666666666643  0.9166666666666643  0.3070375485249883   F   F   F
  0.1666666666666643  0.9166666666666643  0.3070375485249883   F   F   F
  0.4166666666666643  0.9166666666666643  0.3070375485249883   F   F   F
  0.6666666666666643  0.9166666666666643  0.3070375485249883   F   F   F
  0.0000000000000000  0.0000000000000000  0.4035187742624942   F   F   F
  0.2500000000000000  0.0000000000000000  0.4035187742624942   F   F   F
  0.5000000000000000  0.0000000000000000  0.4035187742624942   F   F   F
  0.7500000000000000  0.0000000000000000  0.4035187742624942   F   F   F
  0.0000000000000000  0.2500000000000000  0.4035187742624942   F   F   F
  0.2500000000000000  0.2500000000000000  0.4035187742624942   F   F   F
  0.5000000000000000  0.2500000000000000  0.4035187742624942   F   F   F
  0.7500000000000000  0.2500000000000000  0.4035187742624942   F   F   F
  0.0000000000000000  0.5000000000000000  0.4035187742624942   F   F   F
  0.2500000000000000  0.5000000000000000  0.4035187742624942   F   F   F
  0.5000000000000000  0.5000000000000000  0.4035187742624942   F   F   F
  0.7500000000000000  0.5000000000000000  0.4035187742624942   F   F   F
  0.0000000000000000  0.7500000000000000  0.4035187742624942   F   F   F
  0.2500000000000000  0.7500000000000000  0.4035187742624942   F   F   F
  0.5000000000000000  0.7500000000000000  0.4035187742624942   F   F   F
  0.7500000000000000  0.7500000000000000  0.4035187742624942   F   F   F
  0.0833921403012772  0.0832157193974527  0.5001091312262417   T   T   T
  0.3333071878458197  0.0833071878458197  0.4998530492934868   T   T   T
  0.5834502059806517  0.0830995880387038  0.4991011763819952   T   T   T
  0.8333856243083677  0.0833071878458197  0.4998530492934868   T   T   T
  0.0834451395026547  0.3333162826338712  0.4998628898759616   T   T   T
  0.3330995880387037  0.3334502059806516  0.4991011763819952   T   T   T
  0.5834502059806517  0.3334502059806516  0.4991011763819952   T   T   T
  0.8332385778634812  0.3333162826338712  0.4998628898759616   T   T   T
  0.0834451395026547  0.5832385778634812  0.4998628898759616   T   T   T
  0.3333071878458197  0.5833856243083677  0.4998530492934868   T   T   T
  0.5833162826338714  0.5832385778634812  0.4998628898759616   T   T   T
  0.8333333333333357  0.5833333333333357  0.4996088423377714   T   T   T
  0.0833921403012772  0.8333921403012772  0.5001091312262417   T   T   T
  0.3332157193974526  0.8333921403012772  0.5001091312262417   T   T   T
  0.5833162826338714  0.8334451395026545  0.4998628898759616   T   T   T
  0.8332385778634812  0.8334451395026545  0.4998628898759616   T   T   T
  0.9161191249994848  0.1668708228108836  0.5964441954068795   T   T   T
  0.1670100521896244  0.1668708228108836  0.5964441954068795   T   T   T
  0.4168037996386679  0.1668037996386680  0.5949630619109034   T   T   T
  0.6663924007226570  0.1668037996386680  0.5949630619109034   T   T   T
  0.9167292878370970  0.4165414243257991  0.5960097262919135   T   T   T
  0.1673358909464552  0.4163320545267687  0.5959966596424044   T   T   T
  0.4168037996386679  0.4163924007226569  0.5949630619109034   T   T   T
  0.6663320545267688  0.4163320545267687  0.5959966596424044   T   T   T
  0.9167292878370970  0.6667292878370970  0.5960097262919135   T   T   T
  0.1670100521896244  0.6661191249994848  0.5964441954068795   T   T   T
  0.4168708228108836  0.6661191249994848  0.5964441954068795   T   T   T
  0.6665414243257989  0.6667292878370970  0.5960097262919135   T   T   T
  0.9161191249994848  0.9170100521896242  0.5964441954068795   T   T   T
  0.1666666666666643  0.9166666666666643  0.5965661614481638   T   T   T
  0.4168708228108836  0.9170100521896242  0.5964441954068795   T   T   T
  0.6663320545267688  0.9173358909464554  0.5959966596424044   T   T   T
  0.9992253003163322  0.0003873498418339  0.6931206951790679   T   T   T
  0.2503873498418339  0.0003873498418339  0.6931206951790679   T   T   T
  0.4998509390284198  0.0043538415327681  0.6929359211535223   T   T   T
  0.7457952194388121  0.0043538415327681  0.6929359211535223   T   T   T
  0.9999099984412705  0.2501800031174591  0.6928158059951461   T   T   T
  0.2543538415327681  0.2498509390284198  0.6929359211535223   T   T   T
  0.4998509390284198  0.4957952194388121  0.6929359211535223   T   T   T
  0.7457952194388121  0.2498509390284198  0.6929359211535223   T   T   T
  0.0010292146742076  0.4994853926628962  0.6925548054051275   T   T   T
  0.2543538415327681  0.4957952194388121  0.6929359211535223   T   T   T
  0.7494853926628962  0.4994853926628962  0.6925548054051275   T   T   T
  0.9999099984412705  0.7499099984412705  0.6928158059951461   T   T   T
  0.2503873498418339  0.7492253003163322  0.6931206951790679   T   T   T
  0.5001800031174591  0.7499099984412705  0.6928158059951461   T   T   T
  0.7494853926628962  0.7510292146742077  0.6925548054051275   T   T   T
  0.5000000000000000  0.2500000000000000  0.6851642446785010   T   T   T

  0.00000000E+00  0.00000000E+00  0.00000000E+00
  0.00000000E+00  0.00000000E+00  0.00000000E+00
  0.00000000E+00  0.00000000E+00  0.00000000E+00
  0.00000000E+00  0.00000000E+00  0.00000000E+00
  0.00000000E+00  0.00000000E+00  0.00000000E+00
  0.00000000E+00  0.00000000E+00  0.00000000E+00
  0.00000000E+00  0.00000000E+00  0.00000000E+00
  0.00000000E+00  0.00000000E+00  0.00000000E+00
  0.00000000E+00  0.00000000E+00  0.00000000E+00
  0.00000000E+00  0.00000000E+00  0.00000000E+00
  0.00000000E+00  0.00000000E+00  0.00000000E+00
  0.00000000E+00  0.00000000E+00  0.00000000E+00
  0.00000000E+00  0.00000000E+00  0.00000000E+00
  0.00000000E+00  0.00000000E+00  0.00000000E+00
  0.00000000E+00  0.00000000E+00  0.00000000E+00
  0.00000000E+00  0.00000000E+00  0.00000000E+00
  0.00000000E+00  0.00000000E+00  0.00000000E+00
  0.00000000E+00  0.00000000E+00  0.00000000E+00
  0.00000000E+00  0.00000000E+00  0.00000000E+00
  0.00000000E+00  0.00000000E+00  0.00000000E+00
  0.00000000E+00  0.00000000E+00  0.00000000E+00
  0.00000000E+00  0.00000000E+00  0.00000000E+00
  0.00000000E+00  0.00000000E+00  0.00000000E+00
  0.00000000E+00  0.00000000E+00  0.00000000E+00
  0.00000000E+00  0.00000000E+00  0.00000000E+00
  0.00000000E+00  0.00000000E+00  0.00000000E+00
  0.00000000E+00  0.00000000E+00  0.00000000E+00
  0.00000000E+00  0.00000000E+00  0.00000000E+00
  0.00000000E+00  0.00000000E+00  0.00000000E+00
  0.00000000E+00  0.00000000E+00  0.00000000E+00
  0.00000000E+00  0.00000000E+00  0.00000000E+00
  0.00000000E+00  0.00000000E+00  0.00000000E+00
  0.00000000E+00  0.00000000E+00  0.00000000E+00
  0.00000000E+00  0.00000000E+00  0.00000000E+00
  0.00000000E+00  0.00000000E+00  0.00000000E+00
  0.00000000E+00  0.00000000E+00  0.00000000E+00
  0.00000000E+00  0.00000000E+00  0.00000000E+00
  0.00000000E+00  0.00000000E+00  0.00000000E+00
  0.00000000E+00  0.00000000E+00  0.00000000E+00
  0.00000000E+00  0.00000000E+00  0.00000000E+00
  0.00000000E+00  0.00000000E+00  0.00000000E+00
  0.00000000E+00  0.00000000E+00  0.00000000E+00
  0.00000000E+00  0.00000000E+00  0.00000000E+00
  0.00000000E+00  0.00000000E+00  0.00000000E+00
  0.00000000E+00  0.00000000E+00  0.00000000E+00
  0.00000000E+00  0.00000000E+00  0.00000000E+00
  0.00000000E+00  0.00000000E+00  0.00000000E+00
  0.00000000E+00  0.00000000E+00  0.00000000E+00
  0.00000000E+00  0.00000000E+00  0.00000000E+00
  0.00000000E+00  0.00000000E+00  0.00000000E+00
  0.00000000E+00  0.00000000E+00  0.00000000E+00
  0.00000000E+00  0.00000000E+00  0.00000000E+00
  0.00000000E+00  0.00000000E+00  0.00000000E+00
  0.00000000E+00  0.00000000E+00  0.00000000E+00
  0.00000000E+00  0.00000000E+00  0.00000000E+00
  0.00000000E+00  0.00000000E+00  0.00000000E+00
  0.00000000E+00  0.00000000E+00  0.00000000E+00
  0.00000000E+00  0.00000000E+00  0.00000000E+00
  0.00000000E+00  0.00000000E+00  0.00000000E+00
  0.00000000E+00  0.00000000E+00  0.00000000E+00
  0.00000000E+00  0.00000000E+00  0.00000000E+00
  0.00000000E+00  0.00000000E+00  0.00000000E+00
  0.00000000E+00  0.00000000E+00  0.00000000E+00
  0.00000000E+00  0.00000000E+00  0.00000000E+00
  0.00000000E+00  0.00000000E+00  0.00000000E+00
  0.00000000E+00  0.00000000E+00  0.00000000E+00
  0.00000000E+00  0.00000000E+00  0.00000000E+00
  0.00000000E+00  0.00000000E+00  0.00000000E+00
  0.00000000E+00  0.00000000E+00  0.00000000E+00
  0.00000000E+00  0.00000000E+00  0.00000000E+00
  0.00000000E+00  0.00000000E+00  0.00000000E+00
  0.00000000E+00  0.00000000E+00  0.00000000E+00
  0.00000000E+00  0.00000000E+00  0.00000000E+00
  0.00000000E+00  0.00000000E+00  0.00000000E+00
  0.00000000E+00  0.00000000E+00  0.00000000E+00
  0.00000000E+00  0.00000000E+00  0.00000000E+00
  0.00000000E+00  0.00000000E+00  0.00000000E+00
  0.00000000E+00  0.00000000E+00  0.00000000E+00
  0.00000000E+00  0.00000000E+00  0.00000000E+00
  0.00000000E+00  0.00000000E+00  0.00000000E+00
