# Supplementary material for: Mechanisms for the formation of active sites in single-atom alloys
Source: Nanoscale. 2026 Apr 13;18(18):9709–22. doi: 10.1039/d5nr05517b (PMC13071885; doi:10.1039/d5nr05517b)
Supplement: NR-018-D5NR05517B-s001 [file NR-018-D5NR05517B-s001.tar › Mechanisms_SAA_formation/Ag_incorp_diff/vacancy_formation_dopant_adjacent/initial_state_2/Ag/CONTCAR]

Ag                                      
   1.0000000000000000     
    11.5456451800681990    0.0000000000000000    0.0000000000000000
     5.7728225900340995    9.9988220290204186    0.0000000000000000
     0.0000000000000000    0.0000000000000000   24.4269798141303625
  Ag            
    80
Selective dynamics
Direct
  0.9166666666666643  0.1666666666666643  0.3070375485249883   F   F   F
  0.1666666666666643  0.1666666666666643  0.3070375485249883   F   F   F
  0.4166666666666643  0.1666666666666643  0.3070375485249883   F   F   F
  0.6666666666666643  0.1666666666666643  0.3070375485249883   F   F   F
  0.9166666666666643  0.4166666666666643  0.3070375485249883   F   F   F
  0.1666666666666643  0.4166666666666643  0.3070375485249883   F   F   F
  0.4166666666666643  0.4166666666666643  0.3070375485249883   F   F   F
  0.6666666666666643  0.4166666666666643  0.3070375485249883   F   F   F
  0.9166666666666643  0.6666666666666643  0.3070375485249883   F   F   F
  0.1666666666666643  0.6666666666666643  0.3070375485249883   F   F   F
  0.4166666666666643  0.6666666666666643  0.3070375485249883   F   F   F
  0.6666666666666643  0.6666666666666643  0.3070375485249883   F   F   F
  0.9166666666666643  0.9166666666666643  0.3070375485249883   F   F   F
  0.1666666666666643  0.9166666666666643  0.3070375485249883   F   F   F
  0.4166666666666643  0.9166666666666643  0.3070375485249883   F   F   F
  0.6666666666666643  0.9166666666666643  0.3070375485249883   F   F   F
  0.0000000000000000  0.0000000000000000  0.4035187742624942   F   F   F
  0.2500000000000000  0.0000000000000000  0.4035187742624942   F   F   F
  0.5000000000000000  0.0000000000000000  0.4035187742624942   F   F   F
  0.7500000000000000  0.0000000000000000  0.4035187742624942   F   F   F
  0.0000000000000000  0.2500000000000000  0.4035187742624942   F   F   F
  0.2500000000000000  0.2500000000000000  0.4035187742624942   F   F   F
  0.5000000000000000  0.2500000000000000  0.4035187742624942   F   F   F
  0.7500000000000000  0.2500000000000000  0.4035187742624942   F   F   F
  0.0000000000000000  0.5000000000000000  0.4035187742624942   F   F   F
  0.2500000000000000  0.5000000000000000  0.4035187742624942   F   F   F
  0.5000000000000000  0.5000000000000000  0.4035187742624942   F   F   F
  0.7500000000000000  0.5000000000000000  0.4035187742624942   F   F   F
  0.0000000000000000  0.7500000000000000  0.4035187742624942   F   F   F
  0.2500000000000000  0.7500000000000000  0.4035187742624942   F   F   F
  0.5000000000000000  0.7500000000000000  0.4035187742624942   F   F   F
  0.7500000000000000  0.7500000000000000  0.4035187742624942   F   F   F
  0.0833333333333357  0.0833333333333357  0.4998536952340795   T   T   T
  0.3333333333333357  0.0833333333333357  0.4998536952340795   T   T   T
  0.5833333333333357  0.0833333333333357  0.4998536952340795   T   T   T
  0.8333333333333357  0.0833333333333357  0.4998536952340795   T   T   T
  0.0833333333333357  0.3333333333333357  0.4998536952340795   T   T   T
  0.3333333333333357  0.3333333333333357  0.4998536952340795   T   T   T
  0.5833333333333357  0.3333333333333357  0.4998536952340795   T   T   T
  0.8333333333333357  0.3333333333333357  0.4998536952340795   T   T   T
  0.0833333333333357  0.5833333333333357  0.4998536952340795   T   T   T
  0.3333333333333357  0.5833333333333357  0.4998536952340795   T   T   T
  0.5833333333333357  0.5833333333333357  0.4998536952340795   T   T   T
  0.8333333333333357  0.5833333333333357  0.4998536952340795   T   T   T
  0.0833333333333357  0.8333333333333357  0.4998536952340795   T   T   T
  0.3333333333333357  0.8333333333333357  0.4998536952340795   T   T   T
  0.5833333333333357  0.8333333333333357  0.4998536952340795   T   T   T
  0.8333333333333357  0.8333333333333357  0.4998536952340795   T   T   T
  0.9166666666666643  0.1666666666666643  0.5961792898931270   T   T   T
  0.1666666666666643  0.1666666666666643  0.5961792898931270   T   T   T
  0.4166666666666643  0.1666666666666643  0.5961792898931270   T   T   T
  0.6666666666666643  0.1666666666666643  0.5961792898931270   T   T   T
  0.9166666666666643  0.4166666666666643  0.5961792898931270   T   T   T
  0.1666666666666643  0.4166666666666643  0.5961792898931270   T   T   T
  0.4166666666666643  0.4166666666666643  0.5961792898931270   T   T   T
  0.6666666666666643  0.4166666666666643  0.5961792898931270   T   T   T
  0.9166666666666643  0.6666666666666643  0.5961792898931270   T   T   T
  0.1666666666666643  0.6666666666666643  0.5961792898931270   T   T   T
  0.4166666666666643  0.6666666666666643  0.5961792898931270   T   T   T
  0.6666666666666643  0.6666666666666643  0.5961792898931270   T   T   T
  0.9166666666666643  0.9166666666666643  0.5961792898931270   T   T   T
  0.1666666666666643  0.9166666666666643  0.5961792898931270   T   T   T
  0.4166666666666643  0.9166666666666643  0.5961792898931270   T   T   T
  0.6666666666666643  0.9166666666666643  0.5961792898931270   T   T   T
  0.0000000000000000  1.0000000000000000  0.6931663246555360   T   T   T
  0.2500000000000000  1.0000000000000000  0.6931663246555360   T   T   T
  0.5000000000000000  0.0000000000000000  0.6931663246555360   T   T   T
  0.7500000000000000  0.0000000000000000  0.6931663246555360   T   T   T
  1.0000000000000000  0.2500000000000000  0.6931663246555360   T   T   T
  0.2500000000000000  0.2500000000000000  0.6931663246555360   T   T   T
  0.5000000000000000  0.5000000000000000  0.6931663246555360   T   T   T
  0.7500000000000000  0.2500000000000000  0.6931663246555360   T   T   T
  0.0000000000000000  0.5000000000000000  0.6931663246555360   T   T   T
  0.2500000000000000  0.5000000000000000  0.6931663246555360   T   T   T
  0.7500000000000000  0.5000000000000000  0.6931663246555360   T   T   T
  0.0000000000000000  0.7500000000000000  0.6931663246555360   T   T   T
  0.2500000000000000  0.7500000000000000  0.6931663246555360   T   T   T
  0.5000000000000000  0.7500000000000000  0.6931663246555360   T   T   T
  0.7500000000000000  0.7500000000000000  0.6931663246555360   T   T   T
  0.5000000000000000  0.2500000000000000  0.6931663246555360   T   T   T

  0.00000000E+00  0.00000000E+00  0.00000000E+00
  0.00000000E+00  0.00000000E+00  0.00000000E+00
  0.00000000E+00  0.00000000E+00  0.00000000E+00
  0.00000000E+00  0.00000000E+00  0.00000000E+00
  0.00000000E+00  0.00000000E+00  0.00000000E+00
  0.00000000E+00  0.00000000E+00  0.00000000E+00
  0.00000000E+00  0.00000000E+00  0.00000000E+00
  0.00000000E+00  0.00000000E+00  0.00000000E+00
  0.00000000E+00  0.00000000E+00  0.00000000E+00
  0.00000000E+00  0.00000000E+00  0.00000000E+00
  0.00000000E+00  0.00000000E+00  0.00000000E+00
  0.00000000E+00  0.00000000E+00  0.00000000E+00
  0.00000000E+00  0.00000000E+00  0.00000000E+00
  0.00000000E+00  0.00000000E+00  0.00000000E+00
  0.00000000E+00  0.00000000E+00  0.00000000E+00
  0.00000000E+00  0.00000000E+00  0.00000000E+00
  0.00000000E+00  0.00000000E+00  0.00000000E+00
  0.00000000E+00  0.00000000E+00  0.00000000E+00
  0.00000000E+00  0.00000000E+00  0.00000000E+00
  0.00000000E+00  0.00000000E+00  0.00000000E+00
  0.00000000E+00  0.00000000E+00  0.00000000E+00
  0.00000000E+00  0.00000000E+00  0.00000000E+00
  0.00000000E+00  0.00000000E+00  0.00000000E+00
  0.00000000E+00  0.00000000E+00  0.00000000E+00
  0.00000000E+00  0.00000000E+00  0.00000000E+00
  0.00000000E+00  0.00000000E+00  0.00000000E+00
  0.00000000E+00  0.00000000E+00  0.00000000E+00
  0.00000000E+00  0.00000000E+00  0.00000000E+00
  0.00000000E+00  0.00000000E+00  0.00000000E+00
  0.00000000E+00  0.00000000E+00  0.00000000E+00
  0.00000000E+00  0.00000000E+00  0.00000000E+00
  0.00000000E+00  0.00000000E+00  0.00000000E+00
  0.00000000E+00  0.00000000E+00  0.00000000E+00
  0.00000000E+00  0.00000000E+00  0.00000000E+00
  0.00000000E+00  0.00000000E+00  0.00000000E+00
  0.00000000E+00  0.00000000E+00  0.00000000E+00
  0.00000000E+00  0.00000000E+00  0.00000000E+00
  0.00000000E+00  0.00000000E+00  0.00000000E+00
  0.00000000E+00  0.00000000E+00  0.00000000E+00
  0.00000000E+00  0.00000000E+00  0.00000000E+00
  0.00000000E+00  0.00000000E+00  0.00000000E+00
  0.00000000E+00  0.00000000E+00  0.00000000E+00
  0.00000000E+00  0.00000000E+00  0.00000000E+00
  0.00000000E+00  0.00000000E+00  0.00000000E+00
  0.00000000E+00  0.00000000E+00  0.00000000E+00
  0.00000000E+00  0.00000000E+00  0.00000000E+00
  0.00000000E+00  0.00000000E+00  0.00000000E+00
  0.00000000E+00  0.00000000E+00  0.00000000E+00
  0.00000000E+00  0.00000000E+00  0.00000000E+00
  0.00000000E+00  0.00000000E+00  0.00000000E+00
  0.00000000E+00  0.00000000E+00  0.00000000E+00
  0.00000000E+00  0.00000000E+00  0.00000000E+00
  0.00000000E+00  0.00000000E+00  0.00000000E+00
  0.00000000E+00  0.00000000E+00  0.00000000E+00
  0.00000000E+00  0.00000000E+00  0.00000000E+00
  0.00000000E+00  0.00000000E+00  0.00000000E+00
  0.00000000E+00  0.00000000E+00  0.00000000E+00
  0.00000000E+00  0.00000000E+00  0.00000000E+00
  0.00000000E+00  0.00000000E+00  0.00000000E+00
  0.00000000E+00  0.00000000E+00  0.00000000E+00
  0.00000000E+00  0.00000000E+00  0.00000000E+00
  0.00000000E+00  0.00000000E+00  0.00000000E+00
  0.00000000E+00  0.00000000E+00  0.00000000E+00
  0.00000000E+00  0.00000000E+00  0.00000000E+00
  0.00000000E+00  0.00000000E+00  0.00000000E+00
  0.00000000E+00  0.00000000E+00  0.00000000E+00
  0.00000000E+00  0.00000000E+00  0.00000000E+00
  0.00000000E+00  0.00000000E+00  0.00000000E+00
  0.00000000E+00  0.00000000E+00  0.00000000E+00
  0.00000000E+00  0.00000000E+00  0.00000000E+00
  0.00000000E+00  0.00000000E+00  0.00000000E+00
  0.00000000E+00  0.00000000E+00  0.00000000E+00
  0.00000000E+00  0.00000000E+00  0.00000000E+00
  0.00000000E+00  0.00000000E+00  0.00000000E+00
  0.00000000E+00  0.00000000E+00  0.00000000E+00
  0.00000000E+00  0.00000000E+00  0.00000000E+00
  0.00000000E+00  0.00000000E+00  0.00000000E+00
  0.00000000E+00  0.00000000E+00  0.00000000E+00
  0.00000000E+00  0.00000000E+00  0.00000000E+00
  0.00000000E+00  0.00000000E+00  0.00000000E+00
