# Supplementary material for: Mechanisms for the formation of active sites in single-atom alloys
Source: Nanoscale. 2026 Apr 13;18(18):9709–22. doi: 10.1039/d5nr05517b (PMC13071885; doi:10.1039/d5nr05517b)
Supplement: NR-018-D5NR05517B-s001 [file NR-018-D5NR05517B-s001.tar › Mechanisms_SAA_formation/Ag_incorp_diff/vacancy_formation_dopant_adjacent/initial_state_2/Zr/CONTCAR]

Ag Zr                                   
   1.0000000000000000     
    11.5456451800681990    0.0000000000000000    0.0000000000000000
     5.7728225900340995    9.9988220290204186    0.0000000000000000
     0.0000000000000000    0.0000000000000000   24.4269798141303625
  Ag              Zr            
    79     1
Selective dynamics
Direct
  0.9166666666666643  0.1666666666666643  0.3070375485249883   F   F   F
  0.1666666666666643  0.1666666666666643  0.3070375485249883   F   F   F
  0.4166666666666643  0.1666666666666643  0.3070375485249883   F   F   F
  0.6666666666666643  0.1666666666666643  0.3070375485249883   F   F   F
  0.9166666666666643  0.4166666666666643  0.3070375485249883   F   F   F
  0.1666666666666643  0.4166666666666643  0.3070375485249883   F   F   F
  0.4166666666666643  0.4166666666666643  0.3070375485249883   F   F   F
  0.6666666666666643  0.4166666666666643  0.3070375485249883   F   F   F
  0.9166666666666643  0.6666666666666643  0.3070375485249883   F   F   F
  0.1666666666666643  0.6666666666666643  0.3070375485249883   F   F   F
  0.4166666666666643  0.6666666666666643  0.3070375485249883   F   F   F
  0.6666666666666643  0.6666666666666643  0.3070375485249883   F   F   F
  0.9166666666666643  0.9166666666666643  0.3070375485249883   F   F   F
  0.1666666666666643  0.9166666666666643  0.3070375485249883   F   F   F
  0.4166666666666643  0.9166666666666643  0.3070375485249883   F   F   F
  0.6666666666666643  0.9166666666666643  0.3070375485249883   F   F   F
  0.0000000000000000  0.0000000000000000  0.4035187742624942   F   F   F
  0.2500000000000000  0.0000000000000000  0.4035187742624942   F   F   F
  0.5000000000000000  0.0000000000000000  0.4035187742624942   F   F   F
  0.7500000000000000  0.0000000000000000  0.4035187742624942   F   F   F
  0.0000000000000000  0.2500000000000000  0.4035187742624942   F   F   F
  0.2500000000000000  0.2500000000000000  0.4035187742624942   F   F   F
  0.5000000000000000  0.2500000000000000  0.4035187742624942   F   F   F
  0.7500000000000000  0.2500000000000000  0.4035187742624942   F   F   F
  0.0000000000000000  0.5000000000000000  0.4035187742624942   F   F   F
  0.2500000000000000  0.5000000000000000  0.4035187742624942   F   F   F
  0.5000000000000000  0.5000000000000000  0.4035187742624942   F   F   F
  0.7500000000000000  0.5000000000000000  0.4035187742624942   F   F   F
  0.0000000000000000  0.7500000000000000  0.4035187742624942   F   F   F
  0.2500000000000000  0.7500000000000000  0.4035187742624942   F   F   F
  0.5000000000000000  0.7500000000000000  0.4035187742624942   F   F   F
  0.7500000000000000  0.7500000000000000  0.4035187742624942   F   F   F
  0.0832931353950347  0.0834137292099378  0.4998215571374762   T   T   T
  0.3328568549422448  0.0828568549422449  0.4993905372995487   T   T   T
  0.5835569685773349  0.0828860628453375  0.4989462625113720   T   T   T
  0.8342862901155175  0.0828568549422449  0.4993905372995487   T   T   T
  0.0832037707375009  0.3334595583377862  0.4999130580909423   T   T   T
  0.3328860628453375  0.3335569685773347  0.4989462625113720   T   T   T
  0.5835569685773349  0.3335569685773347  0.4989462625113720   T   T   T
  0.8333366709247200  0.3334595583377862  0.4999130580909423   T   T   T
  0.0832037707375009  0.5833366709247200  0.4999130580909423   T   T   T
  0.3328568549422448  0.5842862901155175  0.4993905372995487   T   T   T
  0.5834595583377862  0.5833366709247200  0.4999130580909423   T   T   T
  0.8333333333333357  0.5833333333333357  0.5001837160139792   T   T   T
  0.0832931353950347  0.8332931353950347  0.4998215571374762   T   T   T
  0.3334137292099378  0.8332931353950347  0.4998215571374762   T   T   T
  0.5834595583377862  0.8332037707375011  0.4999130580909423   T   T   T
  0.8333366709247200  0.8332037707375011  0.4999130580909423   T   T   T
  0.9169039164310335  0.1665973048720959  0.5961082602918820   T   T   T
  0.1664987786968636  0.1665973048720959  0.5961082602918820   T   T   T
  0.4163146749406273  0.1663146749406274  0.5951171031453921   T   T   T
  0.6673706501187382  0.1663146749406274  0.5951171031453921   T   T   T
  0.9168185588042255  0.4163628823915420  0.5964172476294941   T   T   T
  0.1680959012836893  0.4159520493581518  0.5962288089182551   T   T   T
  0.4163146749406273  0.4173706501187381  0.5951171031453921   T   T   T
  0.6659520493581518  0.4159520493581518  0.5962288089182551   T   T   T
  0.9168185588042255  0.6668185588042255  0.5964172476294941   T   T   T
  0.1664987786968636  0.6669039164310335  0.5961082602918820   T   T   T
  0.4165973048720958  0.6669039164310335  0.5961082602918820   T   T   T
  0.6663628823915420  0.6668185588042255  0.5964172476294941   T   T   T
  0.9169039164310335  0.9164987786968637  0.5961082602918820   T   T   T
  0.1666666666666643  0.9166666666666643  0.5962555462372799   T   T   T
  0.4165973048720958  0.9164987786968637  0.5961082602918820   T   T   T
  0.6659520493581518  0.9180959012836893  0.5962288089182551   T   T   T
  0.9996703872084653  0.0001648063957674  0.6932015455066780   T   T   T
  0.2501648063957673  0.0001648063957674  0.6932015455066780   T   T   T
  0.5000060966788868  0.9990281514799242  0.6945429026431993   T   T   T
  0.7509657518411890  0.9990281514799242  0.6945429026431993   T   T   T
  0.0000613176475119  0.2498773647049761  0.6934020622315901   T   T   T
  0.2490281514799242  0.2500060966788867  0.6945429026431993   T   T   T
  0.5000060966788868  0.5009657518411890  0.6945429026431993   T   T   T
  0.7509657518411890  0.2500060966788867  0.6945429026431993   T   T   T
  0.0005150184325266  0.4997424907837367  0.6932130951144448   T   T   T
  0.2490281514799242  0.5009657518411890  0.6945429026431993   T   T   T
  0.7497424907837366  0.4997424907837367  0.6932130951144448   T   T   T
  0.0000613176475119  0.7500613176475119  0.6934020622315901   T   T   T
  0.2501648063957673  0.7496703872084653  0.6932015455066780   T   T   T
  0.4998773647049761  0.7500613176475119  0.6934020622315901   T   T   T
  0.7497424907837366  0.7505150184325265  0.6932130951144448   T   T   T
  0.5000000000000000  0.2500000000000000  0.6912270797532715   T   T   T

  0.00000000E+00  0.00000000E+00  0.00000000E+00
  0.00000000E+00  0.00000000E+00  0.00000000E+00
  0.00000000E+00  0.00000000E+00  0.00000000E+00
  0.00000000E+00  0.00000000E+00  0.00000000E+00
  0.00000000E+00  0.00000000E+00  0.00000000E+00
  0.00000000E+00  0.00000000E+00  0.00000000E+00
  0.00000000E+00  0.00000000E+00  0.00000000E+00
  0.00000000E+00  0.00000000E+00  0.00000000E+00
  0.00000000E+00  0.00000000E+00  0.00000000E+00
  0.00000000E+00  0.00000000E+00  0.00000000E+00
  0.00000000E+00  0.00000000E+00  0.00000000E+00
  0.00000000E+00  0.00000000E+00  0.00000000E+00
  0.00000000E+00  0.00000000E+00  0.00000000E+00
  0.00000000E+00  0.00000000E+00  0.00000000E+00
  0.00000000E+00  0.00000000E+00  0.00000000E+00
  0.00000000E+00  0.00000000E+00  0.00000000E+00
  0.00000000E+00  0.00000000E+00  0.00000000E+00
  0.00000000E+00  0.00000000E+00  0.00000000E+00
  0.00000000E+00  0.00000000E+00  0.00000000E+00
  0.00000000E+00  0.00000000E+00  0.00000000E+00
  0.00000000E+00  0.00000000E+00  0.00000000E+00
  0.00000000E+00  0.00000000E+00  0.00000000E+00
  0.00000000E+00  0.00000000E+00  0.00000000E+00
  0.00000000E+00  0.00000000E+00  0.00000000E+00
  0.00000000E+00  0.00000000E+00  0.00000000E+00
  0.00000000E+00  0.00000000E+00  0.00000000E+00
  0.00000000E+00  0.00000000E+00  0.00000000E+00
  0.00000000E+00  0.00000000E+00  0.00000000E+00
  0.00000000E+00  0.00000000E+00  0.00000000E+00
  0.00000000E+00  0.00000000E+00  0.00000000E+00
  0.00000000E+00  0.00000000E+00  0.00000000E+00
  0.00000000E+00  0.00000000E+00  0.00000000E+00
  0.00000000E+00  0.00000000E+00  0.00000000E+00
  0.00000000E+00  0.00000000E+00  0.00000000E+00
  0.00000000E+00  0.00000000E+00  0.00000000E+00
  0.00000000E+00  0.00000000E+00  0.00000000E+00
  0.00000000E+00  0.00000000E+00  0.00000000E+00
  0.00000000E+00  0.00000000E+00  0.00000000E+00
  0.00000000E+00  0.00000000E+00  0.00000000E+00
  0.00000000E+00  0.00000000E+00  0.00000000E+00
  0.00000000E+00  0.00000000E+00  0.00000000E+00
  0.00000000E+00  0.00000000E+00  0.00000000E+00
  0.00000000E+00  0.00000000E+00  0.00000000E+00
  0.00000000E+00  0.00000000E+00  0.00000000E+00
  0.00000000E+00  0.00000000E+00  0.00000000E+00
  0.00000000E+00  0.00000000E+00  0.00000000E+00
  0.00000000E+00  0.00000000E+00  0.00000000E+00
  0.00000000E+00  0.00000000E+00  0.00000000E+00
  0.00000000E+00  0.00000000E+00  0.00000000E+00
  0.00000000E+00  0.00000000E+00  0.00000000E+00
  0.00000000E+00  0.00000000E+00  0.00000000E+00
  0.00000000E+00  0.00000000E+00  0.00000000E+00
  0.00000000E+00  0.00000000E+00  0.00000000E+00
  0.00000000E+00  0.00000000E+00  0.00000000E+00
  0.00000000E+00  0.00000000E+00  0.00000000E+00
  0.00000000E+00  0.00000000E+00  0.00000000E+00
  0.00000000E+00  0.00000000E+00  0.00000000E+00
  0.00000000E+00  0.00000000E+00  0.00000000E+00
  0.00000000E+00  0.00000000E+00  0.00000000E+00
  0.00000000E+00  0.00000000E+00  0.00000000E+00
  0.00000000E+00  0.00000000E+00  0.00000000E+00
  0.00000000E+00  0.00000000E+00  0.00000000E+00
  0.00000000E+00  0.00000000E+00  0.00000000E+00
  0.00000000E+00  0.00000000E+00  0.00000000E+00
  0.00000000E+00  0.00000000E+00  0.00000000E+00
  0.00000000E+00  0.00000000E+00  0.00000000E+00
  0.00000000E+00  0.00000000E+00  0.00000000E+00
  0.00000000E+00  0.00000000E+00  0.00000000E+00
  0.00000000E+00  0.00000000E+00  0.00000000E+00
  0.00000000E+00  0.00000000E+00  0.00000000E+00
  0.00000000E+00  0.00000000E+00  0.00000000E+00
  0.00000000E+00  0.00000000E+00  0.00000000E+00
  0.00000000E+00  0.00000000E+00  0.00000000E+00
  0.00000000E+00  0.00000000E+00  0.00000000E+00
  0.00000000E+00  0.00000000E+00  0.00000000E+00
  0.00000000E+00  0.00000000E+00  0.00000000E+00
  0.00000000E+00  0.00000000E+00  0.00000000E+00
  0.00000000E+00  0.00000000E+00  0.00000000E+00
  0.00000000E+00  0.00000000E+00  0.00000000E+00
  0.00000000E+00  0.00000000E+00  0.00000000E+00
