# Supplementary material for: Mechanisms for the formation of active sites in single-atom alloys
Source: Nanoscale. 2026 Apr 13;18(18):9709–22. doi: 10.1039/d5nr05517b (PMC13071885; doi:10.1039/d5nr05517b)
Supplement: NR-018-D5NR05517B-s001 [file NR-018-D5NR05517B-s001.tar › Mechanisms_SAA_formation/Ag_incorp_diff/vacancy_formation_dopant_adjacent/initial_state_2/Y/CONTCAR]

Ag Y                                    
   1.0000000000000000     
    11.5456451800681990    0.0000000000000000    0.0000000000000000
     5.7728225900340995    9.9988220290204186    0.0000000000000000
     0.0000000000000000    0.0000000000000000   24.4269798141303625
  Ag              Y             
    79     1
Selective dynamics
Direct
     0.9166666666666643    0.1666666666666643    0.3070375485249883   F   F   F
     0.1666666666666643    0.1666666666666643    0.3070375485249883   F   F   F
     0.4166666666666643    0.1666666666666643    0.3070375485249883   F   F   F
     0.6666666666666643    0.1666666666666643    0.3070375485249883   F   F   F
     0.9166666666666643    0.4166666666666643    0.3070375485249883   F   F   F
     0.1666666666666643    0.4166666666666643    0.3070375485249883   F   F   F
     0.4166666666666643    0.4166666666666643    0.3070375485249883   F   F   F
     0.6666666666666643    0.4166666666666643    0.3070375485249883   F   F   F
     0.9166666666666643    0.6666666666666643    0.3070375485249883   F   F   F
     0.1666666666666643    0.6666666666666643    0.3070375485249883   F   F   F
     0.4166666666666643    0.6666666666666643    0.3070375485249883   F   F   F
     0.6666666666666643    0.6666666666666643    0.3070375485249883   F   F   F
     0.9166666666666643    0.9166666666666643    0.3070375485249883   F   F   F
     0.1666666666666643    0.9166666666666643    0.3070375485249883   F   F   F
     0.4166666666666643    0.9166666666666643    0.3070375485249883   F   F   F
     0.6666666666666643    0.9166666666666643    0.3070375485249883   F   F   F
     0.0000000000000000    0.0000000000000000    0.4035187742624942   F   F   F
     0.2500000000000000    0.0000000000000000    0.4035187742624942   F   F   F
     0.5000000000000000    0.0000000000000000    0.4035187742624942   F   F   F
     0.7500000000000000    0.0000000000000000    0.4035187742624942   F   F   F
     0.0000000000000000    0.2500000000000000    0.4035187742624942   F   F   F
     0.2500000000000000    0.2500000000000000    0.4035187742624942   F   F   F
     0.5000000000000000    0.2500000000000000    0.4035187742624942   F   F   F
     0.7500000000000000    0.2500000000000000    0.4035187742624942   F   F   F
     0.0000000000000000    0.5000000000000000    0.4035187742624942   F   F   F
     0.2500000000000000    0.5000000000000000    0.4035187742624942   F   F   F
     0.5000000000000000    0.5000000000000000    0.4035187742624942   F   F   F
     0.7500000000000000    0.5000000000000000    0.4035187742624942   F   F   F
     0.0000000000000000    0.7500000000000000    0.4035187742624942   F   F   F
     0.2500000000000000    0.7500000000000000    0.4035187742624942   F   F   F
     0.5000000000000000    0.7500000000000000    0.4035187742624942   F   F   F
     0.7500000000000000    0.7500000000000000    0.4035187742624942   F   F   F
     0.0833375094281566    0.0833249811436939    0.4995094142998482   T   T   T
     0.3333860532469708    0.0833860532469708    0.4996758470649116   T   T   T
     0.5833427075497964    0.0833145849004141    0.4994956930324984   T   T   T
     0.8332278935060654    0.0833860532469708    0.4996758470649116   T   T   T
     0.0832356575008362    0.3334599519012970    0.4997694864442779   T   T   T
     0.3333145849004140    0.3333427075497965    0.4994956930324984   T   T   T
     0.5833427075497964    0.3333427075497965    0.4994956930324984   T   T   T
     0.8333043905978738    0.3334599519012970    0.4997694864442779   T   T   T
     0.0832356575008362    0.5833043905978738    0.4997694864442779   T   T   T
     0.3333860532469708    0.5832278935060654    0.4996758470649116   T   T   T
     0.5834599519012972    0.5833043905978738    0.4997694864442779   T   T   T
     0.8333333333333357    0.5833333333333357    0.5000843109060772   T   T   T
     0.0833375094281566    0.8333375094281567    0.4995094142998482   T   T   T
     0.3333249811436939    0.8333375094281567    0.4995094142998482   T   T   T
     0.5834599519012972    0.8332356575008362    0.4997694864442779   T   T   T
     0.8333043905978738    0.8332356575008362    0.4997694864442779   T   T   T
     0.9173608894896210    0.1661558808695295    0.5955616330359917   T   T   T
     0.1664832296408420    0.1661558808695295    0.5955616330359917   T   T   T
     0.4170914149223686    0.1670914149223687    0.5968411384334568   T   T   T
     0.6658171701552557    0.1670914149223687    0.5968411384334568   T   T   T
     0.9168362106932494    0.4163275786134942    0.5963271064941230   T   T   T
     0.1673563454332935    0.4163218272833497    0.5958139301048121   T   T   T
     0.4170914149223686    0.4158171701552555    0.5968411384334568   T   T   T
     0.6663218272833497    0.4163218272833497    0.5958139301048121   T   T   T
     0.9168362106932494    0.6668362106932494    0.5963271064941230   T   T   T
     0.1664832296408420    0.6673608894896210    0.5955616330359917   T   T   T
     0.4161558808695295    0.6673608894896210    0.5955616330359917   T   T   T
     0.6663275786134942    0.6668362106932494    0.5963271064941230   T   T   T
     0.9173608894896210    0.9164832296408418    0.5955616330359917   T   T   T
     0.1666666666666643    0.9166666666666643    0.5959682174058466   T   T   T
     0.4161558808695295    0.9164832296408418    0.5955616330359917   T   T   T
     0.6663218272833497    0.9173563454332936    0.5958139301048121   T   T   T
     0.0003208040310964    0.9998395979844518    0.6929795141708254   T   T   T
     0.2498395979844517    0.9998395979844518    0.6929795141708254   T   T   T
     0.5002152658598980    0.9949335730805505    0.6930443237388790   T   T   T
     0.7548511610595517    0.9949335730805505    0.6930443237388790   T   T   T
     0.0001216398427657    0.2497567203144686    0.6933602554091115   T   T   T
     0.2449335730805504    0.2502152658598979    0.6930443237388790   T   T   T
     0.5002152658598980    0.5048511610595517    0.6930443237388790   T   T   T
     0.7548511610595517    0.2502152658598979    0.6930443237388790   T   T   T
     0.9997845799665664    0.5001077100167168    0.6932752957273315   T   T   T
     0.2449335730805504    0.5048511610595517    0.6930443237388790   T   T   T
     0.7501077100167167    0.5001077100167168    0.6932752957273315   T   T   T
     0.0001216398427657    0.7501216398427657    0.6933602554091115   T   T   T
     0.2498395979844517    0.7503208040310966    0.6929795141708254   T   T   T
     0.4997567203144687    0.7501216398427657    0.6933602554091115   T   T   T
     0.7501077100167167    0.7497845799665663    0.6932752957273315   T   T   T
     0.5000000000000000    0.2500000000000000    0.7056340505342713   T   T   T

  0.00000000E+00  0.00000000E+00  0.00000000E+00
  0.00000000E+00  0.00000000E+00  0.00000000E+00
  0.00000000E+00  0.00000000E+00  0.00000000E+00
  0.00000000E+00  0.00000000E+00  0.00000000E+00
  0.00000000E+00  0.00000000E+00  0.00000000E+00
  0.00000000E+00  0.00000000E+00  0.00000000E+00
  0.00000000E+00  0.00000000E+00  0.00000000E+00
  0.00000000E+00  0.00000000E+00  0.00000000E+00
  0.00000000E+00  0.00000000E+00  0.00000000E+00
  0.00000000E+00  0.00000000E+00  0.00000000E+00
  0.00000000E+00  0.00000000E+00  0.00000000E+00
  0.00000000E+00  0.00000000E+00  0.00000000E+00
  0.00000000E+00  0.00000000E+00  0.00000000E+00
  0.00000000E+00  0.00000000E+00  0.00000000E+00
  0.00000000E+00  0.00000000E+00  0.00000000E+00
  0.00000000E+00  0.00000000E+00  0.00000000E+00
  0.00000000E+00  0.00000000E+00  0.00000000E+00
  0.00000000E+00  0.00000000E+00  0.00000000E+00
  0.00000000E+00  0.00000000E+00  0.00000000E+00
  0.00000000E+00  0.00000000E+00  0.00000000E+00
  0.00000000E+00  0.00000000E+00  0.00000000E+00
  0.00000000E+00  0.00000000E+00  0.00000000E+00
  0.00000000E+00  0.00000000E+00  0.00000000E+00
  0.00000000E+00  0.00000000E+00  0.00000000E+00
  0.00000000E+00  0.00000000E+00  0.00000000E+00
  0.00000000E+00  0.00000000E+00  0.00000000E+00
  0.00000000E+00  0.00000000E+00  0.00000000E+00
  0.00000000E+00  0.00000000E+00  0.00000000E+00
  0.00000000E+00  0.00000000E+00  0.00000000E+00
  0.00000000E+00  0.00000000E+00  0.00000000E+00
  0.00000000E+00  0.00000000E+00  0.00000000E+00
  0.00000000E+00  0.00000000E+00  0.00000000E+00
  0.00000000E+00  0.00000000E+00  0.00000000E+00
  0.00000000E+00  0.00000000E+00  0.00000000E+00
  0.00000000E+00  0.00000000E+00  0.00000000E+00
  0.00000000E+00  0.00000000E+00  0.00000000E+00
  0.00000000E+00  0.00000000E+00  0.00000000E+00
  0.00000000E+00  0.00000000E+00  0.00000000E+00
  0.00000000E+00  0.00000000E+00  0.00000000E+00
  0.00000000E+00  0.00000000E+00  0.00000000E+00
  0.00000000E+00  0.00000000E+00  0.00000000E+00
  0.00000000E+00  0.00000000E+00  0.00000000E+00
  0.00000000E+00  0.00000000E+00  0.00000000E+00
  0.00000000E+00  0.00000000E+00  0.00000000E+00
  0.00000000E+00  0.00000000E+00  0.00000000E+00
  0.00000000E+00  0.00000000E+00  0.00000000E+00
  0.00000000E+00  0.00000000E+00  0.00000000E+00
  0.00000000E+00  0.00000000E+00  0.00000000E+00
  0.00000000E+00  0.00000000E+00  0.00000000E+00
  0.00000000E+00  0.00000000E+00  0.00000000E+00
  0.00000000E+00  0.00000000E+00  0.00000000E+00
  0.00000000E+00  0.00000000E+00  0.00000000E+00
  0.00000000E+00  0.00000000E+00  0.00000000E+00
  0.00000000E+00  0.00000000E+00  0.00000000E+00
  0.00000000E+00  0.00000000E+00  0.00000000E+00
  0.00000000E+00  0.00000000E+00  0.00000000E+00
  0.00000000E+00  0.00000000E+00  0.00000000E+00
  0.00000000E+00  0.00000000E+00  0.00000000E+00
  0.00000000E+00  0.00000000E+00  0.00000000E+00
  0.00000000E+00  0.00000000E+00  0.00000000E+00
  0.00000000E+00  0.00000000E+00  0.00000000E+00
  0.00000000E+00  0.00000000E+00  0.00000000E+00
  0.00000000E+00  0.00000000E+00  0.00000000E+00
  0.00000000E+00  0.00000000E+00  0.00000000E+00
  0.00000000E+00  0.00000000E+00  0.00000000E+00
  0.00000000E+00  0.00000000E+00  0.00000000E+00
  0.00000000E+00  0.00000000E+00  0.00000000E+00
  0.00000000E+00  0.00000000E+00  0.00000000E+00
  0.00000000E+00  0.00000000E+00  0.00000000E+00
  0.00000000E+00  0.00000000E+00  0.00000000E+00
  0.00000000E+00  0.00000000E+00  0.00000000E+00
  0.00000000E+00  0.00000000E+00  0.00000000E+00
  0.00000000E+00  0.00000000E+00  0.00000000E+00
  0.00000000E+00  0.00000000E+00  0.00000000E+00
  0.00000000E+00  0.00000000E+00  0.00000000E+00
  0.00000000E+00  0.00000000E+00  0.00000000E+00
  0.00000000E+00  0.00000000E+00  0.00000000E+00
  0.00000000E+00  0.00000000E+00  0.00000000E+00
  0.00000000E+00  0.00000000E+00  0.00000000E+00
  0.00000000E+00  0.00000000E+00  0.00000000E+00
