# Supplementary material for: Mechanisms for the formation of active sites in single-atom alloys
Source: Nanoscale. 2026 Apr 13;18(18):9709–22. doi: 10.1039/d5nr05517b (PMC13071885; doi:10.1039/d5nr05517b)
Supplement: NR-018-D5NR05517B-s001 [file NR-018-D5NR05517B-s001.tar › Mechanisms_SAA_formation/Ag_incorp_diff/vacancy_formation_dopant_adjacent/initial_state_2/Ru/CONTCAR]

Ag Ru                                   
   1.0000000000000000     
    11.5456451800681990    0.0000000000000000    0.0000000000000000
     5.7728225900340995    9.9988220290204186    0.0000000000000000
     0.0000000000000000    0.0000000000000000   24.4269798141303625
  Ag              Ru            
    79     1
Selective dynamics
Direct
  0.9166666666666643  0.1666666666666643  0.3070375485249883   F   F   F
  0.1666666666666643  0.1666666666666643  0.3070375485249883   F   F   F
  0.4166666666666643  0.1666666666666643  0.3070375485249883   F   F   F
  0.6666666666666643  0.1666666666666643  0.3070375485249883   F   F   F
  0.9166666666666643  0.4166666666666643  0.3070375485249883   F   F   F
  0.1666666666666643  0.4166666666666643  0.3070375485249883   F   F   F
  0.4166666666666643  0.4166666666666643  0.3070375485249883   F   F   F
  0.6666666666666643  0.4166666666666643  0.3070375485249883   F   F   F
  0.9166666666666643  0.6666666666666643  0.3070375485249883   F   F   F
  0.1666666666666643  0.6666666666666643  0.3070375485249883   F   F   F
  0.4166666666666643  0.6666666666666643  0.3070375485249883   F   F   F
  0.6666666666666643  0.6666666666666643  0.3070375485249883   F   F   F
  0.9166666666666643  0.9166666666666643  0.3070375485249883   F   F   F
  0.1666666666666643  0.9166666666666643  0.3070375485249883   F   F   F
  0.4166666666666643  0.9166666666666643  0.3070375485249883   F   F   F
  0.6666666666666643  0.9166666666666643  0.3070375485249883   F   F   F
  0.0000000000000000  0.0000000000000000  0.4035187742624942   F   F   F
  0.2500000000000000  0.0000000000000000  0.4035187742624942   F   F   F
  0.5000000000000000  0.0000000000000000  0.4035187742624942   F   F   F
  0.7500000000000000  0.0000000000000000  0.4035187742624942   F   F   F
  0.0000000000000000  0.2500000000000000  0.4035187742624942   F   F   F
  0.2500000000000000  0.2500000000000000  0.4035187742624942   F   F   F
  0.5000000000000000  0.2500000000000000  0.4035187742624942   F   F   F
  0.7500000000000000  0.2500000000000000  0.4035187742624942   F   F   F
  0.0000000000000000  0.5000000000000000  0.4035187742624942   F   F   F
  0.2500000000000000  0.5000000000000000  0.4035187742624942   F   F   F
  0.5000000000000000  0.5000000000000000  0.4035187742624942   F   F   F
  0.7500000000000000  0.5000000000000000  0.4035187742624942   F   F   F
  0.0000000000000000  0.7500000000000000  0.4035187742624942   F   F   F
  0.2500000000000000  0.7500000000000000  0.4035187742624942   F   F   F
  0.5000000000000000  0.7500000000000000  0.4035187742624942   F   F   F
  0.7500000000000000  0.7500000000000000  0.4035187742624942   F   F   F
  0.0833287981877130  0.0833424036245812  0.5000353676535508   T   T   T
  0.3332971831889791  0.0832971831889790  0.4997616365862327   T   T   T
  0.5835101460328326  0.0829797079343421  0.4989640416767111   T   T   T
  0.8334056336220490  0.0832971831889790  0.4997616365862327   T   T   T
  0.0834248058498001  0.3333616370335278  0.4998319435786885   T   T   T
  0.3329797079343421  0.3335101460328325  0.4989640416767111   T   T   T
  0.5835101460328326  0.3335101460328325  0.4989640416767111   T   T   T
  0.8332135571166790  0.3333616370335278  0.4998319435786885   T   T   T
  0.0834248058498001  0.5832135571166790  0.4998319435786885   T   T   T
  0.3332971831889791  0.5834056336220490  0.4997616365862327   T   T   T
  0.5833616370335277  0.5832135571166790  0.4998319435786885   T   T   T
  0.8333333333333357  0.5833333333333357  0.4997018705522456   T   T   T
  0.0833287981877130  0.8333287981877130  0.5000353676535508   T   T   T
  0.3333424036245812  0.8333287981877130  0.5000353676535508   T   T   T
  0.5833616370335277  0.8334248058497999  0.4998319435786885   T   T   T
  0.8332135571166790  0.8334248058497999  0.4998319435786885   T   T   T
  0.9161063254233955  0.1668174582019695  0.5964083035328084   T   T   T
  0.1670762163746279  0.1668174582019695  0.5964083035328084   T   T   T
  0.4168664174572698  0.1668664174572697  0.5947442598169314   T   T   T
  0.6662671650854534  0.1668664174572697  0.5947442598169314   T   T   T
  0.9167819800885204  0.4164360398229517  0.5960621845248089   T   T   T
  0.1673599186894656  0.4163200406552636  0.5959091433776290   T   T   T
  0.4168664174572698  0.4162671650854535  0.5947442598169314   T   T   T
  0.6663200406552636  0.4163200406552636  0.5959091433776290   T   T   T
  0.9167819800885204  0.6667819800885204  0.5960621845248089   T   T   T
  0.1670762163746279  0.6661063254233955  0.5964083035328084   T   T   T
  0.4168174582019695  0.6661063254233955  0.5964083035328084   T   T   T
  0.6664360398229516  0.6667819800885204  0.5960621845248089   T   T   T
  0.9161063254233955  0.9170762163746278  0.5964083035328084   T   T   T
  0.1666666666666643  0.9166666666666643  0.5965914979701459   T   T   T
  0.4168174582019695  0.9170762163746278  0.5964083035328084   T   T   T
  0.6663200406552636  0.9173599186894658  0.5959091433776290   T   T   T
  0.9989022223835046  0.0005488888082477  0.6930553965864555   T   T   T
  0.2505488888082477  0.0005488888082477  0.6930553965864555   T   T   T
  0.4998158489803670  0.0049674184183926  0.6930000712497011   T   T   T
  0.7452167326012406  0.0049674184183926  0.6930000712497011   T   T   T
  0.9999636103577166  0.2500727792845666  0.6926968584223707   T   T   T
  0.2549674184183927  0.2498158489803668  0.6930000712497011   T   T   T
  0.4998158489803670  0.4952167326012404  0.6930000712497011   T   T   T
  0.7452167326012406  0.2498158489803668  0.6930000712497011   T   T   T
  0.0013825691694469  0.4993087154152765  0.6924359065098216   T   T   T
  0.2549674184183927  0.4952167326012404  0.6930000712497011   T   T   T
  0.7493087154152763  0.4993087154152765  0.6924359065098216   T   T   T
  0.9999636103577166  0.7499636103577167  0.6926968584223707   T   T   T
  0.2505488888082477  0.7489022223835046  0.6930553965864555   T   T   T
  0.5000727792845665  0.7499636103577167  0.6926968584223707   T   T   T
  0.7493087154152763  0.7513825691694469  0.6924359065098216   T   T   T
  0.5000000000000000  0.2500000000000000  0.6846548545538755   T   T   T

  0.00000000E+00  0.00000000E+00  0.00000000E+00
  0.00000000E+00  0.00000000E+00  0.00000000E+00
  0.00000000E+00  0.00000000E+00  0.00000000E+00
  0.00000000E+00  0.00000000E+00  0.00000000E+00
  0.00000000E+00  0.00000000E+00  0.00000000E+00
  0.00000000E+00  0.00000000E+00  0.00000000E+00
  0.00000000E+00  0.00000000E+00  0.00000000E+00
  0.00000000E+00  0.00000000E+00  0.00000000E+00
  0.00000000E+00  0.00000000E+00  0.00000000E+00
  0.00000000E+00  0.00000000E+00  0.00000000E+00
  0.00000000E+00  0.00000000E+00  0.00000000E+00
  0.00000000E+00  0.00000000E+00  0.00000000E+00
  0.00000000E+00  0.00000000E+00  0.00000000E+00
  0.00000000E+00  0.00000000E+00  0.00000000E+00
  0.00000000E+00  0.00000000E+00  0.00000000E+00
  0.00000000E+00  0.00000000E+00  0.00000000E+00
  0.00000000E+00  0.00000000E+00  0.00000000E+00
  0.00000000E+00  0.00000000E+00  0.00000000E+00
  0.00000000E+00  0.00000000E+00  0.00000000E+00
  0.00000000E+00  0.00000000E+00  0.00000000E+00
  0.00000000E+00  0.00000000E+00  0.00000000E+00
  0.00000000E+00  0.00000000E+00  0.00000000E+00
  0.00000000E+00  0.00000000E+00  0.00000000E+00
  0.00000000E+00  0.00000000E+00  0.00000000E+00
  0.00000000E+00  0.00000000E+00  0.00000000E+00
  0.00000000E+00  0.00000000E+00  0.00000000E+00
  0.00000000E+00  0.00000000E+00  0.00000000E+00
  0.00000000E+00  0.00000000E+00  0.00000000E+00
  0.00000000E+00  0.00000000E+00  0.00000000E+00
  0.00000000E+00  0.00000000E+00  0.00000000E+00
  0.00000000E+00  0.00000000E+00  0.00000000E+00
  0.00000000E+00  0.00000000E+00  0.00000000E+00
  0.00000000E+00  0.00000000E+00  0.00000000E+00
  0.00000000E+00  0.00000000E+00  0.00000000E+00
  0.00000000E+00  0.00000000E+00  0.00000000E+00
  0.00000000E+00  0.00000000E+00  0.00000000E+00
  0.00000000E+00  0.00000000E+00  0.00000000E+00
  0.00000000E+00  0.00000000E+00  0.00000000E+00
  0.00000000E+00  0.00000000E+00  0.00000000E+00
  0.00000000E+00  0.00000000E+00  0.00000000E+00
  0.00000000E+00  0.00000000E+00  0.00000000E+00
  0.00000000E+00  0.00000000E+00  0.00000000E+00
  0.00000000E+00  0.00000000E+00  0.00000000E+00
  0.00000000E+00  0.00000000E+00  0.00000000E+00
  0.00000000E+00  0.00000000E+00  0.00000000E+00
  0.00000000E+00  0.00000000E+00  0.00000000E+00
  0.00000000E+00  0.00000000E+00  0.00000000E+00
  0.00000000E+00  0.00000000E+00  0.00000000E+00
  0.00000000E+00  0.00000000E+00  0.00000000E+00
  0.00000000E+00  0.00000000E+00  0.00000000E+00
  0.00000000E+00  0.00000000E+00  0.00000000E+00
  0.00000000E+00  0.00000000E+00  0.00000000E+00
  0.00000000E+00  0.00000000E+00  0.00000000E+00
  0.00000000E+00  0.00000000E+00  0.00000000E+00
  0.00000000E+00  0.00000000E+00  0.00000000E+00
  0.00000000E+00  0.00000000E+00  0.00000000E+00
  0.00000000E+00  0.00000000E+00  0.00000000E+00
  0.00000000E+00  0.00000000E+00  0.00000000E+00
  0.00000000E+00  0.00000000E+00  0.00000000E+00
  0.00000000E+00  0.00000000E+00  0.00000000E+00
  0.00000000E+00  0.00000000E+00  0.00000000E+00
  0.00000000E+00  0.00000000E+00  0.00000000E+00
  0.00000000E+00  0.00000000E+00  0.00000000E+00
  0.00000000E+00  0.00000000E+00  0.00000000E+00
  0.00000000E+00  0.00000000E+00  0.00000000E+00
  0.00000000E+00  0.00000000E+00  0.00000000E+00
  0.00000000E+00  0.00000000E+00  0.00000000E+00
  0.00000000E+00  0.00000000E+00  0.00000000E+00
  0.00000000E+00  0.00000000E+00  0.00000000E+00
  0.00000000E+00  0.00000000E+00  0.00000000E+00
  0.00000000E+00  0.00000000E+00  0.00000000E+00
  0.00000000E+00  0.00000000E+00  0.00000000E+00
  0.00000000E+00  0.00000000E+00  0.00000000E+00
  0.00000000E+00  0.00000000E+00  0.00000000E+00
  0.00000000E+00  0.00000000E+00  0.00000000E+00
  0.00000000E+00  0.00000000E+00  0.00000000E+00
  0.00000000E+00  0.00000000E+00  0.00000000E+00
  0.00000000E+00  0.00000000E+00  0.00000000E+00
  0.00000000E+00  0.00000000E+00  0.00000000E+00
  0.00000000E+00  0.00000000E+00  0.00000000E+00
