# Supplementary material for: Mechanisms for the formation of active sites in single-atom alloys
Source: Nanoscale. 2026 Apr 13;18(18):9709–22. doi: 10.1039/d5nr05517b (PMC13071885; doi:10.1039/d5nr05517b)
Supplement: NR-018-D5NR05517B-s001 [file NR-018-D5NR05517B-s001.tar › Mechanisms_SAA_formation/Ag_incorp_diff/vacancy_formation_dopant_adjacent/initial_state_2/Nb/CONTCAR]

Ag Nb                                   
   1.0000000000000000     
    11.5456451800681990    0.0000000000000000    0.0000000000000000
     5.7728225900340995    9.9988220290204186    0.0000000000000000
     0.0000000000000000    0.0000000000000000   24.4269798141303625
  Ag              Nb            
    79     1
Selective dynamics
Direct
     0.9166666666666643    0.1666666666666643    0.3070375485249883   F   F   F
     0.1666666666666643    0.1666666666666643    0.3070375485249883   F   F   F
     0.4166666666666643    0.1666666666666643    0.3070375485249883   F   F   F
     0.6666666666666643    0.1666666666666643    0.3070375485249883   F   F   F
     0.9166666666666643    0.4166666666666643    0.3070375485249883   F   F   F
     0.1666666666666643    0.4166666666666643    0.3070375485249883   F   F   F
     0.4166666666666643    0.4166666666666643    0.3070375485249883   F   F   F
     0.6666666666666643    0.4166666666666643    0.3070375485249883   F   F   F
     0.9166666666666643    0.6666666666666643    0.3070375485249883   F   F   F
     0.1666666666666643    0.6666666666666643    0.3070375485249883   F   F   F
     0.4166666666666643    0.6666666666666643    0.3070375485249883   F   F   F
     0.6666666666666643    0.6666666666666643    0.3070375485249883   F   F   F
     0.9166666666666643    0.9166666666666643    0.3070375485249883   F   F   F
     0.1666666666666643    0.9166666666666643    0.3070375485249883   F   F   F
     0.4166666666666643    0.9166666666666643    0.3070375485249883   F   F   F
     0.6666666666666643    0.9166666666666643    0.3070375485249883   F   F   F
     0.0000000000000000    0.0000000000000000    0.4035187742624942   F   F   F
     0.2500000000000000    0.0000000000000000    0.4035187742624942   F   F   F
     0.5000000000000000    0.0000000000000000    0.4035187742624942   F   F   F
     0.7500000000000000    0.0000000000000000    0.4035187742624942   F   F   F
     0.0000000000000000    0.2500000000000000    0.4035187742624942   F   F   F
     0.2500000000000000    0.2500000000000000    0.4035187742624942   F   F   F
     0.5000000000000000    0.2500000000000000    0.4035187742624942   F   F   F
     0.7500000000000000    0.2500000000000000    0.4035187742624942   F   F   F
     0.0000000000000000    0.5000000000000000    0.4035187742624942   F   F   F
     0.2500000000000000    0.5000000000000000    0.4035187742624942   F   F   F
     0.5000000000000000    0.5000000000000000    0.4035187742624942   F   F   F
     0.7500000000000000    0.5000000000000000    0.4035187742624942   F   F   F
     0.0000000000000000    0.7500000000000000    0.4035187742624942   F   F   F
     0.2500000000000000    0.7500000000000000    0.4035187742624942   F   F   F
     0.5000000000000000    0.7500000000000000    0.4035187742624942   F   F   F
     0.7500000000000000    0.7500000000000000    0.4035187742624942   F   F   F
     0.0832739129970855    0.0834521740058362    0.4999478352454404   T   T   T
     0.3328080907249513    0.0828080907249514    0.4994651127291752   T   T   T
     0.5834791829069799    0.0830416341860477    0.4989921670765474   T   T   T
     0.8343838185501046    0.0828080907249514    0.4994651127291752   T   T   T
     0.0833291800689099    0.3334224025987037    0.4999607034282511   T   T   T
     0.3330416341860477    0.3334791829069797    0.4989921670765474   T   T   T
     0.5834791829069799    0.3334791829069797    0.4989921670765474   T   T   T
     0.8332484173323935    0.3334224025987037    0.4999607034282511   T   T   T
     0.0833291800689099    0.5832484173323935    0.4999607034282511   T   T   T
     0.3328080907249513    0.5843838185501046    0.4994651127291752   T   T   T
     0.5834224025987036    0.5832484173323935    0.4999607034282511   T   T   T
     0.8333333333333357    0.5833333333333357    0.5001301902448042   T   T   T
     0.0832739129970855    0.8332739129970854    0.4999478352454404   T   T   T
     0.3334521740058362    0.8332739129970854    0.4999478352454404   T   T   T
     0.5834224025987036    0.8333291800689099    0.4999607034282511   T   T   T
     0.8332484173323935    0.8333291800689099    0.4999607034282511   T   T   T
     0.9166361792814440    0.1667813634606879    0.5963430104105779   T   T   T
     0.1665824572578611    0.1667813634606879    0.5963430104105779   T   T   T
     0.4161263552533816    0.1661263552533817    0.5949128406814732   T   T   T
     0.6677472894932297    0.1661263552533817    0.5949128406814732   T   T   T
     0.9168189570863338    0.4163620858273254    0.5963408609562035   T   T   T
     0.1679021133528682    0.4160489433235624    0.5963767835015236   T   T   T
     0.4161263552533816    0.4177472894932296    0.5949128406814732   T   T   T
     0.6660489433235622    0.4160489433235624    0.5963767835015236   T   T   T
     0.9168189570863338    0.6668189570863338    0.5963408609562035   T   T   T
     0.1665824572578611    0.6666361792814440    0.5963430104105779   T   T   T
     0.4167813634606879    0.6666361792814440    0.5963430104105779   T   T   T
     0.6663620858273254    0.6668189570863338    0.5963408609562035   T   T   T
     0.9166361792814440    0.9165824572578611    0.5963430104105779   T   T   T
     0.1666666666666643    0.9166666666666643    0.5963983254428070   T   T   T
     0.4167813634606879    0.9165824572578611    0.5963430104105779   T   T   T
     0.6660489433235622    0.9179021133528681    0.5963767835015236   T   T   T
     0.9993732590716433    0.0003133704641783    0.6932360525568324   T   T   T
     0.2503133704641783    0.0003133704641783    0.6932360525568324   T   T   T
     0.4999233886627773    0.0020640258049534    0.6946644473515082   T   T   T
     0.7480125855322695    0.0020640258049534    0.6946644473515082   T   T   T
     0.0000348289464226    0.2499303421071548    0.6933235102029059   T   T   T
     0.2520640258049535    0.2499233886627771    0.6946644473515082   T   T   T
     0.4999233886627773    0.4980125855322694    0.6946644473515082   T   T   T
     0.7480125855322695    0.2499233886627771    0.6946644473515082   T   T   T
     0.0007215182306791    0.4996392408846604    0.6930062346772261   T   T   T
     0.2520640258049535    0.4980125855322694    0.6946644473515082   T   T   T
     0.7496392408846604    0.4996392408846604    0.6930062346772261   T   T   T
     0.0000348289464226    0.7500348289464227    0.6933235102029059   T   T   T
     0.2503133704641783    0.7493732590716433    0.6932360525568324   T   T   T
     0.4999303421071548    0.7500348289464227    0.6933235102029059   T   T   T
     0.7496392408846604    0.7507215182306792    0.6930062346772261   T   T   T
     0.5000000000000000    0.2500000000000000    0.6866364875284525   T   T   T

  0.00000000E+00  0.00000000E+00  0.00000000E+00
  0.00000000E+00  0.00000000E+00  0.00000000E+00
  0.00000000E+00  0.00000000E+00  0.00000000E+00
  0.00000000E+00  0.00000000E+00  0.00000000E+00
  0.00000000E+00  0.00000000E+00  0.00000000E+00
  0.00000000E+00  0.00000000E+00  0.00000000E+00
  0.00000000E+00  0.00000000E+00  0.00000000E+00
  0.00000000E+00  0.00000000E+00  0.00000000E+00
  0.00000000E+00  0.00000000E+00  0.00000000E+00
  0.00000000E+00  0.00000000E+00  0.00000000E+00
  0.00000000E+00  0.00000000E+00  0.00000000E+00
  0.00000000E+00  0.00000000E+00  0.00000000E+00
  0.00000000E+00  0.00000000E+00  0.00000000E+00
  0.00000000E+00  0.00000000E+00  0.00000000E+00
  0.00000000E+00  0.00000000E+00  0.00000000E+00
  0.00000000E+00  0.00000000E+00  0.00000000E+00
  0.00000000E+00  0.00000000E+00  0.00000000E+00
  0.00000000E+00  0.00000000E+00  0.00000000E+00
  0.00000000E+00  0.00000000E+00  0.00000000E+00
  0.00000000E+00  0.00000000E+00  0.00000000E+00
  0.00000000E+00  0.00000000E+00  0.00000000E+00
  0.00000000E+00  0.00000000E+00  0.00000000E+00
  0.00000000E+00  0.00000000E+00  0.00000000E+00
  0.00000000E+00  0.00000000E+00  0.00000000E+00
  0.00000000E+00  0.00000000E+00  0.00000000E+00
  0.00000000E+00  0.00000000E+00  0.00000000E+00
  0.00000000E+00  0.00000000E+00  0.00000000E+00
  0.00000000E+00  0.00000000E+00  0.00000000E+00
  0.00000000E+00  0.00000000E+00  0.00000000E+00
  0.00000000E+00  0.00000000E+00  0.00000000E+00
  0.00000000E+00  0.00000000E+00  0.00000000E+00
  0.00000000E+00  0.00000000E+00  0.00000000E+00
  0.00000000E+00  0.00000000E+00  0.00000000E+00
  0.00000000E+00  0.00000000E+00  0.00000000E+00
  0.00000000E+00  0.00000000E+00  0.00000000E+00
  0.00000000E+00  0.00000000E+00  0.00000000E+00
  0.00000000E+00  0.00000000E+00  0.00000000E+00
  0.00000000E+00  0.00000000E+00  0.00000000E+00
  0.00000000E+00  0.00000000E+00  0.00000000E+00
  0.00000000E+00  0.00000000E+00  0.00000000E+00
  0.00000000E+00  0.00000000E+00  0.00000000E+00
  0.00000000E+00  0.00000000E+00  0.00000000E+00
  0.00000000E+00  0.00000000E+00  0.00000000E+00
  0.00000000E+00  0.00000000E+00  0.00000000E+00
  0.00000000E+00  0.00000000E+00  0.00000000E+00
  0.00000000E+00  0.00000000E+00  0.00000000E+00
  0.00000000E+00  0.00000000E+00  0.00000000E+00
  0.00000000E+00  0.00000000E+00  0.00000000E+00
  0.00000000E+00  0.00000000E+00  0.00000000E+00
  0.00000000E+00  0.00000000E+00  0.00000000E+00
  0.00000000E+00  0.00000000E+00  0.00000000E+00
  0.00000000E+00  0.00000000E+00  0.00000000E+00
  0.00000000E+00  0.00000000E+00  0.00000000E+00
  0.00000000E+00  0.00000000E+00  0.00000000E+00
  0.00000000E+00  0.00000000E+00  0.00000000E+00
  0.00000000E+00  0.00000000E+00  0.00000000E+00
  0.00000000E+00  0.00000000E+00  0.00000000E+00
  0.00000000E+00  0.00000000E+00  0.00000000E+00
  0.00000000E+00  0.00000000E+00  0.00000000E+00
  0.00000000E+00  0.00000000E+00  0.00000000E+00
  0.00000000E+00  0.00000000E+00  0.00000000E+00
  0.00000000E+00  0.00000000E+00  0.00000000E+00
  0.00000000E+00  0.00000000E+00  0.00000000E+00
  0.00000000E+00  0.00000000E+00  0.00000000E+00
  0.00000000E+00  0.00000000E+00  0.00000000E+00
  0.00000000E+00  0.00000000E+00  0.00000000E+00
  0.00000000E+00  0.00000000E+00  0.00000000E+00
  0.00000000E+00  0.00000000E+00  0.00000000E+00
  0.00000000E+00  0.00000000E+00  0.00000000E+00
  0.00000000E+00  0.00000000E+00  0.00000000E+00
  0.00000000E+00  0.00000000E+00  0.00000000E+00
  0.00000000E+00  0.00000000E+00  0.00000000E+00
  0.00000000E+00  0.00000000E+00  0.00000000E+00
  0.00000000E+00  0.00000000E+00  0.00000000E+00
  0.00000000E+00  0.00000000E+00  0.00000000E+00
  0.00000000E+00  0.00000000E+00  0.00000000E+00
  0.00000000E+00  0.00000000E+00  0.00000000E+00
  0.00000000E+00  0.00000000E+00  0.00000000E+00
  0.00000000E+00  0.00000000E+00  0.00000000E+00
  0.00000000E+00  0.00000000E+00  0.00000000E+00
