# Supplementary material for: Mechanisms for the formation of active sites in single-atom alloys
Source: Nanoscale. 2026 Apr 13;18(18):9709–22. doi: 10.1039/d5nr05517b (PMC13071885; doi:10.1039/d5nr05517b)
Supplement: NR-018-D5NR05517B-s001 [file NR-018-D5NR05517B-s001.tar › Mechanisms_SAA_formation/Ag_incorp_diff/vacancy_formation_dopant_adjacent/initial_state_2/Tc/CONTCAR]

Ag Tc                                   
   1.0000000000000000     
    11.5456451800681990    0.0000000000000000    0.0000000000000000
     5.7728225900340995    9.9988220290204186    0.0000000000000000
     0.0000000000000000    0.0000000000000000   24.4269798141303625
  Ag              Tc            
    79     1
Selective dynamics
Direct
     0.9166666666666643    0.1666666666666643    0.3070375485249883   F   F   F
     0.1666666666666643    0.1666666666666643    0.3070375485249883   F   F   F
     0.4166666666666643    0.1666666666666643    0.3070375485249883   F   F   F
     0.6666666666666643    0.1666666666666643    0.3070375485249883   F   F   F
     0.9166666666666643    0.4166666666666643    0.3070375485249883   F   F   F
     0.1666666666666643    0.4166666666666643    0.3070375485249883   F   F   F
     0.4166666666666643    0.4166666666666643    0.3070375485249883   F   F   F
     0.6666666666666643    0.4166666666666643    0.3070375485249883   F   F   F
     0.9166666666666643    0.6666666666666643    0.3070375485249883   F   F   F
     0.1666666666666643    0.6666666666666643    0.3070375485249883   F   F   F
     0.4166666666666643    0.6666666666666643    0.3070375485249883   F   F   F
     0.6666666666666643    0.6666666666666643    0.3070375485249883   F   F   F
     0.9166666666666643    0.9166666666666643    0.3070375485249883   F   F   F
     0.1666666666666643    0.9166666666666643    0.3070375485249883   F   F   F
     0.4166666666666643    0.9166666666666643    0.3070375485249883   F   F   F
     0.6666666666666643    0.9166666666666643    0.3070375485249883   F   F   F
     0.0000000000000000    0.0000000000000000    0.4035187742624942   F   F   F
     0.2500000000000000    0.0000000000000000    0.4035187742624942   F   F   F
     0.5000000000000000    0.0000000000000000    0.4035187742624942   F   F   F
     0.7500000000000000    0.0000000000000000    0.4035187742624942   F   F   F
     0.0000000000000000    0.2500000000000000    0.4035187742624942   F   F   F
     0.2500000000000000    0.2500000000000000    0.4035187742624942   F   F   F
     0.5000000000000000    0.2500000000000000    0.4035187742624942   F   F   F
     0.7500000000000000    0.2500000000000000    0.4035187742624942   F   F   F
     0.0000000000000000    0.5000000000000000    0.4035187742624942   F   F   F
     0.2500000000000000    0.5000000000000000    0.4035187742624942   F   F   F
     0.5000000000000000    0.5000000000000000    0.4035187742624942   F   F   F
     0.7500000000000000    0.5000000000000000    0.4035187742624942   F   F   F
     0.0000000000000000    0.7500000000000000    0.4035187742624942   F   F   F
     0.2500000000000000    0.7500000000000000    0.4035187742624942   F   F   F
     0.5000000000000000    0.7500000000000000    0.4035187742624942   F   F   F
     0.7500000000000000    0.7500000000000000    0.4035187742624942   F   F   F
     0.0833242371405512    0.0833515257189047    0.5000192991116691   T   T   T
     0.3332463312172069    0.0832463312172070    0.4998364258553576   T   T   T
     0.5834223796830420    0.0831552406339226    0.4991353287530009   T   T   T
     0.8335073375655933    0.0832463312172070    0.4998364258553576   T   T   T
     0.0835313922823419    0.3334100134659125    0.4999147778574795   T   T   T
     0.3331552406339227    0.3334223796830422    0.4991353287530009   T   T   T
     0.5834223796830420    0.3334223796830422    0.4991353287530009   T   T   T
     0.8330585942517528    0.3334100134659125    0.4999147778574795   T   T   T
     0.0835313922823419    0.5830585942517528    0.4999147778574795   T   T   T
     0.3332463312172069    0.5835073375655933    0.4998364258553576   T   T   T
     0.5834100134659124    0.5830585942517528    0.4999147778574795   T   T   T
     0.8333333333333357    0.5833333333333357    0.4997087377791420   T   T   T
     0.0833242371405512    0.8333242371405514    0.5000192991116691   T   T   T
     0.3333515257189048    0.8333242371405514    0.5000192991116691   T   T   T
     0.5834100134659124    0.8335313922823419    0.4999147778574795   T   T   T
     0.8330585942517528    0.8335313922823419    0.4999147778574795   T   T   T
     0.9159371722826707    0.1669600055275297    0.5964288858286475   T   T   T
     0.1671028221897924    0.1669600055275297    0.5964288858286475   T   T   T
     0.4169556076663588    0.1669556076663588    0.5952391952945409   T   T   T
     0.6660887846672754    0.1669556076663588    0.5952391952945409   T   T   T
     0.9167957225748007    0.4164085548503911    0.5960798558407558   T   T   T
     0.1675502849279068    0.4162248575360430    0.5962041129571407   T   T   T
     0.4169556076663588    0.4160887846672753    0.5952391952945409   T   T   T
     0.6662248575360429    0.4162248575360430    0.5962041129571407   T   T   T
     0.9167957225748007    0.6667957225748007    0.5960798558407558   T   T   T
     0.1671028221897924    0.6659371722826707    0.5964288858286475   T   T   T
     0.4169600055275297    0.6659371722826707    0.5964288858286475   T   T   T
     0.6664085548503912    0.6667957225748007    0.5960798558407558   T   T   T
     0.9159371722826707    0.9171028221897923    0.5964288858286475   T   T   T
     0.1666666666666643    0.9166666666666643    0.5965705480948016   T   T   T
     0.4169600055275297    0.9171028221897923    0.5964288858286475   T   T   T
     0.6662248575360429    0.9175502849279069    0.5962041129571407   T   T   T
     0.9989206511910951    0.0005396744044525    0.6929694861933580   T   T   T
     0.2505396744044525    0.0005396744044525    0.6929694861933580   T   T   T
     0.4998356988409735    0.0047318156833006    0.6937761165655292   T   T   T
     0.7454324854757259    0.0047318156833006    0.6937761165655292   T   T   T
     0.9999723593053141    0.2500552813893716    0.6927491149104676   T   T   T
     0.2547318156833007    0.2498356988409736    0.6937761165655292   T   T   T
     0.4998356988409735    0.4954324854757258    0.6937761165655292   T   T   T
     0.7454324854757259    0.2498356988409736    0.6937761165655292   T   T   T
     0.0012488807728847    0.4993755596135576    0.6925471586569664   T   T   T
     0.2547318156833007    0.4954324854757258    0.6937761165655292   T   T   T
     0.7493755596135577    0.4993755596135576    0.6925471586569664   T   T   T
     0.9999723593053141    0.7499723593053143    0.6927491149104676   T   T   T
     0.2505396744044525    0.7489206511910951    0.6929694861933580   T   T   T
     0.5000552813893716    0.7499723593053143    0.6927491149104676   T   T   T
     0.7493755596135577    0.7512488807728849    0.6925471586569664   T   T   T
     0.5000000000000000    0.2500000000000000    0.6859861148285411   T   T   T

  0.00000000E+00  0.00000000E+00  0.00000000E+00
  0.00000000E+00  0.00000000E+00  0.00000000E+00
  0.00000000E+00  0.00000000E+00  0.00000000E+00
  0.00000000E+00  0.00000000E+00  0.00000000E+00
  0.00000000E+00  0.00000000E+00  0.00000000E+00
  0.00000000E+00  0.00000000E+00  0.00000000E+00
  0.00000000E+00  0.00000000E+00  0.00000000E+00
  0.00000000E+00  0.00000000E+00  0.00000000E+00
  0.00000000E+00  0.00000000E+00  0.00000000E+00
  0.00000000E+00  0.00000000E+00  0.00000000E+00
  0.00000000E+00  0.00000000E+00  0.00000000E+00
  0.00000000E+00  0.00000000E+00  0.00000000E+00
  0.00000000E+00  0.00000000E+00  0.00000000E+00
  0.00000000E+00  0.00000000E+00  0.00000000E+00
  0.00000000E+00  0.00000000E+00  0.00000000E+00
  0.00000000E+00  0.00000000E+00  0.00000000E+00
  0.00000000E+00  0.00000000E+00  0.00000000E+00
  0.00000000E+00  0.00000000E+00  0.00000000E+00
  0.00000000E+00  0.00000000E+00  0.00000000E+00
  0.00000000E+00  0.00000000E+00  0.00000000E+00
  0.00000000E+00  0.00000000E+00  0.00000000E+00
  0.00000000E+00  0.00000000E+00  0.00000000E+00
  0.00000000E+00  0.00000000E+00  0.00000000E+00
  0.00000000E+00  0.00000000E+00  0.00000000E+00
  0.00000000E+00  0.00000000E+00  0.00000000E+00
  0.00000000E+00  0.00000000E+00  0.00000000E+00
  0.00000000E+00  0.00000000E+00  0.00000000E+00
  0.00000000E+00  0.00000000E+00  0.00000000E+00
  0.00000000E+00  0.00000000E+00  0.00000000E+00
  0.00000000E+00  0.00000000E+00  0.00000000E+00
  0.00000000E+00  0.00000000E+00  0.00000000E+00
  0.00000000E+00  0.00000000E+00  0.00000000E+00
  0.00000000E+00  0.00000000E+00  0.00000000E+00
  0.00000000E+00  0.00000000E+00  0.00000000E+00
  0.00000000E+00  0.00000000E+00  0.00000000E+00
  0.00000000E+00  0.00000000E+00  0.00000000E+00
  0.00000000E+00  0.00000000E+00  0.00000000E+00
  0.00000000E+00  0.00000000E+00  0.00000000E+00
  0.00000000E+00  0.00000000E+00  0.00000000E+00
  0.00000000E+00  0.00000000E+00  0.00000000E+00
  0.00000000E+00  0.00000000E+00  0.00000000E+00
  0.00000000E+00  0.00000000E+00  0.00000000E+00
  0.00000000E+00  0.00000000E+00  0.00000000E+00
  0.00000000E+00  0.00000000E+00  0.00000000E+00
  0.00000000E+00  0.00000000E+00  0.00000000E+00
  0.00000000E+00  0.00000000E+00  0.00000000E+00
  0.00000000E+00  0.00000000E+00  0.00000000E+00
  0.00000000E+00  0.00000000E+00  0.00000000E+00
  0.00000000E+00  0.00000000E+00  0.00000000E+00
  0.00000000E+00  0.00000000E+00  0.00000000E+00
  0.00000000E+00  0.00000000E+00  0.00000000E+00
  0.00000000E+00  0.00000000E+00  0.00000000E+00
  0.00000000E+00  0.00000000E+00  0.00000000E+00
  0.00000000E+00  0.00000000E+00  0.00000000E+00
  0.00000000E+00  0.00000000E+00  0.00000000E+00
  0.00000000E+00  0.00000000E+00  0.00000000E+00
  0.00000000E+00  0.00000000E+00  0.00000000E+00
  0.00000000E+00  0.00000000E+00  0.00000000E+00
  0.00000000E+00  0.00000000E+00  0.00000000E+00
  0.00000000E+00  0.00000000E+00  0.00000000E+00
  0.00000000E+00  0.00000000E+00  0.00000000E+00
  0.00000000E+00  0.00000000E+00  0.00000000E+00
  0.00000000E+00  0.00000000E+00  0.00000000E+00
  0.00000000E+00  0.00000000E+00  0.00000000E+00
  0.00000000E+00  0.00000000E+00  0.00000000E+00
  0.00000000E+00  0.00000000E+00  0.00000000E+00
  0.00000000E+00  0.00000000E+00  0.00000000E+00
  0.00000000E+00  0.00000000E+00  0.00000000E+00
  0.00000000E+00  0.00000000E+00  0.00000000E+00
  0.00000000E+00  0.00000000E+00  0.00000000E+00
  0.00000000E+00  0.00000000E+00  0.00000000E+00
  0.00000000E+00  0.00000000E+00  0.00000000E+00
  0.00000000E+00  0.00000000E+00  0.00000000E+00
  0.00000000E+00  0.00000000E+00  0.00000000E+00
  0.00000000E+00  0.00000000E+00  0.00000000E+00
  0.00000000E+00  0.00000000E+00  0.00000000E+00
  0.00000000E+00  0.00000000E+00  0.00000000E+00
  0.00000000E+00  0.00000000E+00  0.00000000E+00
  0.00000000E+00  0.00000000E+00  0.00000000E+00
  0.00000000E+00  0.00000000E+00  0.00000000E+00
