# Supplementary material for: Mechanisms for the formation of active sites in single-atom alloys
Source: Nanoscale. 2026 Apr 13;18(18):9709–22. doi: 10.1039/d5nr05517b (PMC13071885; doi:10.1039/d5nr05517b)
Supplement: NR-018-D5NR05517B-s001 [file NR-018-D5NR05517B-s001.tar › Mechanisms_SAA_formation/Ag_incorp_diff/vacancy_formation_dopant_adjacent/final_state_2/Tc/CONTCAR]

Ag Tc                                   
   1.0000000000000000     
    11.5456451800681990    0.0000000000000000    0.0000000000000000
     5.7728225900340995    9.9988220290204186    0.0000000000000000
     0.0000000000000000    0.0000000000000000   24.4269798141303625
  Ag              Tc            
    78     1
Selective dynamics
Direct
     0.9166666666666643    0.1666666666666643    0.3070375485249883   F   F   F
     0.1666666666666643    0.1666666666666643    0.3070375485249883   F   F   F
     0.4166666666666643    0.1666666666666643    0.3070375485249883   F   F   F
     0.6666666666666643    0.1666666666666643    0.3070375485249883   F   F   F
     0.9166666666666643    0.4166666666666643    0.3070375485249883   F   F   F
     0.1666666666666643    0.4166666666666643    0.3070375485249883   F   F   F
     0.4166666666666643    0.4166666666666643    0.3070375485249883   F   F   F
     0.6666666666666643    0.4166666666666643    0.3070375485249883   F   F   F
     0.9166666666666643    0.6666666666666643    0.3070375485249883   F   F   F
     0.1666666666666643    0.6666666666666643    0.3070375485249883   F   F   F
     0.4166666666666643    0.6666666666666643    0.3070375485249883   F   F   F
     0.6666666666666643    0.6666666666666643    0.3070375485249883   F   F   F
     0.9166666666666643    0.9166666666666643    0.3070375485249883   F   F   F
     0.1666666666666643    0.9166666666666643    0.3070375485249883   F   F   F
     0.4166666666666643    0.9166666666666643    0.3070375485249883   F   F   F
     0.6666666666666643    0.9166666666666643    0.3070375485249883   F   F   F
     0.0000000000000000    0.0000000000000000    0.4035187742624942   F   F   F
     0.2500000000000000    0.0000000000000000    0.4035187742624942   F   F   F
     0.5000000000000000    0.0000000000000000    0.4035187742624942   F   F   F
     0.7500000000000000    0.0000000000000000    0.4035187742624942   F   F   F
     0.0000000000000000    0.2500000000000000    0.4035187742624942   F   F   F
     0.2500000000000000    0.2500000000000000    0.4035187742624942   F   F   F
     0.5000000000000000    0.2500000000000000    0.4035187742624942   F   F   F
     0.7500000000000000    0.2500000000000000    0.4035187742624942   F   F   F
     0.0000000000000000    0.5000000000000000    0.4035187742624942   F   F   F
     0.2500000000000000    0.5000000000000000    0.4035187742624942   F   F   F
     0.5000000000000000    0.5000000000000000    0.4035187742624942   F   F   F
     0.7500000000000000    0.5000000000000000    0.4035187742624942   F   F   F
     0.0000000000000000    0.7500000000000000    0.4035187742624942   F   F   F
     0.2500000000000000    0.7500000000000000    0.4035187742624942   F   F   F
     0.5000000000000000    0.7500000000000000    0.4035187742624942   F   F   F
     0.7500000000000000    0.7500000000000000    0.4035187742624942   F   F   F
     0.0830988104050791    0.0838528224348106    0.4999672537382153   T   T   T
     0.3329662905756934    0.0838111895407134    0.5001629662798752   T   T   T
     0.5828898777357306    0.0834692239333305    0.4999558693206282   T   T   T
     0.8329393916771091    0.0834843585028435    0.4999676573254404   T   T   T
     0.0838131763597358    0.3329231081786861    0.5000256704879897   T   T   T
     0.3334351513623535    0.3326835368107633    0.4993478498917094   T   T   T
     0.5835750197505115    0.3332301032133529    0.4996085014602383   T   T   T
     0.8334530771940679    0.3336401197550122    0.4999719127477900   T   T   T
     0.0835820111856391    0.5827189874395805    0.4992597936037296   T   T   T
     0.3334182433685277    0.5834888650034601    0.4988802714098305   T   T   T
     0.5831541073855280    0.5834102035521326    0.4997059750557222   T   T   T
     0.8337753446316497    0.5830202477831039    0.4998814735315422   T   T   T
     0.0827769759523544    0.8339492365704578    0.4996317590427600   T   T   T
     0.3332469210726953    0.8332964404783012    0.4997429124694880   T   T   T
     0.5831515837251355    0.8333513497879524    0.4997162509319499   T   T   T
     0.8335755909508045    0.8329442394655747    0.4998749162746832   T   T   T
     0.9159857365038381    0.1667978555802299    0.5963274338777625   T   T   T
     0.1676905086777240    0.1679574586976064    0.5976177742038868   T   T   T
     0.4140173226810852    0.1678222238719532    0.5975260355492951   T   T   T
     0.6648072067809434    0.1674984285154966    0.5962897580178667   T   T   T
     0.9186807298713570    0.4162245189815731    0.5964507536040998   T   T   T
     0.1696838032722964    0.4137452467728565    0.5967562813067746   T   T   T
     0.4159281937775524    0.4170188157544061    0.5945791858306944   T   T   T
     0.6662478695965273    0.4171313338358211    0.5961302001313705   T   T   T
     0.9185993053215837    0.6657178306854177    0.5959633189640338   T   T   T
     0.1663800866589950    0.6678711373178579    0.5945494793525524   T   T   T
     0.4162370007090298    0.6663477447722711    0.5958304138228337   T   T   T
     0.6672909763396142    0.6660119119762690    0.5958628987391704   T   T   T
     0.9159835773064374    0.9167992038862736    0.5964448437578960   T   T   T
     0.1659353938269166    0.9174498516600486    0.5958812439468277   T   T   T
     0.4161732512143232    0.9168101022219310    0.5959359114700331   T   T   T
     0.6667867180091270    0.9165708639922614    0.5958579765485401   T   T   T
     0.9992953362931614    0.9998466926672298    0.6930286062082357   T   T   T
     0.2503100281756913    0.9979255413766511    0.6916844332850307   T   T   T
     0.5004800660488399    0.9995568228047435    0.6913520963980668   T   T   T
     0.7481358243077164    0.0012998518732106    0.6926414021070820   T   T   T
     0.9994644801714090    0.2500438117643168    0.6918094837676709   T   T   T
     0.4902213906187719    0.2569287392869805    0.6919183259925429   T   T   T
     0.7470838745399125    0.2511133390870466    0.6929370569072474   T   T   T
     0.0099106522916905    0.4961930081318739    0.6919986261334751   T   T   T
     0.4968051628302487    0.5005185449410802    0.6932356250390610   T   T   T
     0.7516333619987181    0.4992676832178976    0.6925016045603931   T   T   T
     0.0032905765965271    0.7473859002595357    0.6935120978581515   T   T   T
     0.2495230271480812    0.7466932906348739    0.6932301920561859   T   T   T
     0.5009921017820949    0.7485360143622012    0.6924265981212564   T   T   T
     0.7534354874395829    0.7478552502097422    0.6923778923862879   T   T   T
     0.2499145056271210    0.5061628207636161    0.6844047439471427   T   T   T

  0.00000000E+00  0.00000000E+00  0.00000000E+00
  0.00000000E+00  0.00000000E+00  0.00000000E+00
  0.00000000E+00  0.00000000E+00  0.00000000E+00
  0.00000000E+00  0.00000000E+00  0.00000000E+00
  0.00000000E+00  0.00000000E+00  0.00000000E+00
  0.00000000E+00  0.00000000E+00  0.00000000E+00
  0.00000000E+00  0.00000000E+00  0.00000000E+00
  0.00000000E+00  0.00000000E+00  0.00000000E+00
  0.00000000E+00  0.00000000E+00  0.00000000E+00
  0.00000000E+00  0.00000000E+00  0.00000000E+00
  0.00000000E+00  0.00000000E+00  0.00000000E+00
  0.00000000E+00  0.00000000E+00  0.00000000E+00
  0.00000000E+00  0.00000000E+00  0.00000000E+00
  0.00000000E+00  0.00000000E+00  0.00000000E+00
  0.00000000E+00  0.00000000E+00  0.00000000E+00
  0.00000000E+00  0.00000000E+00  0.00000000E+00
  0.00000000E+00  0.00000000E+00  0.00000000E+00
  0.00000000E+00  0.00000000E+00  0.00000000E+00
  0.00000000E+00  0.00000000E+00  0.00000000E+00
  0.00000000E+00  0.00000000E+00  0.00000000E+00
  0.00000000E+00  0.00000000E+00  0.00000000E+00
  0.00000000E+00  0.00000000E+00  0.00000000E+00
  0.00000000E+00  0.00000000E+00  0.00000000E+00
  0.00000000E+00  0.00000000E+00  0.00000000E+00
  0.00000000E+00  0.00000000E+00  0.00000000E+00
  0.00000000E+00  0.00000000E+00  0.00000000E+00
  0.00000000E+00  0.00000000E+00  0.00000000E+00
  0.00000000E+00  0.00000000E+00  0.00000000E+00
  0.00000000E+00  0.00000000E+00  0.00000000E+00
  0.00000000E+00  0.00000000E+00  0.00000000E+00
  0.00000000E+00  0.00000000E+00  0.00000000E+00
  0.00000000E+00  0.00000000E+00  0.00000000E+00
  0.00000000E+00  0.00000000E+00  0.00000000E+00
  0.00000000E+00  0.00000000E+00  0.00000000E+00
  0.00000000E+00  0.00000000E+00  0.00000000E+00
  0.00000000E+00  0.00000000E+00  0.00000000E+00
  0.00000000E+00  0.00000000E+00  0.00000000E+00
  0.00000000E+00  0.00000000E+00  0.00000000E+00
  0.00000000E+00  0.00000000E+00  0.00000000E+00
  0.00000000E+00  0.00000000E+00  0.00000000E+00
  0.00000000E+00  0.00000000E+00  0.00000000E+00
  0.00000000E+00  0.00000000E+00  0.00000000E+00
  0.00000000E+00  0.00000000E+00  0.00000000E+00
  0.00000000E+00  0.00000000E+00  0.00000000E+00
  0.00000000E+00  0.00000000E+00  0.00000000E+00
  0.00000000E+00  0.00000000E+00  0.00000000E+00
  0.00000000E+00  0.00000000E+00  0.00000000E+00
  0.00000000E+00  0.00000000E+00  0.00000000E+00
  0.00000000E+00  0.00000000E+00  0.00000000E+00
  0.00000000E+00  0.00000000E+00  0.00000000E+00
  0.00000000E+00  0.00000000E+00  0.00000000E+00
  0.00000000E+00  0.00000000E+00  0.00000000E+00
  0.00000000E+00  0.00000000E+00  0.00000000E+00
  0.00000000E+00  0.00000000E+00  0.00000000E+00
  0.00000000E+00  0.00000000E+00  0.00000000E+00
  0.00000000E+00  0.00000000E+00  0.00000000E+00
  0.00000000E+00  0.00000000E+00  0.00000000E+00
  0.00000000E+00  0.00000000E+00  0.00000000E+00
  0.00000000E+00  0.00000000E+00  0.00000000E+00
  0.00000000E+00  0.00000000E+00  0.00000000E+00
  0.00000000E+00  0.00000000E+00  0.00000000E+00
  0.00000000E+00  0.00000000E+00  0.00000000E+00
  0.00000000E+00  0.00000000E+00  0.00000000E+00
  0.00000000E+00  0.00000000E+00  0.00000000E+00
  0.00000000E+00  0.00000000E+00  0.00000000E+00
  0.00000000E+00  0.00000000E+00  0.00000000E+00
  0.00000000E+00  0.00000000E+00  0.00000000E+00
  0.00000000E+00  0.00000000E+00  0.00000000E+00
  0.00000000E+00  0.00000000E+00  0.00000000E+00
  0.00000000E+00  0.00000000E+00  0.00000000E+00
  0.00000000E+00  0.00000000E+00  0.00000000E+00
  0.00000000E+00  0.00000000E+00  0.00000000E+00
  0.00000000E+00  0.00000000E+00  0.00000000E+00
  0.00000000E+00  0.00000000E+00  0.00000000E+00
  0.00000000E+00  0.00000000E+00  0.00000000E+00
  0.00000000E+00  0.00000000E+00  0.00000000E+00
  0.00000000E+00  0.00000000E+00  0.00000000E+00
  0.00000000E+00  0.00000000E+00  0.00000000E+00
  0.00000000E+00  0.00000000E+00  0.00000000E+00
