# Supplementary material for: Mechanisms for the formation of active sites in single-atom alloys
Source: Nanoscale. 2026 Apr 13;18(18):9709–22. doi: 10.1039/d5nr05517b (PMC13071885; doi:10.1039/d5nr05517b)
Supplement: NR-018-D5NR05517B-s001 [file NR-018-D5NR05517B-s001.tar › Mechanisms_SAA_formation/Ag_incorp_diff/vacancy_formation_dopant_adjacent/final_state_2/Nb/CONTCAR]

Ag Nb                                   
   1.0000000000000000     
    11.5456451800681990    0.0000000000000000    0.0000000000000000
     5.7728225900340995    9.9988220290204186    0.0000000000000000
     0.0000000000000000    0.0000000000000000   24.4269798141303625
  Ag              Nb            
    78     1
Selective dynamics
Direct
     0.9166666666666643    0.1666666666666643    0.3070375485249883   F   F   F
     0.1666666666666643    0.1666666666666643    0.3070375485249883   F   F   F
     0.4166666666666643    0.1666666666666643    0.3070375485249883   F   F   F
     0.6666666666666643    0.1666666666666643    0.3070375485249883   F   F   F
     0.9166666666666643    0.4166666666666643    0.3070375485249883   F   F   F
     0.1666666666666643    0.4166666666666643    0.3070375485249883   F   F   F
     0.4166666666666643    0.4166666666666643    0.3070375485249883   F   F   F
     0.6666666666666643    0.4166666666666643    0.3070375485249883   F   F   F
     0.9166666666666643    0.6666666666666643    0.3070375485249883   F   F   F
     0.1666666666666643    0.6666666666666643    0.3070375485249883   F   F   F
     0.4166666666666643    0.6666666666666643    0.3070375485249883   F   F   F
     0.6666666666666643    0.6666666666666643    0.3070375485249883   F   F   F
     0.9166666666666643    0.9166666666666643    0.3070375485249883   F   F   F
     0.1666666666666643    0.9166666666666643    0.3070375485249883   F   F   F
     0.4166666666666643    0.9166666666666643    0.3070375485249883   F   F   F
     0.6666666666666643    0.9166666666666643    0.3070375485249883   F   F   F
     0.0000000000000000    0.0000000000000000    0.4035187742624942   F   F   F
     0.2500000000000000    0.0000000000000000    0.4035187742624942   F   F   F
     0.5000000000000000    0.0000000000000000    0.4035187742624942   F   F   F
     0.7500000000000000    0.0000000000000000    0.4035187742624942   F   F   F
     0.0000000000000000    0.2500000000000000    0.4035187742624942   F   F   F
     0.2500000000000000    0.2500000000000000    0.4035187742624942   F   F   F
     0.5000000000000000    0.2500000000000000    0.4035187742624942   F   F   F
     0.7500000000000000    0.2500000000000000    0.4035187742624942   F   F   F
     0.0000000000000000    0.5000000000000000    0.4035187742624942   F   F   F
     0.2500000000000000    0.5000000000000000    0.4035187742624942   F   F   F
     0.5000000000000000    0.5000000000000000    0.4035187742624942   F   F   F
     0.7500000000000000    0.5000000000000000    0.4035187742624942   F   F   F
     0.0000000000000000    0.7500000000000000    0.4035187742624942   F   F   F
     0.2500000000000000    0.7500000000000000    0.4035187742624942   F   F   F
     0.5000000000000000    0.7500000000000000    0.4035187742624942   F   F   F
     0.7500000000000000    0.7500000000000000    0.4035187742624942   F   F   F
     0.0835203267235719    0.0833307792488603    0.5000204731311897   T   T   T
     0.3332683478804471    0.0836843234817975    0.5003753663341118   T   T   T
     0.5827331913800343    0.0834427403264556    0.5002028146751177   T   T   T
     0.8331780144806177    0.0831606140449207    0.4998769479377960   T   T   T
     0.0829884889457580    0.3323397130907327    0.4995013381284659   T   T   T
     0.3332393934941132    0.3327268449201086    0.4992558904875438   T   T   T
     0.5843982165925942    0.3327887816476727    0.4992051740902633   T   T   T
     0.8333723071983415    0.3334629863086179    0.4999157567619439   T   T   T
     0.0833136194111653    0.5829380902856092    0.4990913306189684   T   T   T
     0.3333292680413240    0.5837176359415779    0.4987667331395441   T   T   T
     0.5831806477132211    0.5834352753466038    0.4998953711095921   T   T   T
     0.8333633938590440    0.5832488677601465    0.4999615526601642   T   T   T
     0.0826604450353118    0.8344536800580057    0.4994642649144719   T   T   T
     0.3335339805807216    0.8333379256418453    0.4999572737472582   T   T   T
     0.5831811052364914    0.8334235377100976    0.4999698366988796   T   T   T
     0.8332911552423178    0.8333099737692432    0.4999069139806176   T   T   T
     0.9167824405130315    0.1661740312252693    0.5962345648121228   T   T   T
     0.1675393055137308    0.1672529303711563    0.5975155089723614   T   T   T
     0.4129537110418543    0.1699378779994248    0.5985091662312825   T   T   T
     0.6664128551609292    0.1667474820896214    0.5960410774092854   T   T   T
     0.9172556627111426    0.4162711559475727    0.5962745526468153   T   T   T
     0.1665502065052379    0.4135773923819925    0.5959184953220655   T   T   T
     0.4174451239809083    0.4161677484260732    0.5941134442669804   T   T   T
     0.6668117470633680    0.4167442415748431    0.5961356039284034   T   T   T
     0.9178066805531000    0.6666384283565177    0.5960012544502914   T   T   T
     0.1657957041627177    0.6680438335094810    0.5946056178403384   T   T   T
     0.4158787280239754    0.6659145096833842    0.5962068830488111   T   T   T
     0.6666841084668391    0.6663308570120475    0.5961675697613875   T   T   T
     0.9161438097907608    0.9169694325231288    0.5965313502747699   T   T   T
     0.1667064177082036    0.9168658771533384    0.5961604613612520   T   T   T
     0.4161861801844079    0.9173732834103415    0.5963217740235803   T   T   T
     0.6664182306704731    0.9173744140691016    0.5961817293807609   T   T   T
     0.0006475024022603    0.9995406871083221    0.6933112778914545   T   T   T
     0.2502167462894876    0.9994464087300224    0.6921411277352550   T   T   T
     0.4999743062261555    0.0006843811527362    0.6920040848426108   T   T   T
     0.7495745382518924    0.0006114523678474    0.6932300557756024   T   T   T
     0.9999670202004877    0.2507265199128830    0.6919019146327351   T   T   T
     0.4983658622589677    0.2527325390243289    0.6929825516179672   T   T   T
     0.7499081301132204    0.2502805597689835    0.6932155447030864   T   T   T
     0.0029070019704526    0.4995291659510333    0.6924194795450063   T   T   T
     0.4992773844994414    0.5000228965679904    0.6942003561392798   T   T   T
     0.7505187693269423    0.5000643263535405    0.6931228408199358   T   T   T
     0.0016130798652328    0.7486050942707050    0.6945553415806591   T   T   T
     0.2497842041865379    0.7469440223374796    0.6943229438639164   T   T   T
     0.4997481313367766    0.7495984708821791    0.6929216404106171   T   T   T
     0.7508770803105325    0.7497601584494887    0.6928614136510093   T   T   T
     0.2509017880659445    0.5005199182995873    0.6851397929243032   T   T   T

  0.00000000E+00  0.00000000E+00  0.00000000E+00
  0.00000000E+00  0.00000000E+00  0.00000000E+00
  0.00000000E+00  0.00000000E+00  0.00000000E+00
  0.00000000E+00  0.00000000E+00  0.00000000E+00
  0.00000000E+00  0.00000000E+00  0.00000000E+00
  0.00000000E+00  0.00000000E+00  0.00000000E+00
  0.00000000E+00  0.00000000E+00  0.00000000E+00
  0.00000000E+00  0.00000000E+00  0.00000000E+00
  0.00000000E+00  0.00000000E+00  0.00000000E+00
  0.00000000E+00  0.00000000E+00  0.00000000E+00
  0.00000000E+00  0.00000000E+00  0.00000000E+00
  0.00000000E+00  0.00000000E+00  0.00000000E+00
  0.00000000E+00  0.00000000E+00  0.00000000E+00
  0.00000000E+00  0.00000000E+00  0.00000000E+00
  0.00000000E+00  0.00000000E+00  0.00000000E+00
  0.00000000E+00  0.00000000E+00  0.00000000E+00
  0.00000000E+00  0.00000000E+00  0.00000000E+00
  0.00000000E+00  0.00000000E+00  0.00000000E+00
  0.00000000E+00  0.00000000E+00  0.00000000E+00
  0.00000000E+00  0.00000000E+00  0.00000000E+00
  0.00000000E+00  0.00000000E+00  0.00000000E+00
  0.00000000E+00  0.00000000E+00  0.00000000E+00
  0.00000000E+00  0.00000000E+00  0.00000000E+00
  0.00000000E+00  0.00000000E+00  0.00000000E+00
  0.00000000E+00  0.00000000E+00  0.00000000E+00
  0.00000000E+00  0.00000000E+00  0.00000000E+00
  0.00000000E+00  0.00000000E+00  0.00000000E+00
  0.00000000E+00  0.00000000E+00  0.00000000E+00
  0.00000000E+00  0.00000000E+00  0.00000000E+00
  0.00000000E+00  0.00000000E+00  0.00000000E+00
  0.00000000E+00  0.00000000E+00  0.00000000E+00
  0.00000000E+00  0.00000000E+00  0.00000000E+00
  0.00000000E+00  0.00000000E+00  0.00000000E+00
  0.00000000E+00  0.00000000E+00  0.00000000E+00
  0.00000000E+00  0.00000000E+00  0.00000000E+00
  0.00000000E+00  0.00000000E+00  0.00000000E+00
  0.00000000E+00  0.00000000E+00  0.00000000E+00
  0.00000000E+00  0.00000000E+00  0.00000000E+00
  0.00000000E+00  0.00000000E+00  0.00000000E+00
  0.00000000E+00  0.00000000E+00  0.00000000E+00
  0.00000000E+00  0.00000000E+00  0.00000000E+00
  0.00000000E+00  0.00000000E+00  0.00000000E+00
  0.00000000E+00  0.00000000E+00  0.00000000E+00
  0.00000000E+00  0.00000000E+00  0.00000000E+00
  0.00000000E+00  0.00000000E+00  0.00000000E+00
  0.00000000E+00  0.00000000E+00  0.00000000E+00
  0.00000000E+00  0.00000000E+00  0.00000000E+00
  0.00000000E+00  0.00000000E+00  0.00000000E+00
  0.00000000E+00  0.00000000E+00  0.00000000E+00
  0.00000000E+00  0.00000000E+00  0.00000000E+00
  0.00000000E+00  0.00000000E+00  0.00000000E+00
  0.00000000E+00  0.00000000E+00  0.00000000E+00
  0.00000000E+00  0.00000000E+00  0.00000000E+00
  0.00000000E+00  0.00000000E+00  0.00000000E+00
  0.00000000E+00  0.00000000E+00  0.00000000E+00
  0.00000000E+00  0.00000000E+00  0.00000000E+00
  0.00000000E+00  0.00000000E+00  0.00000000E+00
  0.00000000E+00  0.00000000E+00  0.00000000E+00
  0.00000000E+00  0.00000000E+00  0.00000000E+00
  0.00000000E+00  0.00000000E+00  0.00000000E+00
  0.00000000E+00  0.00000000E+00  0.00000000E+00
  0.00000000E+00  0.00000000E+00  0.00000000E+00
  0.00000000E+00  0.00000000E+00  0.00000000E+00
  0.00000000E+00  0.00000000E+00  0.00000000E+00
  0.00000000E+00  0.00000000E+00  0.00000000E+00
  0.00000000E+00  0.00000000E+00  0.00000000E+00
  0.00000000E+00  0.00000000E+00  0.00000000E+00
  0.00000000E+00  0.00000000E+00  0.00000000E+00
  0.00000000E+00  0.00000000E+00  0.00000000E+00
  0.00000000E+00  0.00000000E+00  0.00000000E+00
  0.00000000E+00  0.00000000E+00  0.00000000E+00
  0.00000000E+00  0.00000000E+00  0.00000000E+00
  0.00000000E+00  0.00000000E+00  0.00000000E+00
  0.00000000E+00  0.00000000E+00  0.00000000E+00
  0.00000000E+00  0.00000000E+00  0.00000000E+00
  0.00000000E+00  0.00000000E+00  0.00000000E+00
  0.00000000E+00  0.00000000E+00  0.00000000E+00
  0.00000000E+00  0.00000000E+00  0.00000000E+00
  0.00000000E+00  0.00000000E+00  0.00000000E+00
