# Supplementary material for: Mechanisms for the formation of active sites in single-atom alloys
Source: Nanoscale. 2026 Apr 13;18(18):9709–22. doi: 10.1039/d5nr05517b (PMC13071885; doi:10.1039/d5nr05517b)
Supplement: NR-018-D5NR05517B-s001 [file NR-018-D5NR05517B-s001.tar › Mechanisms_SAA_formation/Ag_incorp_diff/vacancy_formation_dopant_adjacent/final_state_2/Ru/CONTCAR]

Ag Ru                                   
   1.0000000000000000     
    11.5456451800681990    0.0000000000000000    0.0000000000000000
     5.7728225900340995    9.9988220290204186    0.0000000000000000
     0.0000000000000000    0.0000000000000000   24.4269798141303625
  Ag              Ru            
    78     1
Selective dynamics
Direct
  0.9166666666666643  0.1666666666666643  0.3070375485249883   F   F   F
  0.1666666666666643  0.1666666666666643  0.3070375485249883   F   F   F
  0.4166666666666643  0.1666666666666643  0.3070375485249883   F   F   F
  0.6666666666666643  0.1666666666666643  0.3070375485249883   F   F   F
  0.9166666666666643  0.4166666666666643  0.3070375485249883   F   F   F
  0.1666666666666643  0.4166666666666643  0.3070375485249883   F   F   F
  0.4166666666666643  0.4166666666666643  0.3070375485249883   F   F   F
  0.6666666666666643  0.4166666666666643  0.3070375485249883   F   F   F
  0.9166666666666643  0.6666666666666643  0.3070375485249883   F   F   F
  0.1666666666666643  0.6666666666666643  0.3070375485249883   F   F   F
  0.4166666666666643  0.6666666666666643  0.3070375485249883   F   F   F
  0.6666666666666643  0.6666666666666643  0.3070375485249883   F   F   F
  0.9166666666666643  0.9166666666666643  0.3070375485249883   F   F   F
  0.1666666666666643  0.9166666666666643  0.3070375485249883   F   F   F
  0.4166666666666643  0.9166666666666643  0.3070375485249883   F   F   F
  0.6666666666666643  0.9166666666666643  0.3070375485249883   F   F   F
  0.0000000000000000  0.0000000000000000  0.4035187742624942   F   F   F
  0.2500000000000000  0.0000000000000000  0.4035187742624942   F   F   F
  0.5000000000000000  0.0000000000000000  0.4035187742624942   F   F   F
  0.7500000000000000  0.0000000000000000  0.4035187742624942   F   F   F
  0.0000000000000000  0.2500000000000000  0.4035187742624942   F   F   F
  0.2500000000000000  0.2500000000000000  0.4035187742624942   F   F   F
  0.5000000000000000  0.2500000000000000  0.4035187742624942   F   F   F
  0.7500000000000000  0.2500000000000000  0.4035187742624942   F   F   F
  0.0000000000000000  0.5000000000000000  0.4035187742624942   F   F   F
  0.2500000000000000  0.5000000000000000  0.4035187742624942   F   F   F
  0.5000000000000000  0.5000000000000000  0.4035187742624942   F   F   F
  0.7500000000000000  0.5000000000000000  0.4035187742624942   F   F   F
  0.0000000000000000  0.7500000000000000  0.4035187742624942   F   F   F
  0.2500000000000000  0.7500000000000000  0.4035187742624942   F   F   F
  0.5000000000000000  0.7500000000000000  0.4035187742624942   F   F   F
  0.7500000000000000  0.7500000000000000  0.4035187742624942   F   F   F
  0.0830829910884371  0.0839823261028242  0.4999104701311420   T   T   T
  0.3329553990294737  0.0837793992004879  0.5000560219096561   T   T   T
  0.5830123599959828  0.0833583221746500  0.4998110727140707   T   T   T
  0.8329032243210841  0.0835550971396684  0.4999588962119789   T   T   T
  0.0840310807090724  0.3330482287540867  0.5000947497687719   T   T   T
  0.3335639649783666  0.3325582201297665  0.4993162307477094   T   T   T
  0.5833577131604022  0.3333264335091899  0.4996202070350917   T   T   T
  0.8334852501518791  0.3337481084645124  0.4999744411478114   T   T   T
  0.0835514994537352  0.5826752791365105  0.4992427866641396   T   T   T
  0.3334930303420776  0.5834882223557233  0.4987956522789090   T   T   T
  0.5831798409838750  0.5834516276502774  0.4996052350657615   T   T   T
  0.8337940581012383  0.5830035826779918  0.4998247880061198   T   T   T
  0.0828178106821482  0.8338584663016430  0.4995880752775949   T   T   T
  0.3332040693939451  0.8333397973172603  0.4996346089663620   T   T   T
  0.5830980419347992  0.8333487526361705  0.4995894298175401   T   T   T
  0.8336033232506939  0.8328724473689556  0.4998137861447836   T   T   T
  0.9158820172466008  0.1669832026746521  0.5962059650661317   T   T   T
  0.1678601606244899  0.1680211056675929  0.5976435554202632   T   T   T
  0.4142246738939802  0.1674389856544477  0.5971884849802471   T   T   T
  0.6644942633137695  0.1676039635929173  0.5962487239506019   T   T   T
  0.9190630104121144  0.4162505516190584  0.5964376408916812   T   T   T
  0.1703223763127529  0.4136369185207313  0.5967038499407181   T   T   T
  0.4158100156557462  0.4173674501699357  0.5944796302937799   T   T   T
  0.6661642123571150  0.4172313540807077  0.5960372067454413   T   T   T
  0.9188579736943124  0.6654248312113834  0.5958974994757853   T   T   T
  0.1662589176002402  0.6679761784877338  0.5942782166690583   T   T   T
  0.4161967217912331  0.6664891466269377  0.5956639382246950   T   T   T
  0.6673785520774165  0.6659982299946184  0.5957138071586611   T   T   T
  0.9159264711744023  0.9167725525453793  0.5963342975631938   T   T   T
  0.1657318688179862  0.9176129255909762  0.5957034116246823   T   T   T
  0.4161187989545513  0.9167196763062961  0.5957834113121887   T   T   T
  0.6668228199433233  0.9163415389131295  0.5956687359446796   T   T   T
  0.9989277422430624  0.9998884474815697  0.6927634503124602   T   T   T
  0.2502869655095057  0.9971444601952767  0.6913662830332253   T   T   T
  0.5004858361290603  0.9993130126374746  0.6909565173203694   T   T   T
  0.7478475283456851  0.0013242628482905  0.6923589283640867   T   T   T
  0.9993940667055244  0.2498477250211519  0.6915674469674779   T   T   T
  0.4887665584009169  0.2574779877697769  0.6913744862653681   T   T   T
  0.7465307006712391  0.2511887750041660  0.6926918413992462   T   T   T
  0.0111077705186638  0.4956669807554167  0.6916931794514495   T   T   T
  0.4964147511910006  0.5005004757525764  0.6927950884441689   T   T   T
  0.7518258391787010  0.4991516734450835  0.6922208415953270   T   T   T
  0.0034767508622168  0.7473818482955510  0.6930150098149495   T   T   T
  0.2494778964034565  0.7470326064005235  0.6927153708774698   T   T   T
  0.5012094221128781  0.7481776129493085  0.6921839796081600   T   T   T
  0.7539211670513821  0.7473812058334351  0.6921625224193241   T   T   T
  0.2497364701359600  0.5074838369221963  0.6840034796156368   T   T   T

  0.00000000E+00  0.00000000E+00  0.00000000E+00
  0.00000000E+00  0.00000000E+00  0.00000000E+00
  0.00000000E+00  0.00000000E+00  0.00000000E+00
  0.00000000E+00  0.00000000E+00  0.00000000E+00
  0.00000000E+00  0.00000000E+00  0.00000000E+00
  0.00000000E+00  0.00000000E+00  0.00000000E+00
  0.00000000E+00  0.00000000E+00  0.00000000E+00
  0.00000000E+00  0.00000000E+00  0.00000000E+00
  0.00000000E+00  0.00000000E+00  0.00000000E+00
  0.00000000E+00  0.00000000E+00  0.00000000E+00
  0.00000000E+00  0.00000000E+00  0.00000000E+00
  0.00000000E+00  0.00000000E+00  0.00000000E+00
  0.00000000E+00  0.00000000E+00  0.00000000E+00
  0.00000000E+00  0.00000000E+00  0.00000000E+00
  0.00000000E+00  0.00000000E+00  0.00000000E+00
  0.00000000E+00  0.00000000E+00  0.00000000E+00
  0.00000000E+00  0.00000000E+00  0.00000000E+00
  0.00000000E+00  0.00000000E+00  0.00000000E+00
  0.00000000E+00  0.00000000E+00  0.00000000E+00
  0.00000000E+00  0.00000000E+00  0.00000000E+00
  0.00000000E+00  0.00000000E+00  0.00000000E+00
  0.00000000E+00  0.00000000E+00  0.00000000E+00
  0.00000000E+00  0.00000000E+00  0.00000000E+00
  0.00000000E+00  0.00000000E+00  0.00000000E+00
  0.00000000E+00  0.00000000E+00  0.00000000E+00
  0.00000000E+00  0.00000000E+00  0.00000000E+00
  0.00000000E+00  0.00000000E+00  0.00000000E+00
  0.00000000E+00  0.00000000E+00  0.00000000E+00
  0.00000000E+00  0.00000000E+00  0.00000000E+00
  0.00000000E+00  0.00000000E+00  0.00000000E+00
  0.00000000E+00  0.00000000E+00  0.00000000E+00
  0.00000000E+00  0.00000000E+00  0.00000000E+00
  0.00000000E+00  0.00000000E+00  0.00000000E+00
  0.00000000E+00  0.00000000E+00  0.00000000E+00
  0.00000000E+00  0.00000000E+00  0.00000000E+00
  0.00000000E+00  0.00000000E+00  0.00000000E+00
  0.00000000E+00  0.00000000E+00  0.00000000E+00
  0.00000000E+00  0.00000000E+00  0.00000000E+00
  0.00000000E+00  0.00000000E+00  0.00000000E+00
  0.00000000E+00  0.00000000E+00  0.00000000E+00
  0.00000000E+00  0.00000000E+00  0.00000000E+00
  0.00000000E+00  0.00000000E+00  0.00000000E+00
  0.00000000E+00  0.00000000E+00  0.00000000E+00
  0.00000000E+00  0.00000000E+00  0.00000000E+00
  0.00000000E+00  0.00000000E+00  0.00000000E+00
  0.00000000E+00  0.00000000E+00  0.00000000E+00
  0.00000000E+00  0.00000000E+00  0.00000000E+00
  0.00000000E+00  0.00000000E+00  0.00000000E+00
  0.00000000E+00  0.00000000E+00  0.00000000E+00
  0.00000000E+00  0.00000000E+00  0.00000000E+00
  0.00000000E+00  0.00000000E+00  0.00000000E+00
  0.00000000E+00  0.00000000E+00  0.00000000E+00
  0.00000000E+00  0.00000000E+00  0.00000000E+00
  0.00000000E+00  0.00000000E+00  0.00000000E+00
  0.00000000E+00  0.00000000E+00  0.00000000E+00
  0.00000000E+00  0.00000000E+00  0.00000000E+00
  0.00000000E+00  0.00000000E+00  0.00000000E+00
  0.00000000E+00  0.00000000E+00  0.00000000E+00
  0.00000000E+00  0.00000000E+00  0.00000000E+00
  0.00000000E+00  0.00000000E+00  0.00000000E+00
  0.00000000E+00  0.00000000E+00  0.00000000E+00
  0.00000000E+00  0.00000000E+00  0.00000000E+00
  0.00000000E+00  0.00000000E+00  0.00000000E+00
  0.00000000E+00  0.00000000E+00  0.00000000E+00
  0.00000000E+00  0.00000000E+00  0.00000000E+00
  0.00000000E+00  0.00000000E+00  0.00000000E+00
  0.00000000E+00  0.00000000E+00  0.00000000E+00
  0.00000000E+00  0.00000000E+00  0.00000000E+00
  0.00000000E+00  0.00000000E+00  0.00000000E+00
  0.00000000E+00  0.00000000E+00  0.00000000E+00
  0.00000000E+00  0.00000000E+00  0.00000000E+00
  0.00000000E+00  0.00000000E+00  0.00000000E+00
  0.00000000E+00  0.00000000E+00  0.00000000E+00
  0.00000000E+00  0.00000000E+00  0.00000000E+00
  0.00000000E+00  0.00000000E+00  0.00000000E+00
  0.00000000E+00  0.00000000E+00  0.00000000E+00
  0.00000000E+00  0.00000000E+00  0.00000000E+00
  0.00000000E+00  0.00000000E+00  0.00000000E+00
  0.00000000E+00  0.00000000E+00  0.00000000E+00
