# Supplementary material for: Mechanisms for the formation of active sites in single-atom alloys
Source: Nanoscale. 2026 Apr 13;18(18):9709–22. doi: 10.1039/d5nr05517b (PMC13071885; doi:10.1039/d5nr05517b)
Supplement: NR-018-D5NR05517B-s001 [file NR-018-D5NR05517B-s001.tar › Mechanisms_SAA_formation/Ag_incorp_diff/vacancy_formation_dopant_adjacent/final_state_2/Zr/CONTCAR]

Ag Zr                                   
   1.0000000000000000     
    11.5456451800681990    0.0000000000000000    0.0000000000000000
     5.7728225900340995    9.9988220290204186    0.0000000000000000
     0.0000000000000000    0.0000000000000000   24.4269798141303625
  Ag              Zr            
    78     1
Selective dynamics
Direct
  0.9166666666666643  0.1666666666666643  0.3070375485249883   F   F   F
  0.1666666666666643  0.1666666666666643  0.3070375485249883   F   F   F
  0.4166666666666643  0.1666666666666643  0.3070375485249883   F   F   F
  0.6666666666666643  0.1666666666666643  0.3070375485249883   F   F   F
  0.9166666666666643  0.4166666666666643  0.3070375485249883   F   F   F
  0.1666666666666643  0.4166666666666643  0.3070375485249883   F   F   F
  0.4166666666666643  0.4166666666666643  0.3070375485249883   F   F   F
  0.6666666666666643  0.4166666666666643  0.3070375485249883   F   F   F
  0.9166666666666643  0.6666666666666643  0.3070375485249883   F   F   F
  0.1666666666666643  0.6666666666666643  0.3070375485249883   F   F   F
  0.4166666666666643  0.6666666666666643  0.3070375485249883   F   F   F
  0.6666666666666643  0.6666666666666643  0.3070375485249883   F   F   F
  0.9166666666666643  0.9166666666666643  0.3070375485249883   F   F   F
  0.1666666666666643  0.9166666666666643  0.3070375485249883   F   F   F
  0.4166666666666643  0.9166666666666643  0.3070375485249883   F   F   F
  0.6666666666666643  0.9166666666666643  0.3070375485249883   F   F   F
  0.0000000000000000  0.0000000000000000  0.4035187742624942   F   F   F
  0.2500000000000000  0.0000000000000000  0.4035187742624942   F   F   F
  0.5000000000000000  0.0000000000000000  0.4035187742624942   F   F   F
  0.7500000000000000  0.0000000000000000  0.4035187742624942   F   F   F
  0.0000000000000000  0.2500000000000000  0.4035187742624942   F   F   F
  0.2500000000000000  0.2500000000000000  0.4035187742624942   F   F   F
  0.5000000000000000  0.2500000000000000  0.4035187742624942   F   F   F
  0.7500000000000000  0.2500000000000000  0.4035187742624942   F   F   F
  0.0000000000000000  0.5000000000000000  0.4035187742624942   F   F   F
  0.2500000000000000  0.5000000000000000  0.4035187742624942   F   F   F
  0.5000000000000000  0.5000000000000000  0.4035187742624942   F   F   F
  0.7500000000000000  0.5000000000000000  0.4035187742624942   F   F   F
  0.0000000000000000  0.7500000000000000  0.4035187742624942   F   F   F
  0.2500000000000000  0.7500000000000000  0.4035187742624942   F   F   F
  0.5000000000000000  0.7500000000000000  0.4035187742624942   F   F   F
  0.7500000000000000  0.7500000000000000  0.4035187742624942   F   F   F
  0.0837208612303765  0.0832386014265253  0.4999844283285020   T   T   T
  0.3332902604541319  0.0837139286404914  0.5003791062925823   T   T   T
  0.5825230504432057  0.0836326574065026  0.5001737016886617   T   T   T
  0.8334211999203228  0.0830606076389843  0.4996629852392988   T   T   T
  0.0828140229631595  0.3323317821211716  0.4992836668377862   T   T   T
  0.3331775821741976  0.3327024133917343  0.4992519813321900   T   T   T
  0.5840406278380000  0.3329591280943562  0.4992103716802891   T   T   T
  0.8332672272020751  0.3333003705053965  0.4997331587531337   T   T   T
  0.0829256767971555  0.5834557579707097  0.4989839748479047   T   T   T
  0.3333212524528812  0.5837427795826556  0.4989377564088827   T   T   T
  0.5833611263411956  0.5833549812268135  0.4998106195072813   T   T   T
  0.8331610213142661  0.5832964955403297  0.4998431233823625   T   T   T
  0.0830686134446244  0.8340790262498102  0.4996258093394449   T   T   T
  0.3337059504386980  0.8334411876256996  0.4999831114301708   T   T   T
  0.5831284487010258  0.8334804612176573  0.5000404249755948   T   T   T
  0.8329164762180785  0.8338452461809809  0.4997697058153980   T   T   T
  0.9174954781191281  0.1659444908599967  0.5960319384466416   T   T   T
  0.1675341360066409  0.1678405716924032  0.5974257858654236   T   T   T
  0.4124429269767869  0.1710736382367600  0.5987489307411650   T   T   T
  0.6675837020453731  0.1662778137665091  0.5955599614155668   T   T   T
  0.9163655755809649  0.4162368659079223  0.5958197834816962   T   T   T
  0.1651287159556574  0.4148865076184390  0.5956087361191135   T   T   T
  0.4168485144352768  0.4163277755851920  0.5946407554210580   T   T   T
  0.6667943991997366  0.4164068720680706  0.5959535883620432   T   T   T
  0.9167617553605185  0.6675920591100358  0.5955983963799595   T   T   T
  0.1663310875368270  0.6663378999697099  0.5954167843240737   T   T   T
  0.4160072300521052  0.6659343175861075  0.5961078226331766   T   T   T
  0.6664027858519707  0.6666423247459000  0.5962423122294892   T   T   T
  0.9167798375250646  0.9168192301254254  0.5963043335075758   T   T   T
  0.1672232146409238  0.9165935055627664  0.5960478518998070   T   T   T
  0.4162718616436242  0.9179218777138876  0.5964058849549049   T   T   T
  0.6660058038735219  0.9180352427277193  0.5961492066092012   T   T   T
  0.0016554550101620  0.9993509827056870  0.6931053549133224   T   T   T
  0.2501894457384331  0.0002076835845502  0.6920457224591315   T   T   T
  0.4997131863117924  0.0017092212783463  0.6921635523566599   T   T   T
  0.7513850478043922  0.9995313240474405  0.6931916296043281   T   T   T
  0.0005533771214121  0.2512718298053242  0.6917798453572559   T   T   T
  0.5059454272748292  0.2481985354718029  0.6929455352334495   T   T   T
  0.7520894446079407  0.2497937866787790  0.6930782333219161   T   T   T
  0.9962165102669317  0.5020760511000414  0.6919121373257309   T   T   T
  0.5008154035734492  0.4999327192770722  0.6941365240284726   T   T   T
  0.7491550815525490  0.5006316837364585  0.6932045382755255   T   T   T
  0.0000879034358692  0.7497041192656060  0.6943092972836044   T   T   T
  0.2500726088784613  0.7472284435633765  0.6943214607379400   T   T   T
  0.4988188424245424  0.7504144792071256  0.6930782127309650   T   T   T
  0.7493451640533239  0.7510268467321193  0.6931262517179616   T   T   T
  0.2511298506258640  0.4940614195784631  0.6901948485786854   T   T   T

  0.00000000E+00  0.00000000E+00  0.00000000E+00
  0.00000000E+00  0.00000000E+00  0.00000000E+00
  0.00000000E+00  0.00000000E+00  0.00000000E+00
  0.00000000E+00  0.00000000E+00  0.00000000E+00
  0.00000000E+00  0.00000000E+00  0.00000000E+00
  0.00000000E+00  0.00000000E+00  0.00000000E+00
  0.00000000E+00  0.00000000E+00  0.00000000E+00
  0.00000000E+00  0.00000000E+00  0.00000000E+00
  0.00000000E+00  0.00000000E+00  0.00000000E+00
  0.00000000E+00  0.00000000E+00  0.00000000E+00
  0.00000000E+00  0.00000000E+00  0.00000000E+00
  0.00000000E+00  0.00000000E+00  0.00000000E+00
  0.00000000E+00  0.00000000E+00  0.00000000E+00
  0.00000000E+00  0.00000000E+00  0.00000000E+00
  0.00000000E+00  0.00000000E+00  0.00000000E+00
  0.00000000E+00  0.00000000E+00  0.00000000E+00
  0.00000000E+00  0.00000000E+00  0.00000000E+00
  0.00000000E+00  0.00000000E+00  0.00000000E+00
  0.00000000E+00  0.00000000E+00  0.00000000E+00
  0.00000000E+00  0.00000000E+00  0.00000000E+00
  0.00000000E+00  0.00000000E+00  0.00000000E+00
  0.00000000E+00  0.00000000E+00  0.00000000E+00
  0.00000000E+00  0.00000000E+00  0.00000000E+00
  0.00000000E+00  0.00000000E+00  0.00000000E+00
  0.00000000E+00  0.00000000E+00  0.00000000E+00
  0.00000000E+00  0.00000000E+00  0.00000000E+00
  0.00000000E+00  0.00000000E+00  0.00000000E+00
  0.00000000E+00  0.00000000E+00  0.00000000E+00
  0.00000000E+00  0.00000000E+00  0.00000000E+00
  0.00000000E+00  0.00000000E+00  0.00000000E+00
  0.00000000E+00  0.00000000E+00  0.00000000E+00
  0.00000000E+00  0.00000000E+00  0.00000000E+00
  0.00000000E+00  0.00000000E+00  0.00000000E+00
  0.00000000E+00  0.00000000E+00  0.00000000E+00
  0.00000000E+00  0.00000000E+00  0.00000000E+00
  0.00000000E+00  0.00000000E+00  0.00000000E+00
  0.00000000E+00  0.00000000E+00  0.00000000E+00
  0.00000000E+00  0.00000000E+00  0.00000000E+00
  0.00000000E+00  0.00000000E+00  0.00000000E+00
  0.00000000E+00  0.00000000E+00  0.00000000E+00
  0.00000000E+00  0.00000000E+00  0.00000000E+00
  0.00000000E+00  0.00000000E+00  0.00000000E+00
  0.00000000E+00  0.00000000E+00  0.00000000E+00
  0.00000000E+00  0.00000000E+00  0.00000000E+00
  0.00000000E+00  0.00000000E+00  0.00000000E+00
  0.00000000E+00  0.00000000E+00  0.00000000E+00
  0.00000000E+00  0.00000000E+00  0.00000000E+00
  0.00000000E+00  0.00000000E+00  0.00000000E+00
  0.00000000E+00  0.00000000E+00  0.00000000E+00
  0.00000000E+00  0.00000000E+00  0.00000000E+00
  0.00000000E+00  0.00000000E+00  0.00000000E+00
  0.00000000E+00  0.00000000E+00  0.00000000E+00
  0.00000000E+00  0.00000000E+00  0.00000000E+00
  0.00000000E+00  0.00000000E+00  0.00000000E+00
  0.00000000E+00  0.00000000E+00  0.00000000E+00
  0.00000000E+00  0.00000000E+00  0.00000000E+00
  0.00000000E+00  0.00000000E+00  0.00000000E+00
  0.00000000E+00  0.00000000E+00  0.00000000E+00
  0.00000000E+00  0.00000000E+00  0.00000000E+00
  0.00000000E+00  0.00000000E+00  0.00000000E+00
  0.00000000E+00  0.00000000E+00  0.00000000E+00
  0.00000000E+00  0.00000000E+00  0.00000000E+00
  0.00000000E+00  0.00000000E+00  0.00000000E+00
  0.00000000E+00  0.00000000E+00  0.00000000E+00
  0.00000000E+00  0.00000000E+00  0.00000000E+00
  0.00000000E+00  0.00000000E+00  0.00000000E+00
  0.00000000E+00  0.00000000E+00  0.00000000E+00
  0.00000000E+00  0.00000000E+00  0.00000000E+00
  0.00000000E+00  0.00000000E+00  0.00000000E+00
  0.00000000E+00  0.00000000E+00  0.00000000E+00
  0.00000000E+00  0.00000000E+00  0.00000000E+00
  0.00000000E+00  0.00000000E+00  0.00000000E+00
  0.00000000E+00  0.00000000E+00  0.00000000E+00
  0.00000000E+00  0.00000000E+00  0.00000000E+00
  0.00000000E+00  0.00000000E+00  0.00000000E+00
  0.00000000E+00  0.00000000E+00  0.00000000E+00
  0.00000000E+00  0.00000000E+00  0.00000000E+00
  0.00000000E+00  0.00000000E+00  0.00000000E+00
  0.00000000E+00  0.00000000E+00  0.00000000E+00
