# Supplementary material for: Mechanisms for the formation of active sites in single-atom alloys
Source: Nanoscale. 2026 Apr 13;18(18):9709–22. doi: 10.1039/d5nr05517b (PMC13071885; doi:10.1039/d5nr05517b)
Supplement: NR-018-D5NR05517B-s001 [file NR-018-D5NR05517B-s001.tar › Mechanisms_SAA_formation/Ag_incorp_diff/vacancy_formation_dopant_adjacent/final_state_2/Ag/CONTCAR]

Ag                                      
   1.0000000000000000     
    11.5456451800681990    0.0000000000000000    0.0000000000000000
     5.7728225900340995    9.9988220290204186    0.0000000000000000
     0.0000000000000000    0.0000000000000000   24.4269798141303625
  Ag            
    79
Selective dynamics
Direct
  0.9166666666666643  0.1666666666666643  0.3070375485249883   F   F   F
  0.1666666666666643  0.1666666666666643  0.3070375485249883   F   F   F
  0.4166666666666643  0.1666666666666643  0.3070375485249883   F   F   F
  0.6666666666666643  0.1666666666666643  0.3070375485249883   F   F   F
  0.9166666666666643  0.4166666666666643  0.3070375485249883   F   F   F
  0.1666666666666643  0.4166666666666643  0.3070375485249883   F   F   F
  0.4166666666666643  0.4166666666666643  0.3070375485249883   F   F   F
  0.6666666666666643  0.4166666666666643  0.3070375485249883   F   F   F
  0.9166666666666643  0.6666666666666643  0.3070375485249883   F   F   F
  0.1666666666666643  0.6666666666666643  0.3070375485249883   F   F   F
  0.4166666666666643  0.6666666666666643  0.3070375485249883   F   F   F
  0.6666666666666643  0.6666666666666643  0.3070375485249883   F   F   F
  0.9166666666666643  0.9166666666666643  0.3070375485249883   F   F   F
  0.1666666666666643  0.9166666666666643  0.3070375485249883   F   F   F
  0.4166666666666643  0.9166666666666643  0.3070375485249883   F   F   F
  0.6666666666666643  0.9166666666666643  0.3070375485249883   F   F   F
  0.0000000000000000  0.0000000000000000  0.4035187742624942   F   F   F
  0.2500000000000000  0.0000000000000000  0.4035187742624942   F   F   F
  0.5000000000000000  0.0000000000000000  0.4035187742624942   F   F   F
  0.7500000000000000  0.0000000000000000  0.4035187742624942   F   F   F
  0.0000000000000000  0.2500000000000000  0.4035187742624942   F   F   F
  0.2500000000000000  0.2500000000000000  0.4035187742624942   F   F   F
  0.5000000000000000  0.2500000000000000  0.4035187742624942   F   F   F
  0.7500000000000000  0.2500000000000000  0.4035187742624942   F   F   F
  0.0000000000000000  0.5000000000000000  0.4035187742624942   F   F   F
  0.2500000000000000  0.5000000000000000  0.4035187742624942   F   F   F
  0.5000000000000000  0.5000000000000000  0.4035187742624942   F   F   F
  0.7500000000000000  0.5000000000000000  0.4035187742624942   F   F   F
  0.0000000000000000  0.7500000000000000  0.4035187742624942   F   F   F
  0.2500000000000000  0.7500000000000000  0.4035187742624942   F   F   F
  0.5000000000000000  0.7500000000000000  0.4035187742624942   F   F   F
  0.7500000000000000  0.7500000000000000  0.4035187742624942   F   F   F
  0.0835571705124423  0.0835571705124423  0.4999492216572127   T   T   T
  0.3330927692381171  0.0838144615237728  0.5001125773502718   T   T   T
  0.5828856589751225  0.0835571705124423  0.4999492216572127   T   T   T
  0.8333361612864448  0.0833276774271174  0.4998572811226056   T   T   T
  0.0838144615237728  0.3330927692381171  0.5001125773502718   T   T   T
  0.3330927692381171  0.3330927692381171  0.5001125773502718   T   T   T
  0.5830526584015026  0.3334551460262594  0.4997131590625443   T   T   T
  0.8334921955722452  0.3334551460262594  0.4997131590625443   T   T   T
  0.0835571705124423  0.5828856589751225  0.4999492216572127   T   T   T
  0.3334551460262594  0.5830526584015026  0.4997131590625443   T   T   T
  0.5833333333333357  0.5833333333333357  0.4996024173840521   T   T   T
  0.8334921955722452  0.5830526584015026  0.4997131590625443   T   T   T
  0.0833276774271174  0.8333361612864448  0.4998572811226056   T   T   T
  0.3334551460262594  0.8334921955722452  0.4997131590625443   T   T   T
  0.5830526584015026  0.8334921955722452  0.4997131590625443   T   T   T
  0.8333361612864448  0.8333361612864448  0.4998572811226056   T   T   T
  0.9168540740550714  0.1664903740432226  0.5958815304409459   T   T   T
  0.1678104525927388  0.1678104525927388  0.5975569541784842   T   T   T
  0.4143790948145153  0.1678104525927388  0.5975569541784842   T   T   T
  0.6666555519016991  0.1664903740432226  0.5958815304409459   T   T   T
  0.9173986241751564  0.4163006879124183  0.5959289452777383   T   T   T
  0.1678104525927388  0.4143790948145153  0.5975569541784842   T   T   T
  0.4163006879124183  0.4163006879124183  0.5959289452777383   T   T   T
  0.6666487757555102  0.4167024484889726  0.5957975949002089   T   T   T
  0.9168540740550714  0.6666555519016991  0.5958815304409459   T   T   T
  0.1664903740432226  0.6666555519016991  0.5958815304409459   T   T   T
  0.4167024484889726  0.6666487757555102  0.5957975949002089   T   T   T
  0.6666487757555102  0.6666487757555102  0.5957975949002089   T   T   T
  0.9166666666666643  0.9166666666666643  0.5962693609156325   T   T   T
  0.1664903740432226  0.9168540740550714  0.5958815304409459   T   T   T
  0.4163006879124183  0.9173986241751564  0.5959289452777383   T   T   T
  0.6666555519016991  0.9168540740550714  0.5958815304409459   T   T   T
  0.0000976263909836  0.0000976263909836  0.6929655134800515   T   T   T
  0.2502466145929026  0.9991323980802786  0.6916214581057710   T   T   T
  0.5006209873268184  0.9991323980802786  0.6916214581057710   T   T   T
  0.7498047472180330  0.0000976263909836  0.6929655134800515   T   T   T
  0.9991323980802786  0.2502466145929026  0.6916214581057710   T   T   T
  0.5006209873268184  0.2502466145929026  0.6916214581057710   T   T   T
  0.7501023417566682  0.2497953164866635  0.6929919220172587   T   T   T
  0.9991323980802786  0.5006209873268184  0.6916214581057710   T   T   T
  0.5000636629311472  0.5000636629311472  0.6927527332926164   T   T   T
  0.7498726741377055  0.5000636629311472  0.6927527332926164   T   T   T
  0.0000976263909836  0.7498047472180330  0.6929655134800515   T   T   T
  0.2497953164866635  0.7501023417566682  0.6929919220172587   T   T   T
  0.5000636629311472  0.7498726741377055  0.6927527332926164   T   T   T
  0.7501023417566682  0.7501023417566682  0.6929919220172587   T   T   T
  0.2502466145929026  0.5006209873268184  0.6916214581057710   T   T   T

  0.00000000E+00  0.00000000E+00  0.00000000E+00
  0.00000000E+00  0.00000000E+00  0.00000000E+00
  0.00000000E+00  0.00000000E+00  0.00000000E+00
  0.00000000E+00  0.00000000E+00  0.00000000E+00
  0.00000000E+00  0.00000000E+00  0.00000000E+00
  0.00000000E+00  0.00000000E+00  0.00000000E+00
  0.00000000E+00  0.00000000E+00  0.00000000E+00
  0.00000000E+00  0.00000000E+00  0.00000000E+00
  0.00000000E+00  0.00000000E+00  0.00000000E+00
  0.00000000E+00  0.00000000E+00  0.00000000E+00
  0.00000000E+00  0.00000000E+00  0.00000000E+00
  0.00000000E+00  0.00000000E+00  0.00000000E+00
  0.00000000E+00  0.00000000E+00  0.00000000E+00
  0.00000000E+00  0.00000000E+00  0.00000000E+00
  0.00000000E+00  0.00000000E+00  0.00000000E+00
  0.00000000E+00  0.00000000E+00  0.00000000E+00
  0.00000000E+00  0.00000000E+00  0.00000000E+00
  0.00000000E+00  0.00000000E+00  0.00000000E+00
  0.00000000E+00  0.00000000E+00  0.00000000E+00
  0.00000000E+00  0.00000000E+00  0.00000000E+00
  0.00000000E+00  0.00000000E+00  0.00000000E+00
  0.00000000E+00  0.00000000E+00  0.00000000E+00
  0.00000000E+00  0.00000000E+00  0.00000000E+00
  0.00000000E+00  0.00000000E+00  0.00000000E+00
  0.00000000E+00  0.00000000E+00  0.00000000E+00
  0.00000000E+00  0.00000000E+00  0.00000000E+00
  0.00000000E+00  0.00000000E+00  0.00000000E+00
  0.00000000E+00  0.00000000E+00  0.00000000E+00
  0.00000000E+00  0.00000000E+00  0.00000000E+00
  0.00000000E+00  0.00000000E+00  0.00000000E+00
  0.00000000E+00  0.00000000E+00  0.00000000E+00
  0.00000000E+00  0.00000000E+00  0.00000000E+00
  0.00000000E+00  0.00000000E+00  0.00000000E+00
  0.00000000E+00  0.00000000E+00  0.00000000E+00
  0.00000000E+00  0.00000000E+00  0.00000000E+00
  0.00000000E+00  0.00000000E+00  0.00000000E+00
  0.00000000E+00  0.00000000E+00  0.00000000E+00
  0.00000000E+00  0.00000000E+00  0.00000000E+00
  0.00000000E+00  0.00000000E+00  0.00000000E+00
  0.00000000E+00  0.00000000E+00  0.00000000E+00
  0.00000000E+00  0.00000000E+00  0.00000000E+00
  0.00000000E+00  0.00000000E+00  0.00000000E+00
  0.00000000E+00  0.00000000E+00  0.00000000E+00
  0.00000000E+00  0.00000000E+00  0.00000000E+00
  0.00000000E+00  0.00000000E+00  0.00000000E+00
  0.00000000E+00  0.00000000E+00  0.00000000E+00
  0.00000000E+00  0.00000000E+00  0.00000000E+00
  0.00000000E+00  0.00000000E+00  0.00000000E+00
  0.00000000E+00  0.00000000E+00  0.00000000E+00
  0.00000000E+00  0.00000000E+00  0.00000000E+00
  0.00000000E+00  0.00000000E+00  0.00000000E+00
  0.00000000E+00  0.00000000E+00  0.00000000E+00
  0.00000000E+00  0.00000000E+00  0.00000000E+00
  0.00000000E+00  0.00000000E+00  0.00000000E+00
  0.00000000E+00  0.00000000E+00  0.00000000E+00
  0.00000000E+00  0.00000000E+00  0.00000000E+00
  0.00000000E+00  0.00000000E+00  0.00000000E+00
  0.00000000E+00  0.00000000E+00  0.00000000E+00
  0.00000000E+00  0.00000000E+00  0.00000000E+00
  0.00000000E+00  0.00000000E+00  0.00000000E+00
  0.00000000E+00  0.00000000E+00  0.00000000E+00
  0.00000000E+00  0.00000000E+00  0.00000000E+00
  0.00000000E+00  0.00000000E+00  0.00000000E+00
  0.00000000E+00  0.00000000E+00  0.00000000E+00
  0.00000000E+00  0.00000000E+00  0.00000000E+00
  0.00000000E+00  0.00000000E+00  0.00000000E+00
  0.00000000E+00  0.00000000E+00  0.00000000E+00
  0.00000000E+00  0.00000000E+00  0.00000000E+00
  0.00000000E+00  0.00000000E+00  0.00000000E+00
  0.00000000E+00  0.00000000E+00  0.00000000E+00
  0.00000000E+00  0.00000000E+00  0.00000000E+00
  0.00000000E+00  0.00000000E+00  0.00000000E+00
  0.00000000E+00  0.00000000E+00  0.00000000E+00
  0.00000000E+00  0.00000000E+00  0.00000000E+00
  0.00000000E+00  0.00000000E+00  0.00000000E+00
  0.00000000E+00  0.00000000E+00  0.00000000E+00
  0.00000000E+00  0.00000000E+00  0.00000000E+00
  0.00000000E+00  0.00000000E+00  0.00000000E+00
  0.00000000E+00  0.00000000E+00  0.00000000E+00
