# Supplementary material for: Mechanisms for the formation of active sites in single-atom alloys
Source: Nanoscale. 2026 Apr 13;18(18):9709–22. doi: 10.1039/d5nr05517b (PMC13071885; doi:10.1039/d5nr05517b)
Supplement: NR-018-D5NR05517B-s001 [file NR-018-D5NR05517B-s001.tar › Mechanisms_SAA_formation/Ag_incorp_diff/vacancy_formation_dopant_adjacent/final_state_2/Rh/CONTCAR]

Ag Rh                                   
   1.0000000000000000     
    11.5456451800681990    0.0000000000000000    0.0000000000000000
     5.7728225900340995    9.9988220290204186    0.0000000000000000
     0.0000000000000000    0.0000000000000000   24.4269798141303625
  Ag              Rh            
    78     1
Selective dynamics
Direct
  0.9166666666666643  0.1666666666666643  0.3070375485249883   F   F   F
  0.1666666666666643  0.1666666666666643  0.3070375485249883   F   F   F
  0.4166666666666643  0.1666666666666643  0.3070375485249883   F   F   F
  0.6666666666666643  0.1666666666666643  0.3070375485249883   F   F   F
  0.9166666666666643  0.4166666666666643  0.3070375485249883   F   F   F
  0.1666666666666643  0.4166666666666643  0.3070375485249883   F   F   F
  0.4166666666666643  0.4166666666666643  0.3070375485249883   F   F   F
  0.6666666666666643  0.4166666666666643  0.3070375485249883   F   F   F
  0.9166666666666643  0.6666666666666643  0.3070375485249883   F   F   F
  0.1666666666666643  0.6666666666666643  0.3070375485249883   F   F   F
  0.4166666666666643  0.6666666666666643  0.3070375485249883   F   F   F
  0.6666666666666643  0.6666666666666643  0.3070375485249883   F   F   F
  0.9166666666666643  0.9166666666666643  0.3070375485249883   F   F   F
  0.1666666666666643  0.9166666666666643  0.3070375485249883   F   F   F
  0.4166666666666643  0.9166666666666643  0.3070375485249883   F   F   F
  0.6666666666666643  0.9166666666666643  0.3070375485249883   F   F   F
  0.0000000000000000  0.0000000000000000  0.4035187742624942   F   F   F
  0.2500000000000000  0.0000000000000000  0.4035187742624942   F   F   F
  0.5000000000000000  0.0000000000000000  0.4035187742624942   F   F   F
  0.7500000000000000  0.0000000000000000  0.4035187742624942   F   F   F
  0.0000000000000000  0.2500000000000000  0.4035187742624942   F   F   F
  0.2500000000000000  0.2500000000000000  0.4035187742624942   F   F   F
  0.5000000000000000  0.2500000000000000  0.4035187742624942   F   F   F
  0.7500000000000000  0.2500000000000000  0.4035187742624942   F   F   F
  0.0000000000000000  0.5000000000000000  0.4035187742624942   F   F   F
  0.2500000000000000  0.5000000000000000  0.4035187742624942   F   F   F
  0.5000000000000000  0.5000000000000000  0.4035187742624942   F   F   F
  0.7500000000000000  0.5000000000000000  0.4035187742624942   F   F   F
  0.0000000000000000  0.7500000000000000  0.4035187742624942   F   F   F
  0.2500000000000000  0.7500000000000000  0.4035187742624942   F   F   F
  0.5000000000000000  0.7500000000000000  0.4035187742624942   F   F   F
  0.7500000000000000  0.7500000000000000  0.4035187742624942   F   F   F
  0.0831444809680066  0.0839657154573773  0.4998752271458320   T   T   T
  0.3330915991051943  0.0836282490183327  0.4999485937939930   T   T   T
  0.5831858367842053  0.0832770011081500  0.4997259592445676   T   T   T
  0.8329545717933345  0.0836149798443512  0.4999149683820074   T   T   T
  0.0841407183365047  0.3330570945295760  0.5000739363889412   T   T   T
  0.3336102205120847  0.3325283366633454  0.4993101392816089   T   T   T
  0.5832122324804186  0.3334537372515761  0.4996034720899860   T   T   T
  0.8335595606314075  0.3337290337793960  0.4999335029523903   T   T   T
  0.0835334084719530  0.5826665736511996  0.4992258861134076   T   T   T
  0.3335129969443084  0.5834355271652716  0.4987890432825488   T   T   T
  0.5832491795718571  0.5834475365754681  0.4994847562028424   T   T   T
  0.8337447664967084  0.5829599720212658  0.4997210541362191   T   T   T
  0.0829139938819364  0.8337130080596494  0.4995782930707762   T   T   T
  0.3331991393017300  0.8334417610595846  0.4995650746238190   T   T   T
  0.5830950900997978  0.8333492519655264  0.4995334747305157   T   T   T
  0.8335662594410931  0.8329286783197836  0.4997346645766014   T   T   T
  0.9159714066862560  0.1670424504580420  0.5960388401142045   T   T   T
  0.1679576922740659  0.1679290425047444  0.5975640696825832   T   T   T
  0.4143807025754197  0.1672357717120435  0.5969288395960402   T   T   T
  0.6646985211746119  0.1675465032262318  0.5961642064783416   T   T   T
  0.9190823975939832  0.4161939297899052  0.5963333550085615   T   T   T
  0.1702298229408179  0.4134133153080937  0.5966491500789466   T   T   T
  0.4160706545490850  0.4172004450766738  0.5944802951978936   T   T   T
  0.6663814448236802  0.4172054820598322  0.5958891912490124   T   T   T
  0.9186618835402047  0.6654569371933726  0.5957492237340860   T   T   T
  0.1660489885817504  0.6680420507204172  0.5941683945604901   T   T   T
  0.4163130765746458  0.6665926634143284  0.5954496318409791   T   T   T
  0.6673940532645684  0.6659713470311451  0.5955665778209773   T   T   T
  0.9157827972562053  0.9170170720633651  0.5961979188741746   T   T   T
  0.1657054705754486  0.9176356073217569  0.5956037448506171   T   T   T
  0.4161352462302582  0.9167736868495738  0.5956945957555930   T   T   T
  0.6668761573254010  0.9162498982430389  0.5955679034591277   T   T   T
  0.9987604388386181  0.0001745905792847  0.6926222601328376   T   T   T
  0.2502712216938964  0.9971713725497421  0.6911643723161600   T   T   T
  0.5004703990740861  0.9990635122061721  0.6908449340807898   T   T   T
  0.7478615619964917  0.0013156684508357  0.6922940280409390   T   T   T
  0.9993478080129883  0.2496945377128454  0.6914990874566200   T   T   T
  0.4894487633085643  0.2566961389373452  0.6910444733876322   T   T   T
  0.7467914094428507  0.2510290549960805  0.6926349405775505   T   T   T
  0.0100261664984114  0.4962710854152181  0.6913905463705041   T   T   T
  0.4968279667946742  0.5004891331808006  0.6922799170952826   T   T   T
  0.7516921437856691  0.4992646435113273  0.6921485114425687   T   T   T
  0.0028724782407097  0.7479224347502200  0.6924742984366921   T   T   T
  0.2495460477498502  0.7475869223683353  0.6923205985541976   T   T   T
  0.5012691105361992  0.7482875958899854  0.6920382794861047   T   T   T
  0.7534339898220486  0.7475998044941492  0.6920885059094172   T   T   T
  0.2495681202545887  0.5075418790118724  0.6839756035361713   T   T   T

  0.00000000E+00  0.00000000E+00  0.00000000E+00
  0.00000000E+00  0.00000000E+00  0.00000000E+00
  0.00000000E+00  0.00000000E+00  0.00000000E+00
  0.00000000E+00  0.00000000E+00  0.00000000E+00
  0.00000000E+00  0.00000000E+00  0.00000000E+00
  0.00000000E+00  0.00000000E+00  0.00000000E+00
  0.00000000E+00  0.00000000E+00  0.00000000E+00
  0.00000000E+00  0.00000000E+00  0.00000000E+00
  0.00000000E+00  0.00000000E+00  0.00000000E+00
  0.00000000E+00  0.00000000E+00  0.00000000E+00
  0.00000000E+00  0.00000000E+00  0.00000000E+00
  0.00000000E+00  0.00000000E+00  0.00000000E+00
  0.00000000E+00  0.00000000E+00  0.00000000E+00
  0.00000000E+00  0.00000000E+00  0.00000000E+00
  0.00000000E+00  0.00000000E+00  0.00000000E+00
  0.00000000E+00  0.00000000E+00  0.00000000E+00
  0.00000000E+00  0.00000000E+00  0.00000000E+00
  0.00000000E+00  0.00000000E+00  0.00000000E+00
  0.00000000E+00  0.00000000E+00  0.00000000E+00
  0.00000000E+00  0.00000000E+00  0.00000000E+00
  0.00000000E+00  0.00000000E+00  0.00000000E+00
  0.00000000E+00  0.00000000E+00  0.00000000E+00
  0.00000000E+00  0.00000000E+00  0.00000000E+00
  0.00000000E+00  0.00000000E+00  0.00000000E+00
  0.00000000E+00  0.00000000E+00  0.00000000E+00
  0.00000000E+00  0.00000000E+00  0.00000000E+00
  0.00000000E+00  0.00000000E+00  0.00000000E+00
  0.00000000E+00  0.00000000E+00  0.00000000E+00
  0.00000000E+00  0.00000000E+00  0.00000000E+00
  0.00000000E+00  0.00000000E+00  0.00000000E+00
  0.00000000E+00  0.00000000E+00  0.00000000E+00
  0.00000000E+00  0.00000000E+00  0.00000000E+00
  0.00000000E+00  0.00000000E+00  0.00000000E+00
  0.00000000E+00  0.00000000E+00  0.00000000E+00
  0.00000000E+00  0.00000000E+00  0.00000000E+00
  0.00000000E+00  0.00000000E+00  0.00000000E+00
  0.00000000E+00  0.00000000E+00  0.00000000E+00
  0.00000000E+00  0.00000000E+00  0.00000000E+00
  0.00000000E+00  0.00000000E+00  0.00000000E+00
  0.00000000E+00  0.00000000E+00  0.00000000E+00
  0.00000000E+00  0.00000000E+00  0.00000000E+00
  0.00000000E+00  0.00000000E+00  0.00000000E+00
  0.00000000E+00  0.00000000E+00  0.00000000E+00
  0.00000000E+00  0.00000000E+00  0.00000000E+00
  0.00000000E+00  0.00000000E+00  0.00000000E+00
  0.00000000E+00  0.00000000E+00  0.00000000E+00
  0.00000000E+00  0.00000000E+00  0.00000000E+00
  0.00000000E+00  0.00000000E+00  0.00000000E+00
  0.00000000E+00  0.00000000E+00  0.00000000E+00
  0.00000000E+00  0.00000000E+00  0.00000000E+00
  0.00000000E+00  0.00000000E+00  0.00000000E+00
  0.00000000E+00  0.00000000E+00  0.00000000E+00
  0.00000000E+00  0.00000000E+00  0.00000000E+00
  0.00000000E+00  0.00000000E+00  0.00000000E+00
  0.00000000E+00  0.00000000E+00  0.00000000E+00
  0.00000000E+00  0.00000000E+00  0.00000000E+00
  0.00000000E+00  0.00000000E+00  0.00000000E+00
  0.00000000E+00  0.00000000E+00  0.00000000E+00
  0.00000000E+00  0.00000000E+00  0.00000000E+00
  0.00000000E+00  0.00000000E+00  0.00000000E+00
  0.00000000E+00  0.00000000E+00  0.00000000E+00
  0.00000000E+00  0.00000000E+00  0.00000000E+00
  0.00000000E+00  0.00000000E+00  0.00000000E+00
  0.00000000E+00  0.00000000E+00  0.00000000E+00
  0.00000000E+00  0.00000000E+00  0.00000000E+00
  0.00000000E+00  0.00000000E+00  0.00000000E+00
  0.00000000E+00  0.00000000E+00  0.00000000E+00
  0.00000000E+00  0.00000000E+00  0.00000000E+00
  0.00000000E+00  0.00000000E+00  0.00000000E+00
  0.00000000E+00  0.00000000E+00  0.00000000E+00
  0.00000000E+00  0.00000000E+00  0.00000000E+00
  0.00000000E+00  0.00000000E+00  0.00000000E+00
  0.00000000E+00  0.00000000E+00  0.00000000E+00
  0.00000000E+00  0.00000000E+00  0.00000000E+00
  0.00000000E+00  0.00000000E+00  0.00000000E+00
  0.00000000E+00  0.00000000E+00  0.00000000E+00
  0.00000000E+00  0.00000000E+00  0.00000000E+00
  0.00000000E+00  0.00000000E+00  0.00000000E+00
  0.00000000E+00  0.00000000E+00  0.00000000E+00
