# Supplementary material for: Mechanisms for the formation of active sites in single-atom alloys
Source: Nanoscale. 2026 Apr 13;18(18):9709–22. doi: 10.1039/d5nr05517b (PMC13071885; doi:10.1039/d5nr05517b)
Supplement: NR-018-D5NR05517B-s001 [file NR-018-D5NR05517B-s001.tar › Mechanisms_SAA_formation/Ag_incorp_diff/vacancy_formation_dopant_adjacent/final_state_2/Mo/CONTCAR]

Ag Mo                                   
   1.0000000000000000     
    11.5456451800681990    0.0000000000000000    0.0000000000000000
     5.7728225900340995    9.9988220290204186    0.0000000000000000
     0.0000000000000000    0.0000000000000000   24.4269798141303625
  Ag              Mo            
    78     1
Selective dynamics
Direct
  0.9166666666666643  0.1666666666666643  0.3070375485249883   F   F   F
  0.1666666666666643  0.1666666666666643  0.3070375485249883   F   F   F
  0.4166666666666643  0.1666666666666643  0.3070375485249883   F   F   F
  0.6666666666666643  0.1666666666666643  0.3070375485249883   F   F   F
  0.9166666666666643  0.4166666666666643  0.3070375485249883   F   F   F
  0.1666666666666643  0.4166666666666643  0.3070375485249883   F   F   F
  0.4166666666666643  0.4166666666666643  0.3070375485249883   F   F   F
  0.6666666666666643  0.4166666666666643  0.3070375485249883   F   F   F
  0.9166666666666643  0.6666666666666643  0.3070375485249883   F   F   F
  0.1666666666666643  0.6666666666666643  0.3070375485249883   F   F   F
  0.4166666666666643  0.6666666666666643  0.3070375485249883   F   F   F
  0.6666666666666643  0.6666666666666643  0.3070375485249883   F   F   F
  0.9166666666666643  0.9166666666666643  0.3070375485249883   F   F   F
  0.1666666666666643  0.9166666666666643  0.3070375485249883   F   F   F
  0.4166666666666643  0.9166666666666643  0.3070375485249883   F   F   F
  0.6666666666666643  0.9166666666666643  0.3070375485249883   F   F   F
  0.0000000000000000  0.0000000000000000  0.4035187742624942   F   F   F
  0.2500000000000000  0.0000000000000000  0.4035187742624942   F   F   F
  0.5000000000000000  0.0000000000000000  0.4035187742624942   F   F   F
  0.7500000000000000  0.0000000000000000  0.4035187742624942   F   F   F
  0.0000000000000000  0.2500000000000000  0.4035187742624942   F   F   F
  0.2500000000000000  0.2500000000000000  0.4035187742624942   F   F   F
  0.5000000000000000  0.2500000000000000  0.4035187742624942   F   F   F
  0.7500000000000000  0.2500000000000000  0.4035187742624942   F   F   F
  0.0000000000000000  0.5000000000000000  0.4035187742624942   F   F   F
  0.2500000000000000  0.5000000000000000  0.4035187742624942   F   F   F
  0.5000000000000000  0.5000000000000000  0.4035187742624942   F   F   F
  0.7500000000000000  0.5000000000000000  0.4035187742624942   F   F   F
  0.0000000000000000  0.7500000000000000  0.4035187742624942   F   F   F
  0.2500000000000000  0.7500000000000000  0.4035187742624942   F   F   F
  0.5000000000000000  0.7500000000000000  0.4035187742624942   F   F   F
  0.7500000000000000  0.7500000000000000  0.4035187742624942   F   F   F
  0.0832913956050271  0.0835614003575954  0.4999906088596516   T   T   T
  0.3330926911602741  0.0838017192860403  0.5002651752186420   T   T   T
  0.5827878233193027  0.0835058854251065  0.5000964608072526   T   T   T
  0.8330260399281804  0.0833621332646033  0.4999503599800882   T   T   T
  0.0834771226756227  0.3326617712367330  0.4997992635620908   T   T   T
  0.3332929714129035  0.3327363470414365  0.4992974592841919   T   T   T
  0.5839458126976264  0.3330463556498042  0.4994378516453438   T   T   T
  0.8334330840581081  0.3335424045975751  0.4999611285400827   T   T   T
  0.0834899820286121  0.5827833006770289  0.4991943498010005   T   T   T
  0.3333832516411727  0.5835364902564468  0.4988474945850788   T   T   T
  0.5831162216988085  0.5834216624633246  0.4997806955031430   T   T   T
  0.8336322191221982  0.5831054281907174  0.4999255363408011   T   T   T
  0.0827077756401018  0.8341850632817341  0.4995420798231761   T   T   T
  0.3334027122759409  0.8332672851265951  0.4998535114888812   T   T   T
  0.5831817315451313  0.8333703956548193  0.4998456661099997   T   T   T
  0.8334880716268533  0.8330580721914941  0.4999021405413959   T   T   T
  0.9163489630557535  0.1664965861833830  0.5963160131738587   T   T   T
  0.1675665431586597  0.1676361682176237  0.5975672301491276   T   T   T
  0.4135011678763697  0.1686677322136551  0.5979909725225415   T   T   T
  0.6654621212232491  0.1671978840639770  0.5962365658013450   T   T   T
  0.9180781994394240  0.4161970676629978  0.5963897108199157   T   T   T
  0.1682811088833417  0.4136104216641586  0.5964196254462435   T   T   T
  0.4166514102842441  0.4164025125986677  0.5943683511839543   T   T   T
  0.6665727178183239  0.4169054547702988  0.5961701546839867   T   T   T
  0.9182084046818958  0.6661379114461109  0.5959983653864569   T   T   T
  0.1660572812355630  0.6681222940544409  0.5945640379122451   T   T   T
  0.4160902812403800  0.6661366465332367  0.5960141151624795   T   T   T
  0.6670083749135398  0.6661540379510940  0.5959947138631667   T   T   T
  0.9159683060648637  0.9169632082403250  0.5965398358593414   T   T   T
  0.1662702485355723  0.9172493390535739  0.5960548774564142   T   T   T
  0.4161841234043913  0.9170404391158038  0.5961247283150229   T   T   T
  0.6665956997107677  0.9169684351682055  0.5960293776082448   T   T   T
  0.9999107571174950  0.9997636820958000  0.6932467307437151   T   T   T
  0.2502676347831079  0.9987450873000193  0.6919393641173376   T   T   T
  0.5002853161520247  0.9999705704353548  0.6917247003704551   T   T   T
  0.7486552686587076  0.0011307806651499  0.6929653423645132   T   T   T
  0.9997180008105951  0.2503101954565499  0.6919242161190928   T   T   T
  0.4933933611875587  0.2553037234391892  0.6924928404879532   T   T   T
  0.7483246301945861  0.2507838928046595  0.6931354302093345   T   T   T
  0.0072532310222945  0.4974524357964615  0.6922478567815088   T   T   T
  0.4978239891517769  0.5003012990770118  0.6936955011798883   T   T   T
  0.7512168008499156  0.4996111896140201  0.6928128824411783   T   T   T
  0.0026153885909331  0.7478061476640675  0.6940580002889665   T   T   T
  0.2496187385056219  0.7467036902827082  0.6937740790175285   T   T   T
  0.5005107955984006  0.7490380777693290  0.6926666815545004   T   T   T
  0.7522611334374298  0.7487288489262285  0.6925818842433336   T   T   T
  0.2503715777375312  0.5039485615568776  0.6844065987685979   T   T   T

  0.00000000E+00  0.00000000E+00  0.00000000E+00
  0.00000000E+00  0.00000000E+00  0.00000000E+00
  0.00000000E+00  0.00000000E+00  0.00000000E+00
  0.00000000E+00  0.00000000E+00  0.00000000E+00
  0.00000000E+00  0.00000000E+00  0.00000000E+00
  0.00000000E+00  0.00000000E+00  0.00000000E+00
  0.00000000E+00  0.00000000E+00  0.00000000E+00
  0.00000000E+00  0.00000000E+00  0.00000000E+00
  0.00000000E+00  0.00000000E+00  0.00000000E+00
  0.00000000E+00  0.00000000E+00  0.00000000E+00
  0.00000000E+00  0.00000000E+00  0.00000000E+00
  0.00000000E+00  0.00000000E+00  0.00000000E+00
  0.00000000E+00  0.00000000E+00  0.00000000E+00
  0.00000000E+00  0.00000000E+00  0.00000000E+00
  0.00000000E+00  0.00000000E+00  0.00000000E+00
  0.00000000E+00  0.00000000E+00  0.00000000E+00
  0.00000000E+00  0.00000000E+00  0.00000000E+00
  0.00000000E+00  0.00000000E+00  0.00000000E+00
  0.00000000E+00  0.00000000E+00  0.00000000E+00
  0.00000000E+00  0.00000000E+00  0.00000000E+00
  0.00000000E+00  0.00000000E+00  0.00000000E+00
  0.00000000E+00  0.00000000E+00  0.00000000E+00
  0.00000000E+00  0.00000000E+00  0.00000000E+00
  0.00000000E+00  0.00000000E+00  0.00000000E+00
  0.00000000E+00  0.00000000E+00  0.00000000E+00
  0.00000000E+00  0.00000000E+00  0.00000000E+00
  0.00000000E+00  0.00000000E+00  0.00000000E+00
  0.00000000E+00  0.00000000E+00  0.00000000E+00
  0.00000000E+00  0.00000000E+00  0.00000000E+00
  0.00000000E+00  0.00000000E+00  0.00000000E+00
  0.00000000E+00  0.00000000E+00  0.00000000E+00
  0.00000000E+00  0.00000000E+00  0.00000000E+00
  0.00000000E+00  0.00000000E+00  0.00000000E+00
  0.00000000E+00  0.00000000E+00  0.00000000E+00
  0.00000000E+00  0.00000000E+00  0.00000000E+00
  0.00000000E+00  0.00000000E+00  0.00000000E+00
  0.00000000E+00  0.00000000E+00  0.00000000E+00
  0.00000000E+00  0.00000000E+00  0.00000000E+00
  0.00000000E+00  0.00000000E+00  0.00000000E+00
  0.00000000E+00  0.00000000E+00  0.00000000E+00
  0.00000000E+00  0.00000000E+00  0.00000000E+00
  0.00000000E+00  0.00000000E+00  0.00000000E+00
  0.00000000E+00  0.00000000E+00  0.00000000E+00
  0.00000000E+00  0.00000000E+00  0.00000000E+00
  0.00000000E+00  0.00000000E+00  0.00000000E+00
  0.00000000E+00  0.00000000E+00  0.00000000E+00
  0.00000000E+00  0.00000000E+00  0.00000000E+00
  0.00000000E+00  0.00000000E+00  0.00000000E+00
  0.00000000E+00  0.00000000E+00  0.00000000E+00
  0.00000000E+00  0.00000000E+00  0.00000000E+00
  0.00000000E+00  0.00000000E+00  0.00000000E+00
  0.00000000E+00  0.00000000E+00  0.00000000E+00
  0.00000000E+00  0.00000000E+00  0.00000000E+00
  0.00000000E+00  0.00000000E+00  0.00000000E+00
  0.00000000E+00  0.00000000E+00  0.00000000E+00
  0.00000000E+00  0.00000000E+00  0.00000000E+00
  0.00000000E+00  0.00000000E+00  0.00000000E+00
  0.00000000E+00  0.00000000E+00  0.00000000E+00
  0.00000000E+00  0.00000000E+00  0.00000000E+00
  0.00000000E+00  0.00000000E+00  0.00000000E+00
  0.00000000E+00  0.00000000E+00  0.00000000E+00
  0.00000000E+00  0.00000000E+00  0.00000000E+00
  0.00000000E+00  0.00000000E+00  0.00000000E+00
  0.00000000E+00  0.00000000E+00  0.00000000E+00
  0.00000000E+00  0.00000000E+00  0.00000000E+00
  0.00000000E+00  0.00000000E+00  0.00000000E+00
  0.00000000E+00  0.00000000E+00  0.00000000E+00
  0.00000000E+00  0.00000000E+00  0.00000000E+00
  0.00000000E+00  0.00000000E+00  0.00000000E+00
  0.00000000E+00  0.00000000E+00  0.00000000E+00
  0.00000000E+00  0.00000000E+00  0.00000000E+00
  0.00000000E+00  0.00000000E+00  0.00000000E+00
  0.00000000E+00  0.00000000E+00  0.00000000E+00
  0.00000000E+00  0.00000000E+00  0.00000000E+00
  0.00000000E+00  0.00000000E+00  0.00000000E+00
  0.00000000E+00  0.00000000E+00  0.00000000E+00
  0.00000000E+00  0.00000000E+00  0.00000000E+00
  0.00000000E+00  0.00000000E+00  0.00000000E+00
  0.00000000E+00  0.00000000E+00  0.00000000E+00
