# Supplementary material for: Mechanisms for the formation of active sites in single-atom alloys
Source: Nanoscale. 2026 Apr 13;18(18):9709–22. doi: 10.1039/d5nr05517b (PMC13071885; doi:10.1039/d5nr05517b)
Supplement: NR-018-D5NR05517B-s001 [file NR-018-D5NR05517B-s001.tar › Mechanisms_SAA_formation/Ag_incorp_diff/vacancy_formation_dopant_adjacent/final_state_2/Cu/CONTCAR]

Ag Cu                                   
   1.0000000000000000     
    11.5456451800681990    0.0000000000000000    0.0000000000000000
     5.7728225900340995    9.9988220290204186    0.0000000000000000
     0.0000000000000000    0.0000000000000000   24.4269798141303625
  Ag              Cu            
    78     1
Selective dynamics
Direct
     0.9166666666666643    0.1666666666666643    0.3070375485249883   F   F   F
     0.1666666666666643    0.1666666666666643    0.3070375485249883   F   F   F
     0.4166666666666643    0.1666666666666643    0.3070375485249883   F   F   F
     0.6666666666666643    0.1666666666666643    0.3070375485249883   F   F   F
     0.9166666666666643    0.4166666666666643    0.3070375485249883   F   F   F
     0.1666666666666643    0.4166666666666643    0.3070375485249883   F   F   F
     0.4166666666666643    0.4166666666666643    0.3070375485249883   F   F   F
     0.6666666666666643    0.4166666666666643    0.3070375485249883   F   F   F
     0.9166666666666643    0.6666666666666643    0.3070375485249883   F   F   F
     0.1666666666666643    0.6666666666666643    0.3070375485249883   F   F   F
     0.4166666666666643    0.6666666666666643    0.3070375485249883   F   F   F
     0.6666666666666643    0.6666666666666643    0.3070375485249883   F   F   F
     0.9166666666666643    0.9166666666666643    0.3070375485249883   F   F   F
     0.1666666666666643    0.9166666666666643    0.3070375485249883   F   F   F
     0.4166666666666643    0.9166666666666643    0.3070375485249883   F   F   F
     0.6666666666666643    0.9166666666666643    0.3070375485249883   F   F   F
     0.0000000000000000    0.0000000000000000    0.4035187742624942   F   F   F
     0.2500000000000000    0.0000000000000000    0.4035187742624942   F   F   F
     0.5000000000000000    0.0000000000000000    0.4035187742624942   F   F   F
     0.7500000000000000    0.0000000000000000    0.4035187742624942   F   F   F
     0.0000000000000000    0.2500000000000000    0.4035187742624942   F   F   F
     0.2500000000000000    0.2500000000000000    0.4035187742624942   F   F   F
     0.5000000000000000    0.2500000000000000    0.4035187742624942   F   F   F
     0.7500000000000000    0.2500000000000000    0.4035187742624942   F   F   F
     0.0000000000000000    0.5000000000000000    0.4035187742624942   F   F   F
     0.2500000000000000    0.5000000000000000    0.4035187742624942   F   F   F
     0.5000000000000000    0.5000000000000000    0.4035187742624942   F   F   F
     0.7500000000000000    0.5000000000000000    0.4035187742624942   F   F   F
     0.0000000000000000    0.7500000000000000    0.4035187742624942   F   F   F
     0.2500000000000000    0.7500000000000000    0.4035187742624942   F   F   F
     0.5000000000000000    0.7500000000000000    0.4035187742624942   F   F   F
     0.7500000000000000    0.7500000000000000    0.4035187742624942   F   F   F
     0.0833007116892066    0.0838264881517677    0.4999149477608182   T   T   T
     0.3329525816435415    0.0836473084059133    0.4999068476940810   T   T   T
     0.5833139974523089    0.0832691856047589    0.4997964139433646   T   T   T
     0.8330433751469992    0.0836090986943229    0.4999229508437500   T   T   T
     0.0841442464369441    0.3331588425572226    0.5002687962388179   T   T   T
     0.3332194586321684    0.3329374900144455    0.4998110547666607   T   T   T
     0.5832378991735816    0.3333851254985082    0.4996722389023339   T   T   T
     0.8336971693998936    0.3336206123321104    0.4998146512816188   T   T   T
     0.0836223858159938    0.5826438125889362    0.4996659400117610   T   T   T
     0.3336031041415324    0.5830822887947088    0.4992756970888085   T   T   T
     0.5834964041378778    0.5832589263139271    0.4994485964922641   T   T   T
     0.8336397635316478    0.5827605296231091    0.4997057718405342   T   T   T
     0.0830110991034771    0.8337543850634016    0.4995816571136071   T   T   T
     0.3332022419822399    0.8337427130838012    0.4995828243930705   T   T   T
     0.5830049945484411    0.8333984066580261    0.4996941361616376   T   T   T
     0.8334151083537604    0.8331149961746073    0.4998086348576250   T   T   T
     0.9162854906632300    0.1668104348071074    0.5959455321313498   T   T   T
     0.1678551346497647    0.1679907470396080    0.5976085089706741   T   T   T
     0.4147563956127613    0.1666944304909095    0.5968166018689641   T   T   T
     0.6655380115372808    0.1668779308254503    0.5960710996056914   T   T   T
     0.9186895803477073    0.4160004775027007    0.5962148369956839   T   T   T
     0.1702738716349227    0.4142221427655092    0.5981322316800344   T   T   T
     0.4156598723189167    0.4170161506027930    0.5953828066112026   T   T   T
     0.6666934977209700    0.4168376806744054    0.5958043970475397   T   T   T
     0.9174820136897029    0.6658549701368953    0.5956249193665013   T   T   T
     0.1662558626754698    0.6673780233466847    0.5947822274428364   T   T   T
     0.4167699132987728    0.6670047055716642    0.5953169820707306   T   T   T
     0.6670999525090124    0.6663071245839676    0.5956761985309063   T   T   T
     0.9160193153897314    0.9168823267055550    0.5962379614207365   T   T   T
     0.1659393588892137    0.9173852969557316    0.5957057110008739   T   T   T
     0.4161517315736528    0.9171890619127284    0.5958212376289407   T   T   T
     0.6668063763296348    0.9162688466519308    0.5957541499629730   T   T   T
     0.9993424056021415    0.9994899566937178    0.6927089882276416   T   T   T
     0.2501142127003667    0.9976965968327728    0.6914486866551204   T   T   T
     0.5006671089731221    0.9986424078658932    0.6912353117231635   T   T   T
     0.7484814298450737    0.0005698900712774    0.6926841801987447   T   T   T
     0.9987732356020254    0.2496512969647240    0.6916123382795227   T   T   T
     0.4919670461898221    0.2557869366358735    0.6907183391649249   T   T   T
     0.7475136189793153    0.2503798806666758    0.6927624334404388   T   T   T
     0.0062006326495094    0.4982989798788257    0.6912909926149587   T   T   T
     0.4961627318913325    0.5003178996555073    0.6920535835078485   T   T   T
     0.7507860899643686    0.4993401874364251    0.6924890475086164   T   T   T
     0.0043050749268170    0.7457892465772090    0.6921306976031701   T   T   T
     0.2497881279628728    0.7474185887920438    0.6922673910924475   T   T   T
     0.5005789562112096    0.7486229408173813    0.6923785560657724   T   T   T
     0.7523790389337183    0.7484025440366595    0.6925984374432111   T   T   T
     0.2507502837394903    0.5099066288196790    0.6824171959462813   T   T   T

  0.00000000E+00  0.00000000E+00  0.00000000E+00
  0.00000000E+00  0.00000000E+00  0.00000000E+00
  0.00000000E+00  0.00000000E+00  0.00000000E+00
  0.00000000E+00  0.00000000E+00  0.00000000E+00
  0.00000000E+00  0.00000000E+00  0.00000000E+00
  0.00000000E+00  0.00000000E+00  0.00000000E+00
  0.00000000E+00  0.00000000E+00  0.00000000E+00
  0.00000000E+00  0.00000000E+00  0.00000000E+00
  0.00000000E+00  0.00000000E+00  0.00000000E+00
  0.00000000E+00  0.00000000E+00  0.00000000E+00
  0.00000000E+00  0.00000000E+00  0.00000000E+00
  0.00000000E+00  0.00000000E+00  0.00000000E+00
  0.00000000E+00  0.00000000E+00  0.00000000E+00
  0.00000000E+00  0.00000000E+00  0.00000000E+00
  0.00000000E+00  0.00000000E+00  0.00000000E+00
  0.00000000E+00  0.00000000E+00  0.00000000E+00
  0.00000000E+00  0.00000000E+00  0.00000000E+00
  0.00000000E+00  0.00000000E+00  0.00000000E+00
  0.00000000E+00  0.00000000E+00  0.00000000E+00
  0.00000000E+00  0.00000000E+00  0.00000000E+00
  0.00000000E+00  0.00000000E+00  0.00000000E+00
  0.00000000E+00  0.00000000E+00  0.00000000E+00
  0.00000000E+00  0.00000000E+00  0.00000000E+00
  0.00000000E+00  0.00000000E+00  0.00000000E+00
  0.00000000E+00  0.00000000E+00  0.00000000E+00
  0.00000000E+00  0.00000000E+00  0.00000000E+00
  0.00000000E+00  0.00000000E+00  0.00000000E+00
  0.00000000E+00  0.00000000E+00  0.00000000E+00
  0.00000000E+00  0.00000000E+00  0.00000000E+00
  0.00000000E+00  0.00000000E+00  0.00000000E+00
  0.00000000E+00  0.00000000E+00  0.00000000E+00
  0.00000000E+00  0.00000000E+00  0.00000000E+00
  0.00000000E+00  0.00000000E+00  0.00000000E+00
  0.00000000E+00  0.00000000E+00  0.00000000E+00
  0.00000000E+00  0.00000000E+00  0.00000000E+00
  0.00000000E+00  0.00000000E+00  0.00000000E+00
  0.00000000E+00  0.00000000E+00  0.00000000E+00
  0.00000000E+00  0.00000000E+00  0.00000000E+00
  0.00000000E+00  0.00000000E+00  0.00000000E+00
  0.00000000E+00  0.00000000E+00  0.00000000E+00
  0.00000000E+00  0.00000000E+00  0.00000000E+00
  0.00000000E+00  0.00000000E+00  0.00000000E+00
  0.00000000E+00  0.00000000E+00  0.00000000E+00
  0.00000000E+00  0.00000000E+00  0.00000000E+00
  0.00000000E+00  0.00000000E+00  0.00000000E+00
  0.00000000E+00  0.00000000E+00  0.00000000E+00
  0.00000000E+00  0.00000000E+00  0.00000000E+00
  0.00000000E+00  0.00000000E+00  0.00000000E+00
  0.00000000E+00  0.00000000E+00  0.00000000E+00
  0.00000000E+00  0.00000000E+00  0.00000000E+00
  0.00000000E+00  0.00000000E+00  0.00000000E+00
  0.00000000E+00  0.00000000E+00  0.00000000E+00
  0.00000000E+00  0.00000000E+00  0.00000000E+00
  0.00000000E+00  0.00000000E+00  0.00000000E+00
  0.00000000E+00  0.00000000E+00  0.00000000E+00
  0.00000000E+00  0.00000000E+00  0.00000000E+00
  0.00000000E+00  0.00000000E+00  0.00000000E+00
  0.00000000E+00  0.00000000E+00  0.00000000E+00
  0.00000000E+00  0.00000000E+00  0.00000000E+00
  0.00000000E+00  0.00000000E+00  0.00000000E+00
  0.00000000E+00  0.00000000E+00  0.00000000E+00
  0.00000000E+00  0.00000000E+00  0.00000000E+00
  0.00000000E+00  0.00000000E+00  0.00000000E+00
  0.00000000E+00  0.00000000E+00  0.00000000E+00
  0.00000000E+00  0.00000000E+00  0.00000000E+00
  0.00000000E+00  0.00000000E+00  0.00000000E+00
  0.00000000E+00  0.00000000E+00  0.00000000E+00
  0.00000000E+00  0.00000000E+00  0.00000000E+00
  0.00000000E+00  0.00000000E+00  0.00000000E+00
  0.00000000E+00  0.00000000E+00  0.00000000E+00
  0.00000000E+00  0.00000000E+00  0.00000000E+00
  0.00000000E+00  0.00000000E+00  0.00000000E+00
  0.00000000E+00  0.00000000E+00  0.00000000E+00
  0.00000000E+00  0.00000000E+00  0.00000000E+00
  0.00000000E+00  0.00000000E+00  0.00000000E+00
  0.00000000E+00  0.00000000E+00  0.00000000E+00
  0.00000000E+00  0.00000000E+00  0.00000000E+00
  0.00000000E+00  0.00000000E+00  0.00000000E+00
  0.00000000E+00  0.00000000E+00  0.00000000E+00
