# Supplementary material for: Mechanisms for the formation of active sites in single-atom alloys
Source: Nanoscale. 2026 Apr 13;18(18):9709–22. doi: 10.1039/d5nr05517b (PMC13071885; doi:10.1039/d5nr05517b)
Supplement: NR-018-D5NR05517B-s001 [file NR-018-D5NR05517B-s001.tar › Mechanisms_SAA_formation/Ag_incorp_diff/vacancy_formation_dopant_adjacent/final_state_2/Y/CONTCAR]

Ag Y                                    
   1.0000000000000000     
    11.5456451800681990    0.0000000000000000    0.0000000000000000
     5.7728225900340995    9.9988220290204186    0.0000000000000000
     0.0000000000000000    0.0000000000000000   24.4269798141303625
  Ag              Y             
    78     1
Selective dynamics
Direct
     0.9166666666666643    0.1666666666666643    0.3070375485249883   F   F   F
     0.1666666666666643    0.1666666666666643    0.3070375485249883   F   F   F
     0.4166666666666643    0.1666666666666643    0.3070375485249883   F   F   F
     0.6666666666666643    0.1666666666666643    0.3070375485249883   F   F   F
     0.9166666666666643    0.4166666666666643    0.3070375485249883   F   F   F
     0.1666666666666643    0.4166666666666643    0.3070375485249883   F   F   F
     0.4166666666666643    0.4166666666666643    0.3070375485249883   F   F   F
     0.6666666666666643    0.4166666666666643    0.3070375485249883   F   F   F
     0.9166666666666643    0.6666666666666643    0.3070375485249883   F   F   F
     0.1666666666666643    0.6666666666666643    0.3070375485249883   F   F   F
     0.4166666666666643    0.6666666666666643    0.3070375485249883   F   F   F
     0.6666666666666643    0.6666666666666643    0.3070375485249883   F   F   F
     0.9166666666666643    0.9166666666666643    0.3070375485249883   F   F   F
     0.1666666666666643    0.9166666666666643    0.3070375485249883   F   F   F
     0.4166666666666643    0.9166666666666643    0.3070375485249883   F   F   F
     0.6666666666666643    0.9166666666666643    0.3070375485249883   F   F   F
     0.0000000000000000    0.0000000000000000    0.4035187742624942   F   F   F
     0.2500000000000000    0.0000000000000000    0.4035187742624942   F   F   F
     0.5000000000000000    0.0000000000000000    0.4035187742624942   F   F   F
     0.7500000000000000    0.0000000000000000    0.4035187742624942   F   F   F
     0.0000000000000000    0.2500000000000000    0.4035187742624942   F   F   F
     0.2500000000000000    0.2500000000000000    0.4035187742624942   F   F   F
     0.5000000000000000    0.2500000000000000    0.4035187742624942   F   F   F
     0.7500000000000000    0.2500000000000000    0.4035187742624942   F   F   F
     0.0000000000000000    0.5000000000000000    0.4035187742624942   F   F   F
     0.2500000000000000    0.5000000000000000    0.4035187742624942   F   F   F
     0.5000000000000000    0.5000000000000000    0.4035187742624942   F   F   F
     0.7500000000000000    0.5000000000000000    0.4035187742624942   F   F   F
     0.0000000000000000    0.7500000000000000    0.4035187742624942   F   F   F
     0.2500000000000000    0.7500000000000000    0.4035187742624942   F   F   F
     0.5000000000000000    0.7500000000000000    0.4035187742624942   F   F   F
     0.7500000000000000    0.7500000000000000    0.4035187742624942   F   F   F
     0.0839557624137528    0.0832215683730253    0.4998075656954767   T   T   T
     0.3332931806729966    0.0840357296301063    0.5002412303164895   T   T   T
     0.5822117617677922    0.0839023561077164    0.4999846597248810   T   T   T
     0.8338467486920393    0.0830949666988034    0.4993614651752930   T   T   T
     0.0830222494082614    0.3327635893175646    0.4993564401846073   T   T   T
     0.3328944169767127    0.3332227482062251    0.4997057322674358   T   T   T
     0.5831447677257414    0.3333803530086048    0.4994011959080203   T   T   T
     0.8333172824042724    0.3330475603605210    0.4994337284313147   T   T   T
     0.0830181069000390    0.5837876247031564    0.4993697665757102   T   T   T
     0.3333102647400432    0.5834327505109649    0.4995068565659340   T   T   T
     0.5833483097449983    0.5832412754624634    0.4996223645596065   T   T   T
     0.8331273647426317    0.5834891623957335    0.4995847174411115   T   T   T
     0.0837823226078852    0.8332519077685429    0.4998945105590099   T   T   T
     0.3339620902693467    0.8334276111003975    0.4998629227130099   T   T   T
     0.5831180602793079    0.8335807835925486    0.4998873385408299   T   T   T
     0.8327840140750448    0.8342007085895904    0.4995842786950934   T   T   T
     0.9185254813141787    0.1657689006882490    0.5958129800334275   T   T   T
     0.1676671585258293    0.1686141590630607    0.5972666861401276   T   T   T
     0.4126688653595862    0.1713547734248807    0.5986202221693715   T   T   T
     0.6690202302519588    0.1657688660780006    0.5948290306815962   T   T   T
     0.9156422814587970    0.4162670835311068    0.5951510281544354   T   T   T
     0.1643653642337753    0.4164251709759428    0.5965102571008315   T   T   T
     0.4154741496152332    0.4162305323850247    0.5962436502344127   T   T   T
     0.6667112045925649    0.4160502288944664    0.5954947607392538   T   T   T
     0.9156898700818474    0.6686625095111500    0.5951848807501611   T   T   T
     0.1674871114781930    0.6644303365000455    0.5968791811051902   T   T   T
     0.4163350358653918    0.6661349407871640    0.5958649292272679   T   T   T
     0.6660665079441175    0.6669756833752449    0.5960259587236028   T   T   T
     0.9178686672529925    0.9165697709223753    0.5959108331097051   T   T   T
     0.1678600721594583    0.9164767383352136    0.5957980728448232   T   T   T
     0.4164158178832206    0.9185314600082573    0.5963196662925304   T   T   T
     0.6658003915492753    0.9186674616713700    0.5959890144372875   T   T   T
     0.0028358202347654    0.9992810201620270    0.6928031687363753   T   T   T
     0.2501765103363400    0.0014024058490875    0.6919056213100746   T   T   T
     0.4989796729717474    0.0030953233328292    0.6924361484659300   T   T   T
     0.7537305477026613    0.9980768171091258    0.6929974379438057   T   T   T
     0.0014415112702904    0.2521843258324622    0.6917227957545212   T   T   T
     0.5146589662268900    0.2423072345875087    0.6921768105543665   T   T   T
     0.7549149831586778    0.2491148346889538    0.6926919066739167   T   T   T
     0.9869216106133987    0.5056366102504209    0.6909274383689481   T   T   T
     0.5022931409369349    0.4997583166274526    0.6931208373782725   T   T   T
     0.7468214791831832    0.5012825816711746    0.6930076708159251   T   T   T
     0.9979195327468520    0.7512727051177536    0.6934591978536805   T   T   T
     0.2501957979202029    0.7484582562515858    0.6936444411434072   T   T   T
     0.4978187124347992    0.7516329250037391    0.6929752879820021   T   T   T
     0.7461837080167254    0.7535051370639808    0.6931106203842122   T   T   T
     0.2506274438076082    0.4841121812341437    0.7016318588061892   T   T   T

  0.00000000E+00  0.00000000E+00  0.00000000E+00
  0.00000000E+00  0.00000000E+00  0.00000000E+00
  0.00000000E+00  0.00000000E+00  0.00000000E+00
  0.00000000E+00  0.00000000E+00  0.00000000E+00
  0.00000000E+00  0.00000000E+00  0.00000000E+00
  0.00000000E+00  0.00000000E+00  0.00000000E+00
  0.00000000E+00  0.00000000E+00  0.00000000E+00
  0.00000000E+00  0.00000000E+00  0.00000000E+00
  0.00000000E+00  0.00000000E+00  0.00000000E+00
  0.00000000E+00  0.00000000E+00  0.00000000E+00
  0.00000000E+00  0.00000000E+00  0.00000000E+00
  0.00000000E+00  0.00000000E+00  0.00000000E+00
  0.00000000E+00  0.00000000E+00  0.00000000E+00
  0.00000000E+00  0.00000000E+00  0.00000000E+00
  0.00000000E+00  0.00000000E+00  0.00000000E+00
  0.00000000E+00  0.00000000E+00  0.00000000E+00
  0.00000000E+00  0.00000000E+00  0.00000000E+00
  0.00000000E+00  0.00000000E+00  0.00000000E+00
  0.00000000E+00  0.00000000E+00  0.00000000E+00
  0.00000000E+00  0.00000000E+00  0.00000000E+00
  0.00000000E+00  0.00000000E+00  0.00000000E+00
  0.00000000E+00  0.00000000E+00  0.00000000E+00
  0.00000000E+00  0.00000000E+00  0.00000000E+00
  0.00000000E+00  0.00000000E+00  0.00000000E+00
  0.00000000E+00  0.00000000E+00  0.00000000E+00
  0.00000000E+00  0.00000000E+00  0.00000000E+00
  0.00000000E+00  0.00000000E+00  0.00000000E+00
  0.00000000E+00  0.00000000E+00  0.00000000E+00
  0.00000000E+00  0.00000000E+00  0.00000000E+00
  0.00000000E+00  0.00000000E+00  0.00000000E+00
  0.00000000E+00  0.00000000E+00  0.00000000E+00
  0.00000000E+00  0.00000000E+00  0.00000000E+00
  0.00000000E+00  0.00000000E+00  0.00000000E+00
  0.00000000E+00  0.00000000E+00  0.00000000E+00
  0.00000000E+00  0.00000000E+00  0.00000000E+00
  0.00000000E+00  0.00000000E+00  0.00000000E+00
  0.00000000E+00  0.00000000E+00  0.00000000E+00
  0.00000000E+00  0.00000000E+00  0.00000000E+00
  0.00000000E+00  0.00000000E+00  0.00000000E+00
  0.00000000E+00  0.00000000E+00  0.00000000E+00
  0.00000000E+00  0.00000000E+00  0.00000000E+00
  0.00000000E+00  0.00000000E+00  0.00000000E+00
  0.00000000E+00  0.00000000E+00  0.00000000E+00
  0.00000000E+00  0.00000000E+00  0.00000000E+00
  0.00000000E+00  0.00000000E+00  0.00000000E+00
  0.00000000E+00  0.00000000E+00  0.00000000E+00
  0.00000000E+00  0.00000000E+00  0.00000000E+00
  0.00000000E+00  0.00000000E+00  0.00000000E+00
  0.00000000E+00  0.00000000E+00  0.00000000E+00
  0.00000000E+00  0.00000000E+00  0.00000000E+00
  0.00000000E+00  0.00000000E+00  0.00000000E+00
  0.00000000E+00  0.00000000E+00  0.00000000E+00
  0.00000000E+00  0.00000000E+00  0.00000000E+00
  0.00000000E+00  0.00000000E+00  0.00000000E+00
  0.00000000E+00  0.00000000E+00  0.00000000E+00
  0.00000000E+00  0.00000000E+00  0.00000000E+00
  0.00000000E+00  0.00000000E+00  0.00000000E+00
  0.00000000E+00  0.00000000E+00  0.00000000E+00
  0.00000000E+00  0.00000000E+00  0.00000000E+00
  0.00000000E+00  0.00000000E+00  0.00000000E+00
  0.00000000E+00  0.00000000E+00  0.00000000E+00
  0.00000000E+00  0.00000000E+00  0.00000000E+00
  0.00000000E+00  0.00000000E+00  0.00000000E+00
  0.00000000E+00  0.00000000E+00  0.00000000E+00
  0.00000000E+00  0.00000000E+00  0.00000000E+00
  0.00000000E+00  0.00000000E+00  0.00000000E+00
  0.00000000E+00  0.00000000E+00  0.00000000E+00
  0.00000000E+00  0.00000000E+00  0.00000000E+00
  0.00000000E+00  0.00000000E+00  0.00000000E+00
  0.00000000E+00  0.00000000E+00  0.00000000E+00
  0.00000000E+00  0.00000000E+00  0.00000000E+00
  0.00000000E+00  0.00000000E+00  0.00000000E+00
  0.00000000E+00  0.00000000E+00  0.00000000E+00
  0.00000000E+00  0.00000000E+00  0.00000000E+00
  0.00000000E+00  0.00000000E+00  0.00000000E+00
  0.00000000E+00  0.00000000E+00  0.00000000E+00
  0.00000000E+00  0.00000000E+00  0.00000000E+00
  0.00000000E+00  0.00000000E+00  0.00000000E+00
  0.00000000E+00  0.00000000E+00  0.00000000E+00
