# Supplementary material for: Mechanisms for the formation of active sites in single-atom alloys
Source: Nanoscale. 2026 Apr 13;18(18):9709–22. doi: 10.1039/d5nr05517b (PMC13071885; doi:10.1039/d5nr05517b)
Supplement: NR-018-D5NR05517B-s001 [file NR-018-D5NR05517B-s001.tar › Mechanisms_SAA_formation/Ag_incorp_diff/vacancy_formation_dopant_adjacent/final_state_2/Pd/CONTCAR]

Ag Pd                                   
   1.0000000000000000     
    11.5456451800681990    0.0000000000000000    0.0000000000000000
     5.7728225900340995    9.9988220290204186    0.0000000000000000
     0.0000000000000000    0.0000000000000000   24.4269798141303625
  Ag              Pd            
    78     1
Selective dynamics
Direct
  0.9166666666666643  0.1666666666666643  0.3070375485249883   F   F   F
  0.1666666666666643  0.1666666666666643  0.3070375485249883   F   F   F
  0.4166666666666643  0.1666666666666643  0.3070375485249883   F   F   F
  0.6666666666666643  0.1666666666666643  0.3070375485249883   F   F   F
  0.9166666666666643  0.4166666666666643  0.3070375485249883   F   F   F
  0.1666666666666643  0.4166666666666643  0.3070375485249883   F   F   F
  0.4166666666666643  0.4166666666666643  0.3070375485249883   F   F   F
  0.6666666666666643  0.4166666666666643  0.3070375485249883   F   F   F
  0.9166666666666643  0.6666666666666643  0.3070375485249883   F   F   F
  0.1666666666666643  0.6666666666666643  0.3070375485249883   F   F   F
  0.4166666666666643  0.6666666666666643  0.3070375485249883   F   F   F
  0.6666666666666643  0.6666666666666643  0.3070375485249883   F   F   F
  0.9166666666666643  0.9166666666666643  0.3070375485249883   F   F   F
  0.1666666666666643  0.9166666666666643  0.3070375485249883   F   F   F
  0.4166666666666643  0.9166666666666643  0.3070375485249883   F   F   F
  0.6666666666666643  0.9166666666666643  0.3070375485249883   F   F   F
  0.0000000000000000  0.0000000000000000  0.4035187742624942   F   F   F
  0.2500000000000000  0.0000000000000000  0.4035187742624942   F   F   F
  0.5000000000000000  0.0000000000000000  0.4035187742624942   F   F   F
  0.7500000000000000  0.0000000000000000  0.4035187742624942   F   F   F
  0.0000000000000000  0.2500000000000000  0.4035187742624942   F   F   F
  0.2500000000000000  0.2500000000000000  0.4035187742624942   F   F   F
  0.5000000000000000  0.2500000000000000  0.4035187742624942   F   F   F
  0.7500000000000000  0.2500000000000000  0.4035187742624942   F   F   F
  0.0000000000000000  0.5000000000000000  0.4035187742624942   F   F   F
  0.2500000000000000  0.5000000000000000  0.4035187742624942   F   F   F
  0.5000000000000000  0.5000000000000000  0.4035187742624942   F   F   F
  0.7500000000000000  0.5000000000000000  0.4035187742624942   F   F   F
  0.0000000000000000  0.7500000000000000  0.4035187742624942   F   F   F
  0.2500000000000000  0.7500000000000000  0.4035187742624942   F   F   F
  0.5000000000000000  0.7500000000000000  0.4035187742624942   F   F   F
  0.7500000000000000  0.7500000000000000  0.4035187742624942   F   F   F
  0.0832313856829675  0.0836870649001339  0.4998759407763150   T   T   T
  0.3331017996952252  0.0837571357787891  0.4999709660917628   T   T   T
  0.5831542270981643  0.0834366229256298  0.4998004854304611   T   T   T
  0.8331340858052756  0.0834514511140626  0.4998787807513533   T   T   T
  0.0839777150317670  0.3330972353697106  0.5000794344047281   T   T   T
  0.3332689669960768  0.3328905099040189  0.4995798084005469   T   T   T
  0.5831759666323076  0.3334195408579098  0.4996495851739668   T   T   T
  0.8336182896207802  0.3334931619650023  0.4998315499518035   T   T   T
  0.0835060636396121  0.5828043894930373  0.4994660512650581   T   T   T
  0.3334521808581185  0.5832308525379527  0.4991311127909436   T   T   T
  0.5832232642417645  0.5833521622072645  0.4995042698998695   T   T   T
  0.8336655243614222  0.5830290436245518  0.4997132206229092   T   T   T
  0.0830916105437211  0.8334546405700226  0.4996770429777404   T   T   T
  0.3333538708914994  0.8333599722020476  0.4996110044947521   T   T   T
  0.5830752150618077  0.8334968080313387  0.4994197327334664   T   T   T
  0.8335936704002456  0.8329690867146606  0.4997550816662646   T   T   T
  0.9163931618109018  0.1666914355199119  0.5959482122794141   T   T   T
  0.1679570700664346  0.1677354098794958  0.5975241424729891   T   T   T
  0.4142455729817727  0.1675977064621570  0.5971220546615451   T   T   T
  0.6653899353976848  0.1671503360186929  0.5960815104156962   T   T   T
  0.9184732954932506  0.4162232044292077  0.5961834032151857   T   T   T
  0.1691959584924272  0.4136677951263129  0.5969450780924548   T   T   T
  0.4162900693590729  0.4166491253316333  0.5950501322293634   T   T   T
  0.6667134961606130  0.4169318053033074  0.5957857839999789   T   T   T
  0.9181089032361949  0.6657378933050799  0.5958406404849749   T   T   T
  0.1662139577190282  0.6673404624856824  0.5948194359742913   T   T   T
  0.4164121802362715  0.6665794853904737  0.5955683812053877   T   T   T
  0.6669567400730265  0.6664437933204287  0.5955069577237700   T   T   T
  0.9161038291908205  0.9168863186891267  0.5962373995769307   T   T   T
  0.1660602050923267  0.9171590021799958  0.5956749254499893   T   T   T
  0.4162169327259717  0.9171026515073986  0.5957076955732473   T   T   T
  0.6668891005338251  0.9164453124799034  0.5955661815021581   T   T   T
  0.9992341196340262  0.0001715523626004  0.6928210825062125   T   T   T
  0.2503394802100387  0.9977648996859890  0.6912985278792896   T   T   T
  0.5006126243531356  0.9988617026719555  0.6910954752661553   T   T   T
  0.7484764189781785  0.0009259941510962  0.6926341682619668   T   T   T
  0.9991426103356549  0.2498608172088537  0.6915001261371555   T   T   T
  0.4938851556318058  0.2540439376666545  0.6912852535036581   T   T   T
  0.7480749305023807  0.2504592315966575  0.6928067733177263   T   T   T
  0.0056027645655919  0.4980282599161415  0.6914828975480798   T   T   T
  0.4985633812271913  0.5003817229834268  0.6923199980729221   T   T   T
  0.7509142304756301  0.4998143643076207  0.6923934136645308   T   T   T
  0.0014784019453943  0.7490103165578322  0.6926211661509658   T   T   T
  0.2497123240485203  0.7486175112708922  0.6926066614357608   T   T   T
  0.5009075255447478  0.7488456768703483  0.6923150272129645   T   T   T
  0.7519836586280736  0.7486489824855924  0.6924059921165433   T   T   T
  0.2498137954942883  0.5053707134537485  0.6862405266436310   T   T   T

  0.00000000E+00  0.00000000E+00  0.00000000E+00
  0.00000000E+00  0.00000000E+00  0.00000000E+00
  0.00000000E+00  0.00000000E+00  0.00000000E+00
  0.00000000E+00  0.00000000E+00  0.00000000E+00
  0.00000000E+00  0.00000000E+00  0.00000000E+00
  0.00000000E+00  0.00000000E+00  0.00000000E+00
  0.00000000E+00  0.00000000E+00  0.00000000E+00
  0.00000000E+00  0.00000000E+00  0.00000000E+00
  0.00000000E+00  0.00000000E+00  0.00000000E+00
  0.00000000E+00  0.00000000E+00  0.00000000E+00
  0.00000000E+00  0.00000000E+00  0.00000000E+00
  0.00000000E+00  0.00000000E+00  0.00000000E+00
  0.00000000E+00  0.00000000E+00  0.00000000E+00
  0.00000000E+00  0.00000000E+00  0.00000000E+00
  0.00000000E+00  0.00000000E+00  0.00000000E+00
  0.00000000E+00  0.00000000E+00  0.00000000E+00
  0.00000000E+00  0.00000000E+00  0.00000000E+00
  0.00000000E+00  0.00000000E+00  0.00000000E+00
  0.00000000E+00  0.00000000E+00  0.00000000E+00
  0.00000000E+00  0.00000000E+00  0.00000000E+00
  0.00000000E+00  0.00000000E+00  0.00000000E+00
  0.00000000E+00  0.00000000E+00  0.00000000E+00
  0.00000000E+00  0.00000000E+00  0.00000000E+00
  0.00000000E+00  0.00000000E+00  0.00000000E+00
  0.00000000E+00  0.00000000E+00  0.00000000E+00
  0.00000000E+00  0.00000000E+00  0.00000000E+00
  0.00000000E+00  0.00000000E+00  0.00000000E+00
  0.00000000E+00  0.00000000E+00  0.00000000E+00
  0.00000000E+00  0.00000000E+00  0.00000000E+00
  0.00000000E+00  0.00000000E+00  0.00000000E+00
  0.00000000E+00  0.00000000E+00  0.00000000E+00
  0.00000000E+00  0.00000000E+00  0.00000000E+00
  0.00000000E+00  0.00000000E+00  0.00000000E+00
  0.00000000E+00  0.00000000E+00  0.00000000E+00
  0.00000000E+00  0.00000000E+00  0.00000000E+00
  0.00000000E+00  0.00000000E+00  0.00000000E+00
  0.00000000E+00  0.00000000E+00  0.00000000E+00
  0.00000000E+00  0.00000000E+00  0.00000000E+00
  0.00000000E+00  0.00000000E+00  0.00000000E+00
  0.00000000E+00  0.00000000E+00  0.00000000E+00
  0.00000000E+00  0.00000000E+00  0.00000000E+00
  0.00000000E+00  0.00000000E+00  0.00000000E+00
  0.00000000E+00  0.00000000E+00  0.00000000E+00
  0.00000000E+00  0.00000000E+00  0.00000000E+00
  0.00000000E+00  0.00000000E+00  0.00000000E+00
  0.00000000E+00  0.00000000E+00  0.00000000E+00
  0.00000000E+00  0.00000000E+00  0.00000000E+00
  0.00000000E+00  0.00000000E+00  0.00000000E+00
  0.00000000E+00  0.00000000E+00  0.00000000E+00
  0.00000000E+00  0.00000000E+00  0.00000000E+00
  0.00000000E+00  0.00000000E+00  0.00000000E+00
  0.00000000E+00  0.00000000E+00  0.00000000E+00
  0.00000000E+00  0.00000000E+00  0.00000000E+00
  0.00000000E+00  0.00000000E+00  0.00000000E+00
  0.00000000E+00  0.00000000E+00  0.00000000E+00
  0.00000000E+00  0.00000000E+00  0.00000000E+00
  0.00000000E+00  0.00000000E+00  0.00000000E+00
  0.00000000E+00  0.00000000E+00  0.00000000E+00
  0.00000000E+00  0.00000000E+00  0.00000000E+00
  0.00000000E+00  0.00000000E+00  0.00000000E+00
  0.00000000E+00  0.00000000E+00  0.00000000E+00
  0.00000000E+00  0.00000000E+00  0.00000000E+00
  0.00000000E+00  0.00000000E+00  0.00000000E+00
  0.00000000E+00  0.00000000E+00  0.00000000E+00
  0.00000000E+00  0.00000000E+00  0.00000000E+00
  0.00000000E+00  0.00000000E+00  0.00000000E+00
  0.00000000E+00  0.00000000E+00  0.00000000E+00
  0.00000000E+00  0.00000000E+00  0.00000000E+00
  0.00000000E+00  0.00000000E+00  0.00000000E+00
  0.00000000E+00  0.00000000E+00  0.00000000E+00
  0.00000000E+00  0.00000000E+00  0.00000000E+00
  0.00000000E+00  0.00000000E+00  0.00000000E+00
  0.00000000E+00  0.00000000E+00  0.00000000E+00
  0.00000000E+00  0.00000000E+00  0.00000000E+00
  0.00000000E+00  0.00000000E+00  0.00000000E+00
  0.00000000E+00  0.00000000E+00  0.00000000E+00
  0.00000000E+00  0.00000000E+00  0.00000000E+00
  0.00000000E+00  0.00000000E+00  0.00000000E+00
  0.00000000E+00  0.00000000E+00  0.00000000E+00
