# Supplementary material for: Mechanisms for the formation of active sites in single-atom alloys
Source: Nanoscale. 2026 Apr 13;18(18):9709–22. doi: 10.1039/d5nr05517b (PMC13071885; doi:10.1039/d5nr05517b)
Supplement: NR-018-D5NR05517B-s001 [file NR-018-D5NR05517B-s001.tar › Mechanisms_SAA_formation/Ag_incorp_diff/near_kink_pop_in/final_state/Pd/CONTCAR]

Ag Pd                                   
   1.0000000000000000     
    11.5456451800681936    0.0000000000000000    0.0000000000000000
    -2.8864112950170600   11.9009786483311490    0.0000000000000000
     0.0000000000000000    0.0000000000000000   26.8803708776347463
  Ag              Pd            
   102     1
Selective dynamics
Direct
  0.0441176470588260  0.6764705882352970  0.2790140074384269   F   F   F
  0.1470588235294130  0.0882352941176450  0.3158450061986855   F   F   F
  0.2205882352941160  0.8823529411764710  0.2974295068185526   F   F   F
  0.0000000000000000  0.5000000000000000  0.3526760049589512   F   F   F
  0.0735294117647030  0.2941176470588260  0.3342605055788184   F   F   F
  0.1029411764705870  0.9117647058823550  0.3895070037192099   F   F   F
  0.1764705882352970  0.7058823529411740  0.3710915043390841   F   F   F
  0.2058823529411740  0.3235294117647030  0.4263380024794756   F   F   F
  0.0294117647058840  0.1176470588235290  0.4079225030993427   F   F   F
  0.0587133917657567  0.7354969829120298  0.4629422210491518   T   T   T
  0.1323529411764710  0.5294117647058840  0.4447535018596085   F   F   F
  0.1618173328595950  0.1469042318688761  0.5001991340393266   T   T   T
  0.2351372782416878  0.9415779000018912  0.4816420007682568   T   T   T
  0.0145585253238221  0.5591796710598187  0.5366856363852087   T   T   T
  0.0882468924880869  0.3525391286096886  0.5184134150456154   T   T   T
  0.1181631071494968  0.9711000504083572  0.5746388592441587   T   T   T
  0.1906984451003813  0.7654677623860736  0.5548014581664750   T   T   T
  0.2206026060305089  0.3833587397697324  0.6103622797944065   T   T   T
  0.0441233579523915  0.1765026755678665  0.5924450578765319   T   T   T
  0.0721845236160728  0.7987048711551228  0.6489667546810409   T   T   T
  0.1470282198080549  0.5900619671751308  0.6282054592510952   T   T   T
  0.1767202405987043  0.2078073636463567  0.6847418773662121   T   T   T
  0.0005713490561769  0.0028869521107167  0.6684540206576662   T   T   T
  0.0297293405904602  0.6188713137312075  0.7193558694461590   T   T   T
  0.1028729264615654  0.4124783033920991  0.7023364732074400   T   T   T
  0.2941176470588260  0.6764705882352970  0.2790140074384269   F   F   F
  0.3970588235294130  0.0882352941176450  0.3158450061986855   F   F   F
  0.4705882352941160  0.8823529411764710  0.2974295068185526   F   F   F
  0.2500000000000000  0.5000000000000000  0.3526760049589512   F   F   F
  0.3235294117647030  0.2941176470588260  0.3342605055788184   F   F   F
  0.3529411764705870  0.9117647058823550  0.3895070037192099   F   F   F
  0.4264705882352970  0.7058823529411740  0.3710915043390841   F   F   F
  0.4558823529411740  0.3235294117647030  0.4263380024794756   F   F   F
  0.2794117647058840  0.1176470588235290  0.4079225030993427   F   F   F
  0.3086354385339349  0.7354956216383376  0.4626513869244053   T   T   T
  0.3823529411764710  0.5294117647058840  0.4447535018596085   F   F   F
  0.4119789097705785  0.1474758044828560  0.5000529711676205   T   T   T
  0.4854445790838733  0.9417217103857437  0.4813207872481184   T   T   T
  0.2645707653009046  0.5592627805991449  0.5365963645550776   T   T   T
  0.3382761255578812  0.3531506582794620  0.5185911363698935   T   T   T
  0.3684573559336066  0.9722621130796615  0.5737231650750938   T   T   T
  0.4414101905628051  0.7652805228587874  0.5541543937944929   T   T   T
  0.4712327833802543  0.3833619111340135  0.6104100385572270   T   T   T
  0.2944221502203967  0.1768097850659072  0.5925110428510870   T   T   T
  0.3235506619543180  0.7967505014991803  0.6447794889879532   T   T   T
  0.3973806227207192  0.5893928212970362  0.6281952309196828   T   T   T
  0.4274279615089128  0.2079440571130402  0.6848210622105891   T   T   T
  0.2512140069524171  0.0035388125311156  0.6682000273315323   T   T   T
  0.2788272663427767  0.6142548006206459  0.7201209253127066   T   T   T
  0.3529835255663438  0.4117846649671475  0.7023130796806347   T   T   T
  0.5441176470588260  0.6764705882352970  0.2790140074384269   F   F   F
  0.6470588235294130  0.0882352941176450  0.3158450061986855   F   F   F
  0.7205882352941160  0.8823529411764710  0.2974295068185526   F   F   F
  0.5000000000000000  0.5000000000000000  0.3526760049589512   F   F   F
  0.5735294117647030  0.2941176470588260  0.3342605055788184   F   F   F
  0.6029411764705870  0.9117647058823550  0.3895070037192099   F   F   F
  0.6764705882352970  0.7058823529411740  0.3710915043390841   F   F   F
  0.7058823529411740  0.3235294117647030  0.4263380024794756   F   F   F
  0.5294117647058840  0.1176470588235290  0.4079225030993427   F   F   F
  0.5591275321703376  0.7354105978782963  0.4626358148963043   T   T   T
  0.6323529411764710  0.5294117647058840  0.4447535018596085   F   F   F
  0.6617675652439357  0.1473978356742701  0.5000255101705637   T   T   T
  0.7356905209781580  0.9414769635421000  0.4816454711824129   T   T   T
  0.5151719868166552  0.5592981202438587  0.5366377219107514   T   T   T
  0.5881555584081274  0.3526684028701685  0.5186069284393201   T   T   T
  0.6177480458900843  0.9721597794061952  0.5737201415850651   T   T   T
  0.6922337196692708  0.7654536262727890  0.5547851968264903   T   T   T
  0.7212275218127323  0.3831914341532962  0.6102270666714807   T   T   T
  0.5441214276392362  0.1757760265329714  0.5929340164242819   T   T   T
  0.5748608375035561  0.7965997227658574  0.6447701799795644   T   T   T
  0.6481974634262778  0.5900918889803265  0.6282287437896275   T   T   T
  0.6772681333954771  0.2084507339044769  0.6848364883343825   T   T   T
  0.5005911339095344  0.0017049711153118  0.6697926852386871   T   T   T
  0.5284349117826987  0.6142521915654592  0.7201146745765786   T   T   T
  0.6034767044023829  0.4126266701996287  0.7024378196270943   T   T   T
  0.7941176470588260  0.6764705882352970  0.2790140074384269   F   F   F
  0.8970588235294130  0.0882352941176450  0.3158450061986855   F   F   F
  0.9705882352941160  0.8823529411764710  0.2974295068185526   F   F   F
  0.7500000000000000  0.5000000000000000  0.3526760049589512   F   F   F
  0.8235294117647030  0.2941176470588260  0.3342605055788184   F   F   F
  0.8529411764705870  0.9117647058823550  0.3895070037192099   F   F   F
  0.9264705882352970  0.7058823529411740  0.3710915043390841   F   F   F
  0.9558823529411740  0.3235294117647030  0.4263380024794756   F   F   F
  0.7794117647058840  0.1176470588235290  0.4079225030993427   F   F   F
  0.8090987874342741  0.7354951112546810  0.4629111874796075   T   T   T
  0.8823529411764710  0.5294117647058840  0.4447535018596085   F   F   F
  0.9117696692221998  0.1468182064181765  0.5001610965651080   T   T   T
  0.9853736921189929  0.9413399326270421  0.4821052404444085   T   T   T
  0.7652195510475360  0.5591385020509017  0.5366911410628487   T   T   T
  0.8382545847177710  0.3525631942925868  0.5183662422906516   T   T   T
  0.8676602650018295  0.9710218046935167  0.5746185075671638   T   T   T
  0.9414507070076212  0.7655446637024077  0.5555822092648379   T   T   T
  0.9705130469973554  0.3832597874279109  0.6101606238872671   T   T   T
  0.7940532571849436  0.1762605500839592  0.5924333059785133   T   T   T
  0.8273150855088761  0.7986150047925997  0.6489658416845054   T   T   T
  0.8978917005570515  0.5909763203529828  0.6287179394233928   T   T   T
  0.9268283756348399  0.2084406940565075  0.6847417809298609   T   T   T
  0.7506266412154079  0.0035351159153605  0.6682488986953639   T   T   T
  0.7799498652349423  0.6188898687993872  0.7193624180764144   T   T   T
  0.8535022356022937  0.4140772442194142  0.7025275312733107   T   T   T
  0.2137082325202062  0.8200775265906823  0.7348886794526860   T   T   T
  0.6964632517027789  0.8199911888694709  0.7348756826441425   T   T   T
  0.4531360633363021  0.8121732816623591  0.7308834847542138   T   T   T

  0.00000000E+00  0.00000000E+00  0.00000000E+00
  0.00000000E+00  0.00000000E+00  0.00000000E+00
  0.00000000E+00  0.00000000E+00  0.00000000E+00
  0.00000000E+00  0.00000000E+00  0.00000000E+00
  0.00000000E+00  0.00000000E+00  0.00000000E+00
  0.00000000E+00  0.00000000E+00  0.00000000E+00
  0.00000000E+00  0.00000000E+00  0.00000000E+00
  0.00000000E+00  0.00000000E+00  0.00000000E+00
  0.00000000E+00  0.00000000E+00  0.00000000E+00
  0.00000000E+00  0.00000000E+00  0.00000000E+00
  0.00000000E+00  0.00000000E+00  0.00000000E+00
  0.00000000E+00  0.00000000E+00  0.00000000E+00
  0.00000000E+00  0.00000000E+00  0.00000000E+00
  0.00000000E+00  0.00000000E+00  0.00000000E+00
  0.00000000E+00  0.00000000E+00  0.00000000E+00
  0.00000000E+00  0.00000000E+00  0.00000000E+00
  0.00000000E+00  0.00000000E+00  0.00000000E+00
  0.00000000E+00  0.00000000E+00  0.00000000E+00
  0.00000000E+00  0.00000000E+00  0.00000000E+00
  0.00000000E+00  0.00000000E+00  0.00000000E+00
  0.00000000E+00  0.00000000E+00  0.00000000E+00
  0.00000000E+00  0.00000000E+00  0.00000000E+00
  0.00000000E+00  0.00000000E+00  0.00000000E+00
  0.00000000E+00  0.00000000E+00  0.00000000E+00
  0.00000000E+00  0.00000000E+00  0.00000000E+00
  0.00000000E+00  0.00000000E+00  0.00000000E+00
  0.00000000E+00  0.00000000E+00  0.00000000E+00
  0.00000000E+00  0.00000000E+00  0.00000000E+00
  0.00000000E+00  0.00000000E+00  0.00000000E+00
  0.00000000E+00  0.00000000E+00  0.00000000E+00
  0.00000000E+00  0.00000000E+00  0.00000000E+00
  0.00000000E+00  0.00000000E+00  0.00000000E+00
  0.00000000E+00  0.00000000E+00  0.00000000E+00
  0.00000000E+00  0.00000000E+00  0.00000000E+00
  0.00000000E+00  0.00000000E+00  0.00000000E+00
  0.00000000E+00  0.00000000E+00  0.00000000E+00
  0.00000000E+00  0.00000000E+00  0.00000000E+00
  0.00000000E+00  0.00000000E+00  0.00000000E+00
  0.00000000E+00  0.00000000E+00  0.00000000E+00
  0.00000000E+00  0.00000000E+00  0.00000000E+00
  0.00000000E+00  0.00000000E+00  0.00000000E+00
  0.00000000E+00  0.00000000E+00  0.00000000E+00
  0.00000000E+00  0.00000000E+00  0.00000000E+00
  0.00000000E+00  0.00000000E+00  0.00000000E+00
  0.00000000E+00  0.00000000E+00  0.00000000E+00
  0.00000000E+00  0.00000000E+00  0.00000000E+00
  0.00000000E+00  0.00000000E+00  0.00000000E+00
  0.00000000E+00  0.00000000E+00  0.00000000E+00
  0.00000000E+00  0.00000000E+00  0.00000000E+00
  0.00000000E+00  0.00000000E+00  0.00000000E+00
  0.00000000E+00  0.00000000E+00  0.00000000E+00
  0.00000000E+00  0.00000000E+00  0.00000000E+00
  0.00000000E+00  0.00000000E+00  0.00000000E+00
  0.00000000E+00  0.00000000E+00  0.00000000E+00
  0.00000000E+00  0.00000000E+00  0.00000000E+00
  0.00000000E+00  0.00000000E+00  0.00000000E+00
  0.00000000E+00  0.00000000E+00  0.00000000E+00
  0.00000000E+00  0.00000000E+00  0.00000000E+00
  0.00000000E+00  0.00000000E+00  0.00000000E+00
  0.00000000E+00  0.00000000E+00  0.00000000E+00
  0.00000000E+00  0.00000000E+00  0.00000000E+00
  0.00000000E+00  0.00000000E+00  0.00000000E+00
  0.00000000E+00  0.00000000E+00  0.00000000E+00
  0.00000000E+00  0.00000000E+00  0.00000000E+00
  0.00000000E+00  0.00000000E+00  0.00000000E+00
  0.00000000E+00  0.00000000E+00  0.00000000E+00
  0.00000000E+00  0.00000000E+00  0.00000000E+00
  0.00000000E+00  0.00000000E+00  0.00000000E+00
  0.00000000E+00  0.00000000E+00  0.00000000E+00
  0.00000000E+00  0.00000000E+00  0.00000000E+00
  0.00000000E+00  0.00000000E+00  0.00000000E+00
  0.00000000E+00  0.00000000E+00  0.00000000E+00
  0.00000000E+00  0.00000000E+00  0.00000000E+00
  0.00000000E+00  0.00000000E+00  0.00000000E+00
  0.00000000E+00  0.00000000E+00  0.00000000E+00
  0.00000000E+00  0.00000000E+00  0.00000000E+00
  0.00000000E+00  0.00000000E+00  0.00000000E+00
  0.00000000E+00  0.00000000E+00  0.00000000E+00
  0.00000000E+00  0.00000000E+00  0.00000000E+00
  0.00000000E+00  0.00000000E+00  0.00000000E+00
  0.00000000E+00  0.00000000E+00  0.00000000E+00
  0.00000000E+00  0.00000000E+00  0.00000000E+00
  0.00000000E+00  0.00000000E+00  0.00000000E+00
  0.00000000E+00  0.00000000E+00  0.00000000E+00
  0.00000000E+00  0.00000000E+00  0.00000000E+00
  0.00000000E+00  0.00000000E+00  0.00000000E+00
  0.00000000E+00  0.00000000E+00  0.00000000E+00
  0.00000000E+00  0.00000000E+00  0.00000000E+00
  0.00000000E+00  0.00000000E+00  0.00000000E+00
  0.00000000E+00  0.00000000E+00  0.00000000E+00
  0.00000000E+00  0.00000000E+00  0.00000000E+00
  0.00000000E+00  0.00000000E+00  0.00000000E+00
  0.00000000E+00  0.00000000E+00  0.00000000E+00
  0.00000000E+00  0.00000000E+00  0.00000000E+00
  0.00000000E+00  0.00000000E+00  0.00000000E+00
  0.00000000E+00  0.00000000E+00  0.00000000E+00
  0.00000000E+00  0.00000000E+00  0.00000000E+00
  0.00000000E+00  0.00000000E+00  0.00000000E+00
  0.00000000E+00  0.00000000E+00  0.00000000E+00
  0.00000000E+00  0.00000000E+00  0.00000000E+00
  0.00000000E+00  0.00000000E+00  0.00000000E+00
  0.00000000E+00  0.00000000E+00  0.00000000E+00
  0.00000000E+00  0.00000000E+00  0.00000000E+00
