# Supplementary material for: Mechanisms for the formation of active sites in single-atom alloys
Source: Nanoscale. 2026 Apr 13;18(18):9709–22. doi: 10.1039/d5nr05517b (PMC13071885; doi:10.1039/d5nr05517b)
Supplement: NR-018-D5NR05517B-s001 [file NR-018-D5NR05517B-s001.tar › Mechanisms_SAA_formation/Ag_incorp_diff/near_kink_pop_in/final_state/Cu/CONTCAR]

Ag Cu                                   
   1.0000000000000000     
    11.5456451800681936    0.0000000000000000    0.0000000000000000
    -2.8864112950170600   11.9009786483311490    0.0000000000000000
     0.0000000000000000    0.0000000000000000   26.8803708776347463
  Ag              Cu            
   102     1
Selective dynamics
Direct
  0.0441176470588260  0.6764705882352970  0.2790140074384269   F   F   F
  0.1470588235294130  0.0882352941176450  0.3158450061986855   F   F   F
  0.2205882352941160  0.8823529411764710  0.2974295068185526   F   F   F
  0.0000000000000000  0.5000000000000000  0.3526760049589512   F   F   F
  0.0735294117647030  0.2941176470588260  0.3342605055788184   F   F   F
  0.1029411764705870  0.9117647058823550  0.3895070037192099   F   F   F
  0.1764705882352970  0.7058823529411740  0.3710915043390841   F   F   F
  0.2058823529411740  0.3235294117647030  0.4263380024794756   F   F   F
  0.0294117647058840  0.1176470588235290  0.4079225030993427   F   F   F
  0.0586793973966923  0.7355742173738192  0.4629770708623826   T   T   T
  0.1323529411764710  0.5294117647058840  0.4447535018596085   F   F   F
  0.1618897209904389  0.1470174778274737  0.5002071637869753   T   T   T
  0.2351512555788224  0.9417178799701427  0.4816575285590873   T   T   T
  0.0144226395343820  0.5593270543227776  0.5367258751647795   T   T   T
  0.0882071603458401  0.3527323868767212  0.5184456071877090   T   T   T
  0.1181770109548367  0.9710534855613835  0.5746732774902739   T   T   T
  0.1903438289272193  0.7655661485134642  0.5547624385206062   T   T   T
  0.2204861072615573  0.3833465567783047  0.6103000323564400   T   T   T
  0.0440822411858373  0.1765794265277565  0.5924371370114401   T   T   T
  0.0725096451384195  0.7992651101785339  0.6493965480015510   T   T   T
  0.1471303192107263  0.5902928247911641  0.6281339651096001   T   T   T
  0.1768289786317406  0.2081968214544614  0.6847627296408988   T   T   T
  0.0007034267082503  0.0036416210112881  0.6682182834203578   T   T   T
  0.0307618672285270  0.6199472502562977  0.7193583359216723   T   T   T
  0.1029788038784496  0.4129109575687575  0.7023323024877453   T   T   T
  0.2941176470588260  0.6764705882352970  0.2790140074384269   F   F   F
  0.3970588235294130  0.0882352941176450  0.3158450061986855   F   F   F
  0.4705882352941160  0.8823529411764710  0.2974295068185526   F   F   F
  0.2500000000000000  0.5000000000000000  0.3526760049589512   F   F   F
  0.3235294117647030  0.2941176470588260  0.3342605055788184   F   F   F
  0.3529411764705870  0.9117647058823550  0.3895070037192099   F   F   F
  0.4264705882352970  0.7058823529411740  0.3710915043390841   F   F   F
  0.4558823529411740  0.3235294117647030  0.4263380024794756   F   F   F
  0.2794117647058840  0.1176470588235290  0.4079225030993427   F   F   F
  0.3087509561214172  0.7356622822944257  0.4627111736693713   T   T   T
  0.3823529411764710  0.5294117647058840  0.4447535018596085   F   F   F
  0.4120035697844261  0.1475415894734507  0.5000785546711851   T   T   T
  0.4854585102112147  0.9418452219147471  0.4813564105065285   T   T   T
  0.2643971869024237  0.5592778444830730  0.5365056354152841   T   T   T
  0.3383518290725986  0.3533304454078413  0.5186494168175902   T   T   T
  0.3685872079749282  0.9724862164853759  0.5737692195586955   T   T   T
  0.4414514314107846  0.7654033546674462  0.5541806914460370   T   T   T
  0.4713547625456748  0.3830828417568196  0.6103508204221862   T   T   T
  0.2944070305297085  0.1769994066672792  0.5925069732213122   T   T   T
  0.3238494207389949  0.7972289918331056  0.6445339955985372   T   T   T
  0.3973696332787875  0.5890247822460709  0.6278724929376241   T   T   T
  0.4275878425568737  0.2075495753512817  0.6848644105841076   T   T   T
  0.2511612480752997  0.0040723366416774  0.6680329749695810   T   T   T
  0.2800330623791895  0.6146090373049199  0.7200661271942763   T   T   T
  0.3530463453166321  0.4116188679345830  0.7022064303083358   T   T   T
  0.5441176470588260  0.6764705882352970  0.2790140074384269   F   F   F
  0.6470588235294130  0.0882352941176450  0.3158450061986855   F   F   F
  0.7205882352941160  0.8823529411764710  0.2974295068185526   F   F   F
  0.5000000000000000  0.5000000000000000  0.3526760049589512   F   F   F
  0.5735294117647030  0.2941176470588260  0.3342605055788184   F   F   F
  0.6029411764705870  0.9117647058823550  0.3895070037192099   F   F   F
  0.6764705882352970  0.7058823529411740  0.3710915043390841   F   F   F
  0.7058823529411740  0.3235294117647030  0.4263380024794756   F   F   F
  0.5294117647058840  0.1176470588235290  0.4079225030993427   F   F   F
  0.5591339376201897  0.7356139489182530  0.4626963307818402   T   T   T
  0.6323529411764710  0.5294117647058840  0.4447535018596085   F   F   F
  0.6616636246744042  0.1474592952907777  0.5000561790491941   T   T   T
  0.7357497776319787  0.9416182032862457  0.4817071883629669   T   T   T
  0.5153369078247212  0.5592468074770510  0.5365492862139379   T   T   T
  0.5882775028688211  0.3527461224599840  0.5186429292580630   T   T   T
  0.6178199870013850  0.9723611149276574  0.5737515280560029   T   T   T
  0.6926364635350192  0.7654624633736110  0.5547584994409789   T   T   T
  0.7213627228554556  0.3832741739186039  0.6102549087954536   T   T   T
  0.5441871115040336  0.1755045888438958  0.5931141602597655   T   T   T
  0.5749255726495928  0.7971054303557001  0.6445181003961997   T   T   T
  0.6482247740897463  0.5901686480255112  0.6281688787767363   T   T   T
  0.6771245590700613  0.2083568545814959  0.6848890670914931   T   T   T
  0.5001144285331854  0.9993457309375421  0.6708358372936225   T   T   T
  0.5275150476736638  0.6146111460723627  0.7200701510160289   T   T   T
  0.6035426580764994  0.4127770006270894  0.7023730171009143   T   T   T
  0.7941176470588260  0.6764705882352970  0.2790140074384269   F   F   F
  0.8970588235294130  0.0882352941176450  0.3158450061986855   F   F   F
  0.9705882352941160  0.8823529411764710  0.2974295068185526   F   F   F
  0.7500000000000000  0.5000000000000000  0.3526760049589512   F   F   F
  0.8235294117647030  0.2941176470588260  0.3342605055788184   F   F   F
  0.8529411764705870  0.9117647058823550  0.3895070037192099   F   F   F
  0.9264705882352970  0.7058823529411740  0.3710915043390841   F   F   F
  0.9558823529411740  0.3235294117647030  0.4263380024794756   F   F   F
  0.7794117647058840  0.1176470588235290  0.4079225030993427   F   F   F
  0.8091675007859581  0.7355640086500531  0.4629353545981532   T   T   T
  0.8823529411764710  0.5294117647058840  0.4447535018596085   F   F   F
  0.9118043424950830  0.1469060810195467  0.5001582524040112   T   T   T
  0.9853613786485342  0.9413099332666767  0.4820897794293889   T   T   T
  0.7654194630838601  0.5592411408199421  0.5367552812818559   T   T   T
  0.8382524713637052  0.3526649148934914  0.5183407887001635   T   T   T
  0.8676600696569952  0.9709687040478555  0.5746617854823592   T   T   T
  0.9414833065800144  0.7657088196460315  0.5558439556378317   T   T   T
  0.9705271525893282  0.3835938688096268  0.6101737085577007   T   T   T
  0.7942803508491371  0.1766074406112750  0.5924008722550419   T   T   T
  0.8272113230925171  0.7991634937458476  0.6493795426548264   T   T   T
  0.8980288460897281  0.5916009190107344  0.6289458693671361   T   T   T
  0.9269251669532506  0.2091485946931358  0.6847644690460414   T   T   T
  0.7510297252054965  0.0042754876221079  0.6681190351445051   T   T   T
  0.7794018727128712  0.6199361098565357  0.7193761340613563   T   T   T
  0.8537274315633505  0.4149753769333918  0.7025295269368586   T   T   T
  0.2204264171199229  0.8205902259217991  0.7347036544224829   T   T   T
  0.6900442986014119  0.8205316792677138  0.7346907408899688   T   T   T
  0.4514816004431662  0.8054815685483674  0.7260363497123739   T   T   T

  0.00000000E+00  0.00000000E+00  0.00000000E+00
  0.00000000E+00  0.00000000E+00  0.00000000E+00
  0.00000000E+00  0.00000000E+00  0.00000000E+00
  0.00000000E+00  0.00000000E+00  0.00000000E+00
  0.00000000E+00  0.00000000E+00  0.00000000E+00
  0.00000000E+00  0.00000000E+00  0.00000000E+00
  0.00000000E+00  0.00000000E+00  0.00000000E+00
  0.00000000E+00  0.00000000E+00  0.00000000E+00
  0.00000000E+00  0.00000000E+00  0.00000000E+00
  0.00000000E+00  0.00000000E+00  0.00000000E+00
  0.00000000E+00  0.00000000E+00  0.00000000E+00
  0.00000000E+00  0.00000000E+00  0.00000000E+00
  0.00000000E+00  0.00000000E+00  0.00000000E+00
  0.00000000E+00  0.00000000E+00  0.00000000E+00
  0.00000000E+00  0.00000000E+00  0.00000000E+00
  0.00000000E+00  0.00000000E+00  0.00000000E+00
  0.00000000E+00  0.00000000E+00  0.00000000E+00
  0.00000000E+00  0.00000000E+00  0.00000000E+00
  0.00000000E+00  0.00000000E+00  0.00000000E+00
  0.00000000E+00  0.00000000E+00  0.00000000E+00
  0.00000000E+00  0.00000000E+00  0.00000000E+00
  0.00000000E+00  0.00000000E+00  0.00000000E+00
  0.00000000E+00  0.00000000E+00  0.00000000E+00
  0.00000000E+00  0.00000000E+00  0.00000000E+00
  0.00000000E+00  0.00000000E+00  0.00000000E+00
  0.00000000E+00  0.00000000E+00  0.00000000E+00
  0.00000000E+00  0.00000000E+00  0.00000000E+00
  0.00000000E+00  0.00000000E+00  0.00000000E+00
  0.00000000E+00  0.00000000E+00  0.00000000E+00
  0.00000000E+00  0.00000000E+00  0.00000000E+00
  0.00000000E+00  0.00000000E+00  0.00000000E+00
  0.00000000E+00  0.00000000E+00  0.00000000E+00
  0.00000000E+00  0.00000000E+00  0.00000000E+00
  0.00000000E+00  0.00000000E+00  0.00000000E+00
  0.00000000E+00  0.00000000E+00  0.00000000E+00
  0.00000000E+00  0.00000000E+00  0.00000000E+00
  0.00000000E+00  0.00000000E+00  0.00000000E+00
  0.00000000E+00  0.00000000E+00  0.00000000E+00
  0.00000000E+00  0.00000000E+00  0.00000000E+00
  0.00000000E+00  0.00000000E+00  0.00000000E+00
  0.00000000E+00  0.00000000E+00  0.00000000E+00
  0.00000000E+00  0.00000000E+00  0.00000000E+00
  0.00000000E+00  0.00000000E+00  0.00000000E+00
  0.00000000E+00  0.00000000E+00  0.00000000E+00
  0.00000000E+00  0.00000000E+00  0.00000000E+00
  0.00000000E+00  0.00000000E+00  0.00000000E+00
  0.00000000E+00  0.00000000E+00  0.00000000E+00
  0.00000000E+00  0.00000000E+00  0.00000000E+00
  0.00000000E+00  0.00000000E+00  0.00000000E+00
  0.00000000E+00  0.00000000E+00  0.00000000E+00
  0.00000000E+00  0.00000000E+00  0.00000000E+00
  0.00000000E+00  0.00000000E+00  0.00000000E+00
  0.00000000E+00  0.00000000E+00  0.00000000E+00
  0.00000000E+00  0.00000000E+00  0.00000000E+00
  0.00000000E+00  0.00000000E+00  0.00000000E+00
  0.00000000E+00  0.00000000E+00  0.00000000E+00
  0.00000000E+00  0.00000000E+00  0.00000000E+00
  0.00000000E+00  0.00000000E+00  0.00000000E+00
  0.00000000E+00  0.00000000E+00  0.00000000E+00
  0.00000000E+00  0.00000000E+00  0.00000000E+00
  0.00000000E+00  0.00000000E+00  0.00000000E+00
  0.00000000E+00  0.00000000E+00  0.00000000E+00
  0.00000000E+00  0.00000000E+00  0.00000000E+00
  0.00000000E+00  0.00000000E+00  0.00000000E+00
  0.00000000E+00  0.00000000E+00  0.00000000E+00
  0.00000000E+00  0.00000000E+00  0.00000000E+00
  0.00000000E+00  0.00000000E+00  0.00000000E+00
  0.00000000E+00  0.00000000E+00  0.00000000E+00
  0.00000000E+00  0.00000000E+00  0.00000000E+00
  0.00000000E+00  0.00000000E+00  0.00000000E+00
  0.00000000E+00  0.00000000E+00  0.00000000E+00
  0.00000000E+00  0.00000000E+00  0.00000000E+00
  0.00000000E+00  0.00000000E+00  0.00000000E+00
  0.00000000E+00  0.00000000E+00  0.00000000E+00
  0.00000000E+00  0.00000000E+00  0.00000000E+00
  0.00000000E+00  0.00000000E+00  0.00000000E+00
  0.00000000E+00  0.00000000E+00  0.00000000E+00
  0.00000000E+00  0.00000000E+00  0.00000000E+00
  0.00000000E+00  0.00000000E+00  0.00000000E+00
  0.00000000E+00  0.00000000E+00  0.00000000E+00
  0.00000000E+00  0.00000000E+00  0.00000000E+00
  0.00000000E+00  0.00000000E+00  0.00000000E+00
  0.00000000E+00  0.00000000E+00  0.00000000E+00
  0.00000000E+00  0.00000000E+00  0.00000000E+00
  0.00000000E+00  0.00000000E+00  0.00000000E+00
  0.00000000E+00  0.00000000E+00  0.00000000E+00
  0.00000000E+00  0.00000000E+00  0.00000000E+00
  0.00000000E+00  0.00000000E+00  0.00000000E+00
  0.00000000E+00  0.00000000E+00  0.00000000E+00
  0.00000000E+00  0.00000000E+00  0.00000000E+00
  0.00000000E+00  0.00000000E+00  0.00000000E+00
  0.00000000E+00  0.00000000E+00  0.00000000E+00
  0.00000000E+00  0.00000000E+00  0.00000000E+00
  0.00000000E+00  0.00000000E+00  0.00000000E+00
  0.00000000E+00  0.00000000E+00  0.00000000E+00
  0.00000000E+00  0.00000000E+00  0.00000000E+00
  0.00000000E+00  0.00000000E+00  0.00000000E+00
  0.00000000E+00  0.00000000E+00  0.00000000E+00
  0.00000000E+00  0.00000000E+00  0.00000000E+00
  0.00000000E+00  0.00000000E+00  0.00000000E+00
  0.00000000E+00  0.00000000E+00  0.00000000E+00
  0.00000000E+00  0.00000000E+00  0.00000000E+00
  0.00000000E+00  0.00000000E+00  0.00000000E+00
