# Supplementary material for: Mechanisms for the formation of active sites in single-atom alloys
Source: Nanoscale. 2026 Apr 13;18(18):9709–22. doi: 10.1039/d5nr05517b (PMC13071885; doi:10.1039/d5nr05517b)
Supplement: NR-018-D5NR05517B-s001 [file NR-018-D5NR05517B-s001.tar › Mechanisms_SAA_formation/Ag_incorp_diff/near_kink_pop_in/final_state/Mo/CONTCAR]

Ag Mo                                   
   1.0000000000000000     
    11.5456451800681936    0.0000000000000000    0.0000000000000000
    -2.8864112950170600   11.9009786483311490    0.0000000000000000
     0.0000000000000000    0.0000000000000000   26.8803708776347463
  Ag              Mo            
   102     1
Selective dynamics
Direct
  0.0441176470588260  0.6764705882352970  0.2790140074384269   F   F   F
  0.1470588235294130  0.0882352941176450  0.3158450061986855   F   F   F
  0.2205882352941160  0.8823529411764710  0.2974295068185526   F   F   F
  0.0000000000000000  0.5000000000000000  0.3526760049589512   F   F   F
  0.0735294117647030  0.2941176470588260  0.3342605055788184   F   F   F
  0.1029411764705870  0.9117647058823550  0.3895070037192099   F   F   F
  0.1764705882352970  0.7058823529411740  0.3710915043390841   F   F   F
  0.2058823529411740  0.3235294117647030  0.4263380024794756   F   F   F
  0.0294117647058840  0.1176470588235290  0.4079225030993427   F   F   F
  0.0579463657476256  0.7353878958714338  0.4625685060142933   T   T   T
  0.1323529411764710  0.5294117647058840  0.4447535018596085   F   F   F
  0.1617570856343049  0.1470674388611748  0.5003418458841730   T   T   T
  0.2349907737576045  0.9418481518815510  0.4815311585221649   T   T   T
  0.0142230889972556  0.5589324407468295  0.5368622333181743   T   T   T
  0.0882974366463706  0.3525260188836219  0.5186580479574266   T   T   T
  0.1183750726569175  0.9708943088017677  0.5751041279308405   T   T   T
  0.1888120075512046  0.7652018486409027  0.5538742571248949   T   T   T
  0.2210756962574184  0.3837612572106912  0.6106892609966630   T   T   T
  0.0440027417526261  0.1759247189600931  0.5926233358098270   T   T   T
  0.0719486756860004  0.7985823897858844  0.6494203085975527   T   T   T
  0.1465350101386747  0.5898891701486363  0.6282934593522014   T   T   T
  0.1770713029525273  0.2075758752483232  0.6846889491737468   T   T   T
  0.0006333269994457  0.0031186264130121  0.6684141228713338   T   T   T
  0.0302948594694406  0.6183253506702303  0.7198836948769756   T   T   T
  0.1019054349548420  0.4110610089541567  0.7026400388403423   T   T   T
  0.2941176470588260  0.6764705882352970  0.2790140074384269   F   F   F
  0.3970588235294130  0.0882352941176450  0.3158450061986855   F   F   F
  0.4705882352941160  0.8823529411764710  0.2974295068185526   F   F   F
  0.2500000000000000  0.5000000000000000  0.3526760049589512   F   F   F
  0.3235294117647030  0.2941176470588260  0.3342605055788184   F   F   F
  0.3529411764705870  0.9117647058823550  0.3895070037192099   F   F   F
  0.4264705882352970  0.7058823529411740  0.3710915043390841   F   F   F
  0.4558823529411740  0.3235294117647030  0.4263380024794756   F   F   F
  0.2794117647058840  0.1176470588235290  0.4079225030993427   F   F   F
  0.3082077033569512  0.7354138140035308  0.4625302796030565   T   T   T
  0.3823529411764710  0.5294117647058840  0.4447535018596085   F   F   F
  0.4118647488805298  0.1479448823162628  0.5000734409047382   T   T   T
  0.4855284278575787  0.9423725051557378  0.4810824716618892   T   T   T
  0.2648088652444930  0.5592679583636515  0.5369246719286327   T   T   T
  0.3382238310132931  0.3532324564063157  0.5187066708928258   T   T   T
  0.3682448349196600  0.9728878551230093  0.5732794538434809   T   T   T
  0.4414604559238763  0.7658053968198970  0.5532803978999551   T   T   T
  0.4708608639104727  0.3840878863336473  0.6107762810553754   T   T   T
  0.2942495376164080  0.1765221775290889  0.5928147711354657   T   T   T
  0.3208645786881998  0.7966780773344979  0.6428247082120867   T   T   T
  0.3976990997888880  0.5916027807673782  0.6292565909113607   T   T   T
  0.4278987188478285  0.2079929651906421  0.6847098736136272   T   T   T
  0.2522220026613330  0.0028272627347018  0.6695265411314845   T   T   T
  0.2777853902341333  0.6134615543101870  0.7209213415038387   T   T   T
  0.3528393585079763  0.4113043181952344  0.7029719819841085   T   T   T
  0.5441176470588260  0.6764705882352970  0.2790140074384269   F   F   F
  0.6470588235294130  0.0882352941176450  0.3158450061986855   F   F   F
  0.7205882352941160  0.8823529411764710  0.2974295068185526   F   F   F
  0.5000000000000000  0.5000000000000000  0.3526760049589512   F   F   F
  0.5735294117647030  0.2941176470588260  0.3342605055788184   F   F   F
  0.6029411764705870  0.9117647058823550  0.3895070037192099   F   F   F
  0.6764705882352970  0.7058823529411740  0.3710915043390841   F   F   F
  0.7058823529411740  0.3235294117647030  0.4263380024794756   F   F   F
  0.5294117647058840  0.1176470588235290  0.4079225030993427   F   F   F
  0.5594414675991571  0.7354468550788672  0.4625410160645418   T   T   T
  0.6323529411764710  0.5294117647058840  0.4447535018596085   F   F   F
  0.6618877398584015  0.1477464707123131  0.5000555237926984   T   T   T
  0.7358794636566118  0.9417376698949154  0.4815482650794769   T   T   T
  0.5146802707855115  0.5592899192884204  0.5369241024858727   T   T   T
  0.5881931601219159  0.3535157722564337  0.5185053768490973   T   T   T
  0.6183912324776534  0.9728149081572282  0.5733520558166018   T   T   T
  0.6937905857486241  0.7650258604196660  0.5538338200213879   T   T   T
  0.7211784501198627  0.3835997610991707  0.6104121943476724   T   T   T
  0.5442844265555378  0.1770106913685594  0.5924384870491977   T   T   T
  0.5773619779983795  0.7961401122955852  0.6427904154926645   T   T   T
  0.6485399620029483  0.5899722717556101  0.6282364588613718   T   T   T
  0.6769525264609879  0.2077187536977593  0.6848791184101983   T   T   T
  0.5006284930336157  0.0018706206405223  0.6689698305231629   T   T   T
  0.5290136620011043  0.6135112985549016  0.7209876052644743   T   T   T
  0.6040526169793804  0.4117845108560996  0.7027600885156574   T   T   T
  0.7941176470588260  0.6764705882352970  0.2790140074384269   F   F   F
  0.8970588235294130  0.0882352941176450  0.3158450061986855   F   F   F
  0.9705882352941160  0.8823529411764710  0.2974295068185526   F   F   F
  0.7500000000000000  0.5000000000000000  0.3526760049589512   F   F   F
  0.8235294117647030  0.2941176470588260  0.3342605055788184   F   F   F
  0.8529411764705870  0.9117647058823550  0.3895070037192099   F   F   F
  0.9264705882352970  0.7058823529411740  0.3710915043390841   F   F   F
  0.9558823529411740  0.3235294117647030  0.4263380024794756   F   F   F
  0.7794117647058840  0.1176470588235290  0.4079225030993427   F   F   F
  0.8098382143770736  0.7353729318959733  0.4625903129720182   T   T   T
  0.8823529411764710  0.5294117647058840  0.4447535018596085   F   F   F
  0.9118296923835643  0.1468248262496394  0.5003152926485177   T   T   T
  0.9854330521509971  0.9415454134149217  0.4823407891426910   T   T   T
  0.7654191486241677  0.5589078302228704  0.5368228716180375   T   T   T
  0.8382713393246993  0.3524263686903747  0.5184650551516446   T   T   T
  0.8669682596743878  0.9709203633105961  0.5751443320106291   T   T   T
  0.9413823931440901  0.7655771128137498  0.5557238264296308   T   T   T
  0.9708977863688099  0.3833166557594050  0.6103612980844494   T   T   T
  0.7941440386131373  0.1765695168674009  0.5928761738722813   T   T   T
  0.8275166526956175  0.7982449291011908  0.6494500040819464   T   T   T
  0.8981071554718326  0.5913136509387599  0.6292929990496638   T   T   T
  0.9258998680298416  0.2075415789863878  0.6847820150060504   T   T   T
  0.7491683046746879  0.0022038186040498  0.6695050790329151   T   T   T
  0.7793484053045576  0.6185280123663378  0.7199074089392857   T   T   T
  0.8535255397120974  0.4136115694491270  0.7027387948380961   T   T   T
  0.2157821973937910  0.8204989160872674  0.7369781255417677   T   T   T
  0.6945157855220219  0.8204668691599781  0.7370273124710864   T   T   T
  0.4527607972705858  0.8108047695277218  0.7264322959344146   T   T   T

  0.00000000E+00  0.00000000E+00  0.00000000E+00
  0.00000000E+00  0.00000000E+00  0.00000000E+00
  0.00000000E+00  0.00000000E+00  0.00000000E+00
  0.00000000E+00  0.00000000E+00  0.00000000E+00
  0.00000000E+00  0.00000000E+00  0.00000000E+00
  0.00000000E+00  0.00000000E+00  0.00000000E+00
  0.00000000E+00  0.00000000E+00  0.00000000E+00
  0.00000000E+00  0.00000000E+00  0.00000000E+00
  0.00000000E+00  0.00000000E+00  0.00000000E+00
  0.00000000E+00  0.00000000E+00  0.00000000E+00
  0.00000000E+00  0.00000000E+00  0.00000000E+00
  0.00000000E+00  0.00000000E+00  0.00000000E+00
  0.00000000E+00  0.00000000E+00  0.00000000E+00
  0.00000000E+00  0.00000000E+00  0.00000000E+00
  0.00000000E+00  0.00000000E+00  0.00000000E+00
  0.00000000E+00  0.00000000E+00  0.00000000E+00
  0.00000000E+00  0.00000000E+00  0.00000000E+00
  0.00000000E+00  0.00000000E+00  0.00000000E+00
  0.00000000E+00  0.00000000E+00  0.00000000E+00
  0.00000000E+00  0.00000000E+00  0.00000000E+00
  0.00000000E+00  0.00000000E+00  0.00000000E+00
  0.00000000E+00  0.00000000E+00  0.00000000E+00
  0.00000000E+00  0.00000000E+00  0.00000000E+00
  0.00000000E+00  0.00000000E+00  0.00000000E+00
  0.00000000E+00  0.00000000E+00  0.00000000E+00
  0.00000000E+00  0.00000000E+00  0.00000000E+00
  0.00000000E+00  0.00000000E+00  0.00000000E+00
  0.00000000E+00  0.00000000E+00  0.00000000E+00
  0.00000000E+00  0.00000000E+00  0.00000000E+00
  0.00000000E+00  0.00000000E+00  0.00000000E+00
  0.00000000E+00  0.00000000E+00  0.00000000E+00
  0.00000000E+00  0.00000000E+00  0.00000000E+00
  0.00000000E+00  0.00000000E+00  0.00000000E+00
  0.00000000E+00  0.00000000E+00  0.00000000E+00
  0.00000000E+00  0.00000000E+00  0.00000000E+00
  0.00000000E+00  0.00000000E+00  0.00000000E+00
  0.00000000E+00  0.00000000E+00  0.00000000E+00
  0.00000000E+00  0.00000000E+00  0.00000000E+00
  0.00000000E+00  0.00000000E+00  0.00000000E+00
  0.00000000E+00  0.00000000E+00  0.00000000E+00
  0.00000000E+00  0.00000000E+00  0.00000000E+00
  0.00000000E+00  0.00000000E+00  0.00000000E+00
  0.00000000E+00  0.00000000E+00  0.00000000E+00
  0.00000000E+00  0.00000000E+00  0.00000000E+00
  0.00000000E+00  0.00000000E+00  0.00000000E+00
  0.00000000E+00  0.00000000E+00  0.00000000E+00
  0.00000000E+00  0.00000000E+00  0.00000000E+00
  0.00000000E+00  0.00000000E+00  0.00000000E+00
  0.00000000E+00  0.00000000E+00  0.00000000E+00
  0.00000000E+00  0.00000000E+00  0.00000000E+00
  0.00000000E+00  0.00000000E+00  0.00000000E+00
  0.00000000E+00  0.00000000E+00  0.00000000E+00
  0.00000000E+00  0.00000000E+00  0.00000000E+00
  0.00000000E+00  0.00000000E+00  0.00000000E+00
  0.00000000E+00  0.00000000E+00  0.00000000E+00
  0.00000000E+00  0.00000000E+00  0.00000000E+00
  0.00000000E+00  0.00000000E+00  0.00000000E+00
  0.00000000E+00  0.00000000E+00  0.00000000E+00
  0.00000000E+00  0.00000000E+00  0.00000000E+00
  0.00000000E+00  0.00000000E+00  0.00000000E+00
  0.00000000E+00  0.00000000E+00  0.00000000E+00
  0.00000000E+00  0.00000000E+00  0.00000000E+00
  0.00000000E+00  0.00000000E+00  0.00000000E+00
  0.00000000E+00  0.00000000E+00  0.00000000E+00
  0.00000000E+00  0.00000000E+00  0.00000000E+00
  0.00000000E+00  0.00000000E+00  0.00000000E+00
  0.00000000E+00  0.00000000E+00  0.00000000E+00
  0.00000000E+00  0.00000000E+00  0.00000000E+00
  0.00000000E+00  0.00000000E+00  0.00000000E+00
  0.00000000E+00  0.00000000E+00  0.00000000E+00
  0.00000000E+00  0.00000000E+00  0.00000000E+00
  0.00000000E+00  0.00000000E+00  0.00000000E+00
  0.00000000E+00  0.00000000E+00  0.00000000E+00
  0.00000000E+00  0.00000000E+00  0.00000000E+00
  0.00000000E+00  0.00000000E+00  0.00000000E+00
  0.00000000E+00  0.00000000E+00  0.00000000E+00
  0.00000000E+00  0.00000000E+00  0.00000000E+00
  0.00000000E+00  0.00000000E+00  0.00000000E+00
  0.00000000E+00  0.00000000E+00  0.00000000E+00
  0.00000000E+00  0.00000000E+00  0.00000000E+00
  0.00000000E+00  0.00000000E+00  0.00000000E+00
  0.00000000E+00  0.00000000E+00  0.00000000E+00
  0.00000000E+00  0.00000000E+00  0.00000000E+00
  0.00000000E+00  0.00000000E+00  0.00000000E+00
  0.00000000E+00  0.00000000E+00  0.00000000E+00
  0.00000000E+00  0.00000000E+00  0.00000000E+00
  0.00000000E+00  0.00000000E+00  0.00000000E+00
  0.00000000E+00  0.00000000E+00  0.00000000E+00
  0.00000000E+00  0.00000000E+00  0.00000000E+00
  0.00000000E+00  0.00000000E+00  0.00000000E+00
  0.00000000E+00  0.00000000E+00  0.00000000E+00
  0.00000000E+00  0.00000000E+00  0.00000000E+00
  0.00000000E+00  0.00000000E+00  0.00000000E+00
  0.00000000E+00  0.00000000E+00  0.00000000E+00
  0.00000000E+00  0.00000000E+00  0.00000000E+00
  0.00000000E+00  0.00000000E+00  0.00000000E+00
  0.00000000E+00  0.00000000E+00  0.00000000E+00
  0.00000000E+00  0.00000000E+00  0.00000000E+00
  0.00000000E+00  0.00000000E+00  0.00000000E+00
  0.00000000E+00  0.00000000E+00  0.00000000E+00
  0.00000000E+00  0.00000000E+00  0.00000000E+00
  0.00000000E+00  0.00000000E+00  0.00000000E+00
  0.00000000E+00  0.00000000E+00  0.00000000E+00
