# Supplementary material for: Mechanisms for the formation of active sites in single-atom alloys
Source: Nanoscale. 2026 Apr 13;18(18):9709–22. doi: 10.1039/d5nr05517b (PMC13071885; doi:10.1039/d5nr05517b)
Supplement: NR-018-D5NR05517B-s001 [file NR-018-D5NR05517B-s001.tar › Mechanisms_SAA_formation/Ag_incorp_diff/near_kink_pop_in/final_state/Rh/CONTCAR]

Ag Rh                                   
   1.0000000000000000     
    11.5456451800681936    0.0000000000000000    0.0000000000000000
    -2.8864112950170600   11.9009786483311490    0.0000000000000000
     0.0000000000000000    0.0000000000000000   26.8803708776347463
  Ag              Rh            
   102     1
Selective dynamics
Direct
  0.0441176470588260  0.6764705882352970  0.2790140074384269   F   F   F
  0.1470588235294130  0.0882352941176450  0.3158450061986855   F   F   F
  0.2205882352941160  0.8823529411764710  0.2974295068185526   F   F   F
  0.0000000000000000  0.5000000000000000  0.3526760049589512   F   F   F
  0.0735294117647030  0.2941176470588260  0.3342605055788184   F   F   F
  0.1029411764705870  0.9117647058823550  0.3895070037192099   F   F   F
  0.1764705882352970  0.7058823529411740  0.3710915043390841   F   F   F
  0.2058823529411740  0.3235294117647030  0.4263380024794756   F   F   F
  0.0294117647058840  0.1176470588235290  0.4079225030993427   F   F   F
  0.0584542814646633  0.7354848542117572  0.4628779238341074   T   T   T
  0.1323529411764710  0.5294117647058840  0.4447535018596085   F   F   F
  0.1617828951198541  0.1470195876359329  0.5002355443087068   T   T   T
  0.2351350787149482  0.9416750990358480  0.4816388334842310   T   T   T
  0.0144953227311396  0.5592785500509586  0.5368049940446054   T   T   T
  0.0882674142846434  0.3526078659851130  0.5184766135304567   T   T   T
  0.1182460993993349  0.9711733822212099  0.5746861881257257   T   T   T
  0.1902358395523927  0.7655620938187370  0.5546146863469983   T   T   T
  0.2206975868000453  0.3836433471413420  0.6105254835864226   T   T   T
  0.0440984359124626  0.1765662431825586  0.5925075088029274   T   T   T
  0.0725332630040613  0.7990509374274966  0.6492796742851967   T   T   T
  0.1469321073740224  0.5902603633125569  0.6283425121059912   T   T   T
  0.1768113367309090  0.2079484325453727  0.6847567389120937   T   T   T
  0.0006006335689007  0.0031801600351927  0.6684697157868130   T   T   T
  0.0302245854844307  0.6193128824972094  0.7195850133309493   T   T   T
  0.1027749820395578  0.4124858341249243  0.7025035435827873   T   T   T
  0.2941176470588260  0.6764705882352970  0.2790140074384269   F   F   F
  0.3970588235294130  0.0882352941176450  0.3158450061986855   F   F   F
  0.4705882352941160  0.8823529411764710  0.2974295068185526   F   F   F
  0.2500000000000000  0.5000000000000000  0.3526760049589512   F   F   F
  0.3235294117647030  0.2941176470588260  0.3342605055788184   F   F   F
  0.3529411764705870  0.9117647058823550  0.3895070037192099   F   F   F
  0.4264705882352970  0.7058823529411740  0.3710915043390841   F   F   F
  0.4558823529411740  0.3235294117647030  0.4263380024794756   F   F   F
  0.2794117647058840  0.1176470588235290  0.4079225030993427   F   F   F
  0.3084146313268277  0.7354304207701527  0.4625483102249714   T   T   T
  0.3823529411764710  0.5294117647058840  0.4447535018596085   F   F   F
  0.4120244581572696  0.1477566060185656  0.5001282486100773   T   T   T
  0.4855195000578162  0.9420226245430331  0.4812346143753247   T   T   T
  0.2645799218778621  0.5593802800249972  0.5367110942488246   T   T   T
  0.3382437506053440  0.3532119834496542  0.5186284722236933   T   T   T
  0.3686121515587982  0.9724989962578129  0.5736531513158417   T   T   T
  0.4414253040621274  0.7653474502132794  0.5536127341288454   T   T   T
  0.4712279019081920  0.3834421910812497  0.6106075517005384   T   T   T
  0.2943950536903814  0.1768907321076350  0.5925828829609612   T   T   T
  0.3234466570628320  0.7963346621341819  0.6439228880899474   T   T   T
  0.3974606871257058  0.5896975435626588  0.6283909119135440   T   T   T
  0.4277032763013048  0.2076779298372829  0.6848629190171304   T   T   T
  0.2514424221085061  0.0036033055321403  0.6682908271804863   T   T   T
  0.2788594761048153  0.6139585969384771  0.7202633095766821   T   T   T
  0.3529857703575977  0.4114048550259189  0.7025417654214259   T   T   T
  0.5441176470588260  0.6764705882352970  0.2790140074384269   F   F   F
  0.6470588235294130  0.0882352941176450  0.3158450061986855   F   F   F
  0.7205882352941160  0.8823529411764710  0.2974295068185526   F   F   F
  0.5000000000000000  0.5000000000000000  0.3526760049589512   F   F   F
  0.5735294117647030  0.2941176470588260  0.3342605055788184   F   F   F
  0.6029411764705870  0.9117647058823550  0.3895070037192099   F   F   F
  0.6764705882352970  0.7058823529411740  0.3710915043390841   F   F   F
  0.7058823529411740  0.3235294117647030  0.4263380024794756   F   F   F
  0.5294117647058840  0.1176470588235290  0.4079225030993427   F   F   F
  0.5593047913120118  0.7353227097342399  0.4625325234145915   T   T   T
  0.6323529411764710  0.5294117647058840  0.4447535018596085   F   F   F
  0.6618455593121078  0.1476272838146270  0.5000748082950928   T   T   T
  0.7356970623797482  0.9415298201438738  0.4816008099730723   T   T   T
  0.5151145376590416  0.5593031741485645  0.5367369787864510   T   T   T
  0.5880984087248263  0.3527100215220866  0.5186840792431843   T   T   T
  0.6177212141175981  0.9724858214874650  0.5736707255271422   T   T   T
  0.6926310390753512  0.7655693949122505  0.5545761370511415   T   T   T
  0.7211596534695108  0.3832877497180855  0.6103782897272033   T   T   T
  0.5440147946586643  0.1754712420629392  0.5932140217056977   T   T   T
  0.5747875786535265  0.7961784995286439  0.6439134750809946   T   T   T
  0.6483448808433045  0.5902342440982424  0.6283313489918582   T   T   T
  0.6769523188521803  0.2081411944922699  0.6849284639800483   T   T   T
  0.5001462604797842  0.0001064764209123  0.6708153799622532   T   T   T
  0.5282988486164236  0.6139657410673152  0.7203010254808384   T   T   T
  0.6035818559133806  0.4126477057736710  0.7025928745642180   T   T   T
  0.7941176470588260  0.6764705882352970  0.2790140074384269   F   F   F
  0.8970588235294130  0.0882352941176450  0.3158450061986855   F   F   F
  0.9705882352941160  0.8823529411764710  0.2974295068185526   F   F   F
  0.7500000000000000  0.5000000000000000  0.3526760049589512   F   F   F
  0.8235294117647030  0.2941176470588260  0.3342605055788184   F   F   F
  0.8529411764705870  0.9117647058823550  0.3895070037192099   F   F   F
  0.9264705882352970  0.7058823529411740  0.3710915043390841   F   F   F
  0.9558823529411740  0.3235294117647030  0.4263380024794756   F   F   F
  0.7794117647058840  0.1176470588235290  0.4079225030993427   F   F   F
  0.8093614396138211  0.7354230433505718  0.4628631688319996   T   T   T
  0.8823529411764710  0.5294117647058840  0.4447535018596085   F   F   F
  0.9117632856140065  0.1469049062412041  0.5001788268609637   T   T   T
  0.9853950328305467  0.9414524144032770  0.4821796860272087   T   T   T
  0.7652440871254795  0.5591737086122239  0.5368067365405401   T   T   T
  0.8382772697714247  0.3526964140043144  0.5184112357388020   T   T   T
  0.8674542536459110  0.9711680869544591  0.5746546618810835   T   T   T
  0.9414164805130004  0.7656841020521682  0.5557220056668549   T   T   T
  0.9705757587727880  0.3835257084718777  0.6102930503572094   T   T   T
  0.7940660193277436  0.1765601048201517  0.5925437434715334   T   T   T
  0.8271432130116719  0.7988918219616845  0.6492746864230162   T   T   T
  0.8979761104151089  0.5913735463112770  0.6290319312505303   T   T   T
  0.9266224117508838  0.2085171430473657  0.6847955668082971   T   T   T
  0.7504243771777838  0.0034810421413981  0.6682700204003605   T   T   T
  0.7795967060090612  0.6193369918056132  0.7195930863616421   T   T   T
  0.8534126532094268  0.4142103905746680  0.7027061216200765   T   T   T
  0.2172415493392383  0.8209022948567687  0.7351261609663191   T   T   T
  0.6934068246402028  0.8209814114577182  0.7351012480710151   T   T   T
  0.4523425216429846  0.8088902422774115  0.7287419056520567   T   T   T

  0.00000000E+00  0.00000000E+00  0.00000000E+00
  0.00000000E+00  0.00000000E+00  0.00000000E+00
  0.00000000E+00  0.00000000E+00  0.00000000E+00
  0.00000000E+00  0.00000000E+00  0.00000000E+00
  0.00000000E+00  0.00000000E+00  0.00000000E+00
  0.00000000E+00  0.00000000E+00  0.00000000E+00
  0.00000000E+00  0.00000000E+00  0.00000000E+00
  0.00000000E+00  0.00000000E+00  0.00000000E+00
  0.00000000E+00  0.00000000E+00  0.00000000E+00
  0.00000000E+00  0.00000000E+00  0.00000000E+00
  0.00000000E+00  0.00000000E+00  0.00000000E+00
  0.00000000E+00  0.00000000E+00  0.00000000E+00
  0.00000000E+00  0.00000000E+00  0.00000000E+00
  0.00000000E+00  0.00000000E+00  0.00000000E+00
  0.00000000E+00  0.00000000E+00  0.00000000E+00
  0.00000000E+00  0.00000000E+00  0.00000000E+00
  0.00000000E+00  0.00000000E+00  0.00000000E+00
  0.00000000E+00  0.00000000E+00  0.00000000E+00
  0.00000000E+00  0.00000000E+00  0.00000000E+00
  0.00000000E+00  0.00000000E+00  0.00000000E+00
  0.00000000E+00  0.00000000E+00  0.00000000E+00
  0.00000000E+00  0.00000000E+00  0.00000000E+00
  0.00000000E+00  0.00000000E+00  0.00000000E+00
  0.00000000E+00  0.00000000E+00  0.00000000E+00
  0.00000000E+00  0.00000000E+00  0.00000000E+00
  0.00000000E+00  0.00000000E+00  0.00000000E+00
  0.00000000E+00  0.00000000E+00  0.00000000E+00
  0.00000000E+00  0.00000000E+00  0.00000000E+00
  0.00000000E+00  0.00000000E+00  0.00000000E+00
  0.00000000E+00  0.00000000E+00  0.00000000E+00
  0.00000000E+00  0.00000000E+00  0.00000000E+00
  0.00000000E+00  0.00000000E+00  0.00000000E+00
  0.00000000E+00  0.00000000E+00  0.00000000E+00
  0.00000000E+00  0.00000000E+00  0.00000000E+00
  0.00000000E+00  0.00000000E+00  0.00000000E+00
  0.00000000E+00  0.00000000E+00  0.00000000E+00
  0.00000000E+00  0.00000000E+00  0.00000000E+00
  0.00000000E+00  0.00000000E+00  0.00000000E+00
  0.00000000E+00  0.00000000E+00  0.00000000E+00
  0.00000000E+00  0.00000000E+00  0.00000000E+00
  0.00000000E+00  0.00000000E+00  0.00000000E+00
  0.00000000E+00  0.00000000E+00  0.00000000E+00
  0.00000000E+00  0.00000000E+00  0.00000000E+00
  0.00000000E+00  0.00000000E+00  0.00000000E+00
  0.00000000E+00  0.00000000E+00  0.00000000E+00
  0.00000000E+00  0.00000000E+00  0.00000000E+00
  0.00000000E+00  0.00000000E+00  0.00000000E+00
  0.00000000E+00  0.00000000E+00  0.00000000E+00
  0.00000000E+00  0.00000000E+00  0.00000000E+00
  0.00000000E+00  0.00000000E+00  0.00000000E+00
  0.00000000E+00  0.00000000E+00  0.00000000E+00
  0.00000000E+00  0.00000000E+00  0.00000000E+00
  0.00000000E+00  0.00000000E+00  0.00000000E+00
  0.00000000E+00  0.00000000E+00  0.00000000E+00
  0.00000000E+00  0.00000000E+00  0.00000000E+00
  0.00000000E+00  0.00000000E+00  0.00000000E+00
  0.00000000E+00  0.00000000E+00  0.00000000E+00
  0.00000000E+00  0.00000000E+00  0.00000000E+00
  0.00000000E+00  0.00000000E+00  0.00000000E+00
  0.00000000E+00  0.00000000E+00  0.00000000E+00
  0.00000000E+00  0.00000000E+00  0.00000000E+00
  0.00000000E+00  0.00000000E+00  0.00000000E+00
  0.00000000E+00  0.00000000E+00  0.00000000E+00
  0.00000000E+00  0.00000000E+00  0.00000000E+00
  0.00000000E+00  0.00000000E+00  0.00000000E+00
  0.00000000E+00  0.00000000E+00  0.00000000E+00
  0.00000000E+00  0.00000000E+00  0.00000000E+00
  0.00000000E+00  0.00000000E+00  0.00000000E+00
  0.00000000E+00  0.00000000E+00  0.00000000E+00
  0.00000000E+00  0.00000000E+00  0.00000000E+00
  0.00000000E+00  0.00000000E+00  0.00000000E+00
  0.00000000E+00  0.00000000E+00  0.00000000E+00
  0.00000000E+00  0.00000000E+00  0.00000000E+00
  0.00000000E+00  0.00000000E+00  0.00000000E+00
  0.00000000E+00  0.00000000E+00  0.00000000E+00
  0.00000000E+00  0.00000000E+00  0.00000000E+00
  0.00000000E+00  0.00000000E+00  0.00000000E+00
  0.00000000E+00  0.00000000E+00  0.00000000E+00
  0.00000000E+00  0.00000000E+00  0.00000000E+00
  0.00000000E+00  0.00000000E+00  0.00000000E+00
  0.00000000E+00  0.00000000E+00  0.00000000E+00
  0.00000000E+00  0.00000000E+00  0.00000000E+00
  0.00000000E+00  0.00000000E+00  0.00000000E+00
  0.00000000E+00  0.00000000E+00  0.00000000E+00
  0.00000000E+00  0.00000000E+00  0.00000000E+00
  0.00000000E+00  0.00000000E+00  0.00000000E+00
  0.00000000E+00  0.00000000E+00  0.00000000E+00
  0.00000000E+00  0.00000000E+00  0.00000000E+00
  0.00000000E+00  0.00000000E+00  0.00000000E+00
  0.00000000E+00  0.00000000E+00  0.00000000E+00
  0.00000000E+00  0.00000000E+00  0.00000000E+00
  0.00000000E+00  0.00000000E+00  0.00000000E+00
  0.00000000E+00  0.00000000E+00  0.00000000E+00
  0.00000000E+00  0.00000000E+00  0.00000000E+00
  0.00000000E+00  0.00000000E+00  0.00000000E+00
  0.00000000E+00  0.00000000E+00  0.00000000E+00
  0.00000000E+00  0.00000000E+00  0.00000000E+00
  0.00000000E+00  0.00000000E+00  0.00000000E+00
  0.00000000E+00  0.00000000E+00  0.00000000E+00
  0.00000000E+00  0.00000000E+00  0.00000000E+00
  0.00000000E+00  0.00000000E+00  0.00000000E+00
  0.00000000E+00  0.00000000E+00  0.00000000E+00
  0.00000000E+00  0.00000000E+00  0.00000000E+00
