# Supplementary material for: Mechanisms for the formation of active sites in single-atom alloys
Source: Nanoscale. 2026 Apr 13;18(18):9709–22. doi: 10.1039/d5nr05517b (PMC13071885; doi:10.1039/d5nr05517b)
Supplement: NR-018-D5NR05517B-s001 [file NR-018-D5NR05517B-s001.tar › Mechanisms_SAA_formation/Ag_incorp_diff/near_kink_pop_in/final_state/Ag/CONTCAR]

Ag                                      
   1.0000000000000000     
    11.5456451800681936    0.0000000000000000    0.0000000000000000
    -2.8864112950170600   11.9009786483311490    0.0000000000000000
     0.0000000000000000    0.0000000000000000   26.8803708776347463
  Ag            
   103
Selective dynamics
Direct
  0.0441176470588260  0.6764705882352970  0.2790140074384269   F   F   F
  0.1470588235294130  0.0882352941176450  0.3158450061986855   F   F   F
  0.2205882352941160  0.8823529411764710  0.2974295068185526   F   F   F
  0.0000000000000000  0.5000000000000000  0.3526760049589512   F   F   F
  0.0735294117647030  0.2941176470588260  0.3342605055788184   F   F   F
  0.1029411764705870  0.9117647058823550  0.3895070037192099   F   F   F
  0.1764705882352970  0.7058823529411740  0.3710915043390841   F   F   F
  0.2058823529411740  0.3235294117647030  0.4263380024794756   F   F   F
  0.0294117647058840  0.1176470588235290  0.4079225030993427   F   F   F
  0.0588753689103731  0.7353967522473108  0.4629218601242812   T   T   T
  0.1323529411764710  0.5294117647058840  0.4447535018596085   F   F   F
  0.1617953321026664  0.1467581481560989  0.5001483960484148   T   T   T
  0.2350625152340349  0.9414205975154490  0.4816700855656404   T   T   T
  0.0146624743015906  0.5588877020706404  0.5366223614465281   T   T   T
  0.0881880570255001  0.3523503604871126  0.5183989701480459   T   T   T
  0.1179691229796885  0.9707983953719798  0.5746104761526760   T   T   T
  0.1909210591790295  0.7652163261100624  0.5549486173291802   T   T   T
  0.2206442014977005  0.3829836289354407  0.6102619003750137   T   T   T
  0.0440972905793684  0.1761963380957483  0.5924564083087778   T   T   T
  0.0715853770905702  0.7978750446261774  0.6483843661148522   T   T   T
  0.1475105208255309  0.5898106285038335  0.6281526874299599   T   T   T
  0.1767256792089377  0.2076334671493575  0.6847315972871276   T   T   T
  0.0005331736482724  0.0023208016775496  0.6683734799890221   T   T   T
  0.0289329105518301  0.6174847424922693  0.7189806263043427   T   T   T
  0.1029513055604951  0.4120557479435411  0.7022964976440264   T   T   T
  0.2941176470588260  0.6764705882352970  0.2790140074384269   F   F   F
  0.3970588235294130  0.0882352941176450  0.3158450061986855   F   F   F
  0.4705882352941160  0.8823529411764710  0.2974295068185526   F   F   F
  0.2500000000000000  0.5000000000000000  0.3526760049589512   F   F   F
  0.3235294117647030  0.2941176470588260  0.3342605055788184   F   F   F
  0.3529411764705870  0.9117647058823550  0.3895070037192099   F   F   F
  0.4264705882352970  0.7058823529411740  0.3710915043390841   F   F   F
  0.4558823529411740  0.3235294117647030  0.4263380024794756   F   F   F
  0.2794117647058840  0.1176470588235290  0.4079225030993427   F   F   F
  0.3088182651147251  0.7354545158794836  0.4628502244544787   T   T   T
  0.3823529411764710  0.5294117647058840  0.4447535018596085   F   F   F
  0.4118208845627552  0.1471676993301815  0.4999582236208445   T   T   T
  0.4853422179782941  0.9414371970996833  0.4814345267257390   T   T   T
  0.2646223399892224  0.5589083241781384  0.5365685785637783   T   T   T
  0.3382533807621700  0.3529758777918270  0.5185335086070363   T   T   T
  0.3681608200299228  0.9719502155830894  0.5737738649573882   T   T   T
  0.4413875104939640  0.7653281150005913  0.5548897155727661   T   T   T
  0.4710335940606439  0.3833152782238253  0.6102437799566052   T   T   T
  0.2943223877279089  0.1764843455238875  0.5924465450566961   T   T   T
  0.3238600343925382  0.7975265729725500  0.6458786408420431   T   T   T
  0.3973902324714602  0.5894596622212892  0.6283676435060565   T   T   T
  0.4270769303057755  0.2082636165878354  0.6846704311812943   T   T   T
  0.2508505383161774  0.0033338886443763  0.6683001127283494   T   T   T
  0.2785628495845420  0.6145601028531269  0.7203693848806423   T   T   T
  0.3529850662525924  0.4122461638298270  0.7023078773982961   T   T   T
  0.5441176470588260  0.6764705882352970  0.2790140074384269   F   F   F
  0.6470588235294130  0.0882352941176450  0.3158450061986855   F   F   F
  0.7205882352941160  0.8823529411764710  0.2974295068185526   F   F   F
  0.5000000000000000  0.5000000000000000  0.3526760049589512   F   F   F
  0.5735294117647030  0.2941176470588260  0.3342605055788184   F   F   F
  0.6029411764705870  0.9117647058823550  0.3895070037192099   F   F   F
  0.6764705882352970  0.7058823529411740  0.3710915043390841   F   F   F
  0.7058823529411740  0.3235294117647030  0.4263380024794756   F   F   F
  0.5294117647058840  0.1176470588235290  0.4079225030993427   F   F   F
  0.5589343920085593  0.7354643583153795  0.4628252476573752   T   T   T
  0.6323529411764710  0.5294117647058840  0.4447535018596085   F   F   F
  0.6617011759941126  0.1471619716731428  0.4999617025754574   T   T   T
  0.7356920431815570  0.9413716145085695  0.4817078821874186   T   T   T
  0.5149593889544974  0.5590480258277100  0.5365745352700365   T   T   T
  0.5881602167505960  0.3527077879397404  0.5184406091098913   T   T   T
  0.6179565638911193  0.9718856573965348  0.5737630499715876   T   T   T
  0.6918832345544094  0.7652420693291979  0.5549273234232902   T   T   T
  0.7210720368427989  0.3832028381534583  0.6101151030856071   T   T   T
  0.5442724746371600  0.1764410991057297  0.5924137936333319   T   T   T
  0.5749781773718381  0.7975070310186612  0.6458688927145891   T   T   T
  0.6476531075743780  0.5900241461667453  0.6281836752889906   T   T   T
  0.6773894265842069  0.2085480689135102  0.6846722756091053   T   T   T
  0.5010174255857773  0.0036545967515999  0.6683987922773698   T   T   T
  0.5287853242145012  0.6145680581572659  0.7203593002589068   T   T   T
  0.6032013829477595  0.4122898260746762  0.7023237274632929   T   T   T
  0.7941176470588260  0.6764705882352970  0.2790140074384269   F   F   F
  0.8970588235294130  0.0882352941176450  0.3158450061986855   F   F   F
  0.9705882352941160  0.8823529411764710  0.2974295068185526   F   F   F
  0.7500000000000000  0.5000000000000000  0.3526760049589512   F   F   F
  0.8235294117647030  0.2941176470588260  0.3342605055788184   F   F   F
  0.8529411764705870  0.9117647058823550  0.3895070037192099   F   F   F
  0.9264705882352970  0.7058823529411740  0.3710915043390841   F   F   F
  0.9558823529411740  0.3235294117647030  0.4263380024794756   F   F   F
  0.7794117647058840  0.1176470588235290  0.4079225030993427   F   F   F
  0.8088971388603806  0.7354455017036903  0.4628731523928421   T   T   T
  0.8823529411764710  0.5294117647058840  0.4447535018596085   F   F   F
  0.9117385299719191  0.1467233881313074  0.5001266298160004   T   T   T
  0.9853448447545998  0.9412495664555942  0.4819943549156168   T   T   T
  0.7649692483046231  0.5589654176186682  0.5366114902374024   T   T   T
  0.8381930645015544  0.3524526590778489  0.5183508142589641   T   T   T
  0.8677597172994235  0.9707796518957440  0.5746089094051435   T   T   T
  0.9413869818306031  0.7652311051915403  0.5553092119442375   T   T   T
  0.9706927123177120  0.3829399937357008  0.6101142031990346   T   T   T
  0.7940815366763091  0.1761626497349988  0.5923886623217048   T   T   T
  0.8275261013041877  0.7978834784890068  0.6483835347889048   T   T   T
  0.8977340325809080  0.5902423948413293  0.6283697709169044   T   T   T
  0.9269953500446557  0.2080695678351059  0.6846892198292511   T   T   T
  0.7509222379645080  0.0034278705283097  0.6683644320520407   T   T   T
  0.7801100598900294  0.6175142172850651  0.7189895545915701   T   T   T
  0.8534187262984503  0.4131601709847428  0.7023789679737751   T   T   T
  0.2085785373815945  0.8186838980924847  0.7349702426882662   T   T   T
  0.7008527682172356  0.8185356450294912  0.7349616384006038   T   T   T
  0.4546560428122912  0.8183303008062743  0.7355189937081188   T   T   T

  0.00000000E+00  0.00000000E+00  0.00000000E+00
  0.00000000E+00  0.00000000E+00  0.00000000E+00
  0.00000000E+00  0.00000000E+00  0.00000000E+00
  0.00000000E+00  0.00000000E+00  0.00000000E+00
  0.00000000E+00  0.00000000E+00  0.00000000E+00
  0.00000000E+00  0.00000000E+00  0.00000000E+00
  0.00000000E+00  0.00000000E+00  0.00000000E+00
  0.00000000E+00  0.00000000E+00  0.00000000E+00
  0.00000000E+00  0.00000000E+00  0.00000000E+00
  0.00000000E+00  0.00000000E+00  0.00000000E+00
  0.00000000E+00  0.00000000E+00  0.00000000E+00
  0.00000000E+00  0.00000000E+00  0.00000000E+00
  0.00000000E+00  0.00000000E+00  0.00000000E+00
  0.00000000E+00  0.00000000E+00  0.00000000E+00
  0.00000000E+00  0.00000000E+00  0.00000000E+00
  0.00000000E+00  0.00000000E+00  0.00000000E+00
  0.00000000E+00  0.00000000E+00  0.00000000E+00
  0.00000000E+00  0.00000000E+00  0.00000000E+00
  0.00000000E+00  0.00000000E+00  0.00000000E+00
  0.00000000E+00  0.00000000E+00  0.00000000E+00
  0.00000000E+00  0.00000000E+00  0.00000000E+00
  0.00000000E+00  0.00000000E+00  0.00000000E+00
  0.00000000E+00  0.00000000E+00  0.00000000E+00
  0.00000000E+00  0.00000000E+00  0.00000000E+00
  0.00000000E+00  0.00000000E+00  0.00000000E+00
  0.00000000E+00  0.00000000E+00  0.00000000E+00
  0.00000000E+00  0.00000000E+00  0.00000000E+00
  0.00000000E+00  0.00000000E+00  0.00000000E+00
  0.00000000E+00  0.00000000E+00  0.00000000E+00
  0.00000000E+00  0.00000000E+00  0.00000000E+00
  0.00000000E+00  0.00000000E+00  0.00000000E+00
  0.00000000E+00  0.00000000E+00  0.00000000E+00
  0.00000000E+00  0.00000000E+00  0.00000000E+00
  0.00000000E+00  0.00000000E+00  0.00000000E+00
  0.00000000E+00  0.00000000E+00  0.00000000E+00
  0.00000000E+00  0.00000000E+00  0.00000000E+00
  0.00000000E+00  0.00000000E+00  0.00000000E+00
  0.00000000E+00  0.00000000E+00  0.00000000E+00
  0.00000000E+00  0.00000000E+00  0.00000000E+00
  0.00000000E+00  0.00000000E+00  0.00000000E+00
  0.00000000E+00  0.00000000E+00  0.00000000E+00
  0.00000000E+00  0.00000000E+00  0.00000000E+00
  0.00000000E+00  0.00000000E+00  0.00000000E+00
  0.00000000E+00  0.00000000E+00  0.00000000E+00
  0.00000000E+00  0.00000000E+00  0.00000000E+00
  0.00000000E+00  0.00000000E+00  0.00000000E+00
  0.00000000E+00  0.00000000E+00  0.00000000E+00
  0.00000000E+00  0.00000000E+00  0.00000000E+00
  0.00000000E+00  0.00000000E+00  0.00000000E+00
  0.00000000E+00  0.00000000E+00  0.00000000E+00
  0.00000000E+00  0.00000000E+00  0.00000000E+00
  0.00000000E+00  0.00000000E+00  0.00000000E+00
  0.00000000E+00  0.00000000E+00  0.00000000E+00
  0.00000000E+00  0.00000000E+00  0.00000000E+00
  0.00000000E+00  0.00000000E+00  0.00000000E+00
  0.00000000E+00  0.00000000E+00  0.00000000E+00
  0.00000000E+00  0.00000000E+00  0.00000000E+00
  0.00000000E+00  0.00000000E+00  0.00000000E+00
  0.00000000E+00  0.00000000E+00  0.00000000E+00
  0.00000000E+00  0.00000000E+00  0.00000000E+00
  0.00000000E+00  0.00000000E+00  0.00000000E+00
  0.00000000E+00  0.00000000E+00  0.00000000E+00
  0.00000000E+00  0.00000000E+00  0.00000000E+00
  0.00000000E+00  0.00000000E+00  0.00000000E+00
  0.00000000E+00  0.00000000E+00  0.00000000E+00
  0.00000000E+00  0.00000000E+00  0.00000000E+00
  0.00000000E+00  0.00000000E+00  0.00000000E+00
  0.00000000E+00  0.00000000E+00  0.00000000E+00
  0.00000000E+00  0.00000000E+00  0.00000000E+00
  0.00000000E+00  0.00000000E+00  0.00000000E+00
  0.00000000E+00  0.00000000E+00  0.00000000E+00
  0.00000000E+00  0.00000000E+00  0.00000000E+00
  0.00000000E+00  0.00000000E+00  0.00000000E+00
  0.00000000E+00  0.00000000E+00  0.00000000E+00
  0.00000000E+00  0.00000000E+00  0.00000000E+00
  0.00000000E+00  0.00000000E+00  0.00000000E+00
  0.00000000E+00  0.00000000E+00  0.00000000E+00
  0.00000000E+00  0.00000000E+00  0.00000000E+00
  0.00000000E+00  0.00000000E+00  0.00000000E+00
  0.00000000E+00  0.00000000E+00  0.00000000E+00
  0.00000000E+00  0.00000000E+00  0.00000000E+00
  0.00000000E+00  0.00000000E+00  0.00000000E+00
  0.00000000E+00  0.00000000E+00  0.00000000E+00
  0.00000000E+00  0.00000000E+00  0.00000000E+00
  0.00000000E+00  0.00000000E+00  0.00000000E+00
  0.00000000E+00  0.00000000E+00  0.00000000E+00
  0.00000000E+00  0.00000000E+00  0.00000000E+00
  0.00000000E+00  0.00000000E+00  0.00000000E+00
  0.00000000E+00  0.00000000E+00  0.00000000E+00
  0.00000000E+00  0.00000000E+00  0.00000000E+00
  0.00000000E+00  0.00000000E+00  0.00000000E+00
  0.00000000E+00  0.00000000E+00  0.00000000E+00
  0.00000000E+00  0.00000000E+00  0.00000000E+00
  0.00000000E+00  0.00000000E+00  0.00000000E+00
  0.00000000E+00  0.00000000E+00  0.00000000E+00
  0.00000000E+00  0.00000000E+00  0.00000000E+00
  0.00000000E+00  0.00000000E+00  0.00000000E+00
  0.00000000E+00  0.00000000E+00  0.00000000E+00
  0.00000000E+00  0.00000000E+00  0.00000000E+00
  0.00000000E+00  0.00000000E+00  0.00000000E+00
  0.00000000E+00  0.00000000E+00  0.00000000E+00
  0.00000000E+00  0.00000000E+00  0.00000000E+00
  0.00000000E+00  0.00000000E+00  0.00000000E+00
