# Supplementary material for: Mechanisms for the formation of active sites in single-atom alloys
Source: Nanoscale. 2026 Apr 13;18(18):9709–22. doi: 10.1039/d5nr05517b (PMC13071885; doi:10.1039/d5nr05517b)
Supplement: NR-018-D5NR05517B-s001 [file NR-018-D5NR05517B-s001.tar › Mechanisms_SAA_formation/Ag_incorp_diff/near_kink_pop_in/final_state/Zr/CONTCAR]

Ag Zr                                   
   1.0000000000000000     
    11.5456451800681936    0.0000000000000000    0.0000000000000000
    -2.8864112950170600   11.9009786483311490    0.0000000000000000
     0.0000000000000000    0.0000000000000000   26.8803708776347463
  Ag              Zr            
   102     1
Selective dynamics
Direct
  0.0441176470588260  0.6764705882352970  0.2790140074384269   F   F   F
  0.1470588235294130  0.0882352941176450  0.3158450061986855   F   F   F
  0.2205882352941160  0.8823529411764710  0.2974295068185526   F   F   F
  0.0000000000000000  0.5000000000000000  0.3526760049589512   F   F   F
  0.0735294117647030  0.2941176470588260  0.3342605055788184   F   F   F
  0.1029411764705870  0.9117647058823550  0.3895070037192099   F   F   F
  0.1764705882352970  0.7058823529411740  0.3710915043390841   F   F   F
  0.2058823529411740  0.3235294117647030  0.4263380024794756   F   F   F
  0.0294117647058840  0.1176470588235290  0.4079225030993427   F   F   F
  0.0581608798706365  0.7352426851404549  0.4625343580257695   T   T   T
  0.1323529411764710  0.5294117647058840  0.4447535018596085   F   F   F
  0.1617586605058985  0.1471515053049817  0.5004193699662661   T   T   T
  0.2347502903855408  0.9417135236235707  0.4814996491268340   T   T   T
  0.0144276967534470  0.5588389019254425  0.5367662695840695   T   T   T
  0.0883244865315175  0.3525123844925510  0.5186453099420004   T   T   T
  0.1183602407750988  0.9710189526156681  0.5751366595876264   T   T   T
  0.1894036944797962  0.7650628759598064  0.5541199386515987   T   T   T
  0.2212926349304690  0.3834596713857678  0.6106859500700033   T   T   T
  0.0441256370361436  0.1757596745681994  0.5927521026044118   T   T   T
  0.0713609007677954  0.7971180182313955  0.6482093574405691   T   T   T
  0.1477047927392905  0.5899496811832583  0.6284439675102845   T   T   T
  0.1771333156777381  0.2069924187376390  0.6847820656238688   T   T   T
  0.0004831390211944  0.0015434920490734  0.6686827596933431   T   T   T
  0.0284528870749743  0.6147404490456172  0.7195172491847281   T   T   T
  0.1022027677456572  0.4102781229404466  0.7025010743024720   T   T   T
  0.2941176470588260  0.6764705882352970  0.2790140074384269   F   F   F
  0.3970588235294130  0.0882352941176450  0.3158450061986855   F   F   F
  0.4705882352941160  0.8823529411764710  0.2974295068185526   F   F   F
  0.2500000000000000  0.5000000000000000  0.3526760049589512   F   F   F
  0.3235294117647030  0.2941176470588260  0.3342605055788184   F   F   F
  0.3529411764705870  0.9117647058823550  0.3895070037192099   F   F   F
  0.4264705882352970  0.7058823529411740  0.3710915043390841   F   F   F
  0.4558823529411740  0.3235294117647030  0.4263380024794756   F   F   F
  0.2794117647058840  0.1176470588235290  0.4079225030993427   F   F   F
  0.3083312523328536  0.7353893801732024  0.4626768272293489   T   T   T
  0.3823529411764710  0.5294117647058840  0.4447535018596085   F   F   F
  0.4116704248002684  0.1480176621169836  0.4998118510916403   T   T   T
  0.4854885342650790  0.9421477569948818  0.4811324426259478   T   T   T
  0.2649475226765275  0.5591560025034424  0.5369741562071161   T   T   T
  0.3382235928198693  0.3531418236688664  0.5186846067707839   T   T   T
  0.3676330075227094  0.9729684179956277  0.5729516020793549   T   T   T
  0.4414732031316448  0.7659203210784888  0.5536669998882776   T   T   T
  0.4705907741039366  0.3842940462437488  0.6107934601443527   T   T   T
  0.2942926594093527  0.1761540791430175  0.5928958093851181   T   T   T
  0.3230328334195729  0.7980637833106364  0.6441081645749700   T   T   T
  0.3977193503050842  0.5917889182037536  0.6295607591117075   T   T   T
  0.4273589988039755  0.2083692163030061  0.6848643789571754   T   T   T
  0.2522957646099529  0.0017839320614349  0.6705640512774893   T   T   T
  0.2788947048461635  0.6148816898620653  0.7220107058709000   T   T   T
  0.3529145823224985  0.4120937868843846  0.7031427404735361   T   T   T
  0.5441176470588260  0.6764705882352970  0.2790140074384269   F   F   F
  0.6470588235294130  0.0882352941176450  0.3158450061986855   F   F   F
  0.7205882352941160  0.8823529411764710  0.2974295068185526   F   F   F
  0.5000000000000000  0.5000000000000000  0.3526760049589512   F   F   F
  0.5735294117647030  0.2941176470588260  0.3342605055788184   F   F   F
  0.6029411764705870  0.9117647058823550  0.3895070037192099   F   F   F
  0.6764705882352970  0.7058823529411740  0.3710915043390841   F   F   F
  0.7058823529411740  0.3235294117647030  0.4263380024794756   F   F   F
  0.5294117647058840  0.1176470588235290  0.4079225030993427   F   F   F
  0.5592971722510746  0.7354794505530453  0.4627095105852602   T   T   T
  0.6323529411764710  0.5294117647058840  0.4447535018596085   F   F   F
  0.6621639012045546  0.1479512605792943  0.4998255005407393   T   T   T
  0.7360564521956809  0.9417523224693902  0.4815307122590740   T   T   T
  0.5145149952408844  0.5593418468773093  0.5369825469380948   T   T   T
  0.5883228056333705  0.3542303599248680  0.5182324746259378   T   T   T
  0.6191116487347882  0.9729810753021101  0.5730436123466910   T   T   T
  0.6931856714575810  0.7651474748363453  0.5540815829751361   T   T   T
  0.7209228144902640  0.3836826073517246  0.6104143369631380   T   T   T
  0.5447561990804815  0.1790657761528711  0.5913741522435290   T   T   T
  0.5758739380499487  0.7976936948736996  0.6441078437435220   T   T   T
  0.6475596978103106  0.5903584873265613  0.6284038652162499   T   T   T
  0.6768272566736624  0.2075319439872861  0.6849599625341237   T   T   T
  0.5015056801761362  0.0062064425670428  0.6661119237478694   T   T   T
  0.5285168736671880  0.6150312731364281  0.7219061824630925   T   T   T
  0.6033943040265788  0.4113736893213894  0.7026784605732590   T   T   T
  0.7941176470588260  0.6764705882352970  0.2790140074384269   F   F   F
  0.8970588235294130  0.0882352941176450  0.3158450061986855   F   F   F
  0.9705882352941160  0.8823529411764710  0.2974295068185526   F   F   F
  0.7500000000000000  0.5000000000000000  0.3526760049589512   F   F   F
  0.8235294117647030  0.2941176470588260  0.3342605055788184   F   F   F
  0.8529411764705870  0.9117647058823550  0.3895070037192099   F   F   F
  0.9264705882352970  0.7058823529411740  0.3710915043390841   F   F   F
  0.9558823529411740  0.3235294117647030  0.4263380024794756   F   F   F
  0.7794117647058840  0.1176470588235290  0.4079225030993427   F   F   F
  0.8095102828282380  0.7352793748600577  0.4625559481654428   T   T   T
  0.8823529411764710  0.5294117647058840  0.4447535018596085   F   F   F
  0.9118428210461142  0.1470513265859231  0.5004501373263172   T   T   T
  0.9854270361839150  0.9416403323237227  0.4821428578027817   T   T   T
  0.7652668616168481  0.5589518147934989  0.5367872112947421   T   T   T
  0.8383400652959423  0.3527161437082101  0.5185690989206123   T   T   T
  0.8672232031162950  0.9710809612136174  0.5752394604527789   T   T   T
  0.9414319354799350  0.7654698259245273  0.5550932377006690   T   T   T
  0.9711678161386991  0.3829701808368716  0.6103564705935355   T   T   T
  0.7939765084743319  0.1763431070174843  0.5929970613450563   T   T   T
  0.8274069877359672  0.7969420272347794  0.6482672532805456   T   T   T
  0.8979145614487312  0.5901869534831412  0.6288302848253778   T   T   T
  0.9261035686514305  0.2062507435790038  0.6847693448066680   T   T   T
  0.7484393912916922  0.0012409518510820  0.6706101719053944   T   T   T
  0.7795453168639669  0.6151038196764088  0.7194846872086352   T   T   T
  0.8530563560172872  0.4112357388395876  0.7025359640153324   T   T   T
  0.2043622463125415  0.8162497616340144  0.7367022272429318   T   T   T
  0.7040527527488032  0.8163330907021052  0.7368519416123107   T   T   T
  0.4563400433802663  0.8242542471461047  0.7331304240179217   T   T   T

  0.00000000E+00  0.00000000E+00  0.00000000E+00
  0.00000000E+00  0.00000000E+00  0.00000000E+00
  0.00000000E+00  0.00000000E+00  0.00000000E+00
  0.00000000E+00  0.00000000E+00  0.00000000E+00
  0.00000000E+00  0.00000000E+00  0.00000000E+00
  0.00000000E+00  0.00000000E+00  0.00000000E+00
  0.00000000E+00  0.00000000E+00  0.00000000E+00
  0.00000000E+00  0.00000000E+00  0.00000000E+00
  0.00000000E+00  0.00000000E+00  0.00000000E+00
  0.00000000E+00  0.00000000E+00  0.00000000E+00
  0.00000000E+00  0.00000000E+00  0.00000000E+00
  0.00000000E+00  0.00000000E+00  0.00000000E+00
  0.00000000E+00  0.00000000E+00  0.00000000E+00
  0.00000000E+00  0.00000000E+00  0.00000000E+00
  0.00000000E+00  0.00000000E+00  0.00000000E+00
  0.00000000E+00  0.00000000E+00  0.00000000E+00
  0.00000000E+00  0.00000000E+00  0.00000000E+00
  0.00000000E+00  0.00000000E+00  0.00000000E+00
  0.00000000E+00  0.00000000E+00  0.00000000E+00
  0.00000000E+00  0.00000000E+00  0.00000000E+00
  0.00000000E+00  0.00000000E+00  0.00000000E+00
  0.00000000E+00  0.00000000E+00  0.00000000E+00
  0.00000000E+00  0.00000000E+00  0.00000000E+00
  0.00000000E+00  0.00000000E+00  0.00000000E+00
  0.00000000E+00  0.00000000E+00  0.00000000E+00
  0.00000000E+00  0.00000000E+00  0.00000000E+00
  0.00000000E+00  0.00000000E+00  0.00000000E+00
  0.00000000E+00  0.00000000E+00  0.00000000E+00
  0.00000000E+00  0.00000000E+00  0.00000000E+00
  0.00000000E+00  0.00000000E+00  0.00000000E+00
  0.00000000E+00  0.00000000E+00  0.00000000E+00
  0.00000000E+00  0.00000000E+00  0.00000000E+00
  0.00000000E+00  0.00000000E+00  0.00000000E+00
  0.00000000E+00  0.00000000E+00  0.00000000E+00
  0.00000000E+00  0.00000000E+00  0.00000000E+00
  0.00000000E+00  0.00000000E+00  0.00000000E+00
  0.00000000E+00  0.00000000E+00  0.00000000E+00
  0.00000000E+00  0.00000000E+00  0.00000000E+00
  0.00000000E+00  0.00000000E+00  0.00000000E+00
  0.00000000E+00  0.00000000E+00  0.00000000E+00
  0.00000000E+00  0.00000000E+00  0.00000000E+00
  0.00000000E+00  0.00000000E+00  0.00000000E+00
  0.00000000E+00  0.00000000E+00  0.00000000E+00
  0.00000000E+00  0.00000000E+00  0.00000000E+00
  0.00000000E+00  0.00000000E+00  0.00000000E+00
  0.00000000E+00  0.00000000E+00  0.00000000E+00
  0.00000000E+00  0.00000000E+00  0.00000000E+00
  0.00000000E+00  0.00000000E+00  0.00000000E+00
  0.00000000E+00  0.00000000E+00  0.00000000E+00
  0.00000000E+00  0.00000000E+00  0.00000000E+00
  0.00000000E+00  0.00000000E+00  0.00000000E+00
  0.00000000E+00  0.00000000E+00  0.00000000E+00
  0.00000000E+00  0.00000000E+00  0.00000000E+00
  0.00000000E+00  0.00000000E+00  0.00000000E+00
  0.00000000E+00  0.00000000E+00  0.00000000E+00
  0.00000000E+00  0.00000000E+00  0.00000000E+00
  0.00000000E+00  0.00000000E+00  0.00000000E+00
  0.00000000E+00  0.00000000E+00  0.00000000E+00
  0.00000000E+00  0.00000000E+00  0.00000000E+00
  0.00000000E+00  0.00000000E+00  0.00000000E+00
  0.00000000E+00  0.00000000E+00  0.00000000E+00
  0.00000000E+00  0.00000000E+00  0.00000000E+00
  0.00000000E+00  0.00000000E+00  0.00000000E+00
  0.00000000E+00  0.00000000E+00  0.00000000E+00
  0.00000000E+00  0.00000000E+00  0.00000000E+00
  0.00000000E+00  0.00000000E+00  0.00000000E+00
  0.00000000E+00  0.00000000E+00  0.00000000E+00
  0.00000000E+00  0.00000000E+00  0.00000000E+00
  0.00000000E+00  0.00000000E+00  0.00000000E+00
  0.00000000E+00  0.00000000E+00  0.00000000E+00
  0.00000000E+00  0.00000000E+00  0.00000000E+00
  0.00000000E+00  0.00000000E+00  0.00000000E+00
  0.00000000E+00  0.00000000E+00  0.00000000E+00
  0.00000000E+00  0.00000000E+00  0.00000000E+00
  0.00000000E+00  0.00000000E+00  0.00000000E+00
  0.00000000E+00  0.00000000E+00  0.00000000E+00
  0.00000000E+00  0.00000000E+00  0.00000000E+00
  0.00000000E+00  0.00000000E+00  0.00000000E+00
  0.00000000E+00  0.00000000E+00  0.00000000E+00
  0.00000000E+00  0.00000000E+00  0.00000000E+00
  0.00000000E+00  0.00000000E+00  0.00000000E+00
  0.00000000E+00  0.00000000E+00  0.00000000E+00
  0.00000000E+00  0.00000000E+00  0.00000000E+00
  0.00000000E+00  0.00000000E+00  0.00000000E+00
  0.00000000E+00  0.00000000E+00  0.00000000E+00
  0.00000000E+00  0.00000000E+00  0.00000000E+00
  0.00000000E+00  0.00000000E+00  0.00000000E+00
  0.00000000E+00  0.00000000E+00  0.00000000E+00
  0.00000000E+00  0.00000000E+00  0.00000000E+00
  0.00000000E+00  0.00000000E+00  0.00000000E+00
  0.00000000E+00  0.00000000E+00  0.00000000E+00
  0.00000000E+00  0.00000000E+00  0.00000000E+00
  0.00000000E+00  0.00000000E+00  0.00000000E+00
  0.00000000E+00  0.00000000E+00  0.00000000E+00
  0.00000000E+00  0.00000000E+00  0.00000000E+00
  0.00000000E+00  0.00000000E+00  0.00000000E+00
  0.00000000E+00  0.00000000E+00  0.00000000E+00
  0.00000000E+00  0.00000000E+00  0.00000000E+00
  0.00000000E+00  0.00000000E+00  0.00000000E+00
  0.00000000E+00  0.00000000E+00  0.00000000E+00
  0.00000000E+00  0.00000000E+00  0.00000000E+00
  0.00000000E+00  0.00000000E+00  0.00000000E+00
  0.00000000E+00  0.00000000E+00  0.00000000E+00
