# Supplementary material for: Mechanisms for the formation of active sites in single-atom alloys
Source: Nanoscale. 2026 Apr 13;18(18):9709–22. doi: 10.1039/d5nr05517b (PMC13071885; doi:10.1039/d5nr05517b)
Supplement: NR-018-D5NR05517B-s001 [file NR-018-D5NR05517B-s001.tar › Mechanisms_SAA_formation/Ag_incorp_diff/near_kink_pop_in/final_state/Y/CONTCAR]

Ag Y                                    
   1.0000000000000000     
    11.5456451800681936    0.0000000000000000    0.0000000000000000
    -2.8864112950170600   11.9009786483311490    0.0000000000000000
     0.0000000000000000    0.0000000000000000   26.8803708776347463
  Ag              Y             
   102     1
Selective dynamics
Direct
  0.0441176470588260  0.6764705882352970  0.2790140074384269   F   F   F
  0.1470588235294130  0.0882352941176450  0.3158450061986855   F   F   F
  0.2205882352941160  0.8823529411764710  0.2974295068185526   F   F   F
  0.0000000000000000  0.5000000000000000  0.3526760049589512   F   F   F
  0.0735294117647030  0.2941176470588260  0.3342605055788184   F   F   F
  0.1029411764705870  0.9117647058823550  0.3895070037192099   F   F   F
  0.1764705882352970  0.7058823529411740  0.3710915043390841   F   F   F
  0.2058823529411740  0.3235294117647030  0.4263380024794756   F   F   F
  0.0294117647058840  0.1176470588235290  0.4079225030993427   F   F   F
  0.0586242210235854  0.7352401809723792  0.4625930550634886   T   T   T
  0.1323529411764710  0.5294117647058840  0.4447535018596085   F   F   F
  0.1617566324088563  0.1471176381318190  0.5003211638902869   T   T   T
  0.2346504045505229  0.9413977944413651  0.4815048247931332   T   T   T
  0.0146472571738190  0.5586572174389052  0.5366600895326900   T   T   T
  0.0882741200282225  0.3524174472832530  0.5185834740902828   T   T   T
  0.1181110077918242  0.9710114120695127  0.5748319257705228   T   T   T
  0.1903995105161932  0.7648480442134700  0.5545784692756560   T   T   T
  0.2212764860352104  0.3829754980615002  0.6105265530269647   T   T   T
  0.0441959722303530  0.1756697862910422  0.5927134456607103   T   T   T
  0.0708509604587523  0.7961225959980427  0.6471037180786805   T   T   T
  0.1482775270726718  0.5896545761968713  0.6283100791031855   T   T   T
  0.1771450633456181  0.2067566044674081  0.6847549568016036   T   T   T
  0.0003913014771251  0.0004651733311581  0.6686669233623314   T   T   T
  0.0271656642696076  0.6125498690567238  0.7188939264999920   T   T   T
  0.1029267741642240  0.4102120412899446  0.7023374630297546   T   T   T
  0.2941176470588260  0.6764705882352970  0.2790140074384269   F   F   F
  0.3970588235294130  0.0882352941176450  0.3158450061986855   F   F   F
  0.4705882352941160  0.8823529411764710  0.2974295068185526   F   F   F
  0.2500000000000000  0.5000000000000000  0.3526760049589512   F   F   F
  0.3235294117647030  0.2941176470588260  0.3342605055788184   F   F   F
  0.3529411764705870  0.9117647058823550  0.3895070037192099   F   F   F
  0.4264705882352970  0.7058823529411740  0.3710915043390841   F   F   F
  0.4558823529411740  0.3235294117647030  0.4263380024794756   F   F   F
  0.2794117647058840  0.1176470588235290  0.4079225030993427   F   F   F
  0.3086455142553912  0.7353561054990843  0.4628654565304179   T   T   T
  0.3823529411764710  0.5294117647058840  0.4447535018596085   F   F   F
  0.4115212821741559  0.1476111473988313  0.4996951720723465   T   T   T
  0.4853742558494757  0.9417129647136423  0.4813938764080952   T   T   T
  0.2650368207676340  0.5588927339307539  0.5368979925576132   T   T   T
  0.3382470417848209  0.3528266993837905  0.5185995433411701   T   T   T
  0.3670332638747194  0.9721317171220241  0.5729662835878958   T   T   T
  0.4414298045814992  0.7656035285171402  0.5545876884000522   T   T   T
  0.4703775918632285  0.3837667086627918  0.6105974127820961   T   T   T
  0.2942814249504895  0.1757104242453567  0.5927955609948370   T   T   T
  0.3245656310351293  0.7984471722010325  0.6461038105998076   T   T   T
  0.3976710801669354  0.5910995179505172  0.6293704821502369   T   T   T
  0.4268858578391072  0.2079906170886488  0.6849542296501367   T   T   T
  0.2518758129118890  0.0014735852947356  0.6704256809064122   T   T   T
  0.2796892988443901  0.6169236972216615  0.7217207609785764   T   T   T
  0.3530993528704036  0.4129715808830600  0.7030141886379248   T   T   T
  0.5441176470588260  0.6764705882352970  0.2790140074384269   F   F   F
  0.6470588235294130  0.0882352941176450  0.3158450061986855   F   F   F
  0.7205882352941160  0.8823529411764710  0.2974295068185526   F   F   F
  0.5000000000000000  0.5000000000000000  0.3526760049589512   F   F   F
  0.5735294117647030  0.2941176470588260  0.3342605055788184   F   F   F
  0.6029411764705870  0.9117647058823550  0.3895070037192099   F   F   F
  0.6764705882352970  0.7058823529411740  0.3710915043390841   F   F   F
  0.7058823529411740  0.3235294117647030  0.4263380024794756   F   F   F
  0.5294117647058840  0.1176470588235290  0.4079225030993427   F   F   F
  0.5590489081490282  0.7354516663922473  0.4628859236043452   T   T   T
  0.6323529411764710  0.5294117647058840  0.4447535018596085   F   F   F
  0.6622011671723891  0.1476464889605928  0.4997408066274157   T   T   T
  0.7360675050232668  0.9414840508939541  0.4815396535090493   T   T   T
  0.5143980513758980  0.5591646542160575  0.5368973142043224   T   T   T
  0.5883101313085973  0.3539973181006518  0.5180665113927886   T   T   T
  0.6192838807404328  0.9721616024077303  0.5730494129743620   T   T   T
  0.6922067209786833  0.7650588162526635  0.5545616532432486   T   T   T
  0.7207010824190234  0.3831489601223094  0.6103769694299316   T   T   T
  0.5447637648071257  0.1792783971907035  0.5909298038662790   T   T   T
  0.5746291583288710  0.7982769779119249  0.6461284957643552   T   T   T
  0.6469044209735733  0.5900602453123259  0.6282878493200400   T   T   T
  0.6763271820586295  0.2068362254856776  0.6850269907052388   T   T   T
  0.5015942263890325  0.0071577863864203  0.6645346165175766   T   T   T
  0.5286260049462945  0.6171081827606989  0.7216184901783799   T   T   T
  0.6025191218149295  0.4111867851665624  0.7024658709746668   T   T   T
  0.7941176470588260  0.6764705882352970  0.2790140074384269   F   F   F
  0.8970588235294130  0.0882352941176450  0.3158450061986855   F   F   F
  0.9705882352941160  0.8823529411764710  0.2974295068185526   F   F   F
  0.7500000000000000  0.5000000000000000  0.3526760049589512   F   F   F
  0.8235294117647030  0.2941176470588260  0.3342605055788184   F   F   F
  0.8529411764705870  0.9117647058823550  0.3895070037192099   F   F   F
  0.9264705882352970  0.7058823529411740  0.3710915043390841   F   F   F
  0.9558823529411740  0.3235294117647030  0.4263380024794756   F   F   F
  0.7794117647058840  0.1176470588235290  0.4079225030993427   F   F   F
  0.8090493501449449  0.7353002116803611  0.4625902167462043   T   T   T
  0.8823529411764710  0.5294117647058840  0.4447535018596085   F   F   F
  0.9118073269587149  0.1471003935852261  0.5003584369353106   T   T   T
  0.9854709056974634  0.9417036576420782  0.4818914059888261   T   T   T
  0.7649660598907972  0.5589135134900536  0.5366876240100320   T   T   T
  0.8382615651552793  0.3527043938757424  0.5186203276950742   T   T   T
  0.8676439287891147  0.9711131834565346  0.5748969595565685   T   T   T
  0.9413757324075761  0.7651980293346649  0.5545005440278096   T   T   T
  0.9711534703184124  0.3825023642471524  0.6103415726973402   T   T   T
  0.7938034638688647  0.1758983077382728  0.5929164388326796   T   T   T
  0.8275835799952839  0.7960685080675256  0.6471314767286782   T   T   T
  0.8976003340927337  0.5891445880335190  0.6282523586278653   T   T   T
  0.9265713658704369  0.2057262452598039  0.6847075996956729   T   T   T
  0.7488772816629481  0.0010173316204636  0.6704040709021922   T   T   T
  0.7797140376994826  0.6128300557703874  0.7188793589271842   T   T   T
  0.8525705704897137  0.4094037705770036  0.7023536927690911   T   T   T
  0.1965633631144873  0.8148490139053914  0.7358158880006223   T   T   T
  0.7109975127497754  0.8148187165214085  0.7358390053195772   T   T   T
  0.4597833737463151  0.8389373670784406  0.7427627370971063   T   T   T

  0.00000000E+00  0.00000000E+00  0.00000000E+00
  0.00000000E+00  0.00000000E+00  0.00000000E+00
  0.00000000E+00  0.00000000E+00  0.00000000E+00
  0.00000000E+00  0.00000000E+00  0.00000000E+00
  0.00000000E+00  0.00000000E+00  0.00000000E+00
  0.00000000E+00  0.00000000E+00  0.00000000E+00
  0.00000000E+00  0.00000000E+00  0.00000000E+00
  0.00000000E+00  0.00000000E+00  0.00000000E+00
  0.00000000E+00  0.00000000E+00  0.00000000E+00
  0.00000000E+00  0.00000000E+00  0.00000000E+00
  0.00000000E+00  0.00000000E+00  0.00000000E+00
  0.00000000E+00  0.00000000E+00  0.00000000E+00
  0.00000000E+00  0.00000000E+00  0.00000000E+00
  0.00000000E+00  0.00000000E+00  0.00000000E+00
  0.00000000E+00  0.00000000E+00  0.00000000E+00
  0.00000000E+00  0.00000000E+00  0.00000000E+00
  0.00000000E+00  0.00000000E+00  0.00000000E+00
  0.00000000E+00  0.00000000E+00  0.00000000E+00
  0.00000000E+00  0.00000000E+00  0.00000000E+00
  0.00000000E+00  0.00000000E+00  0.00000000E+00
  0.00000000E+00  0.00000000E+00  0.00000000E+00
  0.00000000E+00  0.00000000E+00  0.00000000E+00
  0.00000000E+00  0.00000000E+00  0.00000000E+00
  0.00000000E+00  0.00000000E+00  0.00000000E+00
  0.00000000E+00  0.00000000E+00  0.00000000E+00
  0.00000000E+00  0.00000000E+00  0.00000000E+00
  0.00000000E+00  0.00000000E+00  0.00000000E+00
  0.00000000E+00  0.00000000E+00  0.00000000E+00
  0.00000000E+00  0.00000000E+00  0.00000000E+00
  0.00000000E+00  0.00000000E+00  0.00000000E+00
  0.00000000E+00  0.00000000E+00  0.00000000E+00
  0.00000000E+00  0.00000000E+00  0.00000000E+00
  0.00000000E+00  0.00000000E+00  0.00000000E+00
  0.00000000E+00  0.00000000E+00  0.00000000E+00
  0.00000000E+00  0.00000000E+00  0.00000000E+00
  0.00000000E+00  0.00000000E+00  0.00000000E+00
  0.00000000E+00  0.00000000E+00  0.00000000E+00
  0.00000000E+00  0.00000000E+00  0.00000000E+00
  0.00000000E+00  0.00000000E+00  0.00000000E+00
  0.00000000E+00  0.00000000E+00  0.00000000E+00
  0.00000000E+00  0.00000000E+00  0.00000000E+00
  0.00000000E+00  0.00000000E+00  0.00000000E+00
  0.00000000E+00  0.00000000E+00  0.00000000E+00
  0.00000000E+00  0.00000000E+00  0.00000000E+00
  0.00000000E+00  0.00000000E+00  0.00000000E+00
  0.00000000E+00  0.00000000E+00  0.00000000E+00
  0.00000000E+00  0.00000000E+00  0.00000000E+00
  0.00000000E+00  0.00000000E+00  0.00000000E+00
  0.00000000E+00  0.00000000E+00  0.00000000E+00
  0.00000000E+00  0.00000000E+00  0.00000000E+00
  0.00000000E+00  0.00000000E+00  0.00000000E+00
  0.00000000E+00  0.00000000E+00  0.00000000E+00
  0.00000000E+00  0.00000000E+00  0.00000000E+00
  0.00000000E+00  0.00000000E+00  0.00000000E+00
  0.00000000E+00  0.00000000E+00  0.00000000E+00
  0.00000000E+00  0.00000000E+00  0.00000000E+00
  0.00000000E+00  0.00000000E+00  0.00000000E+00
  0.00000000E+00  0.00000000E+00  0.00000000E+00
  0.00000000E+00  0.00000000E+00  0.00000000E+00
  0.00000000E+00  0.00000000E+00  0.00000000E+00
  0.00000000E+00  0.00000000E+00  0.00000000E+00
  0.00000000E+00  0.00000000E+00  0.00000000E+00
  0.00000000E+00  0.00000000E+00  0.00000000E+00
  0.00000000E+00  0.00000000E+00  0.00000000E+00
  0.00000000E+00  0.00000000E+00  0.00000000E+00
  0.00000000E+00  0.00000000E+00  0.00000000E+00
  0.00000000E+00  0.00000000E+00  0.00000000E+00
  0.00000000E+00  0.00000000E+00  0.00000000E+00
  0.00000000E+00  0.00000000E+00  0.00000000E+00
  0.00000000E+00  0.00000000E+00  0.00000000E+00
  0.00000000E+00  0.00000000E+00  0.00000000E+00
  0.00000000E+00  0.00000000E+00  0.00000000E+00
  0.00000000E+00  0.00000000E+00  0.00000000E+00
  0.00000000E+00  0.00000000E+00  0.00000000E+00
  0.00000000E+00  0.00000000E+00  0.00000000E+00
  0.00000000E+00  0.00000000E+00  0.00000000E+00
  0.00000000E+00  0.00000000E+00  0.00000000E+00
  0.00000000E+00  0.00000000E+00  0.00000000E+00
  0.00000000E+00  0.00000000E+00  0.00000000E+00
  0.00000000E+00  0.00000000E+00  0.00000000E+00
  0.00000000E+00  0.00000000E+00  0.00000000E+00
  0.00000000E+00  0.00000000E+00  0.00000000E+00
  0.00000000E+00  0.00000000E+00  0.00000000E+00
  0.00000000E+00  0.00000000E+00  0.00000000E+00
  0.00000000E+00  0.00000000E+00  0.00000000E+00
  0.00000000E+00  0.00000000E+00  0.00000000E+00
  0.00000000E+00  0.00000000E+00  0.00000000E+00
  0.00000000E+00  0.00000000E+00  0.00000000E+00
  0.00000000E+00  0.00000000E+00  0.00000000E+00
  0.00000000E+00  0.00000000E+00  0.00000000E+00
  0.00000000E+00  0.00000000E+00  0.00000000E+00
  0.00000000E+00  0.00000000E+00  0.00000000E+00
  0.00000000E+00  0.00000000E+00  0.00000000E+00
  0.00000000E+00  0.00000000E+00  0.00000000E+00
  0.00000000E+00  0.00000000E+00  0.00000000E+00
  0.00000000E+00  0.00000000E+00  0.00000000E+00
  0.00000000E+00  0.00000000E+00  0.00000000E+00
  0.00000000E+00  0.00000000E+00  0.00000000E+00
  0.00000000E+00  0.00000000E+00  0.00000000E+00
  0.00000000E+00  0.00000000E+00  0.00000000E+00
  0.00000000E+00  0.00000000E+00  0.00000000E+00
  0.00000000E+00  0.00000000E+00  0.00000000E+00
  0.00000000E+00  0.00000000E+00  0.00000000E+00
