# Supplementary material for: Mechanisms for the formation of active sites in single-atom alloys
Source: Nanoscale. 2026 Apr 13;18(18):9709–22. doi: 10.1039/d5nr05517b (PMC13071885; doi:10.1039/d5nr05517b)
Supplement: NR-018-D5NR05517B-s001 [file NR-018-D5NR05517B-s001.tar › Mechanisms_SAA_formation/Ag_incorp_diff/near_kink_pop_in/final_state/Ru/CONTCAR]

Ag Ru                                   
   1.0000000000000000     
    11.5456451800681936    0.0000000000000000    0.0000000000000000
    -2.8864112950170600   11.9009786483311490    0.0000000000000000
     0.0000000000000000    0.0000000000000000   26.8803708776347463
  Ag              Ru            
   102     1
Selective dynamics
Direct
  0.0441176470588260  0.6764705882352970  0.2790140074384269   F   F   F
  0.1470588235294130  0.0882352941176450  0.3158450061986855   F   F   F
  0.2205882352941160  0.8823529411764710  0.2974295068185526   F   F   F
  0.0000000000000000  0.5000000000000000  0.3526760049589512   F   F   F
  0.0735294117647030  0.2941176470588260  0.3342605055788184   F   F   F
  0.1029411764705870  0.9117647058823550  0.3895070037192099   F   F   F
  0.1764705882352970  0.7058823529411740  0.3710915043390841   F   F   F
  0.2058823529411740  0.3235294117647030  0.4263380024794756   F   F   F
  0.0294117647058840  0.1176470588235290  0.4079225030993427   F   F   F
  0.0582414772803994  0.7354675681032734  0.4627965824537760   T   T   T
  0.1323529411764710  0.5294117647058840  0.4447535018596085   F   F   F
  0.1617485229886502  0.1470697640874464  0.5002777993266079   T   T   T
  0.2350843915852181  0.9417207212740559  0.4816182391072221   T   T   T
  0.0144087760356371  0.5591964310917533  0.5368701122849058   T   T   T
  0.0882404016021492  0.3525518477776941  0.5185569058378166   T   T   T
  0.1182563068583211  0.9710562520730659  0.5747943195257507   T   T   T
  0.1897450872946332  0.7654781154661124  0.5544142664980821   T   T   T
  0.2209205206468695  0.3837975037574701  0.6106316949612151   T   T   T
  0.0440467601413251  0.1764292666588303  0.5925788760243842   T   T   T
  0.0724691700126218  0.7990110934819531  0.6494236671614507   T   T   T
  0.1468292198720380  0.5902068978898608  0.6283448036171411   T   T   T
  0.1768681293369775  0.2078713001338033  0.6847305100274031   T   T   T
  0.0005906529120652  0.0032184436465564  0.6684271971110219   T   T   T
  0.0304805782955715  0.6191862686436830  0.7196996728706385   T   T   T
  0.1025366307008246  0.4120943976361058  0.7026464161469268   T   T   T
  0.2941176470588260  0.6764705882352970  0.2790140074384269   F   F   F
  0.3970588235294130  0.0882352941176450  0.3158450061986855   F   F   F
  0.4705882352941160  0.8823529411764710  0.2974295068185526   F   F   F
  0.2500000000000000  0.5000000000000000  0.3526760049589512   F   F   F
  0.3235294117647030  0.2941176470588260  0.3342605055788184   F   F   F
  0.3529411764705870  0.9117647058823550  0.3895070037192099   F   F   F
  0.4264705882352970  0.7058823529411740  0.3710915043390841   F   F   F
  0.4558823529411740  0.3235294117647030  0.4263380024794756   F   F   F
  0.2794117647058840  0.1176470588235290  0.4079225030993427   F   F   F
  0.3082636368921457  0.7353858283245628  0.4625108353059709   T   T   T
  0.3823529411764710  0.5294117647058840  0.4447535018596085   F   F   F
  0.4119763177139899  0.1478298403838728  0.5001660296015288   T   T   T
  0.4855180933223510  0.9421960517598568  0.4811784317558008   T   T   T
  0.2646778472533920  0.5593432954189079  0.5368241509268541   T   T   T
  0.3382158002652242  0.3531403189211794  0.5186386019157078   T   T   T
  0.3685987971132683  0.9726009139098792  0.5735537135747985   T   T   T
  0.4414147154436649  0.7654621947014806  0.5533591398789899   T   T   T
  0.4710771073871298  0.3835975644625023  0.6106928373971438   T   T   T
  0.2943216574465968  0.1767598520323245  0.5926564997200917   T   T   T
  0.3228900311381631  0.7963179275830368  0.6434688187941109   T   T   T
  0.3975886104695247  0.5903503803955465  0.6287127745593561   T   T   T
  0.4278444125585935  0.2076096054562724  0.6847818234125781   T   T   T
  0.2516468674969772  0.0034456850327128  0.6685519526617814   T   T   T
  0.2785823730695265  0.6137545511547636  0.7204236910281443   T   T   T
  0.3529370490372626  0.4112355109369364  0.7027845998405678   T   T   T
  0.5441176470588260  0.6764705882352970  0.2790140074384269   F   F   F
  0.6470588235294130  0.0882352941176450  0.3158450061986855   F   F   F
  0.7205882352941160  0.8823529411764710  0.2974295068185526   F   F   F
  0.5000000000000000  0.5000000000000000  0.3526760049589512   F   F   F
  0.5735294117647030  0.2941176470588260  0.3342605055788184   F   F   F
  0.6029411764705870  0.9117647058823550  0.3895070037192099   F   F   F
  0.6764705882352970  0.7058823529411740  0.3710915043390841   F   F   F
  0.7058823529411740  0.3235294117647030  0.4263380024794756   F   F   F
  0.5294117647058840  0.1176470588235290  0.4079225030993427   F   F   F
  0.5594193604765854  0.7353270034836209  0.4625054927353412   T   T   T
  0.6323529411764710  0.5294117647058840  0.4447535018596085   F   F   F
  0.6618768272970653  0.1476530756690964  0.5001216554371817   T   T   T
  0.7357345889843023  0.9415489914066836  0.4815818733446390   T   T   T
  0.5149292990298646  0.5593017337992859  0.5368299098450010   T   T   T
  0.5880899486435918  0.3528456684682715  0.5186716303019802   T   T   T
  0.6178428264244541  0.9726332889980691  0.5736063676739197   T   T   T
  0.6929787969143748  0.7654399904885927  0.5543544674320259   T   T   T
  0.7210629232041812  0.3833965488166743  0.6104476799823820   T   T   T
  0.5440117779536985  0.1756358740944636  0.5931478937972031   T   T   T
  0.5752830499925575  0.7960706194352639  0.6434379660200266   T   T   T
  0.6484481611075171  0.5902426714073576  0.6283285081496970   T   T   T
  0.6767539906195179  0.2077454393477242  0.6849696089762880   T   T   T
  0.4999572191654971  0.9996502280703592  0.6707884965795888   T   T   T
  0.5285913912438269  0.6137982478019323  0.7205386804130997   T   T   T
  0.6037157105761957  0.4123728143970701  0.7026831976118434   T   T   T
  0.7941176470588260  0.6764705882352970  0.2790140074384269   F   F   F
  0.8970588235294130  0.0882352941176450  0.3158450061986855   F   F   F
  0.9705882352941160  0.8823529411764710  0.2974295068185526   F   F   F
  0.7500000000000000  0.5000000000000000  0.3526760049589512   F   F   F
  0.8235294117647030  0.2941176470588260  0.3342605055788184   F   F   F
  0.8529411764705870  0.9117647058823550  0.3895070037192099   F   F   F
  0.9264705882352970  0.7058823529411740  0.3710915043390841   F   F   F
  0.9558823529411740  0.3235294117647030  0.4263380024794756   F   F   F
  0.7794117647058840  0.1176470588235290  0.4079225030993427   F   F   F
  0.8095790095384336  0.7354047580867279  0.4627923500618898   T   T   T
  0.8823529411764710  0.5294117647058840  0.4447535018596085   F   F   F
  0.9117556067000369  0.1468723456193222  0.5002152946947218   T   T   T
  0.9854286883716318  0.9415232464859252  0.4822592517865208   T   T   T
  0.7652370163817964  0.5590986319028181  0.5368398134307277   T   T   T
  0.8382652221324346  0.3526323867495120  0.5184590766783715   T   T   T
  0.8672232199911384  0.9711404387251930  0.5747665627837786   T   T   T
  0.9413410102361944  0.7656498449366868  0.5557813383486641   T   T   T
  0.9707286549352002  0.3835573740300797  0.6103866258906890   T   T   T
  0.7940958866907575  0.1767023840266436  0.5926853533219945   T   T   T
  0.8271625891596284  0.7987959175213487  0.6494020273453637   T   T   T
  0.8980296103019269  0.5914559769943822  0.6292137639430645   T   T   T
  0.9263502538435321  0.2082922154404123  0.6848570163499745   T   T   T
  0.7501214412003379  0.0032030101614593  0.6685185964250536   T   T   T
  0.7793390343037011  0.6192040414147695  0.7197434943370115   T   T   T
  0.8533768850857607  0.4139962301258633  0.7027804583708597   T   T   T
  0.2183354282780167  0.8212385331192477  0.7356901584236036   T   T   T
  0.6925988117430757  0.8213546908214947  0.7356513685301955   T   T   T
  0.4521708531702970  0.8079539322990285  0.7277206687505910   T   T   T

  0.00000000E+00  0.00000000E+00  0.00000000E+00
  0.00000000E+00  0.00000000E+00  0.00000000E+00
  0.00000000E+00  0.00000000E+00  0.00000000E+00
  0.00000000E+00  0.00000000E+00  0.00000000E+00
  0.00000000E+00  0.00000000E+00  0.00000000E+00
  0.00000000E+00  0.00000000E+00  0.00000000E+00
  0.00000000E+00  0.00000000E+00  0.00000000E+00
  0.00000000E+00  0.00000000E+00  0.00000000E+00
  0.00000000E+00  0.00000000E+00  0.00000000E+00
  0.00000000E+00  0.00000000E+00  0.00000000E+00
  0.00000000E+00  0.00000000E+00  0.00000000E+00
  0.00000000E+00  0.00000000E+00  0.00000000E+00
  0.00000000E+00  0.00000000E+00  0.00000000E+00
  0.00000000E+00  0.00000000E+00  0.00000000E+00
  0.00000000E+00  0.00000000E+00  0.00000000E+00
  0.00000000E+00  0.00000000E+00  0.00000000E+00
  0.00000000E+00  0.00000000E+00  0.00000000E+00
  0.00000000E+00  0.00000000E+00  0.00000000E+00
  0.00000000E+00  0.00000000E+00  0.00000000E+00
  0.00000000E+00  0.00000000E+00  0.00000000E+00
  0.00000000E+00  0.00000000E+00  0.00000000E+00
  0.00000000E+00  0.00000000E+00  0.00000000E+00
  0.00000000E+00  0.00000000E+00  0.00000000E+00
  0.00000000E+00  0.00000000E+00  0.00000000E+00
  0.00000000E+00  0.00000000E+00  0.00000000E+00
  0.00000000E+00  0.00000000E+00  0.00000000E+00
  0.00000000E+00  0.00000000E+00  0.00000000E+00
  0.00000000E+00  0.00000000E+00  0.00000000E+00
  0.00000000E+00  0.00000000E+00  0.00000000E+00
  0.00000000E+00  0.00000000E+00  0.00000000E+00
  0.00000000E+00  0.00000000E+00  0.00000000E+00
  0.00000000E+00  0.00000000E+00  0.00000000E+00
  0.00000000E+00  0.00000000E+00  0.00000000E+00
  0.00000000E+00  0.00000000E+00  0.00000000E+00
  0.00000000E+00  0.00000000E+00  0.00000000E+00
  0.00000000E+00  0.00000000E+00  0.00000000E+00
  0.00000000E+00  0.00000000E+00  0.00000000E+00
  0.00000000E+00  0.00000000E+00  0.00000000E+00
  0.00000000E+00  0.00000000E+00  0.00000000E+00
  0.00000000E+00  0.00000000E+00  0.00000000E+00
  0.00000000E+00  0.00000000E+00  0.00000000E+00
  0.00000000E+00  0.00000000E+00  0.00000000E+00
  0.00000000E+00  0.00000000E+00  0.00000000E+00
  0.00000000E+00  0.00000000E+00  0.00000000E+00
  0.00000000E+00  0.00000000E+00  0.00000000E+00
  0.00000000E+00  0.00000000E+00  0.00000000E+00
  0.00000000E+00  0.00000000E+00  0.00000000E+00
  0.00000000E+00  0.00000000E+00  0.00000000E+00
  0.00000000E+00  0.00000000E+00  0.00000000E+00
  0.00000000E+00  0.00000000E+00  0.00000000E+00
  0.00000000E+00  0.00000000E+00  0.00000000E+00
  0.00000000E+00  0.00000000E+00  0.00000000E+00
  0.00000000E+00  0.00000000E+00  0.00000000E+00
  0.00000000E+00  0.00000000E+00  0.00000000E+00
  0.00000000E+00  0.00000000E+00  0.00000000E+00
  0.00000000E+00  0.00000000E+00  0.00000000E+00
  0.00000000E+00  0.00000000E+00  0.00000000E+00
  0.00000000E+00  0.00000000E+00  0.00000000E+00
  0.00000000E+00  0.00000000E+00  0.00000000E+00
  0.00000000E+00  0.00000000E+00  0.00000000E+00
  0.00000000E+00  0.00000000E+00  0.00000000E+00
  0.00000000E+00  0.00000000E+00  0.00000000E+00
  0.00000000E+00  0.00000000E+00  0.00000000E+00
  0.00000000E+00  0.00000000E+00  0.00000000E+00
  0.00000000E+00  0.00000000E+00  0.00000000E+00
  0.00000000E+00  0.00000000E+00  0.00000000E+00
  0.00000000E+00  0.00000000E+00  0.00000000E+00
  0.00000000E+00  0.00000000E+00  0.00000000E+00
  0.00000000E+00  0.00000000E+00  0.00000000E+00
  0.00000000E+00  0.00000000E+00  0.00000000E+00
  0.00000000E+00  0.00000000E+00  0.00000000E+00
  0.00000000E+00  0.00000000E+00  0.00000000E+00
  0.00000000E+00  0.00000000E+00  0.00000000E+00
  0.00000000E+00  0.00000000E+00  0.00000000E+00
  0.00000000E+00  0.00000000E+00  0.00000000E+00
  0.00000000E+00  0.00000000E+00  0.00000000E+00
  0.00000000E+00  0.00000000E+00  0.00000000E+00
  0.00000000E+00  0.00000000E+00  0.00000000E+00
  0.00000000E+00  0.00000000E+00  0.00000000E+00
  0.00000000E+00  0.00000000E+00  0.00000000E+00
  0.00000000E+00  0.00000000E+00  0.00000000E+00
  0.00000000E+00  0.00000000E+00  0.00000000E+00
  0.00000000E+00  0.00000000E+00  0.00000000E+00
  0.00000000E+00  0.00000000E+00  0.00000000E+00
  0.00000000E+00  0.00000000E+00  0.00000000E+00
  0.00000000E+00  0.00000000E+00  0.00000000E+00
  0.00000000E+00  0.00000000E+00  0.00000000E+00
  0.00000000E+00  0.00000000E+00  0.00000000E+00
  0.00000000E+00  0.00000000E+00  0.00000000E+00
  0.00000000E+00  0.00000000E+00  0.00000000E+00
  0.00000000E+00  0.00000000E+00  0.00000000E+00
  0.00000000E+00  0.00000000E+00  0.00000000E+00
  0.00000000E+00  0.00000000E+00  0.00000000E+00
  0.00000000E+00  0.00000000E+00  0.00000000E+00
  0.00000000E+00  0.00000000E+00  0.00000000E+00
  0.00000000E+00  0.00000000E+00  0.00000000E+00
  0.00000000E+00  0.00000000E+00  0.00000000E+00
  0.00000000E+00  0.00000000E+00  0.00000000E+00
  0.00000000E+00  0.00000000E+00  0.00000000E+00
  0.00000000E+00  0.00000000E+00  0.00000000E+00
  0.00000000E+00  0.00000000E+00  0.00000000E+00
  0.00000000E+00  0.00000000E+00  0.00000000E+00
  0.00000000E+00  0.00000000E+00  0.00000000E+00
