# Supplementary material for: Mechanisms for the formation of active sites in single-atom alloys
Source: Nanoscale. 2026 Apr 13;18(18):9709–22. doi: 10.1039/d5nr05517b (PMC13071885; doi:10.1039/d5nr05517b)
Supplement: NR-018-D5NR05517B-s001 [file NR-018-D5NR05517B-s001.tar › Mechanisms_SAA_formation/Ag_incorp_diff/near_kink_pop_in/final_state/Nb/CONTCAR]

Ag Nb                                   
   1.0000000000000000     
    11.5456451800681936    0.0000000000000000    0.0000000000000000
    -2.8864112950170600   11.9009786483311490    0.0000000000000000
     0.0000000000000000    0.0000000000000000   26.8803708776347463
  Ag              Nb            
   102     1
Selective dynamics
Direct
  0.0441176470588260  0.6764705882352970  0.2790140074384269   F   F   F
  0.1470588235294130  0.0882352941176450  0.3158450061986855   F   F   F
  0.2205882352941160  0.8823529411764710  0.2974295068185526   F   F   F
  0.0000000000000000  0.5000000000000000  0.3526760049589512   F   F   F
  0.0735294117647030  0.2941176470588260  0.3342605055788184   F   F   F
  0.1029411764705870  0.9117647058823550  0.3895070037192099   F   F   F
  0.1764705882352970  0.7058823529411740  0.3710915043390841   F   F   F
  0.2058823529411740  0.3235294117647030  0.4263380024794756   F   F   F
  0.0294117647058840  0.1176470588235290  0.4079225030993427   F   F   F
  0.0579211292722739  0.7352986304344180  0.4624877827183930   T   T   T
  0.1323529411764710  0.5294117647058840  0.4447535018596085   F   F   F
  0.1617594936229350  0.1470731467100748  0.5003980452463568   T   T   T
  0.2349127757720759  0.9418701346828459  0.4814922811910544   T   T   T
  0.0142585798157808  0.5588857916459339  0.5368593154323873   T   T   T
  0.0883364556149678  0.3525611890279592  0.5186757418541545   T   T   T
  0.1184236231609064  0.9708127419195061  0.5752227991518051   T   T   T
  0.1886559599021057  0.7651134527542767  0.5537713056709688   T   T   T
  0.2211736784214010  0.3836011444074272  0.6107185130073260   T   T   T
  0.0439985865558932  0.1756965851886477  0.5926737852339630   T   T   T
  0.0716982945447385  0.7980471496175308  0.6491734788837491   T   T   T
  0.1468609067653902  0.5898260651539544  0.6283624184229660   T   T   T
  0.1771399469507267  0.2073322078537991  0.6847191018151350   T   T   T
  0.0005919262717362  0.0026337445819798  0.6685436486250319   T   T   T
  0.0296451826302309  0.6169879708997823  0.7198415052024892   T   T   T
  0.1017993692279317  0.4105096863793937  0.7026005550348190   T   T   T
  0.2941176470588260  0.6764705882352970  0.2790140074384269   F   F   F
  0.3970588235294130  0.0882352941176450  0.3158450061986855   F   F   F
  0.4705882352941160  0.8823529411764710  0.2974295068185526   F   F   F
  0.2500000000000000  0.5000000000000000  0.3526760049589512   F   F   F
  0.3235294117647030  0.2941176470588260  0.3342605055788184   F   F   F
  0.3529411764705870  0.9117647058823550  0.3895070037192099   F   F   F
  0.4264705882352970  0.7058823529411740  0.3710915043390841   F   F   F
  0.4558823529411740  0.3235294117647030  0.4263380024794756   F   F   F
  0.2794117647058840  0.1176470588235290  0.4079225030993427   F   F   F
  0.3082881846705204  0.7354276516689660  0.4625938689110617   T   T   T
  0.3823529411764710  0.5294117647058840  0.4447535018596085   F   F   F
  0.4117636457630668  0.1480284170101726  0.4999208649332252   T   T   T
  0.4855203832229109  0.9423003336080270  0.4810392443108744   T   T   T
  0.2648812977245086  0.5592598520734057  0.5369805854370244   T   T   T
  0.3382327095597163  0.3532884012432622  0.5187352724215352   T   T   T
  0.3679778806898258  0.9730593359338927  0.5730831318282998   T   T   T
  0.4414933566596725  0.7659506310063797  0.5534146930350977   T   T   T
  0.4707201855472636  0.3842156646950742  0.6108289461146156   T   T   T
  0.2942495370322618  0.1763204313378693  0.5928851598588063   T   T   T
  0.3207999367318258  0.7972498517365435  0.6429300281472060   T   T   T
  0.3977547180911084  0.5921302704724998  0.6295546559636854   T   T   T
  0.4277108768443566  0.2082569481080772  0.6847536150841814   T   T   T
  0.2523833231277818  0.0022190094040032  0.6702178220367240   T   T   T
  0.2779144710730580  0.6136701359154679  0.7215161301458671   T   T   T
  0.3528614787499546  0.4115167518366417  0.7030573987157172   T   T   T
  0.5441176470588260  0.6764705882352970  0.2790140074384269   F   F   F
  0.6470588235294130  0.0882352941176450  0.3158450061986855   F   F   F
  0.7205882352941160  0.8823529411764710  0.2974295068185526   F   F   F
  0.5000000000000000  0.5000000000000000  0.3526760049589512   F   F   F
  0.5735294117647030  0.2941176470588260  0.3342605055788184   F   F   F
  0.6029411764705870  0.9117647058823550  0.3895070037192099   F   F   F
  0.6764705882352970  0.7058823529411740  0.3710915043390841   F   F   F
  0.7058823529411740  0.3235294117647030  0.4263380024794756   F   F   F
  0.5294117647058840  0.1176470588235290  0.4079225030993427   F   F   F
  0.5593273039162647  0.7354994410736256  0.4626074097864667   T   T   T
  0.6323529411764710  0.5294117647058840  0.4447535018596085   F   F   F
  0.6620028915414877  0.1479127108618830  0.4999131342710127   T   T   T
  0.7359754130003523  0.9418479190671928  0.4815144669803594   T   T   T
  0.5145911939096478  0.5593527198167654  0.5369990876296511   T   T   T
  0.5882651277412559  0.3539705900010255  0.5183904751866905   T   T   T
  0.6188030816864355  0.9730355393184412  0.5731329779467658   T   T   T
  0.6939371315742300  0.7650056618282771  0.5537085577919491   T   T   T
  0.7211022523868791  0.3836448714451093  0.6104186458240793   T   T   T
  0.5445487728529792  0.1780815153216807  0.5918820034299975   T   T   T
  0.5777303016134423  0.7968539346263067  0.6428603053615415   T   T   T
  0.6482336505956402  0.5900926072728330  0.6282893608033017   T   T   T
  0.6770192486804771  0.2077618796110594  0.6848681859792372   T   T   T
  0.5011303054700866  0.0041256087568477  0.6674766412359082   T   T   T
  0.5289680449974338  0.6137585108193203  0.7214204242350520   T   T   T
  0.6038930795722282  0.4114236443646762  0.7027668044911410   T   T   T
  0.7941176470588260  0.6764705882352970  0.2790140074384269   F   F   F
  0.8970588235294130  0.0882352941176450  0.3158450061986855   F   F   F
  0.9705882352941160  0.8823529411764710  0.2974295068185526   F   F   F
  0.7500000000000000  0.5000000000000000  0.3526760049589512   F   F   F
  0.8235294117647030  0.2941176470588260  0.3342605055788184   F   F   F
  0.8529411764705870  0.9117647058823550  0.3895070037192099   F   F   F
  0.9264705882352970  0.7058823529411740  0.3710915043390841   F   F   F
  0.9558823529411740  0.3235294117647030  0.4263380024794756   F   F   F
  0.7794117647058840  0.1176470588235290  0.4079225030993427   F   F   F
  0.8098058523017894  0.7352839379997034  0.4625042754328160   T   T   T
  0.8823529411764710  0.5294117647058840  0.4447535018596085   F   F   F
  0.9118646705987995  0.1468900496929763  0.5003946856655976   T   T   T
  0.9854025927992202  0.9415233160609652  0.4822814102540090   T   T   T
  0.7654589104382588  0.5588882703075589  0.5368520669497323   T   T   T
  0.8383220919435644  0.3525737811207720  0.5184892005672219   T   T   T
  0.8669293435635779  0.9708321988621632  0.5753119735040758   T   T   T
  0.9414322881536320  0.7655297190103512  0.5555688508017035   T   T   T
  0.9709747193085737  0.3831262350595852  0.6103511314502428   T   T   T
  0.7940907024148397  0.1764448908353623  0.5929429121133891   T   T   T
  0.8275296954218031  0.7977757722457790  0.6492390388214861   T   T   T
  0.8980579959691987  0.5909764862916305  0.6292405036471358   T   T   T
  0.9258647417562437  0.2069605825808715  0.6847518905632476   T   T   T
  0.7486089860440412  0.0016219841467332  0.6702874628225270   T   T   T
  0.7793383254479700  0.6172915638405163  0.7198348747443821   T   T   T
  0.8533866090297032  0.4127897486746346  0.7026812836636470   T   T   T
  0.2116401417796964  0.8187128759212636  0.7374318895920886   T   T   T
  0.6979631001503609  0.8188297332416845  0.7375815317341330   T   T   T
  0.4541040719779151  0.8152354127162114  0.7276555446179043   T   T   T

  0.00000000E+00  0.00000000E+00  0.00000000E+00
  0.00000000E+00  0.00000000E+00  0.00000000E+00
  0.00000000E+00  0.00000000E+00  0.00000000E+00
  0.00000000E+00  0.00000000E+00  0.00000000E+00
  0.00000000E+00  0.00000000E+00  0.00000000E+00
  0.00000000E+00  0.00000000E+00  0.00000000E+00
  0.00000000E+00  0.00000000E+00  0.00000000E+00
  0.00000000E+00  0.00000000E+00  0.00000000E+00
  0.00000000E+00  0.00000000E+00  0.00000000E+00
  0.00000000E+00  0.00000000E+00  0.00000000E+00
  0.00000000E+00  0.00000000E+00  0.00000000E+00
  0.00000000E+00  0.00000000E+00  0.00000000E+00
  0.00000000E+00  0.00000000E+00  0.00000000E+00
  0.00000000E+00  0.00000000E+00  0.00000000E+00
  0.00000000E+00  0.00000000E+00  0.00000000E+00
  0.00000000E+00  0.00000000E+00  0.00000000E+00
  0.00000000E+00  0.00000000E+00  0.00000000E+00
  0.00000000E+00  0.00000000E+00  0.00000000E+00
  0.00000000E+00  0.00000000E+00  0.00000000E+00
  0.00000000E+00  0.00000000E+00  0.00000000E+00
  0.00000000E+00  0.00000000E+00  0.00000000E+00
  0.00000000E+00  0.00000000E+00  0.00000000E+00
  0.00000000E+00  0.00000000E+00  0.00000000E+00
  0.00000000E+00  0.00000000E+00  0.00000000E+00
  0.00000000E+00  0.00000000E+00  0.00000000E+00
  0.00000000E+00  0.00000000E+00  0.00000000E+00
  0.00000000E+00  0.00000000E+00  0.00000000E+00
  0.00000000E+00  0.00000000E+00  0.00000000E+00
  0.00000000E+00  0.00000000E+00  0.00000000E+00
  0.00000000E+00  0.00000000E+00  0.00000000E+00
  0.00000000E+00  0.00000000E+00  0.00000000E+00
  0.00000000E+00  0.00000000E+00  0.00000000E+00
  0.00000000E+00  0.00000000E+00  0.00000000E+00
  0.00000000E+00  0.00000000E+00  0.00000000E+00
  0.00000000E+00  0.00000000E+00  0.00000000E+00
  0.00000000E+00  0.00000000E+00  0.00000000E+00
  0.00000000E+00  0.00000000E+00  0.00000000E+00
  0.00000000E+00  0.00000000E+00  0.00000000E+00
  0.00000000E+00  0.00000000E+00  0.00000000E+00
  0.00000000E+00  0.00000000E+00  0.00000000E+00
  0.00000000E+00  0.00000000E+00  0.00000000E+00
  0.00000000E+00  0.00000000E+00  0.00000000E+00
  0.00000000E+00  0.00000000E+00  0.00000000E+00
  0.00000000E+00  0.00000000E+00  0.00000000E+00
  0.00000000E+00  0.00000000E+00  0.00000000E+00
  0.00000000E+00  0.00000000E+00  0.00000000E+00
  0.00000000E+00  0.00000000E+00  0.00000000E+00
  0.00000000E+00  0.00000000E+00  0.00000000E+00
  0.00000000E+00  0.00000000E+00  0.00000000E+00
  0.00000000E+00  0.00000000E+00  0.00000000E+00
  0.00000000E+00  0.00000000E+00  0.00000000E+00
  0.00000000E+00  0.00000000E+00  0.00000000E+00
  0.00000000E+00  0.00000000E+00  0.00000000E+00
  0.00000000E+00  0.00000000E+00  0.00000000E+00
  0.00000000E+00  0.00000000E+00  0.00000000E+00
  0.00000000E+00  0.00000000E+00  0.00000000E+00
  0.00000000E+00  0.00000000E+00  0.00000000E+00
  0.00000000E+00  0.00000000E+00  0.00000000E+00
  0.00000000E+00  0.00000000E+00  0.00000000E+00
  0.00000000E+00  0.00000000E+00  0.00000000E+00
  0.00000000E+00  0.00000000E+00  0.00000000E+00
  0.00000000E+00  0.00000000E+00  0.00000000E+00
  0.00000000E+00  0.00000000E+00  0.00000000E+00
  0.00000000E+00  0.00000000E+00  0.00000000E+00
  0.00000000E+00  0.00000000E+00  0.00000000E+00
  0.00000000E+00  0.00000000E+00  0.00000000E+00
  0.00000000E+00  0.00000000E+00  0.00000000E+00
  0.00000000E+00  0.00000000E+00  0.00000000E+00
  0.00000000E+00  0.00000000E+00  0.00000000E+00
  0.00000000E+00  0.00000000E+00  0.00000000E+00
  0.00000000E+00  0.00000000E+00  0.00000000E+00
  0.00000000E+00  0.00000000E+00  0.00000000E+00
  0.00000000E+00  0.00000000E+00  0.00000000E+00
  0.00000000E+00  0.00000000E+00  0.00000000E+00
  0.00000000E+00  0.00000000E+00  0.00000000E+00
  0.00000000E+00  0.00000000E+00  0.00000000E+00
  0.00000000E+00  0.00000000E+00  0.00000000E+00
  0.00000000E+00  0.00000000E+00  0.00000000E+00
  0.00000000E+00  0.00000000E+00  0.00000000E+00
  0.00000000E+00  0.00000000E+00  0.00000000E+00
  0.00000000E+00  0.00000000E+00  0.00000000E+00
  0.00000000E+00  0.00000000E+00  0.00000000E+00
  0.00000000E+00  0.00000000E+00  0.00000000E+00
  0.00000000E+00  0.00000000E+00  0.00000000E+00
  0.00000000E+00  0.00000000E+00  0.00000000E+00
  0.00000000E+00  0.00000000E+00  0.00000000E+00
  0.00000000E+00  0.00000000E+00  0.00000000E+00
  0.00000000E+00  0.00000000E+00  0.00000000E+00
  0.00000000E+00  0.00000000E+00  0.00000000E+00
  0.00000000E+00  0.00000000E+00  0.00000000E+00
  0.00000000E+00  0.00000000E+00  0.00000000E+00
  0.00000000E+00  0.00000000E+00  0.00000000E+00
  0.00000000E+00  0.00000000E+00  0.00000000E+00
  0.00000000E+00  0.00000000E+00  0.00000000E+00
  0.00000000E+00  0.00000000E+00  0.00000000E+00
  0.00000000E+00  0.00000000E+00  0.00000000E+00
  0.00000000E+00  0.00000000E+00  0.00000000E+00
  0.00000000E+00  0.00000000E+00  0.00000000E+00
  0.00000000E+00  0.00000000E+00  0.00000000E+00
  0.00000000E+00  0.00000000E+00  0.00000000E+00
  0.00000000E+00  0.00000000E+00  0.00000000E+00
  0.00000000E+00  0.00000000E+00  0.00000000E+00
  0.00000000E+00  0.00000000E+00  0.00000000E+00
