# Supplementary material for: Mechanisms for the formation of active sites in single-atom alloys
Source: Nanoscale. 2026 Apr 13;18(18):9709–22. doi: 10.1039/d5nr05517b (PMC13071885; doi:10.1039/d5nr05517b)
Supplement: NR-018-D5NR05517B-s001 [file NR-018-D5NR05517B-s001.tar › Mechanisms_SAA_formation/Ag_incorp_diff/near_kink_pop_in/final_state/Tc/CONTCAR]

Ag Tc                                   
   1.0000000000000000     
    11.5456451800681936    0.0000000000000000    0.0000000000000000
    -2.8864112950170600   11.9009786483311490    0.0000000000000000
     0.0000000000000000    0.0000000000000000   26.8803708776347463
  Ag              Tc            
   102     1
Selective dynamics
Direct
  0.0441176470588260  0.6764705882352970  0.2790140074384269   F   F   F
  0.1470588235294130  0.0882352941176450  0.3158450061986855   F   F   F
  0.2205882352941160  0.8823529411764710  0.2974295068185526   F   F   F
  0.0000000000000000  0.5000000000000000  0.3526760049589512   F   F   F
  0.0735294117647030  0.2941176470588260  0.3342605055788184   F   F   F
  0.1029411764705870  0.9117647058823550  0.3895070037192099   F   F   F
  0.1764705882352970  0.7058823529411740  0.3710915043390841   F   F   F
  0.2058823529411740  0.3235294117647030  0.4263380024794756   F   F   F
  0.0294117647058840  0.1176470588235290  0.4079225030993427   F   F   F
  0.0580832480919691  0.7354539175144343  0.4626554315998315   T   T   T
  0.1323529411764710  0.5294117647058840  0.4447535018596085   F   F   F
  0.1618492079480189  0.1472789906887496  0.5003472507447200   T   T   T
  0.2350915254187698  0.9418645699574678  0.4815599801185145   T   T   T
  0.0143273318761031  0.5591775467709558  0.5368815661516995   T   T   T
  0.0882531128666740  0.3526243316265321  0.5186338200973170   T   T   T
  0.1183636324820146  0.9712305020836878  0.5749227172514115   T   T   T
  0.1891907419411423  0.7655319237677737  0.5541373647276867   T   T   T
  0.2210574727405635  0.3839655595421586  0.6106650627344397   T   T   T
  0.0440136516969505  0.1762879965432978  0.5926381083654739   T   T   T
  0.0722497333623320  0.7989575183232868  0.6494499752692596   T   T   T
  0.1466804407392842  0.5901563964393386  0.6282761911427002   T   T   T
  0.1770077676298196  0.2077574705992963  0.6847187905098402   T   T   T
  0.0005934792947110  0.0033731564035545  0.6684273349334160   T   T   T
  0.0305236411789400  0.6189839622990048  0.7197840448100891   T   T   T
  0.1022580361443486  0.4116444982993376  0.7026261264772649   T   T   T
  0.2941176470588260  0.6764705882352970  0.2790140074384269   F   F   F
  0.3970588235294130  0.0882352941176450  0.3158450061986855   F   F   F
  0.4705882352941160  0.8823529411764710  0.2974295068185526   F   F   F
  0.2500000000000000  0.5000000000000000  0.3526760049589512   F   F   F
  0.3235294117647030  0.2941176470588260  0.3342605055788184   F   F   F
  0.3529411764705870  0.9117647058823550  0.3895070037192099   F   F   F
  0.4264705882352970  0.7058823529411740  0.3710915043390841   F   F   F
  0.4558823529411740  0.3235294117647030  0.4263380024794756   F   F   F
  0.2794117647058840  0.1176470588235290  0.4079225030993427   F   F   F
  0.3082558544783595  0.7354537070374016  0.4625111192453709   T   T   T
  0.3823529411764710  0.5294117647058840  0.4447535018596085   F   F   F
  0.4119169041497220  0.1480049843150154  0.5001592304462917   T   T   T
  0.4855203751361396  0.9424156008868189  0.4811492395231540   T   T   T
  0.2647734758832581  0.5594541778363783  0.5368776377166686   T   T   T
  0.3382914760577636  0.3533111779608403  0.5187050343403546   T   T   T
  0.3684502865800486  0.9728711046014955  0.5734623045913941   T   T   T
  0.4414233682402540  0.7657608231304202  0.5532822666062606   T   T   T
  0.4710527162410170  0.3839175850848335  0.6107287717003566   T   T   T
  0.2943029086404205  0.1768020532975384  0.5927706697740349   T   T   T
  0.3218140807654366  0.7965150413367564  0.6430675475740105   T   T   T
  0.3976716361606504  0.5910537692078265  0.6289337952702156   T   T   T
  0.4279042712561799  0.2076594596022800  0.6847233737218623   T   T   T
  0.2518775644267267  0.0032209730207781  0.6689623400887178   T   T   T
  0.2781699358135833  0.6135143075508076  0.7205552342839172   T   T   T
  0.3529136407284824  0.4111484281916385  0.7028571213019283   T   T   T
  0.5441176470588260  0.6764705882352970  0.2790140074384269   F   F   F
  0.6470588235294130  0.0882352941176450  0.3158450061986855   F   F   F
  0.7205882352941160  0.8823529411764710  0.2974295068185526   F   F   F
  0.5000000000000000  0.5000000000000000  0.3526760049589512   F   F   F
  0.5735294117647030  0.2941176470588260  0.3342605055788184   F   F   F
  0.6029411764705870  0.9117647058823550  0.3895070037192099   F   F   F
  0.6764705882352970  0.7058823529411740  0.3710915043390841   F   F   F
  0.7058823529411740  0.3235294117647030  0.4263380024794756   F   F   F
  0.5294117647058840  0.1176470588235290  0.4079225030993427   F   F   F
  0.5594349788209494  0.7354468284065504  0.4625199871405243   T   T   T
  0.6323529411764710  0.5294117647058840  0.4447535018596085   F   F   F
  0.6618852515971517  0.1477560183210302  0.5001180266148398   T   T   T
  0.7357928503096905  0.9417387055455885  0.4815607633275429   T   T   T
  0.5148358456230021  0.5594700220749211  0.5368889706246790   T   T   T
  0.5881810670183499  0.3532089888915890  0.5186175627156981   T   T   T
  0.6180814458263509  0.9727896801601066  0.5735241273225550   T   T   T
  0.6935426986790897  0.7653996400379650  0.5540786569440715   T   T   T
  0.7211487541856118  0.3835435504469916  0.6104284117871697   T   T   T
  0.5441534248156542  0.1761900631975967  0.5928565728504446   T   T   T
  0.5763037246828543  0.7960159780022881  0.6430434580495343   T   T   T
  0.6485537610707394  0.5901710786363051  0.6282435244100131   T   T   T
  0.6768168939921857  0.2075556243612108  0.6849296266518895   T   T   T
  0.5002017214068005  0.0002865766888235  0.6701546628812076   T   T   T
  0.5288335870842528  0.6135374500012740  0.7206944013767852   T   T   T
  0.6039215435074289  0.4120938043836350  0.7026862738294724   T   T   T
  0.7941176470588260  0.6764705882352970  0.2790140074384269   F   F   F
  0.8970588235294130  0.0882352941176450  0.3158450061986855   F   F   F
  0.9705882352941160  0.8823529411764710  0.2974295068185526   F   F   F
  0.7500000000000000  0.5000000000000000  0.3526760049589512   F   F   F
  0.8235294117647030  0.2941176470588260  0.3342605055788184   F   F   F
  0.8529411764705870  0.9117647058823550  0.3895070037192099   F   F   F
  0.9264705882352970  0.7058823529411740  0.3710915043390841   F   F   F
  0.9558823529411740  0.3235294117647030  0.4263380024794756   F   F   F
  0.7794117647058840  0.1176470588235290  0.4079225030993427   F   F   F
  0.8097414301717238  0.7354322506639351  0.4626655751610941   T   T   T
  0.8823529411764710  0.5294117647058840  0.4447535018596085   F   F   F
  0.9118446679831870  0.1469848021737513  0.5002902727173499   T   T   T
  0.9855052431830454  0.9416804302581206  0.4822655973603046   T   T   T
  0.7653731117556882  0.5591374495730679  0.5368483712041351   T   T   T
  0.8382755795954249  0.3526202237824011  0.5184574036682079   T   T   T
  0.8671594687824405  0.9712333599249747  0.5749107589371767   T   T   T
  0.9413960610806527  0.7658144502360994  0.5557449218081865   T   T   T
  0.9708075361359995  0.3835777120666823  0.6103938401321070   T   T   T
  0.7941771036037668  0.1767245692572315  0.5928021576835601   T   T   T
  0.8273475096970305  0.7986139836418275  0.6494444350906335   T   T   T
  0.8981038730657523  0.5915062156554718  0.6292929250046017   T   T   T
  0.9260449060899116  0.2079956438488761  0.6848517604993459   T   T   T
  0.7497255127843615  0.0026598296373144  0.6689443730995461   T   T   T
  0.7793415895025382  0.6190383389405116  0.7198276586917869   T   T   T
  0.8534220084992518  0.4138448162130019  0.7027570847040980   T   T   T
  0.2180232464862059  0.8211775250430550  0.7363285659414799   T   T   T
  0.6927619080266946  0.8210676000338247  0.7363186812579546   T   T   T
  0.4522782838707410  0.8084386241906546  0.7267300578314818   T   T   T

  0.00000000E+00  0.00000000E+00  0.00000000E+00
  0.00000000E+00  0.00000000E+00  0.00000000E+00
  0.00000000E+00  0.00000000E+00  0.00000000E+00
  0.00000000E+00  0.00000000E+00  0.00000000E+00
  0.00000000E+00  0.00000000E+00  0.00000000E+00
  0.00000000E+00  0.00000000E+00  0.00000000E+00
  0.00000000E+00  0.00000000E+00  0.00000000E+00
  0.00000000E+00  0.00000000E+00  0.00000000E+00
  0.00000000E+00  0.00000000E+00  0.00000000E+00
  0.00000000E+00  0.00000000E+00  0.00000000E+00
  0.00000000E+00  0.00000000E+00  0.00000000E+00
  0.00000000E+00  0.00000000E+00  0.00000000E+00
  0.00000000E+00  0.00000000E+00  0.00000000E+00
  0.00000000E+00  0.00000000E+00  0.00000000E+00
  0.00000000E+00  0.00000000E+00  0.00000000E+00
  0.00000000E+00  0.00000000E+00  0.00000000E+00
  0.00000000E+00  0.00000000E+00  0.00000000E+00
  0.00000000E+00  0.00000000E+00  0.00000000E+00
  0.00000000E+00  0.00000000E+00  0.00000000E+00
  0.00000000E+00  0.00000000E+00  0.00000000E+00
  0.00000000E+00  0.00000000E+00  0.00000000E+00
  0.00000000E+00  0.00000000E+00  0.00000000E+00
  0.00000000E+00  0.00000000E+00  0.00000000E+00
  0.00000000E+00  0.00000000E+00  0.00000000E+00
  0.00000000E+00  0.00000000E+00  0.00000000E+00
  0.00000000E+00  0.00000000E+00  0.00000000E+00
  0.00000000E+00  0.00000000E+00  0.00000000E+00
  0.00000000E+00  0.00000000E+00  0.00000000E+00
  0.00000000E+00  0.00000000E+00  0.00000000E+00
  0.00000000E+00  0.00000000E+00  0.00000000E+00
  0.00000000E+00  0.00000000E+00  0.00000000E+00
  0.00000000E+00  0.00000000E+00  0.00000000E+00
  0.00000000E+00  0.00000000E+00  0.00000000E+00
  0.00000000E+00  0.00000000E+00  0.00000000E+00
  0.00000000E+00  0.00000000E+00  0.00000000E+00
  0.00000000E+00  0.00000000E+00  0.00000000E+00
  0.00000000E+00  0.00000000E+00  0.00000000E+00
  0.00000000E+00  0.00000000E+00  0.00000000E+00
  0.00000000E+00  0.00000000E+00  0.00000000E+00
  0.00000000E+00  0.00000000E+00  0.00000000E+00
  0.00000000E+00  0.00000000E+00  0.00000000E+00
  0.00000000E+00  0.00000000E+00  0.00000000E+00
  0.00000000E+00  0.00000000E+00  0.00000000E+00
  0.00000000E+00  0.00000000E+00  0.00000000E+00
  0.00000000E+00  0.00000000E+00  0.00000000E+00
  0.00000000E+00  0.00000000E+00  0.00000000E+00
  0.00000000E+00  0.00000000E+00  0.00000000E+00
  0.00000000E+00  0.00000000E+00  0.00000000E+00
  0.00000000E+00  0.00000000E+00  0.00000000E+00
  0.00000000E+00  0.00000000E+00  0.00000000E+00
  0.00000000E+00  0.00000000E+00  0.00000000E+00
  0.00000000E+00  0.00000000E+00  0.00000000E+00
  0.00000000E+00  0.00000000E+00  0.00000000E+00
  0.00000000E+00  0.00000000E+00  0.00000000E+00
  0.00000000E+00  0.00000000E+00  0.00000000E+00
  0.00000000E+00  0.00000000E+00  0.00000000E+00
  0.00000000E+00  0.00000000E+00  0.00000000E+00
  0.00000000E+00  0.00000000E+00  0.00000000E+00
  0.00000000E+00  0.00000000E+00  0.00000000E+00
  0.00000000E+00  0.00000000E+00  0.00000000E+00
  0.00000000E+00  0.00000000E+00  0.00000000E+00
  0.00000000E+00  0.00000000E+00  0.00000000E+00
  0.00000000E+00  0.00000000E+00  0.00000000E+00
  0.00000000E+00  0.00000000E+00  0.00000000E+00
  0.00000000E+00  0.00000000E+00  0.00000000E+00
  0.00000000E+00  0.00000000E+00  0.00000000E+00
  0.00000000E+00  0.00000000E+00  0.00000000E+00
  0.00000000E+00  0.00000000E+00  0.00000000E+00
  0.00000000E+00  0.00000000E+00  0.00000000E+00
  0.00000000E+00  0.00000000E+00  0.00000000E+00
  0.00000000E+00  0.00000000E+00  0.00000000E+00
  0.00000000E+00  0.00000000E+00  0.00000000E+00
  0.00000000E+00  0.00000000E+00  0.00000000E+00
  0.00000000E+00  0.00000000E+00  0.00000000E+00
  0.00000000E+00  0.00000000E+00  0.00000000E+00
  0.00000000E+00  0.00000000E+00  0.00000000E+00
  0.00000000E+00  0.00000000E+00  0.00000000E+00
  0.00000000E+00  0.00000000E+00  0.00000000E+00
  0.00000000E+00  0.00000000E+00  0.00000000E+00
  0.00000000E+00  0.00000000E+00  0.00000000E+00
  0.00000000E+00  0.00000000E+00  0.00000000E+00
  0.00000000E+00  0.00000000E+00  0.00000000E+00
  0.00000000E+00  0.00000000E+00  0.00000000E+00
  0.00000000E+00  0.00000000E+00  0.00000000E+00
  0.00000000E+00  0.00000000E+00  0.00000000E+00
  0.00000000E+00  0.00000000E+00  0.00000000E+00
  0.00000000E+00  0.00000000E+00  0.00000000E+00
  0.00000000E+00  0.00000000E+00  0.00000000E+00
  0.00000000E+00  0.00000000E+00  0.00000000E+00
  0.00000000E+00  0.00000000E+00  0.00000000E+00
  0.00000000E+00  0.00000000E+00  0.00000000E+00
  0.00000000E+00  0.00000000E+00  0.00000000E+00
  0.00000000E+00  0.00000000E+00  0.00000000E+00
  0.00000000E+00  0.00000000E+00  0.00000000E+00
  0.00000000E+00  0.00000000E+00  0.00000000E+00
  0.00000000E+00  0.00000000E+00  0.00000000E+00
  0.00000000E+00  0.00000000E+00  0.00000000E+00
  0.00000000E+00  0.00000000E+00  0.00000000E+00
  0.00000000E+00  0.00000000E+00  0.00000000E+00
  0.00000000E+00  0.00000000E+00  0.00000000E+00
  0.00000000E+00  0.00000000E+00  0.00000000E+00
  0.00000000E+00  0.00000000E+00  0.00000000E+00
  0.00000000E+00  0.00000000E+00  0.00000000E+00
