# Supplementary material for: Mechanisms for the formation of active sites in single-atom alloys
Source: Nanoscale. 2026 Apr 13;18(18):9709–22. doi: 10.1039/d5nr05517b (PMC13071885; doi:10.1039/d5nr05517b)
Supplement: NR-018-D5NR05517B-s001 [file NR-018-D5NR05517B-s001.tar › Mechanisms_SAA_formation/Ag_incorp_diff/near_kink_pop_in/initial_state/Ru/CONTCAR]

Ag Ru                                   
   1.0000000000000000     
    11.5456451800681936    0.0000000000000000    0.0000000000000000
    -2.8864112950170600   11.9009786483311490    0.0000000000000000
     0.0000000000000000    0.0000000000000000   26.8803708776347463
  Ag              Ru            
   102     1
Selective dynamics
Direct
  0.0441176470588260  0.6764705882352970  0.2790140074384269   F   F   F
  0.1470588235294130  0.0882352941176450  0.3158450061986855   F   F   F
  0.2205882352941160  0.8823529411764710  0.2974295068185526   F   F   F
  0.0000000000000000  0.5000000000000000  0.3526760049589512   F   F   F
  0.0735294117647030  0.2941176470588260  0.3342605055788184   F   F   F
  0.1029411764705870  0.9117647058823550  0.3895070037192099   F   F   F
  0.1764705882352970  0.7058823529411740  0.3710915043390841   F   F   F
  0.2058823529411740  0.3235294117647030  0.4263380024794756   F   F   F
  0.0294117647058840  0.1176470588235290  0.4079225030993427   F   F   F
  0.0589693266509367  0.7353822265094608  0.4629404493933938   T   T   T
  0.1323529411764710  0.5294117647058840  0.4447535018596085   F   F   F
  0.1617713606306025  0.1475221872152365  0.4998386964479687   T   T   T
  0.2350885363863973  0.9416136027464854  0.4813305278240091   T   T   T
  0.0149086845584941  0.5594341071881732  0.5369183806046220   T   T   T
  0.0885153980287407  0.3531379015704192  0.5185955562653296   T   T   T
  0.1168368612972820  0.9712440235235624  0.5731739372196631   T   T   T
  0.1913307150529545  0.7659917335173836  0.5552060700423570   T   T   T
  0.2211927040908843  0.3838615534675258  0.6108806091728888   T   T   T
  0.0451533250291413  0.1771357616530097  0.5927517638925294   T   T   T
  0.0690590726223702  0.7973015709357415  0.6479978891678537   T   T   T
  0.1482899150591125  0.5916687376651800  0.6288673386070015   T   T   T
  0.1773767456852065  0.2076482438378683  0.6858630119334146   T   T   T
  0.9983566976482868  0.0030032235577117  0.6672141463180624   T   T   T
  0.0289321179702639  0.6178550473749050  0.7192971298880219   T   T   T
  0.1039512108546645  0.4131098766643294  0.7024383773729288   T   T   T
  0.2941176470588260  0.6764705882352970  0.2790140074384269   F   F   F
  0.3970588235294130  0.0882352941176450  0.3158450061986855   F   F   F
  0.4705882352941160  0.8823529411764710  0.2974295068185526   F   F   F
  0.2500000000000000  0.5000000000000000  0.3526760049589512   F   F   F
  0.3235294117647030  0.2941176470588260  0.3342605055788184   F   F   F
  0.3529411764705870  0.9117647058823550  0.3895070037192099   F   F   F
  0.4264705882352970  0.7058823529411740  0.3710915043390841   F   F   F
  0.4558823529411740  0.3235294117647030  0.4263380024794756   F   F   F
  0.2794117647058840  0.1176470588235290  0.4079225030993427   F   F   F
  0.3088663467391676  0.7353111744106202  0.4629760512963822   T   T   T
  0.3823529411764710  0.5294117647058840  0.4447535018596085   F   F   F
  0.4119746471226862  0.1481043517174183  0.4996650674541710   T   T   T
  0.4857063618847963  0.9415460282622931  0.4813529167844773   T   T   T
  0.2649404329214565  0.5596880133717932  0.5370083649286730   T   T   T
  0.3382403300243797  0.3536779365557643  0.5185760357260096   T   T   T
  0.3682243237679688  0.9731035682710334  0.5729072028984907   T   T   T
  0.4417992853357879  0.7659767404823530  0.5552418651904842   T   T   T
  0.4706183310881250  0.3823355325743470  0.6108459403994022   T   T   T
  0.2944729222689780  0.1778451490916194  0.5921888646782140   T   T   T
  0.3249322431533925  0.7999416754217077  0.6460457696008415   T   T   T
  0.3977306366347189  0.5912920540920499  0.6289039240725128   T   T   T
  0.4258945834880982  0.2047874885233913  0.6871073491909162   T   T   T
  0.2425905869324744  0.0027489316510561  0.6647354057048792   T   T   T
  0.2799406243980861  0.6175899464501124  0.7208100189032907   T   T   T
  0.3535164417265929  0.4125880494021632  0.7026488434541719   T   T   T
  0.5441176470588260  0.6764705882352970  0.2790140074384269   F   F   F
  0.6470588235294130  0.0882352941176450  0.3158450061986855   F   F   F
  0.7205882352941160  0.8823529411764710  0.2974295068185526   F   F   F
  0.5000000000000000  0.5000000000000000  0.3526760049589512   F   F   F
  0.5735294117647030  0.2941176470588260  0.3342605055788184   F   F   F
  0.6029411764705870  0.9117647058823550  0.3895070037192099   F   F   F
  0.6764705882352970  0.7058823529411740  0.3710915043390841   F   F   F
  0.7058823529411740  0.3235294117647030  0.4263380024794756   F   F   F
  0.5294117647058840  0.1176470588235290  0.4079225030993427   F   F   F
  0.5587528779086488  0.7353450124526618  0.4629111414363036   T   T   T
  0.6323529411764710  0.5294117647058840  0.4447535018596085   F   F   F
  0.6620340975997139  0.1475262851034311  0.4998610545948090   T   T   T
  0.7358658345945246  0.9413027606120373  0.4816561366683786   T   T   T
  0.5148952737615963  0.5594485421100913  0.5370743862127494   T   T   T
  0.5882248089531882  0.3531981933579231  0.5184256697542250   T   T   T
  0.6188205109377972  0.9713760342688880  0.5731691010730560   T   T   T
  0.6916683963779133  0.7649767699027324  0.5550670681056232   T   T   T
  0.7206687960202462  0.3829763162211562  0.6106362232099730   T   T   T
  0.5443168450567335  0.1776822672895413  0.5921900038592702   T   T   T
  0.5796514312878107  0.7971976654368013  0.6478922257147970   T   T   T
  0.6474528985622451  0.5902793747444866  0.6285030415264236   T   T   T
  0.6763417280347617  0.2069069357228856  0.6858332428991589   T   T   T
  0.5082716578564980  0.0027732116795123  0.6646468570870807   T   T   T
  0.5305117352344102  0.6182491844623301  0.7193165691120218   T   T   T
  0.6017203618929509  0.4109216034460221  0.7027070214220762   T   T   T
  0.7941176470588260  0.6764705882352970  0.2790140074384269   F   F   F
  0.8970588235294130  0.0882352941176450  0.3158450061986855   F   F   F
  0.9705882352941160  0.8823529411764710  0.2974295068185526   F   F   F
  0.7500000000000000  0.5000000000000000  0.3526760049589512   F   F   F
  0.8235294117647030  0.2941176470588260  0.3342605055788184   F   F   F
  0.8529411764705870  0.9117647058823550  0.3895070037192099   F   F   F
  0.9264705882352970  0.7058823529411740  0.3710915043390841   F   F   F
  0.9558823529411740  0.3235294117647030  0.4263380024794756   F   F   F
  0.7794117647058840  0.1176470588235290  0.4079225030993427   F   F   F
  0.8088041437124850  0.7350291775573629  0.4629127183306816   T   T   T
  0.8823529411764710  0.5294117647058840  0.4447535018596085   F   F   F
  0.9118091881893906  0.1468499811948464  0.5006329542899364   T   T   T
  0.9847471606858280  0.9414310757268500  0.4816835956493649   T   T   T
  0.7647787787794196  0.5587021652556639  0.5367708276469146   T   T   T
  0.8383677884501434  0.3526644211384162  0.5184603363424801   T   T   T
  0.8675533794309948  0.9702196778297321  0.5746480302501196   T   T   T
  0.9409615066737067  0.7650271607248395  0.5550469700323024   T   T   T
  0.9709916583501320  0.3835486531013688  0.6103174916078239   T   T   T
  0.7936596213426770  0.1769040720286940  0.5927524511920260   T   T   T
  0.8243764941892981  0.7970631372230648  0.6499903325674148   T   T   T
  0.8979350554820207  0.5906156554673176  0.6284834196599488   T   T   T
  0.9273821777879130  0.2086532935150537  0.6849228419973750   T   T   T
  0.7529613563847569  0.0027501467707656  0.6672578583745427   T   T   T
  0.7785365981984338  0.6143254471562003  0.7179413830289497   T   T   T
  0.8531413953560892  0.4114509672869806  0.7025186362428066   T   T   T
  0.2053179121134864  0.8210604618747039  0.7353154995520579   T   T   T
  0.4562918921063863  0.8217694721088277  0.7352819719789835   T   T   T
  0.3782306921045018  0.0134889909498170  0.7436766367293907   T   T   T

  0.00000000E+00  0.00000000E+00  0.00000000E+00
  0.00000000E+00  0.00000000E+00  0.00000000E+00
  0.00000000E+00  0.00000000E+00  0.00000000E+00
  0.00000000E+00  0.00000000E+00  0.00000000E+00
  0.00000000E+00  0.00000000E+00  0.00000000E+00
  0.00000000E+00  0.00000000E+00  0.00000000E+00
  0.00000000E+00  0.00000000E+00  0.00000000E+00
  0.00000000E+00  0.00000000E+00  0.00000000E+00
  0.00000000E+00  0.00000000E+00  0.00000000E+00
  0.00000000E+00  0.00000000E+00  0.00000000E+00
  0.00000000E+00  0.00000000E+00  0.00000000E+00
  0.00000000E+00  0.00000000E+00  0.00000000E+00
  0.00000000E+00  0.00000000E+00  0.00000000E+00
  0.00000000E+00  0.00000000E+00  0.00000000E+00
  0.00000000E+00  0.00000000E+00  0.00000000E+00
  0.00000000E+00  0.00000000E+00  0.00000000E+00
  0.00000000E+00  0.00000000E+00  0.00000000E+00
  0.00000000E+00  0.00000000E+00  0.00000000E+00
  0.00000000E+00  0.00000000E+00  0.00000000E+00
  0.00000000E+00  0.00000000E+00  0.00000000E+00
  0.00000000E+00  0.00000000E+00  0.00000000E+00
  0.00000000E+00  0.00000000E+00  0.00000000E+00
  0.00000000E+00  0.00000000E+00  0.00000000E+00
  0.00000000E+00  0.00000000E+00  0.00000000E+00
  0.00000000E+00  0.00000000E+00  0.00000000E+00
  0.00000000E+00  0.00000000E+00  0.00000000E+00
  0.00000000E+00  0.00000000E+00  0.00000000E+00
  0.00000000E+00  0.00000000E+00  0.00000000E+00
  0.00000000E+00  0.00000000E+00  0.00000000E+00
  0.00000000E+00  0.00000000E+00  0.00000000E+00
  0.00000000E+00  0.00000000E+00  0.00000000E+00
  0.00000000E+00  0.00000000E+00  0.00000000E+00
  0.00000000E+00  0.00000000E+00  0.00000000E+00
  0.00000000E+00  0.00000000E+00  0.00000000E+00
  0.00000000E+00  0.00000000E+00  0.00000000E+00
  0.00000000E+00  0.00000000E+00  0.00000000E+00
  0.00000000E+00  0.00000000E+00  0.00000000E+00
  0.00000000E+00  0.00000000E+00  0.00000000E+00
  0.00000000E+00  0.00000000E+00  0.00000000E+00
  0.00000000E+00  0.00000000E+00  0.00000000E+00
  0.00000000E+00  0.00000000E+00  0.00000000E+00
  0.00000000E+00  0.00000000E+00  0.00000000E+00
  0.00000000E+00  0.00000000E+00  0.00000000E+00
  0.00000000E+00  0.00000000E+00  0.00000000E+00
  0.00000000E+00  0.00000000E+00  0.00000000E+00
  0.00000000E+00  0.00000000E+00  0.00000000E+00
  0.00000000E+00  0.00000000E+00  0.00000000E+00
  0.00000000E+00  0.00000000E+00  0.00000000E+00
  0.00000000E+00  0.00000000E+00  0.00000000E+00
  0.00000000E+00  0.00000000E+00  0.00000000E+00
  0.00000000E+00  0.00000000E+00  0.00000000E+00
  0.00000000E+00  0.00000000E+00  0.00000000E+00
  0.00000000E+00  0.00000000E+00  0.00000000E+00
  0.00000000E+00  0.00000000E+00  0.00000000E+00
  0.00000000E+00  0.00000000E+00  0.00000000E+00
  0.00000000E+00  0.00000000E+00  0.00000000E+00
  0.00000000E+00  0.00000000E+00  0.00000000E+00
  0.00000000E+00  0.00000000E+00  0.00000000E+00
  0.00000000E+00  0.00000000E+00  0.00000000E+00
  0.00000000E+00  0.00000000E+00  0.00000000E+00
  0.00000000E+00  0.00000000E+00  0.00000000E+00
  0.00000000E+00  0.00000000E+00  0.00000000E+00
  0.00000000E+00  0.00000000E+00  0.00000000E+00
  0.00000000E+00  0.00000000E+00  0.00000000E+00
  0.00000000E+00  0.00000000E+00  0.00000000E+00
  0.00000000E+00  0.00000000E+00  0.00000000E+00
  0.00000000E+00  0.00000000E+00  0.00000000E+00
  0.00000000E+00  0.00000000E+00  0.00000000E+00
  0.00000000E+00  0.00000000E+00  0.00000000E+00
  0.00000000E+00  0.00000000E+00  0.00000000E+00
  0.00000000E+00  0.00000000E+00  0.00000000E+00
  0.00000000E+00  0.00000000E+00  0.00000000E+00
  0.00000000E+00  0.00000000E+00  0.00000000E+00
  0.00000000E+00  0.00000000E+00  0.00000000E+00
  0.00000000E+00  0.00000000E+00  0.00000000E+00
  0.00000000E+00  0.00000000E+00  0.00000000E+00
  0.00000000E+00  0.00000000E+00  0.00000000E+00
  0.00000000E+00  0.00000000E+00  0.00000000E+00
  0.00000000E+00  0.00000000E+00  0.00000000E+00
  0.00000000E+00  0.00000000E+00  0.00000000E+00
  0.00000000E+00  0.00000000E+00  0.00000000E+00
  0.00000000E+00  0.00000000E+00  0.00000000E+00
  0.00000000E+00  0.00000000E+00  0.00000000E+00
  0.00000000E+00  0.00000000E+00  0.00000000E+00
  0.00000000E+00  0.00000000E+00  0.00000000E+00
  0.00000000E+00  0.00000000E+00  0.00000000E+00
  0.00000000E+00  0.00000000E+00  0.00000000E+00
  0.00000000E+00  0.00000000E+00  0.00000000E+00
  0.00000000E+00  0.00000000E+00  0.00000000E+00
  0.00000000E+00  0.00000000E+00  0.00000000E+00
  0.00000000E+00  0.00000000E+00  0.00000000E+00
  0.00000000E+00  0.00000000E+00  0.00000000E+00
  0.00000000E+00  0.00000000E+00  0.00000000E+00
  0.00000000E+00  0.00000000E+00  0.00000000E+00
  0.00000000E+00  0.00000000E+00  0.00000000E+00
  0.00000000E+00  0.00000000E+00  0.00000000E+00
  0.00000000E+00  0.00000000E+00  0.00000000E+00
  0.00000000E+00  0.00000000E+00  0.00000000E+00
  0.00000000E+00  0.00000000E+00  0.00000000E+00
  0.00000000E+00  0.00000000E+00  0.00000000E+00
  0.00000000E+00  0.00000000E+00  0.00000000E+00
  0.00000000E+00  0.00000000E+00  0.00000000E+00
  0.00000000E+00  0.00000000E+00  0.00000000E+00
