# Supplementary material for: Mechanisms for the formation of active sites in single-atom alloys
Source: Nanoscale. 2026 Apr 13;18(18):9709–22. doi: 10.1039/d5nr05517b (PMC13071885; doi:10.1039/d5nr05517b)
Supplement: NR-018-D5NR05517B-s001 [file NR-018-D5NR05517B-s001.tar › Mechanisms_SAA_formation/Ag_incorp_diff/near_kink_pop_in/initial_state/Zr/CONTCAR]

Ag Zr                                   
   1.0000000000000000     
    11.5456451800681936    0.0000000000000000    0.0000000000000000
    -2.8864112950170600   11.9009786483311490    0.0000000000000000
     0.0000000000000000    0.0000000000000000   26.8803708776347463
  Ag              Zr            
   102     1
Selective dynamics
Direct
  0.0441176470588260  0.6764705882352970  0.2790140074384269   F   F   F
  0.1470588235294130  0.0882352941176450  0.3158450061986855   F   F   F
  0.2205882352941160  0.8823529411764710  0.2974295068185526   F   F   F
  0.0000000000000000  0.5000000000000000  0.3526760049589512   F   F   F
  0.0735294117647030  0.2941176470588260  0.3342605055788184   F   F   F
  0.1029411764705870  0.9117647058823550  0.3895070037192099   F   F   F
  0.1764705882352970  0.7058823529411740  0.3710915043390841   F   F   F
  0.2058823529411740  0.3235294117647030  0.4263380024794756   F   F   F
  0.0294117647058840  0.1176470588235290  0.4079225030993427   F   F   F
  0.0586037298738143  0.7352266350578360  0.4627967738012192   T   T   T
  0.1323529411764710  0.5294117647058840  0.4447535018596085   F   F   F
  0.1613338286187695  0.1475138716531288  0.4999003009068683   T   T   T
  0.2351327462033461  0.9417451869607780  0.4814026903252872   T   T   T
  0.0148550305360701  0.5590691593985606  0.5369666906360708   T   T   T
  0.0884481946701919  0.3529378217268362  0.5187634483563702   T   T   T
  0.1163846628269187  0.9707573675622473  0.5729713143585473   T   T   T
  0.1904551858550714  0.7655859549404082  0.5548791441304263   T   T   T
  0.2210575548455234  0.3826567007432952  0.6109669440367334   T   T   T
  0.0451892947542403  0.1765604338856588  0.5932582026729761   T   T   T
  0.0691826405124420  0.7967950360303705  0.6482459176880467   T   T   T
  0.1478000681844722  0.5900442119592332  0.6287878659342399   T   T   T
  0.1790290290180866  0.2056806467173228  0.6872998249813705   T   T   T
  0.9993028426626140  0.0021798614878860  0.6679370580919433   T   T   T
  0.0284554432928945  0.6160705320722148  0.7192088957583008   T   T   T
  0.1037280618406190  0.4114017994828572  0.7025445487794825   T   T   T
  0.2941176470588260  0.6764705882352970  0.2790140074384269   F   F   F
  0.3970588235294130  0.0882352941176450  0.3158450061986855   F   F   F
  0.4705882352941160  0.8823529411764710  0.2974295068185526   F   F   F
  0.2500000000000000  0.5000000000000000  0.3526760049589512   F   F   F
  0.3235294117647030  0.2941176470588260  0.3342605055788184   F   F   F
  0.3529411764705870  0.9117647058823550  0.3895070037192099   F   F   F
  0.4264705882352970  0.7058823529411740  0.3710915043390841   F   F   F
  0.4558823529411740  0.3235294117647030  0.4263380024794756   F   F   F
  0.2794117647058840  0.1176470588235290  0.4079225030993427   F   F   F
  0.3089131159259497  0.7355590234901908  0.4629524450335744   T   T   T
  0.3823529411764710  0.5294117647058840  0.4447535018596085   F   F   F
  0.4118832215673772  0.1479999919516341  0.4994210068521397   T   T   T
  0.4856953575237343  0.9419283177726191  0.4814960441123681   T   T   T
  0.2650109572847354  0.5597846860029931  0.5370395394589812   T   T   T
  0.3380043568326608  0.3537868727386317  0.5183039159815714   T   T   T
  0.3682832103574066  0.9730727055806886  0.5731603974865649   T   T   T
  0.4423305701730939  0.7659865978876923  0.5549229891818486   T   T   T
  0.4714909181500024  0.3847626032337934  0.6094392978779424   T   T   T
  0.2942340847214189  0.1776594858242297  0.5915115545940867   T   T   T
  0.3241357923624882  0.7978616935976554  0.6450382592920220   T   T   T
  0.3974652220942314  0.5906162372845243  0.6288022003173636   T   T   T
  0.4278047317127555  0.2105461252592095  0.6836943960508793   T   T   T
  0.2443211907074626  0.0025735663072599  0.6650259944102462   T   T   T
  0.2792056938130949  0.6166969123914731  0.7210283031036533   T   T   T
  0.3533614846504454  0.4126909547747785  0.7028580640254115   T   T   T
  0.5441176470588260  0.6764705882352970  0.2790140074384269   F   F   F
  0.6470588235294130  0.0882352941176450  0.3158450061986855   F   F   F
  0.7205882352941160  0.8823529411764710  0.2974295068185526   F   F   F
  0.5000000000000000  0.5000000000000000  0.3526760049589512   F   F   F
  0.5735294117647030  0.2941176470588260  0.3342605055788184   F   F   F
  0.6029411764705870  0.9117647058823550  0.3895070037192099   F   F   F
  0.6764705882352970  0.7058823529411740  0.3710915043390841   F   F   F
  0.7058823529411740  0.3235294117647030  0.4263380024794756   F   F   F
  0.5294117647058840  0.1176470588235290  0.4079225030993427   F   F   F
  0.5591415078566278  0.7358669228853935  0.4626191595361650   T   T   T
  0.6323529411764710  0.5294117647058840  0.4447535018596085   F   F   F
  0.6624289100166526  0.1477324187748839  0.4999723981002049   T   T   T
  0.7362688681728291  0.9413424058253563  0.4816398896627310   T   T   T
  0.5151705117795743  0.5605607992707172  0.5366036216863902   T   T   T
  0.5885022350157145  0.3534209600524634  0.5181189326453715   T   T   T
  0.6192764453113253  0.9709276869128888  0.5730166075865833   T   T   T
  0.6918799768684440  0.7652079620567664  0.5553016207346329   T   T   T
  0.7205184077818164  0.3823253270728826  0.6107163568614582   T   T   T
  0.5448004836152976  0.1775203233844668  0.5915340099930891   T   T   T
  0.5791375072290222  0.7971204448164767  0.6482857945165608   T   T   T
  0.6477446172464774  0.5906049411062961  0.6284872619826316   T   T   T
  0.6742163705165114  0.2051696846050194  0.6871521778708480   T   T   T
  0.5067499664568733  0.0025757821311275  0.6651234693648289   T   T   T
  0.5304055732821312  0.6173007618188010  0.7193297956070042   T   T   T
  0.6024395475626612  0.4114990350397036  0.7027277220290964   T   T   T
  0.7941176470588260  0.6764705882352970  0.2790140074384269   F   F   F
  0.8970588235294130  0.0882352941176450  0.3158450061986855   F   F   F
  0.9705882352941160  0.8823529411764710  0.2974295068185526   F   F   F
  0.7500000000000000  0.5000000000000000  0.3526760049589512   F   F   F
  0.8235294117647030  0.2941176470588260  0.3342605055788184   F   F   F
  0.8529411764705870  0.9117647058823550  0.3895070037192099   F   F   F
  0.9264705882352970  0.7058823529411740  0.3710915043390841   F   F   F
  0.9558823529411740  0.3235294117647030  0.4263380024794756   F   F   F
  0.7794117647058840  0.1176470588235290  0.4079225030993427   F   F   F
  0.8086881893657617  0.7351756453136141  0.4630407233141301   T   T   T
  0.8823529411764710  0.5294117647058840  0.4447535018596085   F   F   F
  0.9118525048507606  0.1466339211519154  0.5007513590008890   T   T   T
  0.9844231215419946  0.9412886552756793  0.4816091334043071   T   T   T
  0.7647058448691173  0.5585417818271567  0.5368534433513789   T   T   T
  0.8384303298641484  0.3524727662187842  0.5186151482752686   T   T   T
  0.8677537727174051  0.9703971204460003  0.5752489923557629   T   T   T
  0.9408585315498085  0.7649716284137340  0.5552583442625659   T   T   T
  0.9706583345088350  0.3824580678173432  0.6104570131110771   T   T   T
  0.7935289823695743  0.1764460651987073  0.5932903718190287   T   T   T
  0.8244790863411662  0.7968492448804586  0.6501355068386557   T   T   T
  0.8978392162092262  0.5900371656410196  0.6284834376081017   T   T   T
  0.9272635121393695  0.2074762286014427  0.6849859456665525   T   T   T
  0.7521250749806285  0.0020354642778479  0.6679313467039696   T   T   T
  0.7788835362622061  0.6136398995326185  0.7180507476798711   T   T   T
  0.8527469903024870  0.4098529370479231  0.7024988088675300   T   T   T
  0.2062588974110229  0.8218449777494221  0.7354678500280513   T   T   T
  0.4539496351447219  0.8219712990379439  0.7356608236489279   T   T   T
  0.3821546171443809  0.0302290871205580  0.7492560032627801   T   T   T

  0.00000000E+00  0.00000000E+00  0.00000000E+00
  0.00000000E+00  0.00000000E+00  0.00000000E+00
  0.00000000E+00  0.00000000E+00  0.00000000E+00
  0.00000000E+00  0.00000000E+00  0.00000000E+00
  0.00000000E+00  0.00000000E+00  0.00000000E+00
  0.00000000E+00  0.00000000E+00  0.00000000E+00
  0.00000000E+00  0.00000000E+00  0.00000000E+00
  0.00000000E+00  0.00000000E+00  0.00000000E+00
  0.00000000E+00  0.00000000E+00  0.00000000E+00
  0.00000000E+00  0.00000000E+00  0.00000000E+00
  0.00000000E+00  0.00000000E+00  0.00000000E+00
  0.00000000E+00  0.00000000E+00  0.00000000E+00
  0.00000000E+00  0.00000000E+00  0.00000000E+00
  0.00000000E+00  0.00000000E+00  0.00000000E+00
  0.00000000E+00  0.00000000E+00  0.00000000E+00
  0.00000000E+00  0.00000000E+00  0.00000000E+00
  0.00000000E+00  0.00000000E+00  0.00000000E+00
  0.00000000E+00  0.00000000E+00  0.00000000E+00
  0.00000000E+00  0.00000000E+00  0.00000000E+00
  0.00000000E+00  0.00000000E+00  0.00000000E+00
  0.00000000E+00  0.00000000E+00  0.00000000E+00
  0.00000000E+00  0.00000000E+00  0.00000000E+00
  0.00000000E+00  0.00000000E+00  0.00000000E+00
  0.00000000E+00  0.00000000E+00  0.00000000E+00
  0.00000000E+00  0.00000000E+00  0.00000000E+00
  0.00000000E+00  0.00000000E+00  0.00000000E+00
  0.00000000E+00  0.00000000E+00  0.00000000E+00
  0.00000000E+00  0.00000000E+00  0.00000000E+00
  0.00000000E+00  0.00000000E+00  0.00000000E+00
  0.00000000E+00  0.00000000E+00  0.00000000E+00
  0.00000000E+00  0.00000000E+00  0.00000000E+00
  0.00000000E+00  0.00000000E+00  0.00000000E+00
  0.00000000E+00  0.00000000E+00  0.00000000E+00
  0.00000000E+00  0.00000000E+00  0.00000000E+00
  0.00000000E+00  0.00000000E+00  0.00000000E+00
  0.00000000E+00  0.00000000E+00  0.00000000E+00
  0.00000000E+00  0.00000000E+00  0.00000000E+00
  0.00000000E+00  0.00000000E+00  0.00000000E+00
  0.00000000E+00  0.00000000E+00  0.00000000E+00
  0.00000000E+00  0.00000000E+00  0.00000000E+00
  0.00000000E+00  0.00000000E+00  0.00000000E+00
  0.00000000E+00  0.00000000E+00  0.00000000E+00
  0.00000000E+00  0.00000000E+00  0.00000000E+00
  0.00000000E+00  0.00000000E+00  0.00000000E+00
  0.00000000E+00  0.00000000E+00  0.00000000E+00
  0.00000000E+00  0.00000000E+00  0.00000000E+00
  0.00000000E+00  0.00000000E+00  0.00000000E+00
  0.00000000E+00  0.00000000E+00  0.00000000E+00
  0.00000000E+00  0.00000000E+00  0.00000000E+00
  0.00000000E+00  0.00000000E+00  0.00000000E+00
  0.00000000E+00  0.00000000E+00  0.00000000E+00
  0.00000000E+00  0.00000000E+00  0.00000000E+00
  0.00000000E+00  0.00000000E+00  0.00000000E+00
  0.00000000E+00  0.00000000E+00  0.00000000E+00
  0.00000000E+00  0.00000000E+00  0.00000000E+00
  0.00000000E+00  0.00000000E+00  0.00000000E+00
  0.00000000E+00  0.00000000E+00  0.00000000E+00
  0.00000000E+00  0.00000000E+00  0.00000000E+00
  0.00000000E+00  0.00000000E+00  0.00000000E+00
  0.00000000E+00  0.00000000E+00  0.00000000E+00
  0.00000000E+00  0.00000000E+00  0.00000000E+00
  0.00000000E+00  0.00000000E+00  0.00000000E+00
  0.00000000E+00  0.00000000E+00  0.00000000E+00
  0.00000000E+00  0.00000000E+00  0.00000000E+00
  0.00000000E+00  0.00000000E+00  0.00000000E+00
  0.00000000E+00  0.00000000E+00  0.00000000E+00
  0.00000000E+00  0.00000000E+00  0.00000000E+00
  0.00000000E+00  0.00000000E+00  0.00000000E+00
  0.00000000E+00  0.00000000E+00  0.00000000E+00
  0.00000000E+00  0.00000000E+00  0.00000000E+00
  0.00000000E+00  0.00000000E+00  0.00000000E+00
  0.00000000E+00  0.00000000E+00  0.00000000E+00
  0.00000000E+00  0.00000000E+00  0.00000000E+00
  0.00000000E+00  0.00000000E+00  0.00000000E+00
  0.00000000E+00  0.00000000E+00  0.00000000E+00
  0.00000000E+00  0.00000000E+00  0.00000000E+00
  0.00000000E+00  0.00000000E+00  0.00000000E+00
  0.00000000E+00  0.00000000E+00  0.00000000E+00
  0.00000000E+00  0.00000000E+00  0.00000000E+00
  0.00000000E+00  0.00000000E+00  0.00000000E+00
  0.00000000E+00  0.00000000E+00  0.00000000E+00
  0.00000000E+00  0.00000000E+00  0.00000000E+00
  0.00000000E+00  0.00000000E+00  0.00000000E+00
  0.00000000E+00  0.00000000E+00  0.00000000E+00
  0.00000000E+00  0.00000000E+00  0.00000000E+00
  0.00000000E+00  0.00000000E+00  0.00000000E+00
  0.00000000E+00  0.00000000E+00  0.00000000E+00
  0.00000000E+00  0.00000000E+00  0.00000000E+00
  0.00000000E+00  0.00000000E+00  0.00000000E+00
  0.00000000E+00  0.00000000E+00  0.00000000E+00
  0.00000000E+00  0.00000000E+00  0.00000000E+00
  0.00000000E+00  0.00000000E+00  0.00000000E+00
  0.00000000E+00  0.00000000E+00  0.00000000E+00
  0.00000000E+00  0.00000000E+00  0.00000000E+00
  0.00000000E+00  0.00000000E+00  0.00000000E+00
  0.00000000E+00  0.00000000E+00  0.00000000E+00
  0.00000000E+00  0.00000000E+00  0.00000000E+00
  0.00000000E+00  0.00000000E+00  0.00000000E+00
  0.00000000E+00  0.00000000E+00  0.00000000E+00
  0.00000000E+00  0.00000000E+00  0.00000000E+00
  0.00000000E+00  0.00000000E+00  0.00000000E+00
  0.00000000E+00  0.00000000E+00  0.00000000E+00
  0.00000000E+00  0.00000000E+00  0.00000000E+00
