# Supplementary material for: Mechanisms for the formation of active sites in single-atom alloys
Source: Nanoscale. 2026 Apr 13;18(18):9709–22. doi: 10.1039/d5nr05517b (PMC13071885; doi:10.1039/d5nr05517b)
Supplement: NR-018-D5NR05517B-s001 [file NR-018-D5NR05517B-s001.tar › Mechanisms_SAA_formation/Ag_incorp_diff/near_kink_pop_in/initial_state/Rh/CONTCAR]

Ag Rh                                   
   1.0000000000000000     
    11.5456451800681936    0.0000000000000000    0.0000000000000000
    -2.8864112950170600   11.9009786483311490    0.0000000000000000
     0.0000000000000000    0.0000000000000000   26.8803708776347463
  Ag              Rh            
   102     1
Selective dynamics
Direct
  0.0441176470588260  0.6764705882352970  0.2790140074384269   F   F   F
  0.1470588235294130  0.0882352941176450  0.3158450061986855   F   F   F
  0.2205882352941160  0.8823529411764710  0.2974295068185526   F   F   F
  0.0000000000000000  0.5000000000000000  0.3526760049589512   F   F   F
  0.0735294117647030  0.2941176470588260  0.3342605055788184   F   F   F
  0.1029411764705870  0.9117647058823550  0.3895070037192099   F   F   F
  0.1764705882352970  0.7058823529411740  0.3710915043390841   F   F   F
  0.2058823529411740  0.3235294117647030  0.4263380024794756   F   F   F
  0.0294117647058840  0.1176470588235290  0.4079225030993427   F   F   F
  0.0589787526826951  0.7353932502745253  0.4629466134752616   T   T   T
  0.1323529411764710  0.5294117647058840  0.4447535018596085   F   F   F
  0.1617701181399837  0.1474795751950116  0.4998836062028599   T   T   T
  0.2350861780553086  0.9416141688139248  0.4813236852305080   T   T   T
  0.0149217476406230  0.5594637631052641  0.5368757847523374   T   T   T
  0.0885523395624521  0.3531980768265026  0.5185907389156883   T   T   T
  0.1172345231809856  0.9714025393450187  0.5734732197879644   T   T   T
  0.1913424424000791  0.7660757234005225  0.5551626753139377   T   T   T
  0.2212703934268159  0.3840677947686144  0.6107893983576802   T   T   T
  0.0450705923872353  0.1772542645115239  0.5926959765738572   T   T   T
  0.0692728463875220  0.7974145056568392  0.6479896046255403   T   T   T
  0.1481277193072614  0.5915651833426190  0.6287306786823700   T   T   T
  0.1772650989120569  0.2079011800154769  0.6855205315175710   T   T   T
  0.9987262081929332  0.0030877772243569  0.6672723152807502   T   T   T
  0.0291131037794632  0.6184417031570055  0.7191525603123516   T   T   T
  0.1037974362090612  0.4132698212449997  0.7024426468723111   T   T   T
  0.2941176470588260  0.6764705882352970  0.2790140074384269   F   F   F
  0.3970588235294130  0.0882352941176450  0.3158450061986855   F   F   F
  0.4705882352941160  0.8823529411764710  0.2974295068185526   F   F   F
  0.2500000000000000  0.5000000000000000  0.3526760049589512   F   F   F
  0.3235294117647030  0.2941176470588260  0.3342605055788184   F   F   F
  0.3529411764705870  0.9117647058823550  0.3895070037192099   F   F   F
  0.4264705882352970  0.7058823529411740  0.3710915043390841   F   F   F
  0.4558823529411740  0.3235294117647030  0.4263380024794756   F   F   F
  0.2794117647058840  0.1176470588235290  0.4079225030993427   F   F   F
  0.3088590517806967  0.7353389982897482  0.4629397683593476   T   T   T
  0.3823529411764710  0.5294117647058840  0.4447535018596085   F   F   F
  0.4120035181616339  0.1480316986846416  0.4996777354540800   T   T   T
  0.4857498422396302  0.9415059593885626  0.4813369012459999   T   T   T
  0.2649618880110702  0.5597350626615406  0.5369224621074140   T   T   T
  0.3383032472409042  0.3537220025592930  0.5185511681099370   T   T   T
  0.3682169317050901  0.9728047704088144  0.5728777304699932   T   T   T
  0.4418856540638399  0.7659998009168428  0.5552187678284668   T   T   T
  0.4706276873923197  0.3821134688343668  0.6109960598475284   T   T   T
  0.2946474301269155  0.1778885327842521  0.5922197643085750   T   T   T
  0.3248038624316910  0.7992586961210325  0.6460749446466373   T   T   T
  0.3978526487753321  0.5911044868132507  0.6287796600602051   T   T   T
  0.4260244426024227  0.2049420387704300  0.6871819840012139   T   T   T
  0.2438765154912985  0.0028458990310147  0.6648689225106118   T   T   T
  0.2798078842289670  0.6175552658202721  0.7205922938152360   T   T   T
  0.3533822300008485  0.4127235155774585  0.7026866851986098   T   T   T
  0.5441176470588260  0.6764705882352970  0.2790140074384269   F   F   F
  0.6470588235294130  0.0882352941176450  0.3158450061986855   F   F   F
  0.7205882352941160  0.8823529411764710  0.2974295068185526   F   F   F
  0.5000000000000000  0.5000000000000000  0.3526760049589512   F   F   F
  0.5735294117647030  0.2941176470588260  0.3342605055788184   F   F   F
  0.6029411764705870  0.9117647058823550  0.3895070037192099   F   F   F
  0.6764705882352970  0.7058823529411740  0.3710915043390841   F   F   F
  0.7058823529411740  0.3235294117647030  0.4263380024794756   F   F   F
  0.5294117647058840  0.1176470588235290  0.4079225030993427   F   F   F
  0.5587362475791157  0.7352311006413290  0.4629631400401660   T   T   T
  0.6323529411764710  0.5294117647058840  0.4447535018596085   F   F   F
  0.6620483530719127  0.1474169615914822  0.4998661879387141   T   T   T
  0.7357609438835173  0.9412964808950415  0.4817359712909798   T   T   T
  0.5148785456077821  0.5592875207506468  0.5370945841592742   T   T   T
  0.5882441249568655  0.3532344421356372  0.5183877191085161   T   T   T
  0.6185750408089459  0.9714172623917346  0.5734531773120670   T   T   T
  0.6917601502081516  0.7650512462394957  0.5550639359689860   T   T   T
  0.7206750957839384  0.3829403831506037  0.6104736942782050   T   T   T
  0.5442022606923135  0.1775506159075582  0.5921793705206733   T   T   T
  0.5795249767131559  0.7971791705605128  0.6479281903961553   T   T   T
  0.6475933619693801  0.5902173588894287  0.6284360384396168   T   T   T
  0.6766198505969586  0.2073531688873022  0.6855022821810797   T   T   T
  0.5073877318223727  0.0027545247391761  0.6648793196391874   T   T   T
  0.5303830273618815  0.6185107534514565  0.7191803176569321   T   T   T
  0.6019822930424550  0.4114073770710808  0.7026904523388925   T   T   T
  0.7941176470588260  0.6764705882352970  0.2790140074384269   F   F   F
  0.8970588235294130  0.0882352941176450  0.3158450061986855   F   F   F
  0.9705882352941160  0.8823529411764710  0.2974295068185526   F   F   F
  0.7500000000000000  0.5000000000000000  0.3526760049589512   F   F   F
  0.8235294117647030  0.2941176470588260  0.3342605055788184   F   F   F
  0.8529411764705870  0.9117647058823550  0.3895070037192099   F   F   F
  0.9264705882352970  0.7058823529411740  0.3710915043390841   F   F   F
  0.9558823529411740  0.3235294117647030  0.4263380024794756   F   F   F
  0.7794117647058840  0.1176470588235290  0.4079225030993427   F   F   F
  0.8088303016523608  0.7350751621196826  0.4628591588823968   T   T   T
  0.8823529411764710  0.5294117647058840  0.4447535018596085   F   F   F
  0.9118181694972651  0.1468373274923825  0.5006028018111796   T   T   T
  0.9849189554125655  0.9414303974613059  0.4817704559735061   T   T   T
  0.7648502071712963  0.5588729446148055  0.5367294120810342   T   T   T
  0.8383861995340550  0.3527006129831108  0.5184332197187073   T   T   T
  0.8676398794136571  0.9701992393943089  0.5746109709369983   T   T   T
  0.9409822429964473  0.7651499330912356  0.5550294886538795   T   T   T
  0.9709831780543280  0.3837058524757891  0.6103226590650552   T   T   T
  0.7938250738363561  0.1768776800315158  0.5926504740362785   T   T   T
  0.8244132947407631  0.7972988958757393  0.6499578865026200   T   T   T
  0.8977608620700002  0.5907014274953951  0.6283990967394140   T   T   T
  0.9273797047903203  0.2086563159086874  0.6849652991869123   T   T   T
  0.7527747381670262  0.0028340372544918  0.6673115171726723   T   T   T
  0.7786433548040324  0.6148832579058181  0.7179168273907968   T   T   T
  0.8533864655233243  0.4119574465474928  0.7024967956750395   T   T   T
  0.2054148229287597  0.8211847642839368  0.7354183483183264   T   T   T
  0.4558582180681200  0.8215754983753336  0.7353518487968356   T   T   T
  0.3781870968032164  0.0132719951598941  0.7447752243336184   T   T   T

  0.00000000E+00  0.00000000E+00  0.00000000E+00
  0.00000000E+00  0.00000000E+00  0.00000000E+00
  0.00000000E+00  0.00000000E+00  0.00000000E+00
  0.00000000E+00  0.00000000E+00  0.00000000E+00
  0.00000000E+00  0.00000000E+00  0.00000000E+00
  0.00000000E+00  0.00000000E+00  0.00000000E+00
  0.00000000E+00  0.00000000E+00  0.00000000E+00
  0.00000000E+00  0.00000000E+00  0.00000000E+00
  0.00000000E+00  0.00000000E+00  0.00000000E+00
  0.00000000E+00  0.00000000E+00  0.00000000E+00
  0.00000000E+00  0.00000000E+00  0.00000000E+00
  0.00000000E+00  0.00000000E+00  0.00000000E+00
  0.00000000E+00  0.00000000E+00  0.00000000E+00
  0.00000000E+00  0.00000000E+00  0.00000000E+00
  0.00000000E+00  0.00000000E+00  0.00000000E+00
  0.00000000E+00  0.00000000E+00  0.00000000E+00
  0.00000000E+00  0.00000000E+00  0.00000000E+00
  0.00000000E+00  0.00000000E+00  0.00000000E+00
  0.00000000E+00  0.00000000E+00  0.00000000E+00
  0.00000000E+00  0.00000000E+00  0.00000000E+00
  0.00000000E+00  0.00000000E+00  0.00000000E+00
  0.00000000E+00  0.00000000E+00  0.00000000E+00
  0.00000000E+00  0.00000000E+00  0.00000000E+00
  0.00000000E+00  0.00000000E+00  0.00000000E+00
  0.00000000E+00  0.00000000E+00  0.00000000E+00
  0.00000000E+00  0.00000000E+00  0.00000000E+00
  0.00000000E+00  0.00000000E+00  0.00000000E+00
  0.00000000E+00  0.00000000E+00  0.00000000E+00
  0.00000000E+00  0.00000000E+00  0.00000000E+00
  0.00000000E+00  0.00000000E+00  0.00000000E+00
  0.00000000E+00  0.00000000E+00  0.00000000E+00
  0.00000000E+00  0.00000000E+00  0.00000000E+00
  0.00000000E+00  0.00000000E+00  0.00000000E+00
  0.00000000E+00  0.00000000E+00  0.00000000E+00
  0.00000000E+00  0.00000000E+00  0.00000000E+00
  0.00000000E+00  0.00000000E+00  0.00000000E+00
  0.00000000E+00  0.00000000E+00  0.00000000E+00
  0.00000000E+00  0.00000000E+00  0.00000000E+00
  0.00000000E+00  0.00000000E+00  0.00000000E+00
  0.00000000E+00  0.00000000E+00  0.00000000E+00
  0.00000000E+00  0.00000000E+00  0.00000000E+00
  0.00000000E+00  0.00000000E+00  0.00000000E+00
  0.00000000E+00  0.00000000E+00  0.00000000E+00
  0.00000000E+00  0.00000000E+00  0.00000000E+00
  0.00000000E+00  0.00000000E+00  0.00000000E+00
  0.00000000E+00  0.00000000E+00  0.00000000E+00
  0.00000000E+00  0.00000000E+00  0.00000000E+00
  0.00000000E+00  0.00000000E+00  0.00000000E+00
  0.00000000E+00  0.00000000E+00  0.00000000E+00
  0.00000000E+00  0.00000000E+00  0.00000000E+00
  0.00000000E+00  0.00000000E+00  0.00000000E+00
  0.00000000E+00  0.00000000E+00  0.00000000E+00
  0.00000000E+00  0.00000000E+00  0.00000000E+00
  0.00000000E+00  0.00000000E+00  0.00000000E+00
  0.00000000E+00  0.00000000E+00  0.00000000E+00
  0.00000000E+00  0.00000000E+00  0.00000000E+00
  0.00000000E+00  0.00000000E+00  0.00000000E+00
  0.00000000E+00  0.00000000E+00  0.00000000E+00
  0.00000000E+00  0.00000000E+00  0.00000000E+00
  0.00000000E+00  0.00000000E+00  0.00000000E+00
  0.00000000E+00  0.00000000E+00  0.00000000E+00
  0.00000000E+00  0.00000000E+00  0.00000000E+00
  0.00000000E+00  0.00000000E+00  0.00000000E+00
  0.00000000E+00  0.00000000E+00  0.00000000E+00
  0.00000000E+00  0.00000000E+00  0.00000000E+00
  0.00000000E+00  0.00000000E+00  0.00000000E+00
  0.00000000E+00  0.00000000E+00  0.00000000E+00
  0.00000000E+00  0.00000000E+00  0.00000000E+00
  0.00000000E+00  0.00000000E+00  0.00000000E+00
  0.00000000E+00  0.00000000E+00  0.00000000E+00
  0.00000000E+00  0.00000000E+00  0.00000000E+00
  0.00000000E+00  0.00000000E+00  0.00000000E+00
  0.00000000E+00  0.00000000E+00  0.00000000E+00
  0.00000000E+00  0.00000000E+00  0.00000000E+00
  0.00000000E+00  0.00000000E+00  0.00000000E+00
  0.00000000E+00  0.00000000E+00  0.00000000E+00
  0.00000000E+00  0.00000000E+00  0.00000000E+00
  0.00000000E+00  0.00000000E+00  0.00000000E+00
  0.00000000E+00  0.00000000E+00  0.00000000E+00
  0.00000000E+00  0.00000000E+00  0.00000000E+00
  0.00000000E+00  0.00000000E+00  0.00000000E+00
  0.00000000E+00  0.00000000E+00  0.00000000E+00
  0.00000000E+00  0.00000000E+00  0.00000000E+00
  0.00000000E+00  0.00000000E+00  0.00000000E+00
  0.00000000E+00  0.00000000E+00  0.00000000E+00
  0.00000000E+00  0.00000000E+00  0.00000000E+00
  0.00000000E+00  0.00000000E+00  0.00000000E+00
  0.00000000E+00  0.00000000E+00  0.00000000E+00
  0.00000000E+00  0.00000000E+00  0.00000000E+00
  0.00000000E+00  0.00000000E+00  0.00000000E+00
  0.00000000E+00  0.00000000E+00  0.00000000E+00
  0.00000000E+00  0.00000000E+00  0.00000000E+00
  0.00000000E+00  0.00000000E+00  0.00000000E+00
  0.00000000E+00  0.00000000E+00  0.00000000E+00
  0.00000000E+00  0.00000000E+00  0.00000000E+00
  0.00000000E+00  0.00000000E+00  0.00000000E+00
  0.00000000E+00  0.00000000E+00  0.00000000E+00
  0.00000000E+00  0.00000000E+00  0.00000000E+00
  0.00000000E+00  0.00000000E+00  0.00000000E+00
  0.00000000E+00  0.00000000E+00  0.00000000E+00
  0.00000000E+00  0.00000000E+00  0.00000000E+00
  0.00000000E+00  0.00000000E+00  0.00000000E+00
  0.00000000E+00  0.00000000E+00  0.00000000E+00
