# Supplementary material for: Mechanisms for the formation of active sites in single-atom alloys
Source: Nanoscale. 2026 Apr 13;18(18):9709–22. doi: 10.1039/d5nr05517b (PMC13071885; doi:10.1039/d5nr05517b)
Supplement: NR-018-D5NR05517B-s001 [file NR-018-D5NR05517B-s001.tar › Mechanisms_SAA_formation/Ag_incorp_diff/near_kink_pop_in/initial_state/Ag/CONTCAR]

Ag                                      
   1.0000000000000000     
    11.5456451800681936    0.0000000000000000    0.0000000000000000
    -2.8864112950170600   11.9009786483311490    0.0000000000000000
     0.0000000000000000    0.0000000000000000   26.8803708776347463
  Ag            
   103
Selective dynamics
Direct
  0.0441176470588260  0.6764705882352970  0.2790140074384269   F   F   F
  0.1470588235294130  0.0882352941176450  0.3158450061986855   F   F   F
  0.2205882352941160  0.8823529411764710  0.2974295068185526   F   F   F
  0.0000000000000000  0.5000000000000000  0.3526760049589512   F   F   F
  0.0735294117647030  0.2941176470588260  0.3342605055788184   F   F   F
  0.1029411764705870  0.9117647058823550  0.3895070037192099   F   F   F
  0.1764705882352970  0.7058823529411740  0.3710915043390841   F   F   F
  0.2058823529411740  0.3235294117647030  0.4263380024794756   F   F   F
  0.0294117647058840  0.1176470588235290  0.4079225030993427   F   F   F
  0.0587159775991261  0.7352061922778313  0.4629203247917035   T   T   T
  0.1323529411764710  0.5294117647058840  0.4447535018596085   F   F   F
  0.1616474971464305  0.1468722874584823  0.4999467413262798   T   T   T
  0.2350497751955069  0.9413109450446550  0.4814546335171689   T   T   T
  0.0147306005230440  0.5589669962764316  0.5367536583748543   T   T   T
  0.0884688397573245  0.3526471988699061  0.5184852197410016   T   T   T
  0.1177912887717439  0.9708863790529144  0.5740969165433196   T   T   T
  0.1907001799011384  0.7653388036682923  0.5550585427316006   T   T   T
  0.2210312874754579  0.3832706671800923  0.6106331744974935   T   T   T
  0.0447607316312656  0.1766370869161707  0.5925675269637424   T   T   T
  0.0696004495104039  0.7972033283261186  0.6483720742737109   T   T   T
  0.1474653601472122  0.5899479309629055  0.6283939420978810   T   T   T
  0.1770688717821245  0.2077521938203152  0.6852789890668221   T   T   T
  0.9996424281571867  0.0024474827342310  0.6678058472134812   T   T   T
  0.0290169231465652  0.6177614641181171  0.7189213294347847   T   T   T
  0.1031521774268687  0.4123069557152830  0.7025622825056506   T   T   T
  0.2941176470588260  0.6764705882352970  0.2790140074384269   F   F   F
  0.3970588235294130  0.0882352941176450  0.3158450061986855   F   F   F
  0.4705882352941160  0.8823529411764710  0.2974295068185526   F   F   F
  0.2500000000000000  0.5000000000000000  0.3526760049589512   F   F   F
  0.3235294117647030  0.2941176470588260  0.3342605055788184   F   F   F
  0.3529411764705870  0.9117647058823550  0.3895070037192099   F   F   F
  0.4264705882352970  0.7058823529411740  0.3710915043390841   F   F   F
  0.4558823529411740  0.3235294117647030  0.4263380024794756   F   F   F
  0.2794117647058840  0.1176470588235290  0.4079225030993427   F   F   F
  0.3088100991963650  0.7353526583981367  0.4629901129765270   T   T   T
  0.3823529411764710  0.5294117647058840  0.4447535018596085   F   F   F
  0.4118171098118162  0.1474185746064812  0.4996316825834458   T   T   T
  0.4855964642125524  0.9413176258536451  0.4814741023349756   T   T   T
  0.2648812602040170  0.5591766912048761  0.5368330129057706   T   T   T
  0.3381743143161990  0.3531004115255193  0.5184552361701696   T   T   T
  0.3679993570362734  0.9719417170333727  0.5733290425606961   T   T   T
  0.4420870665601923  0.7652728627924367  0.5550314454287982   T   T   T
  0.4708329852465668  0.3826052837742575  0.6106005720810990   T   T   T
  0.2946778805446422  0.1772806806489257  0.5920930011559929   T   T   T
  0.3241383969351266  0.7965789414341335  0.6455731909964474   T   T   T
  0.3976685368698990  0.5899630543823546  0.6285039111928997   T   T   T
  0.4270627050923336  0.2080163767203329  0.6860092686569262   T   T   T
  0.2467069575242660  0.0032564039444456  0.6660721925973646   T   T   T
  0.2788755382555606  0.6156601239041530  0.7204420354775900   T   T   T
  0.3530498890455589  0.4125084276074505  0.7027920543720698   T   T   T
  0.5441176470588260  0.6764705882352970  0.2790140074384269   F   F   F
  0.6470588235294130  0.0882352941176450  0.3158450061986855   F   F   F
  0.7205882352941160  0.8823529411764710  0.2974295068185526   F   F   F
  0.5000000000000000  0.5000000000000000  0.3526760049589512   F   F   F
  0.5735294117647030  0.2941176470588260  0.3342605055788184   F   F   F
  0.6029411764705870  0.9117647058823550  0.3895070037192099   F   F   F
  0.6764705882352970  0.7058823529411740  0.3710915043390841   F   F   F
  0.7058823529411740  0.3235294117647030  0.4263380024794756   F   F   F
  0.5294117647058840  0.1176470588235290  0.4079225030993427   F   F   F
  0.5589370638788618  0.7352069361265989  0.4628899822824987   T   T   T
  0.6323529411764710  0.5294117647058840  0.4447535018596085   F   F   F
  0.6617908399482056  0.1469267121687034  0.4999593607345342   T   T   T
  0.7356108049817701  0.9411603571213776  0.4820101584720544   T   T   T
  0.5149546846152517  0.5589878734390106  0.5369062686130369   T   T   T
  0.5880573038298629  0.3528179359379918  0.5183264802139370   T   T   T
  0.6178543870896588  0.9709020024387519  0.5741238493100254   T   T   T
  0.6917409798275690  0.7649871830014847  0.5552559502152363   T   T   T
  0.7205792491765985  0.3825904269121670  0.6102100134916080   T   T   T
  0.5440070352063769  0.1769767620671883  0.5920207270227871   T   T   T
  0.5790437399056694  0.7971724196099929  0.6483802470251632   T   T   T
  0.6478900132251177  0.5903275918249116  0.6282709509009244   T   T   T
  0.6769426627804267  0.2082190714663307  0.6852625152284260   T   T   T
  0.5050896094817733  0.0034373005230222  0.6661081614772667   T   T   T
  0.5302459784003308  0.6180504807098440  0.7190599121637155   T   T   T
  0.6025896834450536  0.4124386319478981  0.7025862353500236   T   T   T
  0.7941176470588260  0.6764705882352970  0.2790140074384269   F   F   F
  0.8970588235294130  0.0882352941176450  0.3158450061986855   F   F   F
  0.9705882352941160  0.8823529411764710  0.2974295068185526   F   F   F
  0.7500000000000000  0.5000000000000000  0.3526760049589512   F   F   F
  0.8235294117647030  0.2941176470588260  0.3342605055788184   F   F   F
  0.8529411764705870  0.9117647058823550  0.3895070037192099   F   F   F
  0.9264705882352970  0.7058823529411740  0.3710915043390841   F   F   F
  0.9558823529411740  0.3235294117647030  0.4263380024794756   F   F   F
  0.7794117647058840  0.1176470588235290  0.4079225030993427   F   F   F
  0.8088450297008007  0.7353879569839418  0.4629300838988405   T   T   T
  0.8823529411764710  0.5294117647058840  0.4447535018596085   F   F   F
  0.9117723583908057  0.1465518712582519  0.5003949731437405   T   T   T
  0.9850007162669047  0.9412385289592268  0.4820172883696430   T   T   T
  0.7646393600282604  0.5585529462535118  0.5366098958776266   T   T   T
  0.8381755475864410  0.3523035160715142  0.5183746442104722   T   T   T
  0.8676618133809735  0.9698530015993005  0.5748480060749471   T   T   T
  0.9409179530028827  0.7649300702630962  0.5552125449422879   T   T   T
  0.9707760875057523  0.3829150777657449  0.6102077889755591   T   T   T
  0.7938712617354899  0.1763681795854949  0.5925073391523773   T   T   T
  0.8243746708198019  0.7973221074312991  0.6499709582341212   T   T   T
  0.8975621085200871  0.5902275615314418  0.6281432201313192   T   T   T
  0.9269537574184005  0.2078477754731486  0.6847601748814606   T   T   T
  0.7516714654046646  0.0025954556726821  0.6677405322767656   T   T   T
  0.7790857988127688  0.6150949819026112  0.7177514564956990   T   T   T
  0.8537179283948845  0.4120372075113260  0.7024094089426854   T   T   T
  0.2062983701906144  0.8200909802070698  0.7356485639591159   T   T   T
  0.4536011895119583  0.8200012035180986  0.7356720367605355   T   T   T
  0.3807035253851452  0.0227363556439953  0.7520602586868318   T   T   T

  0.00000000E+00  0.00000000E+00  0.00000000E+00
  0.00000000E+00  0.00000000E+00  0.00000000E+00
  0.00000000E+00  0.00000000E+00  0.00000000E+00
  0.00000000E+00  0.00000000E+00  0.00000000E+00
  0.00000000E+00  0.00000000E+00  0.00000000E+00
  0.00000000E+00  0.00000000E+00  0.00000000E+00
  0.00000000E+00  0.00000000E+00  0.00000000E+00
  0.00000000E+00  0.00000000E+00  0.00000000E+00
  0.00000000E+00  0.00000000E+00  0.00000000E+00
  0.00000000E+00  0.00000000E+00  0.00000000E+00
  0.00000000E+00  0.00000000E+00  0.00000000E+00
  0.00000000E+00  0.00000000E+00  0.00000000E+00
  0.00000000E+00  0.00000000E+00  0.00000000E+00
  0.00000000E+00  0.00000000E+00  0.00000000E+00
  0.00000000E+00  0.00000000E+00  0.00000000E+00
  0.00000000E+00  0.00000000E+00  0.00000000E+00
  0.00000000E+00  0.00000000E+00  0.00000000E+00
  0.00000000E+00  0.00000000E+00  0.00000000E+00
  0.00000000E+00  0.00000000E+00  0.00000000E+00
  0.00000000E+00  0.00000000E+00  0.00000000E+00
  0.00000000E+00  0.00000000E+00  0.00000000E+00
  0.00000000E+00  0.00000000E+00  0.00000000E+00
  0.00000000E+00  0.00000000E+00  0.00000000E+00
  0.00000000E+00  0.00000000E+00  0.00000000E+00
  0.00000000E+00  0.00000000E+00  0.00000000E+00
  0.00000000E+00  0.00000000E+00  0.00000000E+00
  0.00000000E+00  0.00000000E+00  0.00000000E+00
  0.00000000E+00  0.00000000E+00  0.00000000E+00
  0.00000000E+00  0.00000000E+00  0.00000000E+00
  0.00000000E+00  0.00000000E+00  0.00000000E+00
  0.00000000E+00  0.00000000E+00  0.00000000E+00
  0.00000000E+00  0.00000000E+00  0.00000000E+00
  0.00000000E+00  0.00000000E+00  0.00000000E+00
  0.00000000E+00  0.00000000E+00  0.00000000E+00
  0.00000000E+00  0.00000000E+00  0.00000000E+00
  0.00000000E+00  0.00000000E+00  0.00000000E+00
  0.00000000E+00  0.00000000E+00  0.00000000E+00
  0.00000000E+00  0.00000000E+00  0.00000000E+00
  0.00000000E+00  0.00000000E+00  0.00000000E+00
  0.00000000E+00  0.00000000E+00  0.00000000E+00
  0.00000000E+00  0.00000000E+00  0.00000000E+00
  0.00000000E+00  0.00000000E+00  0.00000000E+00
  0.00000000E+00  0.00000000E+00  0.00000000E+00
  0.00000000E+00  0.00000000E+00  0.00000000E+00
  0.00000000E+00  0.00000000E+00  0.00000000E+00
  0.00000000E+00  0.00000000E+00  0.00000000E+00
  0.00000000E+00  0.00000000E+00  0.00000000E+00
  0.00000000E+00  0.00000000E+00  0.00000000E+00
  0.00000000E+00  0.00000000E+00  0.00000000E+00
  0.00000000E+00  0.00000000E+00  0.00000000E+00
  0.00000000E+00  0.00000000E+00  0.00000000E+00
  0.00000000E+00  0.00000000E+00  0.00000000E+00
  0.00000000E+00  0.00000000E+00  0.00000000E+00
  0.00000000E+00  0.00000000E+00  0.00000000E+00
  0.00000000E+00  0.00000000E+00  0.00000000E+00
  0.00000000E+00  0.00000000E+00  0.00000000E+00
  0.00000000E+00  0.00000000E+00  0.00000000E+00
  0.00000000E+00  0.00000000E+00  0.00000000E+00
  0.00000000E+00  0.00000000E+00  0.00000000E+00
  0.00000000E+00  0.00000000E+00  0.00000000E+00
  0.00000000E+00  0.00000000E+00  0.00000000E+00
  0.00000000E+00  0.00000000E+00  0.00000000E+00
  0.00000000E+00  0.00000000E+00  0.00000000E+00
  0.00000000E+00  0.00000000E+00  0.00000000E+00
  0.00000000E+00  0.00000000E+00  0.00000000E+00
  0.00000000E+00  0.00000000E+00  0.00000000E+00
  0.00000000E+00  0.00000000E+00  0.00000000E+00
  0.00000000E+00  0.00000000E+00  0.00000000E+00
  0.00000000E+00  0.00000000E+00  0.00000000E+00
  0.00000000E+00  0.00000000E+00  0.00000000E+00
  0.00000000E+00  0.00000000E+00  0.00000000E+00
  0.00000000E+00  0.00000000E+00  0.00000000E+00
  0.00000000E+00  0.00000000E+00  0.00000000E+00
  0.00000000E+00  0.00000000E+00  0.00000000E+00
  0.00000000E+00  0.00000000E+00  0.00000000E+00
  0.00000000E+00  0.00000000E+00  0.00000000E+00
  0.00000000E+00  0.00000000E+00  0.00000000E+00
  0.00000000E+00  0.00000000E+00  0.00000000E+00
  0.00000000E+00  0.00000000E+00  0.00000000E+00
  0.00000000E+00  0.00000000E+00  0.00000000E+00
  0.00000000E+00  0.00000000E+00  0.00000000E+00
  0.00000000E+00  0.00000000E+00  0.00000000E+00
  0.00000000E+00  0.00000000E+00  0.00000000E+00
  0.00000000E+00  0.00000000E+00  0.00000000E+00
  0.00000000E+00  0.00000000E+00  0.00000000E+00
  0.00000000E+00  0.00000000E+00  0.00000000E+00
  0.00000000E+00  0.00000000E+00  0.00000000E+00
  0.00000000E+00  0.00000000E+00  0.00000000E+00
  0.00000000E+00  0.00000000E+00  0.00000000E+00
  0.00000000E+00  0.00000000E+00  0.00000000E+00
  0.00000000E+00  0.00000000E+00  0.00000000E+00
  0.00000000E+00  0.00000000E+00  0.00000000E+00
  0.00000000E+00  0.00000000E+00  0.00000000E+00
  0.00000000E+00  0.00000000E+00  0.00000000E+00
  0.00000000E+00  0.00000000E+00  0.00000000E+00
  0.00000000E+00  0.00000000E+00  0.00000000E+00
  0.00000000E+00  0.00000000E+00  0.00000000E+00
  0.00000000E+00  0.00000000E+00  0.00000000E+00
  0.00000000E+00  0.00000000E+00  0.00000000E+00
  0.00000000E+00  0.00000000E+00  0.00000000E+00
  0.00000000E+00  0.00000000E+00  0.00000000E+00
  0.00000000E+00  0.00000000E+00  0.00000000E+00
  0.00000000E+00  0.00000000E+00  0.00000000E+00
