# Supplementary material for: Mechanisms for the formation of active sites in single-atom alloys
Source: Nanoscale. 2026 Apr 13;18(18):9709–22. doi: 10.1039/d5nr05517b (PMC13071885; doi:10.1039/d5nr05517b)
Supplement: NR-018-D5NR05517B-s001 [file NR-018-D5NR05517B-s001.tar › Mechanisms_SAA_formation/Ag_incorp_diff/near_kink_pop_in/initial_state/Pd/CONTCAR]

Ag Pd                                   
   1.0000000000000000     
    11.5456451800681936    0.0000000000000000    0.0000000000000000
    -2.8864112950170600   11.9009786483311490    0.0000000000000000
     0.0000000000000000    0.0000000000000000   26.8803708776347463
  Ag              Pd            
   102     1
Selective dynamics
Direct
  0.0441176470588260  0.6764705882352970  0.2790140074384269   F   F   F
  0.1470588235294130  0.0882352941176450  0.3158450061986855   F   F   F
  0.2205882352941160  0.8823529411764710  0.2974295068185526   F   F   F
  0.0000000000000000  0.5000000000000000  0.3526760049589512   F   F   F
  0.0735294117647030  0.2941176470588260  0.3342605055788184   F   F   F
  0.1029411764705870  0.9117647058823550  0.3895070037192099   F   F   F
  0.1764705882352970  0.7058823529411740  0.3710915043390841   F   F   F
  0.2058823529411740  0.3235294117647030  0.4263380024794756   F   F   F
  0.0294117647058840  0.1176470588235290  0.4079225030993427   F   F   F
  0.0589197734428367  0.7353371016041477  0.4629456749147335   T   T   T
  0.1323529411764710  0.5294117647058840  0.4447535018596085   F   F   F
  0.1616846496336218  0.1471716361704813  0.4999356904226850   T   T   T
  0.2350198584829582  0.9414980154685910  0.4813245552739821   T   T   T
  0.0148581323473937  0.5592637025730968  0.5368012568811338   T   T   T
  0.0885158313025625  0.3530103722458629  0.5185481297983721   T   T   T
  0.1176553438019494  0.9712570340922774  0.5738521759884958   T   T   T
  0.1911219240845283  0.7658847311044189  0.5551549459633069   T   T   T
  0.2212244935899786  0.3838386679105169  0.6106978131644571   T   T   T
  0.0449638222237388  0.1770873043503836  0.5926551310933900   T   T   T
  0.0693920827252898  0.7973353462983847  0.6480833210854060   T   T   T
  0.1478258289416776  0.5908975372891753  0.6285455919800447   T   T   T
  0.1772161152400093  0.2078984362018964  0.6853156301270353   T   T   T
  0.9991865123970415  0.0028429864456347  0.6675022160887917   T   T   T
  0.0291937517069649  0.6184681386582427  0.7189867608270393   T   T   T
  0.1035307341351067  0.4129970153354046  0.7025079979632369   T   T   T
  0.2941176470588260  0.6764705882352970  0.2790140074384269   F   F   F
  0.3970588235294130  0.0882352941176450  0.3158450061986855   F   F   F
  0.4705882352941160  0.8823529411764710  0.2974295068185526   F   F   F
  0.2500000000000000  0.5000000000000000  0.3526760049589512   F   F   F
  0.3235294117647030  0.2941176470588260  0.3342605055788184   F   F   F
  0.3529411764705870  0.9117647058823550  0.3895070037192099   F   F   F
  0.4264705882352970  0.7058823529411740  0.3710915043390841   F   F   F
  0.4558823529411740  0.3235294117647030  0.4263380024794756   F   F   F
  0.2794117647058840  0.1176470588235290  0.4079225030993427   F   F   F
  0.3088434646290112  0.7353789284951332  0.4629824475737940   T   T   T
  0.3823529411764710  0.5294117647058840  0.4447535018596085   F   F   F
  0.4119433258872969  0.1477404124050797  0.4996442911026208   T   T   T
  0.4857674513398453  0.9414367214624395  0.4813484561669251   T   T   T
  0.2649619091121654  0.5595926161438681  0.5368550701544036   T   T   T
  0.3383088430133581  0.3534992673240832  0.5185012219340575   T   T   T
  0.3681278042538695  0.9722715738325787  0.5729377369577167   T   T   T
  0.4419954109759536  0.7658117177759194  0.5551865414463849   T   T   T
  0.4707214658881136  0.3822682104482713  0.6109212750111662   T   T   T
  0.2947631831572282  0.1776959105035343  0.5921729845683326   T   T   T
  0.3244847273737337  0.7979788010577099  0.6459961256318514   T   T   T
  0.3978248215780725  0.5905835168638125  0.6286370976324154   T   T   T
  0.4264826161977169  0.2062585925328332  0.6867996673085376   T   T   T
  0.2455907153540748  0.0029682637797473  0.6653152771262255   T   T   T
  0.2794848142620621  0.6169063629656792  0.7204811534469358   T   T   T
  0.3532228419469258  0.4127560419747338  0.7027883742010046   T   T   T
  0.5441176470588260  0.6764705882352970  0.2790140074384269   F   F   F
  0.6470588235294130  0.0882352941176450  0.3158450061986855   F   F   F
  0.7205882352941160  0.8823529411764710  0.2974295068185526   F   F   F
  0.5000000000000000  0.5000000000000000  0.3526760049589512   F   F   F
  0.5735294117647030  0.2941176470588260  0.3342605055788184   F   F   F
  0.6029411764705870  0.9117647058823550  0.3895070037192099   F   F   F
  0.6764705882352970  0.7058823529411740  0.3710915043390841   F   F   F
  0.7058823529411740  0.3235294117647030  0.4263380024794756   F   F   F
  0.5294117647058840  0.1176470588235290  0.4079225030993427   F   F   F
  0.5587880201578476  0.7352006889175786  0.4629678674056415   T   T   T
  0.6323529411764710  0.5294117647058840  0.4447535018596085   F   F   F
  0.6619691470183698  0.1471685313392389  0.4999180808293471   T   T   T
  0.7356339321356823  0.9412553373288491  0.4819104642848141   T   T   T
  0.5149212880085251  0.5591569051471635  0.5370654707142262   T   T   T
  0.5881421554718723  0.3531101625624611  0.5183315771753119   T   T   T
  0.6181642789915984  0.9712705634090627  0.5738461041969988   T   T   T
  0.6918345664047126  0.7650762388655838  0.5551044993499149   T   T   T
  0.7205978631259737  0.3826860207525337  0.6102896174611765   T   T   T
  0.5440482321715069  0.1772936600313991  0.5920898338203596   T   T   T
  0.5793393343190292  0.7971781231005758  0.6480750744220170   T   T   T
  0.6478078834065040  0.5902680903128665  0.6283522449304869   T   T   T
  0.6767672623334398  0.2077379208880631  0.6852985355941661   T   T   T
  0.5059069906743628  0.0029086711045305  0.6653662960394434   T   T   T
  0.5303442485905133  0.6185420645001082  0.7190632042028494   T   T   T
  0.6023509149223505  0.4120662072013583  0.7026559861011610   T   T   T
  0.7941176470588260  0.6764705882352970  0.2790140074384269   F   F   F
  0.8970588235294130  0.0882352941176450  0.3158450061986855   F   F   F
  0.9705882352941160  0.8823529411764710  0.2974295068185526   F   F   F
  0.7500000000000000  0.5000000000000000  0.3526760049589512   F   F   F
  0.8235294117647030  0.2941176470588260  0.3342605055788184   F   F   F
  0.8529411764705870  0.9117647058823550  0.3895070037192099   F   F   F
  0.9264705882352970  0.7058823529411740  0.3710915043390841   F   F   F
  0.9558823529411740  0.3235294117647030  0.4263380024794756   F   F   F
  0.7794117647058840  0.1176470588235290  0.4079225030993427   F   F   F
  0.8088424380028885  0.7352009941619063  0.4627970125081634   T   T   T
  0.8823529411764710  0.5294117647058840  0.4447535018596085   F   F   F
  0.9118156815219812  0.1467566314960596  0.5005663055504962   T   T   T
  0.9850767423176208  0.9413619821839270  0.4819214973178135   T   T   T
  0.7648229714697982  0.5588855719701182  0.5366588024221528   T   T   T
  0.8383658114468590  0.3525721170016619  0.5183928773731662   T   T   T
  0.8676983533271748  0.9701160738255612  0.5746985702835509   T   T   T
  0.9409207997962329  0.7651089478347742  0.5550433680366753   T   T   T
  0.9709560142998651  0.3835524102334798  0.6102881036847718   T   T   T
  0.7939528702736528  0.1766981407931554  0.5925871144291843   T   T   T
  0.8244041182695556  0.7974619590141329  0.6499112554987212   T   T   T
  0.8976117344766716  0.5905735365189750  0.6282520524982301   T   T   T
  0.9272317669224140  0.2083250606695228  0.6849433197413589   T   T   T
  0.7522750958053787  0.0028079946785392  0.6675173201122507   T   T   T
  0.7789269427003557  0.6153150260069211  0.7178546330228516   T   T   T
  0.8536568820335965  0.4122152965650964  0.7024180868439117   T   T   T
  0.2057914782182306  0.8210143172685866  0.7355974480641336   T   T   T
  0.4548777942114460  0.8210716474904139  0.7355734209739485   T   T   T
  0.3788801764721164  0.0158791612068870  0.7475216947882567   T   T   T

  0.00000000E+00  0.00000000E+00  0.00000000E+00
  0.00000000E+00  0.00000000E+00  0.00000000E+00
  0.00000000E+00  0.00000000E+00  0.00000000E+00
  0.00000000E+00  0.00000000E+00  0.00000000E+00
  0.00000000E+00  0.00000000E+00  0.00000000E+00
  0.00000000E+00  0.00000000E+00  0.00000000E+00
  0.00000000E+00  0.00000000E+00  0.00000000E+00
  0.00000000E+00  0.00000000E+00  0.00000000E+00
  0.00000000E+00  0.00000000E+00  0.00000000E+00
  0.00000000E+00  0.00000000E+00  0.00000000E+00
  0.00000000E+00  0.00000000E+00  0.00000000E+00
  0.00000000E+00  0.00000000E+00  0.00000000E+00
  0.00000000E+00  0.00000000E+00  0.00000000E+00
  0.00000000E+00  0.00000000E+00  0.00000000E+00
  0.00000000E+00  0.00000000E+00  0.00000000E+00
  0.00000000E+00  0.00000000E+00  0.00000000E+00
  0.00000000E+00  0.00000000E+00  0.00000000E+00
  0.00000000E+00  0.00000000E+00  0.00000000E+00
  0.00000000E+00  0.00000000E+00  0.00000000E+00
  0.00000000E+00  0.00000000E+00  0.00000000E+00
  0.00000000E+00  0.00000000E+00  0.00000000E+00
  0.00000000E+00  0.00000000E+00  0.00000000E+00
  0.00000000E+00  0.00000000E+00  0.00000000E+00
  0.00000000E+00  0.00000000E+00  0.00000000E+00
  0.00000000E+00  0.00000000E+00  0.00000000E+00
  0.00000000E+00  0.00000000E+00  0.00000000E+00
  0.00000000E+00  0.00000000E+00  0.00000000E+00
  0.00000000E+00  0.00000000E+00  0.00000000E+00
  0.00000000E+00  0.00000000E+00  0.00000000E+00
  0.00000000E+00  0.00000000E+00  0.00000000E+00
  0.00000000E+00  0.00000000E+00  0.00000000E+00
  0.00000000E+00  0.00000000E+00  0.00000000E+00
  0.00000000E+00  0.00000000E+00  0.00000000E+00
  0.00000000E+00  0.00000000E+00  0.00000000E+00
  0.00000000E+00  0.00000000E+00  0.00000000E+00
  0.00000000E+00  0.00000000E+00  0.00000000E+00
  0.00000000E+00  0.00000000E+00  0.00000000E+00
  0.00000000E+00  0.00000000E+00  0.00000000E+00
  0.00000000E+00  0.00000000E+00  0.00000000E+00
  0.00000000E+00  0.00000000E+00  0.00000000E+00
  0.00000000E+00  0.00000000E+00  0.00000000E+00
  0.00000000E+00  0.00000000E+00  0.00000000E+00
  0.00000000E+00  0.00000000E+00  0.00000000E+00
  0.00000000E+00  0.00000000E+00  0.00000000E+00
  0.00000000E+00  0.00000000E+00  0.00000000E+00
  0.00000000E+00  0.00000000E+00  0.00000000E+00
  0.00000000E+00  0.00000000E+00  0.00000000E+00
  0.00000000E+00  0.00000000E+00  0.00000000E+00
  0.00000000E+00  0.00000000E+00  0.00000000E+00
  0.00000000E+00  0.00000000E+00  0.00000000E+00
  0.00000000E+00  0.00000000E+00  0.00000000E+00
  0.00000000E+00  0.00000000E+00  0.00000000E+00
  0.00000000E+00  0.00000000E+00  0.00000000E+00
  0.00000000E+00  0.00000000E+00  0.00000000E+00
  0.00000000E+00  0.00000000E+00  0.00000000E+00
  0.00000000E+00  0.00000000E+00  0.00000000E+00
  0.00000000E+00  0.00000000E+00  0.00000000E+00
  0.00000000E+00  0.00000000E+00  0.00000000E+00
  0.00000000E+00  0.00000000E+00  0.00000000E+00
  0.00000000E+00  0.00000000E+00  0.00000000E+00
  0.00000000E+00  0.00000000E+00  0.00000000E+00
  0.00000000E+00  0.00000000E+00  0.00000000E+00
  0.00000000E+00  0.00000000E+00  0.00000000E+00
  0.00000000E+00  0.00000000E+00  0.00000000E+00
  0.00000000E+00  0.00000000E+00  0.00000000E+00
  0.00000000E+00  0.00000000E+00  0.00000000E+00
  0.00000000E+00  0.00000000E+00  0.00000000E+00
  0.00000000E+00  0.00000000E+00  0.00000000E+00
  0.00000000E+00  0.00000000E+00  0.00000000E+00
  0.00000000E+00  0.00000000E+00  0.00000000E+00
  0.00000000E+00  0.00000000E+00  0.00000000E+00
  0.00000000E+00  0.00000000E+00  0.00000000E+00
  0.00000000E+00  0.00000000E+00  0.00000000E+00
  0.00000000E+00  0.00000000E+00  0.00000000E+00
  0.00000000E+00  0.00000000E+00  0.00000000E+00
  0.00000000E+00  0.00000000E+00  0.00000000E+00
  0.00000000E+00  0.00000000E+00  0.00000000E+00
  0.00000000E+00  0.00000000E+00  0.00000000E+00
  0.00000000E+00  0.00000000E+00  0.00000000E+00
  0.00000000E+00  0.00000000E+00  0.00000000E+00
  0.00000000E+00  0.00000000E+00  0.00000000E+00
  0.00000000E+00  0.00000000E+00  0.00000000E+00
  0.00000000E+00  0.00000000E+00  0.00000000E+00
  0.00000000E+00  0.00000000E+00  0.00000000E+00
  0.00000000E+00  0.00000000E+00  0.00000000E+00
  0.00000000E+00  0.00000000E+00  0.00000000E+00
  0.00000000E+00  0.00000000E+00  0.00000000E+00
  0.00000000E+00  0.00000000E+00  0.00000000E+00
  0.00000000E+00  0.00000000E+00  0.00000000E+00
  0.00000000E+00  0.00000000E+00  0.00000000E+00
  0.00000000E+00  0.00000000E+00  0.00000000E+00
  0.00000000E+00  0.00000000E+00  0.00000000E+00
  0.00000000E+00  0.00000000E+00  0.00000000E+00
  0.00000000E+00  0.00000000E+00  0.00000000E+00
  0.00000000E+00  0.00000000E+00  0.00000000E+00
  0.00000000E+00  0.00000000E+00  0.00000000E+00
  0.00000000E+00  0.00000000E+00  0.00000000E+00
  0.00000000E+00  0.00000000E+00  0.00000000E+00
  0.00000000E+00  0.00000000E+00  0.00000000E+00
  0.00000000E+00  0.00000000E+00  0.00000000E+00
  0.00000000E+00  0.00000000E+00  0.00000000E+00
  0.00000000E+00  0.00000000E+00  0.00000000E+00
  0.00000000E+00  0.00000000E+00  0.00000000E+00
