# Supplementary material for: Mechanisms for the formation of active sites in single-atom alloys
Source: Nanoscale. 2026 Apr 13;18(18):9709–22. doi: 10.1039/d5nr05517b (PMC13071885; doi:10.1039/d5nr05517b)
Supplement: NR-018-D5NR05517B-s001 [file NR-018-D5NR05517B-s001.tar › Mechanisms_SAA_formation/Ag_incorp_diff/near_kink_pop_in/initial_state/Cu/CONTCAR]

Ag Cu                                   
   1.0000000000000000     
    11.5456451800681936    0.0000000000000000    0.0000000000000000
    -2.8864112950170600   11.9009786483311490    0.0000000000000000
     0.0000000000000000    0.0000000000000000   26.8803708776347463
  Ag              Cu            
   102     1
Selective dynamics
Direct
  0.0441176470588260  0.6764705882352970  0.2790140074384269   F   F   F
  0.1470588235294130  0.0882352941176450  0.3158450061986855   F   F   F
  0.2205882352941160  0.8823529411764710  0.2974295068185526   F   F   F
  0.0000000000000000  0.5000000000000000  0.3526760049589512   F   F   F
  0.0735294117647030  0.2941176470588260  0.3342605055788184   F   F   F
  0.1029411764705870  0.9117647058823550  0.3895070037192099   F   F   F
  0.1764705882352970  0.7058823529411740  0.3710915043390841   F   F   F
  0.2058823529411740  0.3235294117647030  0.4263380024794756   F   F   F
  0.0294117647058840  0.1176470588235290  0.4079225030993427   F   F   F
  0.0587707768763988  0.7353068437324233  0.4628541289921492   T   T   T
  0.1323529411764710  0.5294117647058840  0.4447535018596085   F   F   F
  0.1617443954774192  0.1472115782399042  0.4999579473890974   T   T   T
  0.2351179141884394  0.9415864963048578  0.4813595631374077   T   T   T
  0.0148323244677099  0.5593209696499479  0.5367972791622964   T   T   T
  0.0885322092112635  0.3530421972098599  0.5185527534889074   T   T   T
  0.1176721690787143  0.9712694294764554  0.5738368824458174   T   T   T
  0.1908276268568874  0.7658691238052440  0.5549764533406647   T   T   T
  0.2211590077729464  0.3837499785765844  0.6106555605651759   T   T   T
  0.0448965669814869  0.1770633247928557  0.5925943923089206   T   T   T
  0.0697196724125805  0.7978149613071834  0.6482541307865993   T   T   T
  0.1476683044346230  0.5907216016276635  0.6284603750468192   T   T   T
  0.1769852093557246  0.2084647993144745  0.6851747959490704   T   T   T
  0.9993156007589596  0.0028871028949996  0.6677072121402777   T   T   T
  0.0295050956820131  0.6190951478668903  0.7189796964482360   T   T   T
  0.1035675731306916  0.4134182389123678  0.7025259986594002   T   T   T
  0.2941176470588260  0.6764705882352970  0.2790140074384269   F   F   F
  0.3970588235294130  0.0882352941176450  0.3158450061986855   F   F   F
  0.4705882352941160  0.8823529411764710  0.2974295068185526   F   F   F
  0.2500000000000000  0.5000000000000000  0.3526760049589512   F   F   F
  0.3235294117647030  0.2941176470588260  0.3342605055788184   F   F   F
  0.3529411764705870  0.9117647058823550  0.3895070037192099   F   F   F
  0.4264705882352970  0.7058823529411740  0.3710915043390841   F   F   F
  0.4558823529411740  0.3235294117647030  0.4263380024794756   F   F   F
  0.2794117647058840  0.1176470588235290  0.4079225030993427   F   F   F
  0.3088617240848001  0.7354478936645207  0.4629676283463817   T   T   T
  0.3823529411764710  0.5294117647058840  0.4447535018596085   F   F   F
  0.4119152823548782  0.1477429903487655  0.4996499355862250   T   T   T
  0.4857401214751520  0.9415436133343889  0.4814015410926777   T   T   T
  0.2649943424119872  0.5596359667499232  0.5368751704261109   T   T   T
  0.3383448446652088  0.3534087338228437  0.5185710003150344   T   T   T
  0.3681319072349823  0.9723196966282552  0.5731363362892371   T   T   T
  0.4422397480909919  0.7656592628006835  0.5550178677162855   T   T   T
  0.4706781290213385  0.3818125553150705  0.6111135860282058   T   T   T
  0.2949666827256318  0.1776997315612995  0.5922439091938547   T   T   T
  0.3244129573297383  0.7972665966652646  0.6454577744907605   T   T   T
  0.3977926767231237  0.5901142248949988  0.6286042136731620   T   T   T
  0.4260890529988301  0.2043002595653163  0.6879137346312463   T   T   T
  0.2454303032307875  0.0038563694810189  0.6656037999793534   T   T   T
  0.2794845389479674  0.6170524795432920  0.7205049348207971   T   T   T
  0.3533392203801881  0.4124221190927483  0.7028485548469666   T   T   T
  0.5441176470588260  0.6764705882352970  0.2790140074384269   F   F   F
  0.6470588235294130  0.0882352941176450  0.3158450061986855   F   F   F
  0.7205882352941160  0.8823529411764710  0.2974295068185526   F   F   F
  0.5000000000000000  0.5000000000000000  0.3526760049589512   F   F   F
  0.5735294117647030  0.2941176470588260  0.3342605055788184   F   F   F
  0.6029411764705870  0.9117647058823550  0.3895070037192099   F   F   F
  0.6764705882352970  0.7058823529411740  0.3710915043390841   F   F   F
  0.7058823529411740  0.3235294117647030  0.4263380024794756   F   F   F
  0.5294117647058840  0.1176470588235290  0.4079225030993427   F   F   F
  0.5589076825996554  0.7351414706628902  0.4628813477055356   T   T   T
  0.6323529411764710  0.5294117647058840  0.4447535018596085   F   F   F
  0.6618796422855905  0.1472633540676404  0.4999934410238786   T   T   T
  0.7355895376196044  0.9412404521587313  0.4819426541903650   T   T   T
  0.5149857410677755  0.5590707543929495  0.5371081369828309   T   T   T
  0.5880271835327575  0.3531198640459181  0.5184077788669647   T   T   T
  0.6181691057275728  0.9711847570810164  0.5738951784513613   T   T   T
  0.6918197315925312  0.7651498673008206  0.5552229457623412   T   T   T
  0.7206771521171649  0.3828863677242880  0.6102654969510597   T   T   T
  0.5438998311607764  0.1773401966343206  0.5921712533469567   T   T   T
  0.5792321655933474  0.7974089110968959  0.6483132010007069   T   T   T
  0.6477609130259454  0.5903244316658359  0.6284069025729491   T   T   T
  0.6773776237411772  0.2086039533343945  0.6851854173902709   T   T   T
  0.5066795884922628  0.0038822073516420  0.6656462573228847   T   T   T
  0.5301197173120558  0.6186946317230664  0.7191560539076753   T   T   T
  0.6021219012918374  0.4120262375101620  0.7026869682361233   T   T   T
  0.7941176470588260  0.6764705882352970  0.2790140074384269   F   F   F
  0.8970588235294130  0.0882352941176450  0.3158450061986855   F   F   F
  0.9705882352941160  0.8823529411764710  0.2974295068185526   F   F   F
  0.7500000000000000  0.5000000000000000  0.3526760049589512   F   F   F
  0.8235294117647030  0.2941176470588260  0.3342605055788184   F   F   F
  0.8529411764705870  0.9117647058823550  0.3895070037192099   F   F   F
  0.9264705882352970  0.7058823529411740  0.3710915043390841   F   F   F
  0.9558823529411740  0.3235294117647030  0.4263380024794756   F   F   F
  0.7794117647058840  0.1176470588235290  0.4079225030993427   F   F   F
  0.8088233113659370  0.7353476292134856  0.4628735560802777   T   T   T
  0.8823529411764710  0.5294117647058840  0.4447535018596085   F   F   F
  0.9118195610813015  0.1467436964601277  0.5004834667918673   T   T   T
  0.9850384005767613  0.9413794446211793  0.4819232951922567   T   T   T
  0.7647523631003658  0.5588551029879311  0.5366619868528426   T   T   T
  0.8383726770994063  0.3526878795055945  0.5184110288805409   T   T   T
  0.8677340820497957  0.9701362934739943  0.5747842116086616   T   T   T
  0.9409710528103487  0.7652153131670931  0.5551104951051390   T   T   T
  0.9708974061784107  0.3834962971832471  0.6102791573690277   T   T   T
  0.7940454262873340  0.1767356606814542  0.5925376568839330   T   T   T
  0.8244073301658910  0.7974871615383825  0.6499085483897026   T   T   T
  0.8977052136733116  0.5908367419215158  0.6282644530668956   T   T   T
  0.9272691919346125  0.2085829517698993  0.6848338206494878   T   T   T
  0.7522236009724418  0.0028961148233077  0.6676344065704070   T   T   T
  0.7788174935864900  0.6153883135638848  0.7178699399375035   T   T   T
  0.8539484873157399  0.4127608292049203  0.7024150332378623   T   T   T
  0.2076270754844456  0.8227175269074176  0.7355538865970065   T   T   T
  0.4538682150332147  0.8225625065335994  0.7355837883791041   T   T   T
  0.3781107151762739  0.0121114519240781  0.7426540183510355   T   T   T

  0.00000000E+00  0.00000000E+00  0.00000000E+00
  0.00000000E+00  0.00000000E+00  0.00000000E+00
  0.00000000E+00  0.00000000E+00  0.00000000E+00
  0.00000000E+00  0.00000000E+00  0.00000000E+00
  0.00000000E+00  0.00000000E+00  0.00000000E+00
  0.00000000E+00  0.00000000E+00  0.00000000E+00
  0.00000000E+00  0.00000000E+00  0.00000000E+00
  0.00000000E+00  0.00000000E+00  0.00000000E+00
  0.00000000E+00  0.00000000E+00  0.00000000E+00
  0.00000000E+00  0.00000000E+00  0.00000000E+00
  0.00000000E+00  0.00000000E+00  0.00000000E+00
  0.00000000E+00  0.00000000E+00  0.00000000E+00
  0.00000000E+00  0.00000000E+00  0.00000000E+00
  0.00000000E+00  0.00000000E+00  0.00000000E+00
  0.00000000E+00  0.00000000E+00  0.00000000E+00
  0.00000000E+00  0.00000000E+00  0.00000000E+00
  0.00000000E+00  0.00000000E+00  0.00000000E+00
  0.00000000E+00  0.00000000E+00  0.00000000E+00
  0.00000000E+00  0.00000000E+00  0.00000000E+00
  0.00000000E+00  0.00000000E+00  0.00000000E+00
  0.00000000E+00  0.00000000E+00  0.00000000E+00
  0.00000000E+00  0.00000000E+00  0.00000000E+00
  0.00000000E+00  0.00000000E+00  0.00000000E+00
  0.00000000E+00  0.00000000E+00  0.00000000E+00
  0.00000000E+00  0.00000000E+00  0.00000000E+00
  0.00000000E+00  0.00000000E+00  0.00000000E+00
  0.00000000E+00  0.00000000E+00  0.00000000E+00
  0.00000000E+00  0.00000000E+00  0.00000000E+00
  0.00000000E+00  0.00000000E+00  0.00000000E+00
  0.00000000E+00  0.00000000E+00  0.00000000E+00
  0.00000000E+00  0.00000000E+00  0.00000000E+00
  0.00000000E+00  0.00000000E+00  0.00000000E+00
  0.00000000E+00  0.00000000E+00  0.00000000E+00
  0.00000000E+00  0.00000000E+00  0.00000000E+00
  0.00000000E+00  0.00000000E+00  0.00000000E+00
  0.00000000E+00  0.00000000E+00  0.00000000E+00
  0.00000000E+00  0.00000000E+00  0.00000000E+00
  0.00000000E+00  0.00000000E+00  0.00000000E+00
  0.00000000E+00  0.00000000E+00  0.00000000E+00
  0.00000000E+00  0.00000000E+00  0.00000000E+00
  0.00000000E+00  0.00000000E+00  0.00000000E+00
  0.00000000E+00  0.00000000E+00  0.00000000E+00
  0.00000000E+00  0.00000000E+00  0.00000000E+00
  0.00000000E+00  0.00000000E+00  0.00000000E+00
  0.00000000E+00  0.00000000E+00  0.00000000E+00
  0.00000000E+00  0.00000000E+00  0.00000000E+00
  0.00000000E+00  0.00000000E+00  0.00000000E+00
  0.00000000E+00  0.00000000E+00  0.00000000E+00
  0.00000000E+00  0.00000000E+00  0.00000000E+00
  0.00000000E+00  0.00000000E+00  0.00000000E+00
  0.00000000E+00  0.00000000E+00  0.00000000E+00
  0.00000000E+00  0.00000000E+00  0.00000000E+00
  0.00000000E+00  0.00000000E+00  0.00000000E+00
  0.00000000E+00  0.00000000E+00  0.00000000E+00
  0.00000000E+00  0.00000000E+00  0.00000000E+00
  0.00000000E+00  0.00000000E+00  0.00000000E+00
  0.00000000E+00  0.00000000E+00  0.00000000E+00
  0.00000000E+00  0.00000000E+00  0.00000000E+00
  0.00000000E+00  0.00000000E+00  0.00000000E+00
  0.00000000E+00  0.00000000E+00  0.00000000E+00
  0.00000000E+00  0.00000000E+00  0.00000000E+00
  0.00000000E+00  0.00000000E+00  0.00000000E+00
  0.00000000E+00  0.00000000E+00  0.00000000E+00
  0.00000000E+00  0.00000000E+00  0.00000000E+00
  0.00000000E+00  0.00000000E+00  0.00000000E+00
  0.00000000E+00  0.00000000E+00  0.00000000E+00
  0.00000000E+00  0.00000000E+00  0.00000000E+00
  0.00000000E+00  0.00000000E+00  0.00000000E+00
  0.00000000E+00  0.00000000E+00  0.00000000E+00
  0.00000000E+00  0.00000000E+00  0.00000000E+00
  0.00000000E+00  0.00000000E+00  0.00000000E+00
  0.00000000E+00  0.00000000E+00  0.00000000E+00
  0.00000000E+00  0.00000000E+00  0.00000000E+00
  0.00000000E+00  0.00000000E+00  0.00000000E+00
  0.00000000E+00  0.00000000E+00  0.00000000E+00
  0.00000000E+00  0.00000000E+00  0.00000000E+00
  0.00000000E+00  0.00000000E+00  0.00000000E+00
  0.00000000E+00  0.00000000E+00  0.00000000E+00
  0.00000000E+00  0.00000000E+00  0.00000000E+00
  0.00000000E+00  0.00000000E+00  0.00000000E+00
  0.00000000E+00  0.00000000E+00  0.00000000E+00
  0.00000000E+00  0.00000000E+00  0.00000000E+00
  0.00000000E+00  0.00000000E+00  0.00000000E+00
  0.00000000E+00  0.00000000E+00  0.00000000E+00
  0.00000000E+00  0.00000000E+00  0.00000000E+00
  0.00000000E+00  0.00000000E+00  0.00000000E+00
  0.00000000E+00  0.00000000E+00  0.00000000E+00
  0.00000000E+00  0.00000000E+00  0.00000000E+00
  0.00000000E+00  0.00000000E+00  0.00000000E+00
  0.00000000E+00  0.00000000E+00  0.00000000E+00
  0.00000000E+00  0.00000000E+00  0.00000000E+00
  0.00000000E+00  0.00000000E+00  0.00000000E+00
  0.00000000E+00  0.00000000E+00  0.00000000E+00
  0.00000000E+00  0.00000000E+00  0.00000000E+00
  0.00000000E+00  0.00000000E+00  0.00000000E+00
  0.00000000E+00  0.00000000E+00  0.00000000E+00
  0.00000000E+00  0.00000000E+00  0.00000000E+00
  0.00000000E+00  0.00000000E+00  0.00000000E+00
  0.00000000E+00  0.00000000E+00  0.00000000E+00
  0.00000000E+00  0.00000000E+00  0.00000000E+00
  0.00000000E+00  0.00000000E+00  0.00000000E+00
  0.00000000E+00  0.00000000E+00  0.00000000E+00
  0.00000000E+00  0.00000000E+00  0.00000000E+00
