# Supplementary material for: Mechanisms for the formation of active sites in single-atom alloys
Source: Nanoscale. 2026 Apr 13;18(18):9709–22. doi: 10.1039/d5nr05517b (PMC13071885; doi:10.1039/d5nr05517b)
Supplement: NR-018-D5NR05517B-s001 [file NR-018-D5NR05517B-s001.tar › Mechanisms_SAA_formation/Ag_incorp_diff/near_kink_pop_in/initial_state/Mo/CONTCAR]

Ag Mo                                   
   1.0000000000000000     
    11.5456451800681936    0.0000000000000000    0.0000000000000000
    -2.8864112950170600   11.9009786483311490    0.0000000000000000
     0.0000000000000000    0.0000000000000000   26.8803708776347463
  Ag              Mo            
   102     1
Selective dynamics
Direct
  0.0441176470588260  0.6764705882352970  0.2790140074384269   F   F   F
  0.1470588235294130  0.0882352941176450  0.3158450061986855   F   F   F
  0.2205882352941160  0.8823529411764710  0.2974295068185526   F   F   F
  0.0000000000000000  0.5000000000000000  0.3526760049589512   F   F   F
  0.0735294117647030  0.2941176470588260  0.3342605055788184   F   F   F
  0.1029411764705870  0.9117647058823550  0.3895070037192099   F   F   F
  0.1764705882352970  0.7058823529411740  0.3710915043390841   F   F   F
  0.2058823529411740  0.3235294117647030  0.4263380024794756   F   F   F
  0.0294117647058840  0.1176470588235290  0.4079225030993427   F   F   F
  0.0588038794728582  0.7352082180517956  0.4629083469050470   T   T   T
  0.1323529411764710  0.5294117647058840  0.4447535018596085   F   F   F
  0.1615739673847883  0.1473856123698549  0.4998283399095279   T   T   T
  0.2350598301656856  0.9415319207540054  0.4813310088423677   T   T   T
  0.0148986857848201  0.5591394200252321  0.5369564001818040   T   T   T
  0.0884744389919691  0.3528441909490621  0.5186001496193192   T   T   T
  0.1164571586719800  0.9707735902140785  0.5729505281985428   T   T   T
  0.1908517840752543  0.7656304137764067  0.5552131812907086   T   T   T
  0.2210652835780435  0.3831333150859228  0.6110107033794264   T   T   T
  0.0452694614359383  0.1767785320517360  0.5929212060411199   T   T   T
  0.0688316828938298  0.7969008437136151  0.6481854153665217   T   T   T
  0.1481253148240667  0.5908494798345603  0.6289307767399033   T   T   T
  0.1780592350835629  0.2066021021587028  0.6866849912824954   T   T   T
  0.9984931457912578  0.0026271051698522  0.6673827634157871   T   T   T
  0.0286094115446671  0.6168561937128461  0.7193288144536861   T   T   T
  0.1040924053242008  0.4122849557633100  0.7024913775678833   T   T   T
  0.2941176470588260  0.6764705882352970  0.2790140074384269   F   F   F
  0.3970588235294130  0.0882352941176450  0.3158450061986855   F   F   F
  0.4705882352941160  0.8823529411764710  0.2974295068185526   F   F   F
  0.2500000000000000  0.5000000000000000  0.3526760049589512   F   F   F
  0.3235294117647030  0.2941176470588260  0.3342605055788184   F   F   F
  0.3529411764705870  0.9117647058823550  0.3895070037192099   F   F   F
  0.4264705882352970  0.7058823529411740  0.3710915043390841   F   F   F
  0.4558823529411740  0.3235294117647030  0.4263380024794756   F   F   F
  0.2794117647058840  0.1176470588235290  0.4079225030993427   F   F   F
  0.3088646725114951  0.7353407543511573  0.4630979857109030   T   T   T
  0.3823529411764710  0.5294117647058840  0.4447535018596085   F   F   F
  0.4118670903641381  0.1479387873621200  0.4994922985259797   T   T   T
  0.4855665658074577  0.9415716045022657  0.4813890821559162   T   T   T
  0.2648987756958616  0.5594978994719131  0.5371040996780765   T   T   T
  0.3380389593551525  0.3534128096835298  0.5185275230625148   T   T   T
  0.3682331160400655  0.9731273122977004  0.5730222228888969   T   T   T
  0.4419620592816463  0.7657527526105280  0.5552037870096038   T   T   T
  0.4708891007032213  0.3832890909794972  0.6103112695154325   T   T   T
  0.2943422066756181  0.1776406440489913  0.5919465259891280   T   T   T
  0.3245749591919174  0.7992150250444428  0.6456605327619475   T   T   T
  0.3974670703557556  0.5909901826525520  0.6289690713495215   T   T   T
  0.4265856692614998  0.2067162375344951  0.6858828134848947   T   T   T
  0.2425583345690145  0.0026894727613381  0.6647266790261073   T   T   T
  0.2797689715310301  0.6173884967429364  0.7210667647505097   T   T   T
  0.3535559412389531  0.4125620891270044  0.7028061435456928   T   T   T
  0.5441176470588260  0.6764705882352970  0.2790140074384269   F   F   F
  0.6470588235294130  0.0882352941176450  0.3158450061986855   F   F   F
  0.7205882352941160  0.8823529411764710  0.2974295068185526   F   F   F
  0.5000000000000000  0.5000000000000000  0.3526760049589512   F   F   F
  0.5735294117647030  0.2941176470588260  0.3342605055788184   F   F   F
  0.6029411764705870  0.9117647058823550  0.3895070037192099   F   F   F
  0.6764705882352970  0.7058823529411740  0.3710915043390841   F   F   F
  0.7058823529411740  0.3235294117647030  0.4263380024794756   F   F   F
  0.5294117647058840  0.1176470588235290  0.4079225030993427   F   F   F
  0.5588782994841470  0.7355724526454533  0.4627836108333113   T   T   T
  0.6323529411764710  0.5294117647058840  0.4447535018596085   F   F   F
  0.6620792183139028  0.1474779110261738  0.4999122243542953   T   T   T
  0.7360711663213776  0.9412652165230244  0.4816250351238887   T   T   T
  0.5149052671558663  0.5597308853501725  0.5369022743308830   T   T   T
  0.5882547022923561  0.3530215469985054  0.5184019096363538   T   T   T
  0.6189950601145312  0.9709122296695695  0.5729871150333219   T   T   T
  0.6916866084935301  0.7647942600977439  0.5551307581176352   T   T   T
  0.7205842901695062  0.3826174818851737  0.6107808902266342   T   T   T
  0.5444783046834570  0.1775360559261027  0.5919657652378262   T   T   T
  0.5795064535212431  0.7969912199105340  0.6480800096432359   T   T   T
  0.6475153707874390  0.5904388486707121  0.6285405414663413   T   T   T
  0.6753708348259053  0.2059420323974223  0.6864560526279622   T   T   T
  0.5080803879110062  0.0026661229357768  0.6647417477361766   T   T   T
  0.5306120174645286  0.6178509859027682  0.7194873385568699   T   T   T
  0.6016826423235144  0.4108591046966157  0.7027519742132644   T   T   T
  0.7941176470588260  0.6764705882352970  0.2790140074384269   F   F   F
  0.8970588235294130  0.0882352941176450  0.3158450061986855   F   F   F
  0.9705882352941160  0.8823529411764710  0.2974295068185526   F   F   F
  0.7500000000000000  0.5000000000000000  0.3526760049589512   F   F   F
  0.8235294117647030  0.2941176470588260  0.3342605055788184   F   F   F
  0.8529411764705870  0.9117647058823550  0.3895070037192099   F   F   F
  0.9264705882352970  0.7058823529411740  0.3710915043390841   F   F   F
  0.9558823529411740  0.3235294117647030  0.4263380024794756   F   F   F
  0.7794117647058840  0.1176470588235290  0.4079225030993427   F   F   F
  0.8087603772426454  0.7350388642466762  0.4629300553873727   T   T   T
  0.8823529411764710  0.5294117647058840  0.4447535018596085   F   F   F
  0.9117981800516477  0.1466835135659278  0.5006517634465347   T   T   T
  0.9845574715970284  0.9413331181754070  0.4816167348641729   T   T   T
  0.7646068470255276  0.5583141519385947  0.5368322429809103   T   T   T
  0.8382947003456667  0.3523643629957736  0.5185012599155369   T   T   T
  0.8675125160858654  0.9701717168487196  0.5748411585581673   T   T   T
  0.9408143502721780  0.7647686761002083  0.5551416962307119   T   T   T
  0.9708849520532633  0.3829077993498629  0.6102722220989812   T   T   T
  0.7934650649622605  0.1766527191404014  0.5929603215663666   T   T   T
  0.8244068629289342  0.7968359071362990  0.6500976643538297   T   T   T
  0.8979678785198832  0.5901969462063437  0.6284908946223272   T   T   T
  0.9273986661718889  0.2082802407184245  0.6848143751104696   T   T   T
  0.7527084223948014  0.0023735822157040  0.6674676144987877   T   T   T
  0.7786693075008182  0.6136905127114125  0.7179613906053631   T   T   T
  0.8527951012862390  0.4104625845182221  0.7024844139060814   T   T   T
  0.2057610656854499  0.8216419708871976  0.7353859944295539   T   T   T
  0.4556607323657222  0.8223975372143395  0.7354597429897747   T   T   T
  0.3791940540477878  0.0191951353323257  0.7446571652202294   T   T   T

  0.00000000E+00  0.00000000E+00  0.00000000E+00
  0.00000000E+00  0.00000000E+00  0.00000000E+00
  0.00000000E+00  0.00000000E+00  0.00000000E+00
  0.00000000E+00  0.00000000E+00  0.00000000E+00
  0.00000000E+00  0.00000000E+00  0.00000000E+00
  0.00000000E+00  0.00000000E+00  0.00000000E+00
  0.00000000E+00  0.00000000E+00  0.00000000E+00
  0.00000000E+00  0.00000000E+00  0.00000000E+00
  0.00000000E+00  0.00000000E+00  0.00000000E+00
  0.00000000E+00  0.00000000E+00  0.00000000E+00
  0.00000000E+00  0.00000000E+00  0.00000000E+00
  0.00000000E+00  0.00000000E+00  0.00000000E+00
  0.00000000E+00  0.00000000E+00  0.00000000E+00
  0.00000000E+00  0.00000000E+00  0.00000000E+00
  0.00000000E+00  0.00000000E+00  0.00000000E+00
  0.00000000E+00  0.00000000E+00  0.00000000E+00
  0.00000000E+00  0.00000000E+00  0.00000000E+00
  0.00000000E+00  0.00000000E+00  0.00000000E+00
  0.00000000E+00  0.00000000E+00  0.00000000E+00
  0.00000000E+00  0.00000000E+00  0.00000000E+00
  0.00000000E+00  0.00000000E+00  0.00000000E+00
  0.00000000E+00  0.00000000E+00  0.00000000E+00
  0.00000000E+00  0.00000000E+00  0.00000000E+00
  0.00000000E+00  0.00000000E+00  0.00000000E+00
  0.00000000E+00  0.00000000E+00  0.00000000E+00
  0.00000000E+00  0.00000000E+00  0.00000000E+00
  0.00000000E+00  0.00000000E+00  0.00000000E+00
  0.00000000E+00  0.00000000E+00  0.00000000E+00
  0.00000000E+00  0.00000000E+00  0.00000000E+00
  0.00000000E+00  0.00000000E+00  0.00000000E+00
  0.00000000E+00  0.00000000E+00  0.00000000E+00
  0.00000000E+00  0.00000000E+00  0.00000000E+00
  0.00000000E+00  0.00000000E+00  0.00000000E+00
  0.00000000E+00  0.00000000E+00  0.00000000E+00
  0.00000000E+00  0.00000000E+00  0.00000000E+00
  0.00000000E+00  0.00000000E+00  0.00000000E+00
  0.00000000E+00  0.00000000E+00  0.00000000E+00
  0.00000000E+00  0.00000000E+00  0.00000000E+00
  0.00000000E+00  0.00000000E+00  0.00000000E+00
  0.00000000E+00  0.00000000E+00  0.00000000E+00
  0.00000000E+00  0.00000000E+00  0.00000000E+00
  0.00000000E+00  0.00000000E+00  0.00000000E+00
  0.00000000E+00  0.00000000E+00  0.00000000E+00
  0.00000000E+00  0.00000000E+00  0.00000000E+00
  0.00000000E+00  0.00000000E+00  0.00000000E+00
  0.00000000E+00  0.00000000E+00  0.00000000E+00
  0.00000000E+00  0.00000000E+00  0.00000000E+00
  0.00000000E+00  0.00000000E+00  0.00000000E+00
  0.00000000E+00  0.00000000E+00  0.00000000E+00
  0.00000000E+00  0.00000000E+00  0.00000000E+00
  0.00000000E+00  0.00000000E+00  0.00000000E+00
  0.00000000E+00  0.00000000E+00  0.00000000E+00
  0.00000000E+00  0.00000000E+00  0.00000000E+00
  0.00000000E+00  0.00000000E+00  0.00000000E+00
  0.00000000E+00  0.00000000E+00  0.00000000E+00
  0.00000000E+00  0.00000000E+00  0.00000000E+00
  0.00000000E+00  0.00000000E+00  0.00000000E+00
  0.00000000E+00  0.00000000E+00  0.00000000E+00
  0.00000000E+00  0.00000000E+00  0.00000000E+00
  0.00000000E+00  0.00000000E+00  0.00000000E+00
  0.00000000E+00  0.00000000E+00  0.00000000E+00
  0.00000000E+00  0.00000000E+00  0.00000000E+00
  0.00000000E+00  0.00000000E+00  0.00000000E+00
  0.00000000E+00  0.00000000E+00  0.00000000E+00
  0.00000000E+00  0.00000000E+00  0.00000000E+00
  0.00000000E+00  0.00000000E+00  0.00000000E+00
  0.00000000E+00  0.00000000E+00  0.00000000E+00
  0.00000000E+00  0.00000000E+00  0.00000000E+00
  0.00000000E+00  0.00000000E+00  0.00000000E+00
  0.00000000E+00  0.00000000E+00  0.00000000E+00
  0.00000000E+00  0.00000000E+00  0.00000000E+00
  0.00000000E+00  0.00000000E+00  0.00000000E+00
  0.00000000E+00  0.00000000E+00  0.00000000E+00
  0.00000000E+00  0.00000000E+00  0.00000000E+00
  0.00000000E+00  0.00000000E+00  0.00000000E+00
  0.00000000E+00  0.00000000E+00  0.00000000E+00
  0.00000000E+00  0.00000000E+00  0.00000000E+00
  0.00000000E+00  0.00000000E+00  0.00000000E+00
  0.00000000E+00  0.00000000E+00  0.00000000E+00
  0.00000000E+00  0.00000000E+00  0.00000000E+00
  0.00000000E+00  0.00000000E+00  0.00000000E+00
  0.00000000E+00  0.00000000E+00  0.00000000E+00
  0.00000000E+00  0.00000000E+00  0.00000000E+00
  0.00000000E+00  0.00000000E+00  0.00000000E+00
  0.00000000E+00  0.00000000E+00  0.00000000E+00
  0.00000000E+00  0.00000000E+00  0.00000000E+00
  0.00000000E+00  0.00000000E+00  0.00000000E+00
  0.00000000E+00  0.00000000E+00  0.00000000E+00
  0.00000000E+00  0.00000000E+00  0.00000000E+00
  0.00000000E+00  0.00000000E+00  0.00000000E+00
  0.00000000E+00  0.00000000E+00  0.00000000E+00
  0.00000000E+00  0.00000000E+00  0.00000000E+00
  0.00000000E+00  0.00000000E+00  0.00000000E+00
  0.00000000E+00  0.00000000E+00  0.00000000E+00
  0.00000000E+00  0.00000000E+00  0.00000000E+00
  0.00000000E+00  0.00000000E+00  0.00000000E+00
  0.00000000E+00  0.00000000E+00  0.00000000E+00
  0.00000000E+00  0.00000000E+00  0.00000000E+00
  0.00000000E+00  0.00000000E+00  0.00000000E+00
  0.00000000E+00  0.00000000E+00  0.00000000E+00
  0.00000000E+00  0.00000000E+00  0.00000000E+00
  0.00000000E+00  0.00000000E+00  0.00000000E+00
  0.00000000E+00  0.00000000E+00  0.00000000E+00
