# Supplementary material for: Mechanisms for the formation of active sites in single-atom alloys
Source: Nanoscale. 2026 Apr 13;18(18):9709–22. doi: 10.1039/d5nr05517b (PMC13071885; doi:10.1039/d5nr05517b)
Supplement: NR-018-D5NR05517B-s001 [file NR-018-D5NR05517B-s001.tar › Mechanisms_SAA_formation/Ag_incorp_diff/near_kink_pop_in/initial_state/Tc/CONTCAR]

Ag Tc                                   
   1.0000000000000000     
    11.5456451800681936    0.0000000000000000    0.0000000000000000
    -2.8864112950170600   11.9009786483311490    0.0000000000000000
     0.0000000000000000    0.0000000000000000   26.8803708776347463
  Ag              Tc            
   102     1
Selective dynamics
Direct
  0.0441176470588260  0.6764705882352970  0.2790140074384269   F   F   F
  0.1470588235294130  0.0882352941176450  0.3158450061986855   F   F   F
  0.2205882352941160  0.8823529411764710  0.2974295068185526   F   F   F
  0.0000000000000000  0.5000000000000000  0.3526760049589512   F   F   F
  0.0735294117647030  0.2941176470588260  0.3342605055788184   F   F   F
  0.1029411764705870  0.9117647058823550  0.3895070037192099   F   F   F
  0.1764705882352970  0.7058823529411740  0.3710915043390841   F   F   F
  0.2058823529411740  0.3235294117647030  0.4263380024794756   F   F   F
  0.0294117647058840  0.1176470588235290  0.4079225030993427   F   F   F
  0.0589010285943002  0.7353360364421597  0.4629134703740570   T   T   T
  0.1323529411764710  0.5294117647058840  0.4447535018596085   F   F   F
  0.1617003727882491  0.1475290446448621  0.4998171611765022   T   T   T
  0.2350842026571240  0.9416174655552202  0.4813202816434167   T   T   T
  0.0149074497579814  0.5593603152078876  0.5369471418270140   T   T   T
  0.0885035971872757  0.3530939920466407  0.5186154311067985   T   T   T
  0.1165737051224493  0.9710616444660759  0.5729932177228433   T   T   T
  0.1911448328954829  0.7658912814870525  0.5551954292803896   T   T   T
  0.2211446299166690  0.3835832126007875  0.6109555293184462   T   T   T
  0.0452316532564018  0.1770332254195793  0.5928248851140292   T   T   T
  0.0689390630121185  0.7971886478208138  0.6480369539026472   T   T   T
  0.1483132687252845  0.5914579857459356  0.6289159994419162   T   T   T
  0.1776043340835778  0.2072646946545521  0.6862127360320839   T   T   T
  0.9982733327434105  0.0028127675360814  0.6672522058394800   T   T   T
  0.0287590491852573  0.6173436033006560  0.7193231685376603   T   T   T
  0.1040758917925487  0.4127965044707433  0.7024630188654362   T   T   T
  0.2941176470588260  0.6764705882352970  0.2790140074384269   F   F   F
  0.3970588235294130  0.0882352941176450  0.3158450061986855   F   F   F
  0.4705882352941160  0.8823529411764710  0.2974295068185526   F   F   F
  0.2500000000000000  0.5000000000000000  0.3526760049589512   F   F   F
  0.3235294117647030  0.2941176470588260  0.3342605055788184   F   F   F
  0.3529411764705870  0.9117647058823550  0.3895070037192099   F   F   F
  0.4264705882352970  0.7058823529411740  0.3710915043390841   F   F   F
  0.4558823529411740  0.3235294117647030  0.4263380024794756   F   F   F
  0.2794117647058840  0.1176470588235290  0.4079225030993427   F   F   F
  0.3088922119446669  0.7353589400674998  0.4630171163835416   T   T   T
  0.3823529411764710  0.5294117647058840  0.4447535018596085   F   F   F
  0.4119164092505816  0.1481218241170784  0.4995865358629800   T   T   T
  0.4856440119339307  0.9416138442639336  0.4813608159961083   T   T   T
  0.2649392442335154  0.5596907889191282  0.5370564904171573   T   T   T
  0.3381595510257325  0.3536296717119525  0.5185675551773542   T   T   T
  0.3682203738679478  0.9732632193451015  0.5729364279792551   T   T   T
  0.4418730066445967  0.7659644970430664  0.5552116428619259   T   T   T
  0.4707542095561184  0.3827901522372781  0.6106153180635431   T   T   T
  0.2944061380477312  0.1778417192464524  0.5920740094457662   T   T   T
  0.3248509929247296  0.7999213070472191  0.6458576509656786   T   T   T
  0.3976159068387337  0.5912800465591648  0.6289369908952492   T   T   T
  0.4260780567618786  0.2054414245480465  0.6866227274160183   T   T   T
  0.2422146098258288  0.0027922878926754  0.6646976484763780   T   T   T
  0.2799541253912987  0.6175052231632014  0.7209374978526091   T   T   T
  0.3535716979053973  0.4125191717920175  0.7027063797000416   T   T   T
  0.5441176470588260  0.6764705882352970  0.2790140074384269   F   F   F
  0.6470588235294130  0.0882352941176450  0.3158450061986855   F   F   F
  0.7205882352941160  0.8823529411764710  0.2974295068185526   F   F   F
  0.5000000000000000  0.5000000000000000  0.3526760049589512   F   F   F
  0.5735294117647030  0.2941176470588260  0.3342605055788184   F   F   F
  0.6029411764705870  0.9117647058823550  0.3895070037192099   F   F   F
  0.6764705882352970  0.7058823529411740  0.3710915043390841   F   F   F
  0.7058823529411740  0.3235294117647030  0.4263380024794756   F   F   F
  0.5294117647058840  0.1176470588235290  0.4079225030993427   F   F   F
  0.5588224195597562  0.7355005790160252  0.4628370998882466   T   T   T
  0.6323529411764710  0.5294117647058840  0.4447535018596085   F   F   F
  0.6620618240785373  0.1476061100302968  0.4998746404299054   T   T   T
  0.7359648151138397  0.9413078243929281  0.4816171623607540   T   T   T
  0.5149351163791821  0.5596352984309828  0.5369991117552667   T   T   T
  0.5882515884078816  0.3531674025592880  0.5184174067500427   T   T   T
  0.6189940213067535  0.9712344025818308  0.5730010625348761   T   T   T
  0.6916647777055569  0.7649260420241737  0.5550819692747214   T   T   T
  0.7206514330696028  0.3828779655951923  0.6107335876260528   T   T   T
  0.5443961023205397  0.1777175541035532  0.5920823915969662   T   T   T
  0.5796300588480220  0.7971540791299313  0.6479155876834346   T   T   T
  0.6474406140493233  0.5903811331662693  0.6285224011462957   T   T   T
  0.6759262773672559  0.2064271089504217  0.6861221651752040   T   T   T
  0.5084227156403299  0.0027702457127836  0.6645759713118123   T   T   T
  0.5306453417692337  0.6180535591840568  0.7193986568444749   T   T   T
  0.6016394734158679  0.4107240443830262  0.7027252839620231   T   T   T
  0.7941176470588260  0.6764705882352970  0.2790140074384269   F   F   F
  0.8970588235294130  0.0882352941176450  0.3158450061986855   F   F   F
  0.9705882352941160  0.8823529411764710  0.2974295068185526   F   F   F
  0.7500000000000000  0.5000000000000000  0.3526760049589512   F   F   F
  0.8235294117647030  0.2941176470588260  0.3342605055788184   F   F   F
  0.8529411764705870  0.9117647058823550  0.3895070037192099   F   F   F
  0.9264705882352970  0.7058823529411740  0.3710915043390841   F   F   F
  0.9558823529411740  0.3235294117647030  0.4263380024794756   F   F   F
  0.7794117647058840  0.1176470588235290  0.4079225030993427   F   F   F
  0.8087824068686520  0.7350505050189985  0.4629271362361430   T   T   T
  0.8823529411764710  0.5294117647058840  0.4447535018596085   F   F   F
  0.9118266023227977  0.1468184640885231  0.5006559506760592   T   T   T
  0.9846561415249120  0.9414058419475623  0.4816256113470251   T   T   T
  0.7647111433461901  0.5585466819099617  0.5367998857878319   T   T   T
  0.8383632087383263  0.3525868526700178  0.5184952353794127   T   T   T
  0.8675321710068755  0.9702617293206800  0.5747375035668153   T   T   T
  0.9409020685514169  0.7649135433153028  0.5550712508814706   T   T   T
  0.9709664992644060  0.3833032743825439  0.6103157346146502   T   T   T
  0.7935621635869048  0.1768476205020552  0.5928605946953245   T   T   T
  0.8243624288833414  0.7968964202096479  0.6500333378307590   T   T   T
  0.8980267076139172  0.5904726335898319  0.6285012406115658   T   T   T
  0.9273873881196546  0.2085291514159646  0.6848700968120827   T   T   T
  0.7528969002825546  0.0025388240137855  0.6673326332121833   T   T   T
  0.7785508315025321  0.6138739206505954  0.7179626732462596   T   T   T
  0.8529513614805072  0.4109557861353318  0.7025032330752250   T   T   T
  0.2055232084464538  0.8212717524819977  0.7352508858445812   T   T   T
  0.4562276324473141  0.8220933670790430  0.7352728321187894   T   T   T
  0.3786446937052373  0.0155702410108748  0.7436329438946834   T   T   T

  0.00000000E+00  0.00000000E+00  0.00000000E+00
  0.00000000E+00  0.00000000E+00  0.00000000E+00
  0.00000000E+00  0.00000000E+00  0.00000000E+00
  0.00000000E+00  0.00000000E+00  0.00000000E+00
  0.00000000E+00  0.00000000E+00  0.00000000E+00
  0.00000000E+00  0.00000000E+00  0.00000000E+00
  0.00000000E+00  0.00000000E+00  0.00000000E+00
  0.00000000E+00  0.00000000E+00  0.00000000E+00
  0.00000000E+00  0.00000000E+00  0.00000000E+00
  0.00000000E+00  0.00000000E+00  0.00000000E+00
  0.00000000E+00  0.00000000E+00  0.00000000E+00
  0.00000000E+00  0.00000000E+00  0.00000000E+00
  0.00000000E+00  0.00000000E+00  0.00000000E+00
  0.00000000E+00  0.00000000E+00  0.00000000E+00
  0.00000000E+00  0.00000000E+00  0.00000000E+00
  0.00000000E+00  0.00000000E+00  0.00000000E+00
  0.00000000E+00  0.00000000E+00  0.00000000E+00
  0.00000000E+00  0.00000000E+00  0.00000000E+00
  0.00000000E+00  0.00000000E+00  0.00000000E+00
  0.00000000E+00  0.00000000E+00  0.00000000E+00
  0.00000000E+00  0.00000000E+00  0.00000000E+00
  0.00000000E+00  0.00000000E+00  0.00000000E+00
  0.00000000E+00  0.00000000E+00  0.00000000E+00
  0.00000000E+00  0.00000000E+00  0.00000000E+00
  0.00000000E+00  0.00000000E+00  0.00000000E+00
  0.00000000E+00  0.00000000E+00  0.00000000E+00
  0.00000000E+00  0.00000000E+00  0.00000000E+00
  0.00000000E+00  0.00000000E+00  0.00000000E+00
  0.00000000E+00  0.00000000E+00  0.00000000E+00
  0.00000000E+00  0.00000000E+00  0.00000000E+00
  0.00000000E+00  0.00000000E+00  0.00000000E+00
  0.00000000E+00  0.00000000E+00  0.00000000E+00
  0.00000000E+00  0.00000000E+00  0.00000000E+00
  0.00000000E+00  0.00000000E+00  0.00000000E+00
  0.00000000E+00  0.00000000E+00  0.00000000E+00
  0.00000000E+00  0.00000000E+00  0.00000000E+00
  0.00000000E+00  0.00000000E+00  0.00000000E+00
  0.00000000E+00  0.00000000E+00  0.00000000E+00
  0.00000000E+00  0.00000000E+00  0.00000000E+00
  0.00000000E+00  0.00000000E+00  0.00000000E+00
  0.00000000E+00  0.00000000E+00  0.00000000E+00
  0.00000000E+00  0.00000000E+00  0.00000000E+00
  0.00000000E+00  0.00000000E+00  0.00000000E+00
  0.00000000E+00  0.00000000E+00  0.00000000E+00
  0.00000000E+00  0.00000000E+00  0.00000000E+00
  0.00000000E+00  0.00000000E+00  0.00000000E+00
  0.00000000E+00  0.00000000E+00  0.00000000E+00
  0.00000000E+00  0.00000000E+00  0.00000000E+00
  0.00000000E+00  0.00000000E+00  0.00000000E+00
  0.00000000E+00  0.00000000E+00  0.00000000E+00
  0.00000000E+00  0.00000000E+00  0.00000000E+00
  0.00000000E+00  0.00000000E+00  0.00000000E+00
  0.00000000E+00  0.00000000E+00  0.00000000E+00
  0.00000000E+00  0.00000000E+00  0.00000000E+00
  0.00000000E+00  0.00000000E+00  0.00000000E+00
  0.00000000E+00  0.00000000E+00  0.00000000E+00
  0.00000000E+00  0.00000000E+00  0.00000000E+00
  0.00000000E+00  0.00000000E+00  0.00000000E+00
  0.00000000E+00  0.00000000E+00  0.00000000E+00
  0.00000000E+00  0.00000000E+00  0.00000000E+00
  0.00000000E+00  0.00000000E+00  0.00000000E+00
  0.00000000E+00  0.00000000E+00  0.00000000E+00
  0.00000000E+00  0.00000000E+00  0.00000000E+00
  0.00000000E+00  0.00000000E+00  0.00000000E+00
  0.00000000E+00  0.00000000E+00  0.00000000E+00
  0.00000000E+00  0.00000000E+00  0.00000000E+00
  0.00000000E+00  0.00000000E+00  0.00000000E+00
  0.00000000E+00  0.00000000E+00  0.00000000E+00
  0.00000000E+00  0.00000000E+00  0.00000000E+00
  0.00000000E+00  0.00000000E+00  0.00000000E+00
  0.00000000E+00  0.00000000E+00  0.00000000E+00
  0.00000000E+00  0.00000000E+00  0.00000000E+00
  0.00000000E+00  0.00000000E+00  0.00000000E+00
  0.00000000E+00  0.00000000E+00  0.00000000E+00
  0.00000000E+00  0.00000000E+00  0.00000000E+00
  0.00000000E+00  0.00000000E+00  0.00000000E+00
  0.00000000E+00  0.00000000E+00  0.00000000E+00
  0.00000000E+00  0.00000000E+00  0.00000000E+00
  0.00000000E+00  0.00000000E+00  0.00000000E+00
  0.00000000E+00  0.00000000E+00  0.00000000E+00
  0.00000000E+00  0.00000000E+00  0.00000000E+00
  0.00000000E+00  0.00000000E+00  0.00000000E+00
  0.00000000E+00  0.00000000E+00  0.00000000E+00
  0.00000000E+00  0.00000000E+00  0.00000000E+00
  0.00000000E+00  0.00000000E+00  0.00000000E+00
  0.00000000E+00  0.00000000E+00  0.00000000E+00
  0.00000000E+00  0.00000000E+00  0.00000000E+00
  0.00000000E+00  0.00000000E+00  0.00000000E+00
  0.00000000E+00  0.00000000E+00  0.00000000E+00
  0.00000000E+00  0.00000000E+00  0.00000000E+00
  0.00000000E+00  0.00000000E+00  0.00000000E+00
  0.00000000E+00  0.00000000E+00  0.00000000E+00
  0.00000000E+00  0.00000000E+00  0.00000000E+00
  0.00000000E+00  0.00000000E+00  0.00000000E+00
  0.00000000E+00  0.00000000E+00  0.00000000E+00
  0.00000000E+00  0.00000000E+00  0.00000000E+00
  0.00000000E+00  0.00000000E+00  0.00000000E+00
  0.00000000E+00  0.00000000E+00  0.00000000E+00
  0.00000000E+00  0.00000000E+00  0.00000000E+00
  0.00000000E+00  0.00000000E+00  0.00000000E+00
  0.00000000E+00  0.00000000E+00  0.00000000E+00
  0.00000000E+00  0.00000000E+00  0.00000000E+00
  0.00000000E+00  0.00000000E+00  0.00000000E+00
