# Supplementary material for: Mechanisms for the formation of active sites in single-atom alloys
Source: Nanoscale. 2026 Apr 13;18(18):9709–22. doi: 10.1039/d5nr05517b (PMC13071885; doi:10.1039/d5nr05517b)
Supplement: NR-018-D5NR05517B-s001 [file NR-018-D5NR05517B-s001.tar › Mechanisms_SAA_formation/Ag_incorp_diff/near_kink_pop_in/initial_state/Nb/CONTCAR]

Ag Nb                                   
   1.0000000000000000     
    11.5456451800681936    0.0000000000000000    0.0000000000000000
    -2.8864112950170600   11.9009786483311490    0.0000000000000000
     0.0000000000000000    0.0000000000000000   26.8803708776347463
  Ag              Nb            
   102     1
Selective dynamics
Direct
  0.0441176470588260  0.6764705882352970  0.2790140074384269   F   F   F
  0.1470588235294130  0.0882352941176450  0.3158450061986855   F   F   F
  0.2205882352941160  0.8823529411764710  0.2974295068185526   F   F   F
  0.0000000000000000  0.5000000000000000  0.3526760049589512   F   F   F
  0.0735294117647030  0.2941176470588260  0.3342605055788184   F   F   F
  0.1029411764705870  0.9117647058823550  0.3895070037192099   F   F   F
  0.1764705882352970  0.7058823529411740  0.3710915043390841   F   F   F
  0.2058823529411740  0.3235294117647030  0.4263380024794756   F   F   F
  0.0294117647058840  0.1176470588235290  0.4079225030993427   F   F   F
  0.0586630260411287  0.7352285763446228  0.4628114372040911   T   T   T
  0.1323529411764710  0.5294117647058840  0.4447535018596085   F   F   F
  0.1615059544000673  0.1477655536354515  0.4998611684785298   T   T   T
  0.2351289085439390  0.9418274189794831  0.4813254438988360   T   T   T
  0.0149011920713544  0.5592813376849674  0.5370100481034006   T   T   T
  0.0885611390220193  0.3531889734679260  0.5187530424313889   T   T   T
  0.1163955022430259  0.9709913191434646  0.5728540358394094   T   T   T
  0.1905763859132125  0.7657942298188850  0.5548977440868408   T   T   T
  0.2211902357060191  0.3830655279568427  0.6109853986840468   T   T   T
  0.0453554158711311  0.1768612904349441  0.5931170902375829   T   T   T
  0.0690602402157116  0.7969830990235688  0.6480776675763740   T   T   T
  0.1479976654314354  0.5905099869694120  0.6288029213060295   T   T   T
  0.1787676526922294  0.2061514320415123  0.6869840824742249   T   T   T
  0.9988823502709140  0.0024319619167052  0.6676287834621668   T   T   T
  0.0286620319452367  0.6165968942389566  0.7191737003349266   T   T   T
  0.1041259210321819  0.4118790926749373  0.7025263737958194   T   T   T
  0.2941176470588260  0.6764705882352970  0.2790140074384269   F   F   F
  0.3970588235294130  0.0882352941176450  0.3158450061986855   F   F   F
  0.4705882352941160  0.8823529411764710  0.2974295068185526   F   F   F
  0.2500000000000000  0.5000000000000000  0.3526760049589512   F   F   F
  0.3235294117647030  0.2941176470588260  0.3342605055788184   F   F   F
  0.3529411764705870  0.9117647058823550  0.3895070037192099   F   F   F
  0.4264705882352970  0.7058823529411740  0.3710915043390841   F   F   F
  0.4558823529411740  0.3235294117647030  0.4263380024794756   F   F   F
  0.2794117647058840  0.1176470588235290  0.4079225030993427   F   F   F
  0.3089567498818396  0.7356098314753969  0.4629491594288014   T   T   T
  0.3823529411764710  0.5294117647058840  0.4447535018596085   F   F   F
  0.4119187638534998  0.1482317574186784  0.4994555376186137   T   T   T
  0.4857111723648276  0.9420060527708616  0.4814267734674074   T   T   T
  0.2650250454489598  0.5599714945494326  0.5370189769669443   T   T   T
  0.3380716568864595  0.3538763490196761  0.5184379549933056   T   T   T
  0.3682727775296695  0.9732678735682979  0.5730102798147418   T   T   T
  0.4422768627802324  0.7661211664493771  0.5549245404452813   T   T   T
  0.4713556093713912  0.3840951740975884  0.6098851774765968   T   T   T
  0.2944757971852323  0.1778838581804538  0.5917117691997130   T   T   T
  0.3242951127396065  0.7985021562767011  0.6451211365295377   T   T   T
  0.3975411332881490  0.5909236899259198  0.6287619776210773   T   T   T
  0.4274529443270045  0.2089022912114969  0.6848925536000048   T   T   T
  0.2433832325529310  0.0027301554519035  0.6646488414020945   T   T   T
  0.2796071072488805  0.6174060798311356  0.7209349724519648   T   T   T
  0.3535802501521189  0.4128938625892764  0.7027729141667104   T   T   T
  0.5441176470588260  0.6764705882352970  0.2790140074384269   F   F   F
  0.6470588235294130  0.0882352941176450  0.3158450061986855   F   F   F
  0.7205882352941160  0.8823529411764710  0.2974295068185526   F   F   F
  0.5000000000000000  0.5000000000000000  0.3526760049589512   F   F   F
  0.5735294117647030  0.2941176470588260  0.3342605055788184   F   F   F
  0.6029411764705870  0.9117647058823550  0.3895070037192099   F   F   F
  0.6764705882352970  0.7058823529411740  0.3710915043390841   F   F   F
  0.7058823529411740  0.3235294117647030  0.4263380024794756   F   F   F
  0.5294117647058840  0.1176470588235290  0.4079225030993427   F   F   F
  0.5590548657712670  0.7358338122503755  0.4626762568124442   T   T   T
  0.6323529411764710  0.5294117647058840  0.4447535018596085   F   F   F
  0.6623873029547361  0.1478850799766512  0.4999483016533975   T   T   T
  0.7362342500007147  0.9415170020121237  0.4815846638646433   T   T   T
  0.5151311071077176  0.5603330997814865  0.5366958591965909   T   T   T
  0.5884959057733604  0.3533916484809027  0.5182706047300191   T   T   T
  0.6192206192779709  0.9711308395974533  0.5729717407401378   T   T   T
  0.6918753884546156  0.7652441330514363  0.5551598929722993   T   T   T
  0.7206457658490562  0.3826165336658565  0.6107277804397179   T   T   T
  0.5446730064886565  0.1776152536208211  0.5917492289993425   T   T   T
  0.5792320721141001  0.7971237311903713  0.6480601401081447   T   T   T
  0.6476885757857755  0.5906972355429981  0.6284771370043568   T   T   T
  0.6748510383473368  0.2055501295611824  0.6867084512065220   T   T   T
  0.5074057183825296  0.0026582624482154  0.6648869973203170   T   T   T
  0.5305793083592398  0.6179377635768563  0.7193581674281391   T   T   T
  0.6022532321086449  0.4114491753518645  0.7026716861329929   T   T   T
  0.7941176470588260  0.6764705882352970  0.2790140074384269   F   F   F
  0.8970588235294130  0.0882352941176450  0.3158450061986855   F   F   F
  0.9705882352941160  0.8823529411764710  0.2974295068185526   F   F   F
  0.7500000000000000  0.5000000000000000  0.3526760049589512   F   F   F
  0.8235294117647030  0.2941176470588260  0.3342605055788184   F   F   F
  0.8529411764705870  0.9117647058823550  0.3895070037192099   F   F   F
  0.9264705882352970  0.7058823529411740  0.3710915043390841   F   F   F
  0.9558823529411740  0.3235294117647030  0.4263380024794756   F   F   F
  0.7794117647058840  0.1176470588235290  0.4079225030993427   F   F   F
  0.8087102352390244  0.7351846771723752  0.4629574602666620   T   T   T
  0.8823529411764710  0.5294117647058840  0.4447535018596085   F   F   F
  0.9119382582426493  0.1468143830670193  0.5007217021685555   T   T   T
  0.9845036131702775  0.9414580553221404  0.4815348833090893   T   T   T
  0.7647140993413083  0.5586158638353754  0.5368410451216310   T   T   T
  0.8384684025814131  0.3526356705291341  0.5186006528002561   T   T   T
  0.8677185803866528  0.9704817860748342  0.5750166197768742   T   T   T
  0.9408280219586065  0.7650582861378615  0.5551424740371680   T   T   T
  0.9707434873985420  0.3826569958503296  0.6104439596798230   T   T   T
  0.7935701715067698  0.1766696874993192  0.5931392290505632   T   T   T
  0.8244410574689237  0.7968581590812301  0.6500878355980558   T   T   T
  0.8979582422768662  0.5902248789742626  0.6284878356585161   T   T   T
  0.9274511206249952  0.2078762704716730  0.6849504225566895   T   T   T
  0.7524312861540208  0.0021198505129458  0.6676780219818712   T   T   T
  0.7788947891683295  0.6137632382260407  0.7180174623394000   T   T   T
  0.8528260847968994  0.4101662334663715  0.7024947879909232   T   T   T
  0.2060594574103354  0.8220831110804036  0.7352681763300455   T   T   T
  0.4547625253366191  0.8227044727703519  0.7354121805159125   T   T   T
  0.3800146125312286  0.0242803183978314  0.7462055818155190   T   T   T

  0.00000000E+00  0.00000000E+00  0.00000000E+00
  0.00000000E+00  0.00000000E+00  0.00000000E+00
  0.00000000E+00  0.00000000E+00  0.00000000E+00
  0.00000000E+00  0.00000000E+00  0.00000000E+00
  0.00000000E+00  0.00000000E+00  0.00000000E+00
  0.00000000E+00  0.00000000E+00  0.00000000E+00
  0.00000000E+00  0.00000000E+00  0.00000000E+00
  0.00000000E+00  0.00000000E+00  0.00000000E+00
  0.00000000E+00  0.00000000E+00  0.00000000E+00
  0.00000000E+00  0.00000000E+00  0.00000000E+00
  0.00000000E+00  0.00000000E+00  0.00000000E+00
  0.00000000E+00  0.00000000E+00  0.00000000E+00
  0.00000000E+00  0.00000000E+00  0.00000000E+00
  0.00000000E+00  0.00000000E+00  0.00000000E+00
  0.00000000E+00  0.00000000E+00  0.00000000E+00
  0.00000000E+00  0.00000000E+00  0.00000000E+00
  0.00000000E+00  0.00000000E+00  0.00000000E+00
  0.00000000E+00  0.00000000E+00  0.00000000E+00
  0.00000000E+00  0.00000000E+00  0.00000000E+00
  0.00000000E+00  0.00000000E+00  0.00000000E+00
  0.00000000E+00  0.00000000E+00  0.00000000E+00
  0.00000000E+00  0.00000000E+00  0.00000000E+00
  0.00000000E+00  0.00000000E+00  0.00000000E+00
  0.00000000E+00  0.00000000E+00  0.00000000E+00
  0.00000000E+00  0.00000000E+00  0.00000000E+00
  0.00000000E+00  0.00000000E+00  0.00000000E+00
  0.00000000E+00  0.00000000E+00  0.00000000E+00
  0.00000000E+00  0.00000000E+00  0.00000000E+00
  0.00000000E+00  0.00000000E+00  0.00000000E+00
  0.00000000E+00  0.00000000E+00  0.00000000E+00
  0.00000000E+00  0.00000000E+00  0.00000000E+00
  0.00000000E+00  0.00000000E+00  0.00000000E+00
  0.00000000E+00  0.00000000E+00  0.00000000E+00
  0.00000000E+00  0.00000000E+00  0.00000000E+00
  0.00000000E+00  0.00000000E+00  0.00000000E+00
  0.00000000E+00  0.00000000E+00  0.00000000E+00
  0.00000000E+00  0.00000000E+00  0.00000000E+00
  0.00000000E+00  0.00000000E+00  0.00000000E+00
  0.00000000E+00  0.00000000E+00  0.00000000E+00
  0.00000000E+00  0.00000000E+00  0.00000000E+00
  0.00000000E+00  0.00000000E+00  0.00000000E+00
  0.00000000E+00  0.00000000E+00  0.00000000E+00
  0.00000000E+00  0.00000000E+00  0.00000000E+00
  0.00000000E+00  0.00000000E+00  0.00000000E+00
  0.00000000E+00  0.00000000E+00  0.00000000E+00
  0.00000000E+00  0.00000000E+00  0.00000000E+00
  0.00000000E+00  0.00000000E+00  0.00000000E+00
  0.00000000E+00  0.00000000E+00  0.00000000E+00
  0.00000000E+00  0.00000000E+00  0.00000000E+00
  0.00000000E+00  0.00000000E+00  0.00000000E+00
  0.00000000E+00  0.00000000E+00  0.00000000E+00
  0.00000000E+00  0.00000000E+00  0.00000000E+00
  0.00000000E+00  0.00000000E+00  0.00000000E+00
  0.00000000E+00  0.00000000E+00  0.00000000E+00
  0.00000000E+00  0.00000000E+00  0.00000000E+00
  0.00000000E+00  0.00000000E+00  0.00000000E+00
  0.00000000E+00  0.00000000E+00  0.00000000E+00
  0.00000000E+00  0.00000000E+00  0.00000000E+00
  0.00000000E+00  0.00000000E+00  0.00000000E+00
  0.00000000E+00  0.00000000E+00  0.00000000E+00
  0.00000000E+00  0.00000000E+00  0.00000000E+00
  0.00000000E+00  0.00000000E+00  0.00000000E+00
  0.00000000E+00  0.00000000E+00  0.00000000E+00
  0.00000000E+00  0.00000000E+00  0.00000000E+00
  0.00000000E+00  0.00000000E+00  0.00000000E+00
  0.00000000E+00  0.00000000E+00  0.00000000E+00
  0.00000000E+00  0.00000000E+00  0.00000000E+00
  0.00000000E+00  0.00000000E+00  0.00000000E+00
  0.00000000E+00  0.00000000E+00  0.00000000E+00
  0.00000000E+00  0.00000000E+00  0.00000000E+00
  0.00000000E+00  0.00000000E+00  0.00000000E+00
  0.00000000E+00  0.00000000E+00  0.00000000E+00
  0.00000000E+00  0.00000000E+00  0.00000000E+00
  0.00000000E+00  0.00000000E+00  0.00000000E+00
  0.00000000E+00  0.00000000E+00  0.00000000E+00
  0.00000000E+00  0.00000000E+00  0.00000000E+00
  0.00000000E+00  0.00000000E+00  0.00000000E+00
  0.00000000E+00  0.00000000E+00  0.00000000E+00
  0.00000000E+00  0.00000000E+00  0.00000000E+00
  0.00000000E+00  0.00000000E+00  0.00000000E+00
  0.00000000E+00  0.00000000E+00  0.00000000E+00
  0.00000000E+00  0.00000000E+00  0.00000000E+00
  0.00000000E+00  0.00000000E+00  0.00000000E+00
  0.00000000E+00  0.00000000E+00  0.00000000E+00
  0.00000000E+00  0.00000000E+00  0.00000000E+00
  0.00000000E+00  0.00000000E+00  0.00000000E+00
  0.00000000E+00  0.00000000E+00  0.00000000E+00
  0.00000000E+00  0.00000000E+00  0.00000000E+00
  0.00000000E+00  0.00000000E+00  0.00000000E+00
  0.00000000E+00  0.00000000E+00  0.00000000E+00
  0.00000000E+00  0.00000000E+00  0.00000000E+00
  0.00000000E+00  0.00000000E+00  0.00000000E+00
  0.00000000E+00  0.00000000E+00  0.00000000E+00
  0.00000000E+00  0.00000000E+00  0.00000000E+00
  0.00000000E+00  0.00000000E+00  0.00000000E+00
  0.00000000E+00  0.00000000E+00  0.00000000E+00
  0.00000000E+00  0.00000000E+00  0.00000000E+00
  0.00000000E+00  0.00000000E+00  0.00000000E+00
  0.00000000E+00  0.00000000E+00  0.00000000E+00
  0.00000000E+00  0.00000000E+00  0.00000000E+00
  0.00000000E+00  0.00000000E+00  0.00000000E+00
  0.00000000E+00  0.00000000E+00  0.00000000E+00
  0.00000000E+00  0.00000000E+00  0.00000000E+00
