# Supplementary material for: Mechanisms for the formation of active sites in single-atom alloys
Source: Nanoscale. 2026 Apr 13;18(18):9709–22. doi: 10.1039/d5nr05517b (PMC13071885; doi:10.1039/d5nr05517b)
Supplement: NR-018-D5NR05517B-s001 [file NR-018-D5NR05517B-s001.tar › Mechanisms_SAA_formation/Ag_incorp_diff/near_kink_pop_in/initial_state/Y/CONTCAR]

Ag Y                                    
   1.0000000000000000     
    11.5456451800681936    0.0000000000000000    0.0000000000000000
    -2.8864112950170600   11.9009786483311490    0.0000000000000000
     0.0000000000000000    0.0000000000000000   26.8803708776347463
  Ag              Y             
   102     1
Selective dynamics
Direct
  0.0441176470588260  0.6764705882352970  0.2790140074384269   F   F   F
  0.1470588235294130  0.0882352941176450  0.3158450061986855   F   F   F
  0.2205882352941160  0.8823529411764710  0.2974295068185526   F   F   F
  0.0000000000000000  0.5000000000000000  0.3526760049589512   F   F   F
  0.0735294117647030  0.2941176470588260  0.3342605055788184   F   F   F
  0.1029411764705870  0.9117647058823550  0.3895070037192099   F   F   F
  0.1764705882352970  0.7058823529411740  0.3710915043390841   F   F   F
  0.2058823529411740  0.3235294117647030  0.4263380024794756   F   F   F
  0.0294117647058840  0.1176470588235290  0.4079225030993427   F   F   F
  0.0586056806007066  0.7352554794382090  0.4628274139221900   T   T   T
  0.1323529411764710  0.5294117647058840  0.4447535018596085   F   F   F
  0.1611910128919338  0.1470059860880183  0.4998687096661836   T   T   T
  0.2350721124287092  0.9414785669427416  0.4815151071881581   T   T   T
  0.0147775782883599  0.5588891268156226  0.5368784588890572   T   T   T
  0.0883474823261266  0.3526735187905077  0.5186548881848055   T   T   T
  0.1165175989443925  0.9703831658206981  0.5732905106212526   T   T   T
  0.1904472783560657  0.7651974547623080  0.5549757285875626   T   T   T
  0.2209367808824594  0.3822110965867161  0.6109240705374733   T   T   T
  0.0449039810568631  0.1764093261993345  0.5930674142912822   T   T   T
  0.0692719783504797  0.7965970701550862  0.6484835820303951   T   T   T
  0.1476340459234475  0.5895546679360530  0.6287262206467067   T   T   T
  0.1787617310778226  0.2053802358434814  0.6872074070682453   T   T   T
  0.9997850280960612  0.0019357399082749  0.6680429557582668   T   T   T
  0.0281203855677844  0.6153994827735243  0.7191746086208619   T   T   T
  0.1031278804950342  0.4106990345996357  0.7025483133271114   T   T   T
  0.2941176470588260  0.6764705882352970  0.2790140074384269   F   F   F
  0.3970588235294130  0.0882352941176450  0.3158450061986855   F   F   F
  0.4705882352941160  0.8823529411764710  0.2974295068185526   F   F   F
  0.2500000000000000  0.5000000000000000  0.3526760049589512   F   F   F
  0.3235294117647030  0.2941176470588260  0.3342605055788184   F   F   F
  0.3529411764705870  0.9117647058823550  0.3895070037192099   F   F   F
  0.4264705882352970  0.7058823529411740  0.3710915043390841   F   F   F
  0.4558823529411740  0.3235294117647030  0.4263380024794756   F   F   F
  0.2794117647058840  0.1176470588235290  0.4079225030993427   F   F   F
  0.3088208075343675  0.7353577370748925  0.4629885995746464   T   T   T
  0.3823529411764710  0.5294117647058840  0.4447535018596085   F   F   F
  0.4117850842034565  0.1475898065163757  0.4993983016942399   T   T   T
  0.4855742385087786  0.9416135557533496  0.4815838666199873   T   T   T
  0.2649233753694680  0.5592356632170365  0.5370207645126499   T   T   T
  0.3379496396915839  0.3534897495635867  0.5181838052856899   T   T   T
  0.3681488077941500  0.9726183812472700  0.5734338331549348   T   T   T
  0.4422545299463510  0.7654874852438074  0.5549992108054969   T   T   T
  0.4715686230389061  0.3852991473562651  0.6090768347037835   T   T   T
  0.2938415563700195  0.1771811826043258  0.5912761947480544   T   T   T
  0.3240866653516620  0.7970169378681506  0.6451782215279576   T   T   T
  0.3973492945376754  0.5901272164606287  0.6288264945093878   T   T   T
  0.4280015659831530  0.2114445678827445  0.6822596697897149   T   T   T
  0.2457375895951763  0.0024185731838964  0.6658585819596949   T   T   T
  0.2786310155910907  0.6147931035185606  0.7210804867140805   T   T   T
  0.3531321115358795  0.4117069564974298  0.7030026066717009   T   T   T
  0.5441176470588260  0.6764705882352970  0.2790140074384269   F   F   F
  0.6470588235294130  0.0882352941176450  0.3158450061986855   F   F   F
  0.7205882352941160  0.8823529411764710  0.2974295068185526   F   F   F
  0.5000000000000000  0.5000000000000000  0.3526760049589512   F   F   F
  0.5735294117647030  0.2941176470588260  0.3342605055788184   F   F   F
  0.6029411764705870  0.9117647058823550  0.3895070037192099   F   F   F
  0.6764705882352970  0.7058823529411740  0.3710915043390841   F   F   F
  0.7058823529411740  0.3235294117647030  0.4263380024794756   F   F   F
  0.5294117647058840  0.1176470588235290  0.4079225030993427   F   F   F
  0.5591613258590089  0.7357765207841436  0.4626373746764706   T   T   T
  0.6323529411764710  0.5294117647058840  0.4447535018596085   F   F   F
  0.6622685254290313  0.1471924493392147  0.4999346277194299   T   T   T
  0.7360832995719427  0.9410931844931911  0.4817529650540169   T   T   T
  0.5151928544831911  0.5603489883495996  0.5365142868053125   T   T   T
  0.5884422584785549  0.3531799945654202  0.5180483811088572   T   T   T
  0.6189725745805538  0.9705170820115111  0.5733208116321705   T   T   T
  0.6917778495920219  0.7649532715310946  0.5554403197119200   T   T   T
  0.7203489832603139  0.3819704382257298  0.6106715993433501   T   T   T
  0.5448938509341852  0.1770997097868943  0.5913076363807469   T   T   T
  0.5791180316265006  0.7969252491949068  0.6485245878795932   T   T   T
  0.6477193213912078  0.5902908305615971  0.6284836310921726   T   T   T
  0.6741407944342704  0.2052382696590707  0.6871743660498340   T   T   T
  0.5053972103626894  0.0024598221351009  0.6658632547268948   T   T   T
  0.5301871421753395  0.6163971432624481  0.7192927681623953   T   T   T
  0.6022783731595142  0.4110140815419916  0.7029298756616609   T   T   T
  0.7941176470588260  0.6764705882352970  0.2790140074384269   F   F   F
  0.8970588235294130  0.0882352941176450  0.3158450061986855   F   F   F
  0.9705882352941160  0.8823529411764710  0.2974295068185526   F   F   F
  0.7500000000000000  0.5000000000000000  0.3526760049589512   F   F   F
  0.8235294117647030  0.2941176470588260  0.3342605055788184   F   F   F
  0.8529411764705870  0.9117647058823550  0.3895070037192099   F   F   F
  0.9264705882352970  0.7058823529411740  0.3710915043390841   F   F   F
  0.9558823529411740  0.3235294117647030  0.4263380024794756   F   F   F
  0.7794117647058840  0.1176470588235290  0.4079225030993427   F   F   F
  0.8087028181150034  0.7351776473386713  0.4631677340539503   T   T   T
  0.8823529411764710  0.5294117647058840  0.4447535018596085   F   F   F
  0.9117474452496268  0.1465325243281307  0.5005476966267832   T   T   T
  0.9844696243974060  0.9410800796643676  0.4817298181327723   T   T   T
  0.7645917072377793  0.5582822787258911  0.5368479094234085   T   T   T
  0.8382991813616969  0.3523234732485195  0.5185425624586507   T   T   T
  0.8677181331101588  0.9701550809410370  0.5752392853335379   T   T   T
  0.9409082129928508  0.7647423726804040  0.5553836479820824   T   T   T
  0.9706342256425343  0.3824598722085071  0.6103223358791855   T   T   T
  0.7935972002241266  0.1762704876574298  0.5930850269540164   T   T   T
  0.8244344846549111  0.7966943559314227  0.6501002234258044   T   T   T
  0.8976943639615467  0.5897508888729371  0.6284010241745305   T   T   T
  0.9268495893701921  0.2070527405578634  0.6847707148613851   T   T   T
  0.7514784024484301  0.0019414949313019  0.6679939172988915   T   T   T
  0.7786864820061649  0.6133144975210314  0.7179303571371254   T   T   T
  0.8527179458624957  0.4097467125595227  0.7025106563863653   T   T   T
  0.2065252740036141  0.8201893388840320  0.7355257664617533   T   T   T
  0.4530360453791032  0.8202098797866328  0.7357418205094379   T   T   T
  0.3846548704519140  0.0390753342277844  0.7560741403746408   T   T   T

  0.00000000E+00  0.00000000E+00  0.00000000E+00
  0.00000000E+00  0.00000000E+00  0.00000000E+00
  0.00000000E+00  0.00000000E+00  0.00000000E+00
  0.00000000E+00  0.00000000E+00  0.00000000E+00
  0.00000000E+00  0.00000000E+00  0.00000000E+00
  0.00000000E+00  0.00000000E+00  0.00000000E+00
  0.00000000E+00  0.00000000E+00  0.00000000E+00
  0.00000000E+00  0.00000000E+00  0.00000000E+00
  0.00000000E+00  0.00000000E+00  0.00000000E+00
  0.00000000E+00  0.00000000E+00  0.00000000E+00
  0.00000000E+00  0.00000000E+00  0.00000000E+00
  0.00000000E+00  0.00000000E+00  0.00000000E+00
  0.00000000E+00  0.00000000E+00  0.00000000E+00
  0.00000000E+00  0.00000000E+00  0.00000000E+00
  0.00000000E+00  0.00000000E+00  0.00000000E+00
  0.00000000E+00  0.00000000E+00  0.00000000E+00
  0.00000000E+00  0.00000000E+00  0.00000000E+00
  0.00000000E+00  0.00000000E+00  0.00000000E+00
  0.00000000E+00  0.00000000E+00  0.00000000E+00
  0.00000000E+00  0.00000000E+00  0.00000000E+00
  0.00000000E+00  0.00000000E+00  0.00000000E+00
  0.00000000E+00  0.00000000E+00  0.00000000E+00
  0.00000000E+00  0.00000000E+00  0.00000000E+00
  0.00000000E+00  0.00000000E+00  0.00000000E+00
  0.00000000E+00  0.00000000E+00  0.00000000E+00
  0.00000000E+00  0.00000000E+00  0.00000000E+00
  0.00000000E+00  0.00000000E+00  0.00000000E+00
  0.00000000E+00  0.00000000E+00  0.00000000E+00
  0.00000000E+00  0.00000000E+00  0.00000000E+00
  0.00000000E+00  0.00000000E+00  0.00000000E+00
  0.00000000E+00  0.00000000E+00  0.00000000E+00
  0.00000000E+00  0.00000000E+00  0.00000000E+00
  0.00000000E+00  0.00000000E+00  0.00000000E+00
  0.00000000E+00  0.00000000E+00  0.00000000E+00
  0.00000000E+00  0.00000000E+00  0.00000000E+00
  0.00000000E+00  0.00000000E+00  0.00000000E+00
  0.00000000E+00  0.00000000E+00  0.00000000E+00
  0.00000000E+00  0.00000000E+00  0.00000000E+00
  0.00000000E+00  0.00000000E+00  0.00000000E+00
  0.00000000E+00  0.00000000E+00  0.00000000E+00
  0.00000000E+00  0.00000000E+00  0.00000000E+00
  0.00000000E+00  0.00000000E+00  0.00000000E+00
  0.00000000E+00  0.00000000E+00  0.00000000E+00
  0.00000000E+00  0.00000000E+00  0.00000000E+00
  0.00000000E+00  0.00000000E+00  0.00000000E+00
  0.00000000E+00  0.00000000E+00  0.00000000E+00
  0.00000000E+00  0.00000000E+00  0.00000000E+00
  0.00000000E+00  0.00000000E+00  0.00000000E+00
  0.00000000E+00  0.00000000E+00  0.00000000E+00
  0.00000000E+00  0.00000000E+00  0.00000000E+00
  0.00000000E+00  0.00000000E+00  0.00000000E+00
  0.00000000E+00  0.00000000E+00  0.00000000E+00
  0.00000000E+00  0.00000000E+00  0.00000000E+00
  0.00000000E+00  0.00000000E+00  0.00000000E+00
  0.00000000E+00  0.00000000E+00  0.00000000E+00
  0.00000000E+00  0.00000000E+00  0.00000000E+00
  0.00000000E+00  0.00000000E+00  0.00000000E+00
  0.00000000E+00  0.00000000E+00  0.00000000E+00
  0.00000000E+00  0.00000000E+00  0.00000000E+00
  0.00000000E+00  0.00000000E+00  0.00000000E+00
  0.00000000E+00  0.00000000E+00  0.00000000E+00
  0.00000000E+00  0.00000000E+00  0.00000000E+00
  0.00000000E+00  0.00000000E+00  0.00000000E+00
  0.00000000E+00  0.00000000E+00  0.00000000E+00
  0.00000000E+00  0.00000000E+00  0.00000000E+00
  0.00000000E+00  0.00000000E+00  0.00000000E+00
  0.00000000E+00  0.00000000E+00  0.00000000E+00
  0.00000000E+00  0.00000000E+00  0.00000000E+00
  0.00000000E+00  0.00000000E+00  0.00000000E+00
  0.00000000E+00  0.00000000E+00  0.00000000E+00
  0.00000000E+00  0.00000000E+00  0.00000000E+00
  0.00000000E+00  0.00000000E+00  0.00000000E+00
  0.00000000E+00  0.00000000E+00  0.00000000E+00
  0.00000000E+00  0.00000000E+00  0.00000000E+00
  0.00000000E+00  0.00000000E+00  0.00000000E+00
  0.00000000E+00  0.00000000E+00  0.00000000E+00
  0.00000000E+00  0.00000000E+00  0.00000000E+00
  0.00000000E+00  0.00000000E+00  0.00000000E+00
  0.00000000E+00  0.00000000E+00  0.00000000E+00
  0.00000000E+00  0.00000000E+00  0.00000000E+00
  0.00000000E+00  0.00000000E+00  0.00000000E+00
  0.00000000E+00  0.00000000E+00  0.00000000E+00
  0.00000000E+00  0.00000000E+00  0.00000000E+00
  0.00000000E+00  0.00000000E+00  0.00000000E+00
  0.00000000E+00  0.00000000E+00  0.00000000E+00
  0.00000000E+00  0.00000000E+00  0.00000000E+00
  0.00000000E+00  0.00000000E+00  0.00000000E+00
  0.00000000E+00  0.00000000E+00  0.00000000E+00
  0.00000000E+00  0.00000000E+00  0.00000000E+00
  0.00000000E+00  0.00000000E+00  0.00000000E+00
  0.00000000E+00  0.00000000E+00  0.00000000E+00
  0.00000000E+00  0.00000000E+00  0.00000000E+00
  0.00000000E+00  0.00000000E+00  0.00000000E+00
  0.00000000E+00  0.00000000E+00  0.00000000E+00
  0.00000000E+00  0.00000000E+00  0.00000000E+00
  0.00000000E+00  0.00000000E+00  0.00000000E+00
  0.00000000E+00  0.00000000E+00  0.00000000E+00
  0.00000000E+00  0.00000000E+00  0.00000000E+00
  0.00000000E+00  0.00000000E+00  0.00000000E+00
  0.00000000E+00  0.00000000E+00  0.00000000E+00
  0.00000000E+00  0.00000000E+00  0.00000000E+00
  0.00000000E+00  0.00000000E+00  0.00000000E+00
  0.00000000E+00  0.00000000E+00  0.00000000E+00
