# Supplementary material for: Mechanisms for the formation of active sites in single-atom alloys
Source: Nanoscale. 2026 Apr 13;18(18):9709–22. doi: 10.1039/d5nr05517b (PMC13071885; doi:10.1039/d5nr05517b)
Supplement: NR-018-D5NR05517B-s001 [file NR-018-D5NR05517B-s001.tar › Mechanisms_SAA_formation/Ag_incorp_diff/vacancy_mediated_diffusion/initial_state/Pd/CONTCAR]

Ag Pd                                   
   1.0000000000000000     
    11.5456451800681990    0.0000000000000000    0.0000000000000000
     5.7728225900340995    9.9988220290204186    0.0000000000000000
     0.0000000000000000    0.0000000000000000   24.4269798141303625
  Ag              Pd            
    78     1
Selective dynamics
Direct
  0.9166666666666643  0.1666666666666643  0.3070375485249883   F   F   F
  0.1666666666666643  0.1666666666666643  0.3070375485249883   F   F   F
  0.4166666666666643  0.1666666666666643  0.3070375485249883   F   F   F
  0.6666666666666643  0.1666666666666643  0.3070375485249883   F   F   F
  0.9166666666666643  0.4166666666666643  0.3070375485249883   F   F   F
  0.1666666666666643  0.4166666666666643  0.3070375485249883   F   F   F
  0.4166666666666643  0.4166666666666643  0.3070375485249883   F   F   F
  0.6666666666666643  0.4166666666666643  0.3070375485249883   F   F   F
  0.9166666666666643  0.6666666666666643  0.3070375485249883   F   F   F
  0.1666666666666643  0.6666666666666643  0.3070375485249883   F   F   F
  0.4166666666666643  0.6666666666666643  0.3070375485249883   F   F   F
  0.6666666666666643  0.6666666666666643  0.3070375485249883   F   F   F
  0.9166666666666643  0.9166666666666643  0.3070375485249883   F   F   F
  0.1666666666666643  0.9166666666666643  0.3070375485249883   F   F   F
  0.4166666666666643  0.9166666666666643  0.3070375485249883   F   F   F
  0.6666666666666643  0.9166666666666643  0.3070375485249883   F   F   F
  0.0000000000000000  0.0000000000000000  0.4035187742624942   F   F   F
  0.2500000000000000  0.0000000000000000  0.4035187742624942   F   F   F
  0.5000000000000000  0.0000000000000000  0.4035187742624942   F   F   F
  0.7500000000000000  0.0000000000000000  0.4035187742624942   F   F   F
  0.0000000000000000  0.2500000000000000  0.4035187742624942   F   F   F
  0.2500000000000000  0.2500000000000000  0.4035187742624942   F   F   F
  0.5000000000000000  0.2500000000000000  0.4035187742624942   F   F   F
  0.7500000000000000  0.2500000000000000  0.4035187742624942   F   F   F
  0.0000000000000000  0.5000000000000000  0.4035187742624942   F   F   F
  0.2500000000000000  0.5000000000000000  0.4035187742624942   F   F   F
  0.5000000000000000  0.5000000000000000  0.4035187742624942   F   F   F
  0.7500000000000000  0.5000000000000000  0.4035187742624942   F   F   F
  0.0000000000000000  0.7500000000000000  0.4035187742624942   F   F   F
  0.2500000000000000  0.7500000000000000  0.4035187742624942   F   F   F
  0.5000000000000000  0.7500000000000000  0.4035187742624942   F   F   F
  0.7500000000000000  0.7500000000000000  0.4035187742624942   F   F   F
  0.0830914777918089  0.0834548382998682  0.4996769951042826   T   T   T
  0.3334522221579557  0.0833177438829149  0.4991310892824143   T   T   T
  0.5831760400716487  0.0834054676743618  0.4996496694792193   T   T   T
  0.8331340589360534  0.0834155813929880  0.4998788244354575   T   T   T
  0.0835062685115333  0.3336907064003748  0.4994660236931526   T   T   T
  0.3332691082864958  0.3338413338031413  0.4995797763590700   T   T   T
  0.5831540767912988  0.3334100873628615  0.4998005210238275   T   T   T
  0.8335936648244794  0.3334383109124052  0.4997550916263036   T   T   T
  0.0839777236128568  0.5829265363742039  0.5000793313708922   T   T   T
  0.3331016881446122  0.5831421809670202  0.4999710537084768   T   T   T
  0.5830752436981516  0.5834286689546775  0.4994197469718856   T   T   T
  0.8336655289445216  0.5833065826101939  0.4997131893490200   T   T   T
  0.0832312360093413  0.8330829959862612  0.4998759101571183   T   T   T
  0.3333539685340742  0.8332869502856980  0.4996109718331233   T   T   T
  0.5832233516299115  0.8334253688688951  0.4995042692244310   T   T   T
  0.8336182358823649  0.8328898554211699  0.4998314962977161   T   T   T
  0.9161038380243718  0.1670100310636182  0.5962373433271501   T   T   T
  0.1662137536868439  0.1664455866608835  0.5948193599625282   T   T   T
  0.4162898627968059  0.1670609128472778  0.5950502370342876   T   T   T
  0.6653898649788632  0.1674596398027988  0.5960816640796338   T   T   T
  0.9181091637084682  0.4161536951036802  0.5958405158934573   T   T   T
  0.1691959311433275  0.4171372471269449  0.5969449497886612   T   T   T
  0.4142456433451767  0.4181567309770326  0.5971221265559814   T   T   T
  0.6668891358231461  0.4166656525483535  0.5955662379827538   T   T   T
  0.9184730095128254  0.6653045933938742  0.5961831663633965   T   T   T
  0.1679566480602186  0.6643087774607842  0.5975241510088990   T   T   T
  0.4162171491250986  0.6666805876108794  0.5957078777604107   T   T   T
  0.6669567901582967  0.6665993812310206  0.5955069818847789   T   T   T
  0.9163928323451379  0.9169159537126473  0.5959483717869239   T   T   T
  0.1660604247551068  0.9167811375419030  0.5956749117657786   T   T   T
  0.4164124518403778  0.9170084058024039  0.5955683432886930   T   T   T
  0.6667131995581861  0.9163549568479058  0.5957857512679890   T   T   T
  0.9992341020749074  0.0005935122126961  0.6928207914568503   T   T   T
  0.2497127949317616  0.0016694196640100  0.6926065832872607   T   T   T
  0.4985633084452740  0.0010545441807960  0.6923199794866745   T   T   T
  0.7480749922156275  0.0014647796092000  0.6928067143331137   T   T   T
  0.0014786993925453  0.2495104176708286  0.6926211066626858   T   T   T
  0.4938850586614869  0.2520707482288603  0.6912855394811124   T   T   T
  0.7484764144475949  0.2505968772266236  0.6926342945292053   T   T   T
  0.0056025272516196  0.4963684794642170  0.6914825537538103   T   T   T
  0.5006127747332834  0.5005254355855343  0.6910956066798908   T   T   T
  0.7519841248619020  0.4993667354203224  0.6924060894940900   T   T   T
  0.9991423772112675  0.7509960401080285  0.6915001975956511   T   T   T
  0.2503393336924187  0.7518953382310317  0.6912987511918570   T   T   T
  0.5009077331043409  0.7502462184314441  0.6923155246148727   T   T   T
  0.7509143281859906  0.7492706561250047  0.6923934212439606   T   T   T
  0.2498137201271053  0.2448153200144946  0.6862405164784258   T   T   T

  0.00000000E+00  0.00000000E+00  0.00000000E+00
  0.00000000E+00  0.00000000E+00  0.00000000E+00
  0.00000000E+00  0.00000000E+00  0.00000000E+00
  0.00000000E+00  0.00000000E+00  0.00000000E+00
  0.00000000E+00  0.00000000E+00  0.00000000E+00
  0.00000000E+00  0.00000000E+00  0.00000000E+00
  0.00000000E+00  0.00000000E+00  0.00000000E+00
  0.00000000E+00  0.00000000E+00  0.00000000E+00
  0.00000000E+00  0.00000000E+00  0.00000000E+00
  0.00000000E+00  0.00000000E+00  0.00000000E+00
  0.00000000E+00  0.00000000E+00  0.00000000E+00
  0.00000000E+00  0.00000000E+00  0.00000000E+00
  0.00000000E+00  0.00000000E+00  0.00000000E+00
  0.00000000E+00  0.00000000E+00  0.00000000E+00
  0.00000000E+00  0.00000000E+00  0.00000000E+00
  0.00000000E+00  0.00000000E+00  0.00000000E+00
  0.00000000E+00  0.00000000E+00  0.00000000E+00
  0.00000000E+00  0.00000000E+00  0.00000000E+00
  0.00000000E+00  0.00000000E+00  0.00000000E+00
  0.00000000E+00  0.00000000E+00  0.00000000E+00
  0.00000000E+00  0.00000000E+00  0.00000000E+00
  0.00000000E+00  0.00000000E+00  0.00000000E+00
  0.00000000E+00  0.00000000E+00  0.00000000E+00
  0.00000000E+00  0.00000000E+00  0.00000000E+00
  0.00000000E+00  0.00000000E+00  0.00000000E+00
  0.00000000E+00  0.00000000E+00  0.00000000E+00
  0.00000000E+00  0.00000000E+00  0.00000000E+00
  0.00000000E+00  0.00000000E+00  0.00000000E+00
  0.00000000E+00  0.00000000E+00  0.00000000E+00
  0.00000000E+00  0.00000000E+00  0.00000000E+00
  0.00000000E+00  0.00000000E+00  0.00000000E+00
  0.00000000E+00  0.00000000E+00  0.00000000E+00
  0.00000000E+00  0.00000000E+00  0.00000000E+00
  0.00000000E+00  0.00000000E+00  0.00000000E+00
  0.00000000E+00  0.00000000E+00  0.00000000E+00
  0.00000000E+00  0.00000000E+00  0.00000000E+00
  0.00000000E+00  0.00000000E+00  0.00000000E+00
  0.00000000E+00  0.00000000E+00  0.00000000E+00
  0.00000000E+00  0.00000000E+00  0.00000000E+00
  0.00000000E+00  0.00000000E+00  0.00000000E+00
  0.00000000E+00  0.00000000E+00  0.00000000E+00
  0.00000000E+00  0.00000000E+00  0.00000000E+00
  0.00000000E+00  0.00000000E+00  0.00000000E+00
  0.00000000E+00  0.00000000E+00  0.00000000E+00
  0.00000000E+00  0.00000000E+00  0.00000000E+00
  0.00000000E+00  0.00000000E+00  0.00000000E+00
  0.00000000E+00  0.00000000E+00  0.00000000E+00
  0.00000000E+00  0.00000000E+00  0.00000000E+00
  0.00000000E+00  0.00000000E+00  0.00000000E+00
  0.00000000E+00  0.00000000E+00  0.00000000E+00
  0.00000000E+00  0.00000000E+00  0.00000000E+00
  0.00000000E+00  0.00000000E+00  0.00000000E+00
  0.00000000E+00  0.00000000E+00  0.00000000E+00
  0.00000000E+00  0.00000000E+00  0.00000000E+00
  0.00000000E+00  0.00000000E+00  0.00000000E+00
  0.00000000E+00  0.00000000E+00  0.00000000E+00
  0.00000000E+00  0.00000000E+00  0.00000000E+00
  0.00000000E+00  0.00000000E+00  0.00000000E+00
  0.00000000E+00  0.00000000E+00  0.00000000E+00
  0.00000000E+00  0.00000000E+00  0.00000000E+00
  0.00000000E+00  0.00000000E+00  0.00000000E+00
  0.00000000E+00  0.00000000E+00  0.00000000E+00
  0.00000000E+00  0.00000000E+00  0.00000000E+00
  0.00000000E+00  0.00000000E+00  0.00000000E+00
  0.00000000E+00  0.00000000E+00  0.00000000E+00
  0.00000000E+00  0.00000000E+00  0.00000000E+00
  0.00000000E+00  0.00000000E+00  0.00000000E+00
  0.00000000E+00  0.00000000E+00  0.00000000E+00
  0.00000000E+00  0.00000000E+00  0.00000000E+00
  0.00000000E+00  0.00000000E+00  0.00000000E+00
  0.00000000E+00  0.00000000E+00  0.00000000E+00
  0.00000000E+00  0.00000000E+00  0.00000000E+00
  0.00000000E+00  0.00000000E+00  0.00000000E+00
  0.00000000E+00  0.00000000E+00  0.00000000E+00
  0.00000000E+00  0.00000000E+00  0.00000000E+00
  0.00000000E+00  0.00000000E+00  0.00000000E+00
  0.00000000E+00  0.00000000E+00  0.00000000E+00
  0.00000000E+00  0.00000000E+00  0.00000000E+00
  0.00000000E+00  0.00000000E+00  0.00000000E+00
