# Supplementary material for: Mechanisms for the formation of active sites in single-atom alloys
Source: Nanoscale. 2026 Apr 13;18(18):9709–22. doi: 10.1039/d5nr05517b (PMC13071885; doi:10.1039/d5nr05517b)
Supplement: NR-018-D5NR05517B-s001 [file NR-018-D5NR05517B-s001.tar › Mechanisms_SAA_formation/Ag_incorp_diff/vacancy_mediated_diffusion/initial_state/Mo/CONTCAR]

Ag Mo                                   
   1.0000000000000000     
    11.5456451800681990    0.0000000000000000    0.0000000000000000
     5.7728225900340995    9.9988220290204186    0.0000000000000000
     0.0000000000000000    0.0000000000000000   24.4269798141303625
  Ag              Mo            
    78     1
Selective dynamics
Direct
  0.9166666666666643  0.1666666666666643  0.3070375485249883   F   F   F
  0.1666666666666643  0.1666666666666643  0.3070375485249883   F   F   F
  0.4166666666666643  0.1666666666666643  0.3070375485249883   F   F   F
  0.6666666666666643  0.1666666666666643  0.3070375485249883   F   F   F
  0.9166666666666643  0.4166666666666643  0.3070375485249883   F   F   F
  0.1666666666666643  0.4166666666666643  0.3070375485249883   F   F   F
  0.4166666666666643  0.4166666666666643  0.3070375485249883   F   F   F
  0.6666666666666643  0.4166666666666643  0.3070375485249883   F   F   F
  0.9166666666666643  0.6666666666666643  0.3070375485249883   F   F   F
  0.1666666666666643  0.6666666666666643  0.3070375485249883   F   F   F
  0.4166666666666643  0.6666666666666643  0.3070375485249883   F   F   F
  0.6666666666666643  0.6666666666666643  0.3070375485249883   F   F   F
  0.9166666666666643  0.9166666666666643  0.3070375485249883   F   F   F
  0.1666666666666643  0.9166666666666643  0.3070375485249883   F   F   F
  0.4166666666666643  0.9166666666666643  0.3070375485249883   F   F   F
  0.6666666666666643  0.9166666666666643  0.3070375485249883   F   F   F
  0.0000000000000000  0.0000000000000000  0.4035187742624942   F   F   F
  0.2500000000000000  0.0000000000000000  0.4035187742624942   F   F   F
  0.5000000000000000  0.0000000000000000  0.4035187742624942   F   F   F
  0.7500000000000000  0.0000000000000000  0.4035187742624942   F   F   F
  0.0000000000000000  0.2500000000000000  0.4035187742624942   F   F   F
  0.2500000000000000  0.2500000000000000  0.4035187742624942   F   F   F
  0.5000000000000000  0.2500000000000000  0.4035187742624942   F   F   F
  0.7500000000000000  0.2500000000000000  0.4035187742624942   F   F   F
  0.0000000000000000  0.5000000000000000  0.4035187742624942   F   F   F
  0.2500000000000000  0.5000000000000000  0.4035187742624942   F   F   F
  0.5000000000000000  0.5000000000000000  0.4035187742624942   F   F   F
  0.7500000000000000  0.5000000000000000  0.4035187742624942   F   F   F
  0.0000000000000000  0.7500000000000000  0.4035187742624942   F   F   F
  0.2500000000000000  0.7500000000000000  0.4035187742624942   F   F   F
  0.5000000000000000  0.7500000000000000  0.4035187742624942   F   F   F
  0.7500000000000000  0.7500000000000000  0.4035187742624942   F   F   F
  0.0827075340574157  0.0831080390929924  0.4995419636447505   T   T   T
  0.3333832538760574  0.0830808078509343  0.4988474073627135   T   T   T
  0.5839455288038204  0.0830088367910150  0.4994378691310182   T   T   T
  0.8330259632067124  0.0836125991623228  0.4999504211198375   T   T   T
  0.0834901754612862  0.3337276810958648  0.4991942902115417   T   T   T
  0.3332931636057090  0.3339713419534667  0.4992975489048519   T   T   T
  0.5827879206413188  0.3337069802550693  0.5000964910850795   T   T   T
  0.8334882483077878  0.3334546797439626  0.4999021770263841   T   T   T
  0.0834776728273464  0.5838617424526747  0.4997992919035512   T   T   T
  0.3330928083039496  0.5831063969145416  0.5002652601110409   T   T   T
  0.5831816776181928  0.5834485924862080  0.4998457161159275   T   T   T
  0.8336323676539890  0.5832634535701046  0.4999254650269031   T   T   T
  0.0832912954774766  0.8331481512006633  0.4999906002101726   T   T   T
  0.3334026585678452  0.8333307208965950  0.4998534755626961   T   T   T
  0.5831162804047042  0.8334625658018495  0.4997805784395665   T   T   T
  0.8334329574211542  0.8330256007955997  0.4999610328678188   T   T   T
  0.9159682668223553  0.1670683993177814  0.5965398996699161   T   T   T
  0.1660571129156355  0.1658203951568548  0.5945638210748696   T   T   T
  0.4166509034438926  0.1669458044316734  0.5943683964733057   T   T   T
  0.6654620256177486  0.1673397471503589  0.5962366556388872   T   T   T
  0.9182086448504335  0.4156544711048412  0.5959982625975545   T   T   T
  0.1682814925340232  0.4181089661335287  0.5964197833062727   T   T   T
  0.4135012315413785  0.4178310158431384  0.5979910115946014   T   T   T
  0.6665958316659105  0.4164356987619793  0.5960293139634318   T   T   T
  0.9180783326813353  0.6657259973980987  0.5963894502559832   T   T   T
  0.1675665527150285  0.6647983569662509  0.5975672860565845   T   T   T
  0.4161839353183336  0.6667756400495174  0.5961249700193384   T   T   T
  0.6670087012712789  0.6668374644436407  0.5959946315781094   T   T   T
  0.9163488910203011  0.9171548283719261  0.5963160910888456   T   T   T
  0.1662701375574408  0.9164809513192672  0.5960549340166801   T   T   T
  0.4160905220214234  0.9177727068501417  0.5960139967949725   T   T   T
  0.6665724228490025  0.9165218449589745  0.5961700017842507   T   T   T
  0.9999110820411519  0.0003245503088094  0.6932467666741613   T   T   T
  0.2496193990397842  0.0036768590291965  0.6937740660093266   T   T   T
  0.4978237417120470  0.0018737910199594  0.6936954907300422   T   T   T
  0.7483243349865656  0.0008901692467518  0.6931352365804818   T   T   T
  0.0026150834934212  0.2495784443957938  0.6940577300360298   T   T   T
  0.4933930560022381  0.2513019241631093  0.6924929169194828   T   T   T
  0.7486553702037347  0.2502128148715341  0.6929653538283687   T   T   T
  0.0072528223108521  0.4952946217172791  0.6922473103189823   T   T   T
  0.5002856481723000  0.4997432681047693  0.6917247199344223   T   T   T
  0.7522609689493747  0.4990096360265475  0.6925819374185835   T   T   T
  0.9997182576239223  0.7499712299529063  0.6919242757147989   T   T   T
  0.2502677927085606  0.7509870098260395  0.6919398878149943   T   T   T
  0.5005109935488669  0.7504504554641752  0.6926667635500213   T   T   T
  0.7512169292604541  0.7491712988197810  0.6928127974284057   T   T   T
  0.2503707979378921  0.2456796122223875  0.6844065220837861   T   T   T

  0.00000000E+00  0.00000000E+00  0.00000000E+00
  0.00000000E+00  0.00000000E+00  0.00000000E+00
  0.00000000E+00  0.00000000E+00  0.00000000E+00
  0.00000000E+00  0.00000000E+00  0.00000000E+00
  0.00000000E+00  0.00000000E+00  0.00000000E+00
  0.00000000E+00  0.00000000E+00  0.00000000E+00
  0.00000000E+00  0.00000000E+00  0.00000000E+00
  0.00000000E+00  0.00000000E+00  0.00000000E+00
  0.00000000E+00  0.00000000E+00  0.00000000E+00
  0.00000000E+00  0.00000000E+00  0.00000000E+00
  0.00000000E+00  0.00000000E+00  0.00000000E+00
  0.00000000E+00  0.00000000E+00  0.00000000E+00
  0.00000000E+00  0.00000000E+00  0.00000000E+00
  0.00000000E+00  0.00000000E+00  0.00000000E+00
  0.00000000E+00  0.00000000E+00  0.00000000E+00
  0.00000000E+00  0.00000000E+00  0.00000000E+00
  0.00000000E+00  0.00000000E+00  0.00000000E+00
  0.00000000E+00  0.00000000E+00  0.00000000E+00
  0.00000000E+00  0.00000000E+00  0.00000000E+00
  0.00000000E+00  0.00000000E+00  0.00000000E+00
  0.00000000E+00  0.00000000E+00  0.00000000E+00
  0.00000000E+00  0.00000000E+00  0.00000000E+00
  0.00000000E+00  0.00000000E+00  0.00000000E+00
  0.00000000E+00  0.00000000E+00  0.00000000E+00
  0.00000000E+00  0.00000000E+00  0.00000000E+00
  0.00000000E+00  0.00000000E+00  0.00000000E+00
  0.00000000E+00  0.00000000E+00  0.00000000E+00
  0.00000000E+00  0.00000000E+00  0.00000000E+00
  0.00000000E+00  0.00000000E+00  0.00000000E+00
  0.00000000E+00  0.00000000E+00  0.00000000E+00
  0.00000000E+00  0.00000000E+00  0.00000000E+00
  0.00000000E+00  0.00000000E+00  0.00000000E+00
  0.00000000E+00  0.00000000E+00  0.00000000E+00
  0.00000000E+00  0.00000000E+00  0.00000000E+00
  0.00000000E+00  0.00000000E+00  0.00000000E+00
  0.00000000E+00  0.00000000E+00  0.00000000E+00
  0.00000000E+00  0.00000000E+00  0.00000000E+00
  0.00000000E+00  0.00000000E+00  0.00000000E+00
  0.00000000E+00  0.00000000E+00  0.00000000E+00
  0.00000000E+00  0.00000000E+00  0.00000000E+00
  0.00000000E+00  0.00000000E+00  0.00000000E+00
  0.00000000E+00  0.00000000E+00  0.00000000E+00
  0.00000000E+00  0.00000000E+00  0.00000000E+00
  0.00000000E+00  0.00000000E+00  0.00000000E+00
  0.00000000E+00  0.00000000E+00  0.00000000E+00
  0.00000000E+00  0.00000000E+00  0.00000000E+00
  0.00000000E+00  0.00000000E+00  0.00000000E+00
  0.00000000E+00  0.00000000E+00  0.00000000E+00
  0.00000000E+00  0.00000000E+00  0.00000000E+00
  0.00000000E+00  0.00000000E+00  0.00000000E+00
  0.00000000E+00  0.00000000E+00  0.00000000E+00
  0.00000000E+00  0.00000000E+00  0.00000000E+00
  0.00000000E+00  0.00000000E+00  0.00000000E+00
  0.00000000E+00  0.00000000E+00  0.00000000E+00
  0.00000000E+00  0.00000000E+00  0.00000000E+00
  0.00000000E+00  0.00000000E+00  0.00000000E+00
  0.00000000E+00  0.00000000E+00  0.00000000E+00
  0.00000000E+00  0.00000000E+00  0.00000000E+00
  0.00000000E+00  0.00000000E+00  0.00000000E+00
  0.00000000E+00  0.00000000E+00  0.00000000E+00
  0.00000000E+00  0.00000000E+00  0.00000000E+00
  0.00000000E+00  0.00000000E+00  0.00000000E+00
  0.00000000E+00  0.00000000E+00  0.00000000E+00
  0.00000000E+00  0.00000000E+00  0.00000000E+00
  0.00000000E+00  0.00000000E+00  0.00000000E+00
  0.00000000E+00  0.00000000E+00  0.00000000E+00
  0.00000000E+00  0.00000000E+00  0.00000000E+00
  0.00000000E+00  0.00000000E+00  0.00000000E+00
  0.00000000E+00  0.00000000E+00  0.00000000E+00
  0.00000000E+00  0.00000000E+00  0.00000000E+00
  0.00000000E+00  0.00000000E+00  0.00000000E+00
  0.00000000E+00  0.00000000E+00  0.00000000E+00
  0.00000000E+00  0.00000000E+00  0.00000000E+00
  0.00000000E+00  0.00000000E+00  0.00000000E+00
  0.00000000E+00  0.00000000E+00  0.00000000E+00
  0.00000000E+00  0.00000000E+00  0.00000000E+00
  0.00000000E+00  0.00000000E+00  0.00000000E+00
  0.00000000E+00  0.00000000E+00  0.00000000E+00
  0.00000000E+00  0.00000000E+00  0.00000000E+00
