# Supplementary material for: Mechanisms for the formation of active sites in single-atom alloys
Source: Nanoscale. 2026 Apr 13;18(18):9709–22. doi: 10.1039/d5nr05517b (PMC13071885; doi:10.1039/d5nr05517b)
Supplement: NR-018-D5NR05517B-s001 [file NR-018-D5NR05517B-s001.tar › Mechanisms_SAA_formation/Ag_incorp_diff/vacancy_mediated_diffusion/initial_state/Cu/CONTCAR]

Ag Cu                                   
   1.0000000000000000     
    11.5456451800681990    0.0000000000000000    0.0000000000000000
     5.7728225900340995    9.9988220290204186    0.0000000000000000
     0.0000000000000000    0.0000000000000000   24.4269798141303625
  Ag              Cu            
    78     1
Selective dynamics
Direct
     0.9166666666666643    0.1666666666666643    0.3070375485249883   F   F   F
     0.1666666666666643    0.1666666666666643    0.3070375485249883   F   F   F
     0.4166666666666643    0.1666666666666643    0.3070375485249883   F   F   F
     0.6666666666666643    0.1666666666666643    0.3070375485249883   F   F   F
     0.9166666666666643    0.4166666666666643    0.3070375485249883   F   F   F
     0.1666666666666643    0.4166666666666643    0.3070375485249883   F   F   F
     0.4166666666666643    0.4166666666666643    0.3070375485249883   F   F   F
     0.6666666666666643    0.4166666666666643    0.3070375485249883   F   F   F
     0.9166666666666643    0.6666666666666643    0.3070375485249883   F   F   F
     0.1666666666666643    0.6666666666666643    0.3070375485249883   F   F   F
     0.4166666666666643    0.6666666666666643    0.3070375485249883   F   F   F
     0.6666666666666643    0.6666666666666643    0.3070375485249883   F   F   F
     0.9166666666666643    0.9166666666666643    0.3070375485249883   F   F   F
     0.1666666666666643    0.9166666666666643    0.3070375485249883   F   F   F
     0.4166666666666643    0.9166666666666643    0.3070375485249883   F   F   F
     0.6666666666666643    0.9166666666666643    0.3070375485249883   F   F   F
     0.0000000000000000    0.0000000000000000    0.4035187742624942   F   F   F
     0.2500000000000000    0.0000000000000000    0.4035187742624942   F   F   F
     0.5000000000000000    0.0000000000000000    0.4035187742624942   F   F   F
     0.7500000000000000    0.0000000000000000    0.4035187742624942   F   F   F
     0.0000000000000000    0.2500000000000000    0.4035187742624942   F   F   F
     0.2500000000000000    0.2500000000000000    0.4035187742624942   F   F   F
     0.5000000000000000    0.2500000000000000    0.4035187742624942   F   F   F
     0.7500000000000000    0.2500000000000000    0.4035187742624942   F   F   F
     0.0000000000000000    0.5000000000000000    0.4035187742624942   F   F   F
     0.2500000000000000    0.5000000000000000    0.4035187742624942   F   F   F
     0.5000000000000000    0.5000000000000000    0.4035187742624942   F   F   F
     0.7500000000000000    0.5000000000000000    0.4035187742624942   F   F   F
     0.0000000000000000    0.7500000000000000    0.4035187742624942   F   F   F
     0.2500000000000000    0.7500000000000000    0.4035187742624942   F   F   F
     0.5000000000000000    0.7500000000000000    0.4035187742624942   F   F   F
     0.7500000000000000    0.7500000000000000    0.4035187742624942   F   F   F
     0.0830106948431872    0.0832349424125245    0.4995800919216529   T   T   T
     0.3336041465522709    0.0833146177786057    0.4992728460934182   T   T   T
     0.5832372609264790    0.0833777903279644    0.4996703986953486   T   T   T
     0.8330417275585090    0.0833488030107802    0.4999217274505123   T   T   T
     0.0836239183919378    0.3337342840199469    0.4996627740120258   T   T   T
     0.3332216435392358    0.3338450387851620    0.4998076275776231   T   T   T
     0.5833148215418698    0.3334187357733437    0.4997950274810836   T   T   T
     0.8334147988643024    0.3334719754165438    0.4998072799465412   T   T   T
     0.0841479981682550    0.5826944729588565    0.5002668211400157   T   T   T
     0.3329513441239750    0.5834031312667304    0.4999053770645772   T   T   T
     0.5830040077052171    0.5836001192580390    0.4996947077839424   T   T   T
     0.8336413549637958    0.5836021650802296    0.4997047327389533   T   T   T
     0.0833006752154622    0.8328717724880867    0.4999140963698798   T   T   T
     0.3332002791301993    0.8330560341056275    0.4995812460294676   T   T   T
     0.5834971526505300    0.8332442170438675    0.4994460696567430   T   T   T
     0.8336977650898881    0.8326807198032239    0.4998133602816754   T   T   T
     0.9160155566414748    0.1670990543485730    0.5962353881285289   T   T   T
     0.1662563490221359    0.1663624197321887    0.5947768151161501   T   T   T
     0.4156601956911704    0.1673223806423184    0.5953770620748245   T   T   T
     0.6655360220199925    0.1675863117017595    0.5960685084745666   T   T   T
     0.9174830780755536    0.4166635631740800    0.5956204838279738   T   T   T
     0.1702778281522304    0.4154996287377616    0.5981265752010224   T   T   T
     0.4147566972825060    0.4185526663069938    0.5968119825058980   T   T   T
     0.6668057934705636    0.4169286005138963    0.5957527361856159   T   T   T
     0.9186940477986206    0.6653110591883852    0.5962129002536691   T   T   T
     0.1678542381521374    0.6641522910142996    0.5976080416046701   T   T   T
     0.4161509720643388    0.6666623472536913    0.5958198693545195   T   T   T
     0.6671041220784509    0.6665930651816412    0.5956748257450680   T   T   T
     0.9162819869403892    0.9169050218850620    0.5959434557724510   T   T   T
     0.1659346002189378    0.9166732294351738    0.5957034022882434   T   T   T
     0.4167723146860876    0.9162207792614813    0.5953118364422089   T   T   T
     0.6666956001079301    0.9164684365077558    0.5958016539074699   T   T   T
     0.9993367364685564    0.0011727992709468    0.6927061655676863   T   T   T
     0.2497878574426126    0.0027878814717810    0.6922598799214540   T   T   T
     0.4961608644983705    0.0035187183766632    0.6920460682216236   T   T   T
     0.7475065115333309    0.0021124256402319    0.6927601480359475   T   T   T
     0.0043074506886875    0.2499036425115213    0.6921238657831267   T   T   T
     0.4919557939074499    0.2522506658901854    0.6907115559467870   T   T   T
     0.7484759073399981    0.2509514607236215    0.6926810411778178   T   T   T
     0.0062119349194116    0.4954944205162631    0.6912850650630818   T   T   T
     0.5006643850835525    0.5006922416642265    0.6912315045056070   T   T   T
     0.7523857509583040    0.4992177988799040    0.6925953272180200   T   T   T
     0.9987724002951730    0.7515795819020147    0.6916116855364219   T   T   T
     0.2501117459283687    0.7521897765648278    0.6914463584410266   T   T   T
     0.5005818955857014    0.7507979588577236    0.6923755041395188   T   T   T
     0.7507918641202889    0.7498737656038734    0.6924864623000891   T   T   T
     0.2507505370077978    0.2393395971804495    0.6824110954757745   T   T   T

  0.00000000E+00  0.00000000E+00  0.00000000E+00
  0.00000000E+00  0.00000000E+00  0.00000000E+00
  0.00000000E+00  0.00000000E+00  0.00000000E+00
  0.00000000E+00  0.00000000E+00  0.00000000E+00
  0.00000000E+00  0.00000000E+00  0.00000000E+00
  0.00000000E+00  0.00000000E+00  0.00000000E+00
  0.00000000E+00  0.00000000E+00  0.00000000E+00
  0.00000000E+00  0.00000000E+00  0.00000000E+00
  0.00000000E+00  0.00000000E+00  0.00000000E+00
  0.00000000E+00  0.00000000E+00  0.00000000E+00
  0.00000000E+00  0.00000000E+00  0.00000000E+00
  0.00000000E+00  0.00000000E+00  0.00000000E+00
  0.00000000E+00  0.00000000E+00  0.00000000E+00
  0.00000000E+00  0.00000000E+00  0.00000000E+00
  0.00000000E+00  0.00000000E+00  0.00000000E+00
  0.00000000E+00  0.00000000E+00  0.00000000E+00
  0.00000000E+00  0.00000000E+00  0.00000000E+00
  0.00000000E+00  0.00000000E+00  0.00000000E+00
  0.00000000E+00  0.00000000E+00  0.00000000E+00
  0.00000000E+00  0.00000000E+00  0.00000000E+00
  0.00000000E+00  0.00000000E+00  0.00000000E+00
  0.00000000E+00  0.00000000E+00  0.00000000E+00
  0.00000000E+00  0.00000000E+00  0.00000000E+00
  0.00000000E+00  0.00000000E+00  0.00000000E+00
  0.00000000E+00  0.00000000E+00  0.00000000E+00
  0.00000000E+00  0.00000000E+00  0.00000000E+00
  0.00000000E+00  0.00000000E+00  0.00000000E+00
  0.00000000E+00  0.00000000E+00  0.00000000E+00
  0.00000000E+00  0.00000000E+00  0.00000000E+00
  0.00000000E+00  0.00000000E+00  0.00000000E+00
  0.00000000E+00  0.00000000E+00  0.00000000E+00
  0.00000000E+00  0.00000000E+00  0.00000000E+00
  0.00000000E+00  0.00000000E+00  0.00000000E+00
  0.00000000E+00  0.00000000E+00  0.00000000E+00
  0.00000000E+00  0.00000000E+00  0.00000000E+00
  0.00000000E+00  0.00000000E+00  0.00000000E+00
  0.00000000E+00  0.00000000E+00  0.00000000E+00
  0.00000000E+00  0.00000000E+00  0.00000000E+00
  0.00000000E+00  0.00000000E+00  0.00000000E+00
  0.00000000E+00  0.00000000E+00  0.00000000E+00
  0.00000000E+00  0.00000000E+00  0.00000000E+00
  0.00000000E+00  0.00000000E+00  0.00000000E+00
  0.00000000E+00  0.00000000E+00  0.00000000E+00
  0.00000000E+00  0.00000000E+00  0.00000000E+00
  0.00000000E+00  0.00000000E+00  0.00000000E+00
  0.00000000E+00  0.00000000E+00  0.00000000E+00
  0.00000000E+00  0.00000000E+00  0.00000000E+00
  0.00000000E+00  0.00000000E+00  0.00000000E+00
  0.00000000E+00  0.00000000E+00  0.00000000E+00
  0.00000000E+00  0.00000000E+00  0.00000000E+00
  0.00000000E+00  0.00000000E+00  0.00000000E+00
  0.00000000E+00  0.00000000E+00  0.00000000E+00
  0.00000000E+00  0.00000000E+00  0.00000000E+00
  0.00000000E+00  0.00000000E+00  0.00000000E+00
  0.00000000E+00  0.00000000E+00  0.00000000E+00
  0.00000000E+00  0.00000000E+00  0.00000000E+00
  0.00000000E+00  0.00000000E+00  0.00000000E+00
  0.00000000E+00  0.00000000E+00  0.00000000E+00
  0.00000000E+00  0.00000000E+00  0.00000000E+00
  0.00000000E+00  0.00000000E+00  0.00000000E+00
  0.00000000E+00  0.00000000E+00  0.00000000E+00
  0.00000000E+00  0.00000000E+00  0.00000000E+00
  0.00000000E+00  0.00000000E+00  0.00000000E+00
  0.00000000E+00  0.00000000E+00  0.00000000E+00
  0.00000000E+00  0.00000000E+00  0.00000000E+00
  0.00000000E+00  0.00000000E+00  0.00000000E+00
  0.00000000E+00  0.00000000E+00  0.00000000E+00
  0.00000000E+00  0.00000000E+00  0.00000000E+00
  0.00000000E+00  0.00000000E+00  0.00000000E+00
  0.00000000E+00  0.00000000E+00  0.00000000E+00
  0.00000000E+00  0.00000000E+00  0.00000000E+00
  0.00000000E+00  0.00000000E+00  0.00000000E+00
  0.00000000E+00  0.00000000E+00  0.00000000E+00
  0.00000000E+00  0.00000000E+00  0.00000000E+00
  0.00000000E+00  0.00000000E+00  0.00000000E+00
  0.00000000E+00  0.00000000E+00  0.00000000E+00
  0.00000000E+00  0.00000000E+00  0.00000000E+00
  0.00000000E+00  0.00000000E+00  0.00000000E+00
  0.00000000E+00  0.00000000E+00  0.00000000E+00
