# Supplementary material for: Mechanisms for the formation of active sites in single-atom alloys
Source: Nanoscale. 2026 Apr 13;18(18):9709–22. doi: 10.1039/d5nr05517b (PMC13071885; doi:10.1039/d5nr05517b)
Supplement: NR-018-D5NR05517B-s001 [file NR-018-D5NR05517B-s001.tar › Mechanisms_SAA_formation/Ag_incorp_diff/vacancy_mediated_diffusion/initial_state/Y/CONTCAR]

Ag Y                                    
   1.0000000000000000     
    11.5456451800681990    0.0000000000000000    0.0000000000000000
     5.7728225900340995    9.9988220290204186    0.0000000000000000
     0.0000000000000000    0.0000000000000000   24.4269798141303625
  Ag              Y             
    78     1
Selective dynamics
Direct
     0.9166666666666643    0.1666666666666643    0.3070375485249883   F   F   F
     0.1666666666666643    0.1666666666666643    0.3070375485249883   F   F   F
     0.4166666666666643    0.1666666666666643    0.3070375485249883   F   F   F
     0.6666666666666643    0.1666666666666643    0.3070375485249883   F   F   F
     0.9166666666666643    0.4166666666666643    0.3070375485249883   F   F   F
     0.1666666666666643    0.4166666666666643    0.3070375485249883   F   F   F
     0.4166666666666643    0.4166666666666643    0.3070375485249883   F   F   F
     0.6666666666666643    0.4166666666666643    0.3070375485249883   F   F   F
     0.9166666666666643    0.6666666666666643    0.3070375485249883   F   F   F
     0.1666666666666643    0.6666666666666643    0.3070375485249883   F   F   F
     0.4166666666666643    0.6666666666666643    0.3070375485249883   F   F   F
     0.6666666666666643    0.6666666666666643    0.3070375485249883   F   F   F
     0.9166666666666643    0.9166666666666643    0.3070375485249883   F   F   F
     0.1666666666666643    0.9166666666666643    0.3070375485249883   F   F   F
     0.4166666666666643    0.9166666666666643    0.3070375485249883   F   F   F
     0.6666666666666643    0.9166666666666643    0.3070375485249883   F   F   F
     0.0000000000000000    0.0000000000000000    0.4035187742624942   F   F   F
     0.2500000000000000    0.0000000000000000    0.4035187742624942   F   F   F
     0.5000000000000000    0.0000000000000000    0.4035187742624942   F   F   F
     0.7500000000000000    0.0000000000000000    0.4035187742624942   F   F   F
     0.0000000000000000    0.2500000000000000    0.4035187742624942   F   F   F
     0.2500000000000000    0.2500000000000000    0.4035187742624942   F   F   F
     0.5000000000000000    0.2500000000000000    0.4035187742624942   F   F   F
     0.7500000000000000    0.2500000000000000    0.4035187742624942   F   F   F
     0.0000000000000000    0.5000000000000000    0.4035187742624942   F   F   F
     0.2500000000000000    0.5000000000000000    0.4035187742624942   F   F   F
     0.5000000000000000    0.5000000000000000    0.4035187742624942   F   F   F
     0.7500000000000000    0.5000000000000000    0.4035187742624942   F   F   F
     0.0000000000000000    0.7500000000000000    0.4035187742624942   F   F   F
     0.2500000000000000    0.7500000000000000    0.4035187742624942   F   F   F
     0.5000000000000000    0.7500000000000000    0.4035187742624942   F   F   F
     0.7500000000000000    0.7500000000000000    0.4035187742624942   F   F   F
     0.0837822448224571    0.0829672129660207    0.4998945796901114   T   T   T
     0.3333102871121014    0.0832579326358507    0.4995067954641483   T   T   T
     0.5831448112562633    0.0834757541700567    0.4994010951835004   T   T   T
     0.8338469151357251    0.0830596235819452    0.4993614143067411   T   T   T
     0.0830180648560358    0.3331949920784738    0.4993698716099952   T   T   T
     0.3328943836179218    0.3338837498264351    0.4997057263264523   T   T   T
     0.5822115164498060    0.3338867981528068    0.4999846641966839   T   T   T
     0.8327833808876729    0.3330164241611612    0.4995842680100362   T   T   T
     0.0830221670905917    0.5842150769976352    0.4993564850703637   T   T   T
     0.3332928478307423    0.5826721823068218    0.5002413038162593   T   T   T
     0.5831176444643155    0.5833021804056749    0.4998873765131467   T   T   T
     0.8331274154852110    0.5833842039777549    0.4995846485163757   T   T   T
     0.0839557949883230    0.8328242519753419    0.4998074591190638   T   T   T
     0.3339622729246133    0.8326112345700776    0.4998629153855879   T   T   T
     0.5833483422280996    0.8334113841216606    0.4996223349583314   T   T   T
     0.8333174731950880    0.8336362339074248    0.4994336740319790   T   T   T
     0.9178685921758728    0.1655624286711007    0.5959108132310164   T   T   T
     0.1674881042595833    0.1680831067751089    0.5968793261660892   T   T   T
     0.4154747952762768    0.1682952129629099    0.5962434821009500   T   T   T
     0.6690202584925146    0.1652111481074750    0.5948289366458263   T   T   T
     0.9156897352297633    0.4156477029640061    0.5951849047208473   T   T   T
     0.1643653291695600    0.4192097965975269    0.5965103597960743   T   T   T
     0.4126687036230179    0.4159765486121452    0.5986203286558036   T   T   T
     0.6657995685446507    0.4155325059340297    0.5959891503656222   T   T   T
     0.9156420057108324    0.6680906063341434    0.5951509018414324   T   T   T
     0.1676664501076634    0.6637196263609448    0.5972666169397771   T   T   T
     0.4164148625784543    0.6650532200081988    0.5963198752136931   T   T   T
     0.6660662244885781    0.6669578901680995    0.5960258997221226   T   T   T
     0.9185255618267043    0.9157063782897044    0.5958128089789582   T   T   T
     0.1678599655175407    0.9156640832506436    0.5957980423716539   T   T   T
     0.4163353764930423    0.9175300179717870    0.5958650081054405   T   T   T
     0.6667113575539249    0.9172386682371209    0.5954947138518319   T   T   T
     0.0028361290784635    0.9978835536504458    0.6928030612848838   T   T   T
     0.2501966251861872    0.0013456574526412    0.6936445578356384   T   T   T
     0.5022937546905003    0.9979474751332139    0.6931205850510348   T   T   T
     0.7549156085455129    0.9959696396524909    0.6926917199793311   T   T   T
     0.9979203094689516    0.2508073329346082    0.6934592016986657   T   T   T
     0.5146601767396606    0.2430320662776339    0.6921768147693615   T   T   T
     0.7537306224690492    0.2481925493050799    0.6929976327644143   T   T   T
     0.9869217132719876    0.5074417263447919    0.6909273288456799   T   T   T
     0.4989786536016669    0.4979242279753583    0.6924365919715905   T   T   T
     0.7461834490268918    0.5003098978416007    0.6931106399982656   T   T   T
     0.0014405831258100    0.7463747030286114    0.6917223652363063   T   T   T
     0.2501758639622264    0.7484210656326954    0.6919058034161374   T   T   T
     0.4978186056302328    0.7505469842490958    0.6929753759125346   T   T   T
     0.7468208395388067    0.7518948940330861    0.6930074646614639   T   T   T
     0.2506279397720902    0.2652604576423759    0.7016319191626157   T   T   T

  0.00000000E+00  0.00000000E+00  0.00000000E+00
  0.00000000E+00  0.00000000E+00  0.00000000E+00
  0.00000000E+00  0.00000000E+00  0.00000000E+00
  0.00000000E+00  0.00000000E+00  0.00000000E+00
  0.00000000E+00  0.00000000E+00  0.00000000E+00
  0.00000000E+00  0.00000000E+00  0.00000000E+00
  0.00000000E+00  0.00000000E+00  0.00000000E+00
  0.00000000E+00  0.00000000E+00  0.00000000E+00
  0.00000000E+00  0.00000000E+00  0.00000000E+00
  0.00000000E+00  0.00000000E+00  0.00000000E+00
  0.00000000E+00  0.00000000E+00  0.00000000E+00
  0.00000000E+00  0.00000000E+00  0.00000000E+00
  0.00000000E+00  0.00000000E+00  0.00000000E+00
  0.00000000E+00  0.00000000E+00  0.00000000E+00
  0.00000000E+00  0.00000000E+00  0.00000000E+00
  0.00000000E+00  0.00000000E+00  0.00000000E+00
  0.00000000E+00  0.00000000E+00  0.00000000E+00
  0.00000000E+00  0.00000000E+00  0.00000000E+00
  0.00000000E+00  0.00000000E+00  0.00000000E+00
  0.00000000E+00  0.00000000E+00  0.00000000E+00
  0.00000000E+00  0.00000000E+00  0.00000000E+00
  0.00000000E+00  0.00000000E+00  0.00000000E+00
  0.00000000E+00  0.00000000E+00  0.00000000E+00
  0.00000000E+00  0.00000000E+00  0.00000000E+00
  0.00000000E+00  0.00000000E+00  0.00000000E+00
  0.00000000E+00  0.00000000E+00  0.00000000E+00
  0.00000000E+00  0.00000000E+00  0.00000000E+00
  0.00000000E+00  0.00000000E+00  0.00000000E+00
  0.00000000E+00  0.00000000E+00  0.00000000E+00
  0.00000000E+00  0.00000000E+00  0.00000000E+00
  0.00000000E+00  0.00000000E+00  0.00000000E+00
  0.00000000E+00  0.00000000E+00  0.00000000E+00
  0.00000000E+00  0.00000000E+00  0.00000000E+00
  0.00000000E+00  0.00000000E+00  0.00000000E+00
  0.00000000E+00  0.00000000E+00  0.00000000E+00
  0.00000000E+00  0.00000000E+00  0.00000000E+00
  0.00000000E+00  0.00000000E+00  0.00000000E+00
  0.00000000E+00  0.00000000E+00  0.00000000E+00
  0.00000000E+00  0.00000000E+00  0.00000000E+00
  0.00000000E+00  0.00000000E+00  0.00000000E+00
  0.00000000E+00  0.00000000E+00  0.00000000E+00
  0.00000000E+00  0.00000000E+00  0.00000000E+00
  0.00000000E+00  0.00000000E+00  0.00000000E+00
  0.00000000E+00  0.00000000E+00  0.00000000E+00
  0.00000000E+00  0.00000000E+00  0.00000000E+00
  0.00000000E+00  0.00000000E+00  0.00000000E+00
  0.00000000E+00  0.00000000E+00  0.00000000E+00
  0.00000000E+00  0.00000000E+00  0.00000000E+00
  0.00000000E+00  0.00000000E+00  0.00000000E+00
  0.00000000E+00  0.00000000E+00  0.00000000E+00
  0.00000000E+00  0.00000000E+00  0.00000000E+00
  0.00000000E+00  0.00000000E+00  0.00000000E+00
  0.00000000E+00  0.00000000E+00  0.00000000E+00
  0.00000000E+00  0.00000000E+00  0.00000000E+00
  0.00000000E+00  0.00000000E+00  0.00000000E+00
  0.00000000E+00  0.00000000E+00  0.00000000E+00
  0.00000000E+00  0.00000000E+00  0.00000000E+00
  0.00000000E+00  0.00000000E+00  0.00000000E+00
  0.00000000E+00  0.00000000E+00  0.00000000E+00
  0.00000000E+00  0.00000000E+00  0.00000000E+00
  0.00000000E+00  0.00000000E+00  0.00000000E+00
  0.00000000E+00  0.00000000E+00  0.00000000E+00
  0.00000000E+00  0.00000000E+00  0.00000000E+00
  0.00000000E+00  0.00000000E+00  0.00000000E+00
  0.00000000E+00  0.00000000E+00  0.00000000E+00
  0.00000000E+00  0.00000000E+00  0.00000000E+00
  0.00000000E+00  0.00000000E+00  0.00000000E+00
  0.00000000E+00  0.00000000E+00  0.00000000E+00
  0.00000000E+00  0.00000000E+00  0.00000000E+00
  0.00000000E+00  0.00000000E+00  0.00000000E+00
  0.00000000E+00  0.00000000E+00  0.00000000E+00
  0.00000000E+00  0.00000000E+00  0.00000000E+00
  0.00000000E+00  0.00000000E+00  0.00000000E+00
  0.00000000E+00  0.00000000E+00  0.00000000E+00
  0.00000000E+00  0.00000000E+00  0.00000000E+00
  0.00000000E+00  0.00000000E+00  0.00000000E+00
  0.00000000E+00  0.00000000E+00  0.00000000E+00
  0.00000000E+00  0.00000000E+00  0.00000000E+00
  0.00000000E+00  0.00000000E+00  0.00000000E+00
