# Supplementary material for: Mechanisms for the formation of active sites in single-atom alloys
Source: Nanoscale. 2026 Apr 13;18(18):9709–22. doi: 10.1039/d5nr05517b (PMC13071885; doi:10.1039/d5nr05517b)
Supplement: NR-018-D5NR05517B-s001 [file NR-018-D5NR05517B-s001.tar › Mechanisms_SAA_formation/Ag_incorp_diff/vacancy_mediated_diffusion/initial_state/Rh/CONTCAR]

Ag Rh                                   
   1.0000000000000000     
    11.5456451800681990    0.0000000000000000    0.0000000000000000
     5.7728225900340995    9.9988220290204186    0.0000000000000000
     0.0000000000000000    0.0000000000000000   24.4269798141303625
  Ag              Rh            
    78     1
Selective dynamics
Direct
  0.9166666666666643  0.1666666666666643  0.3070375485249883   F   F   F
  0.1666666666666643  0.1666666666666643  0.3070375485249883   F   F   F
  0.4166666666666643  0.1666666666666643  0.3070375485249883   F   F   F
  0.6666666666666643  0.1666666666666643  0.3070375485249883   F   F   F
  0.9166666666666643  0.4166666666666643  0.3070375485249883   F   F   F
  0.1666666666666643  0.4166666666666643  0.3070375485249883   F   F   F
  0.4166666666666643  0.4166666666666643  0.3070375485249883   F   F   F
  0.6666666666666643  0.4166666666666643  0.3070375485249883   F   F   F
  0.9166666666666643  0.6666666666666643  0.3070375485249883   F   F   F
  0.1666666666666643  0.6666666666666643  0.3070375485249883   F   F   F
  0.4166666666666643  0.6666666666666643  0.3070375485249883   F   F   F
  0.6666666666666643  0.6666666666666643  0.3070375485249883   F   F   F
  0.9166666666666643  0.9166666666666643  0.3070375485249883   F   F   F
  0.1666666666666643  0.9166666666666643  0.3070375485249883   F   F   F
  0.4166666666666643  0.9166666666666643  0.3070375485249883   F   F   F
  0.6666666666666643  0.9166666666666643  0.3070375485249883   F   F   F
  0.0000000000000000  0.0000000000000000  0.4035187742624942   F   F   F
  0.2500000000000000  0.0000000000000000  0.4035187742624942   F   F   F
  0.5000000000000000  0.0000000000000000  0.4035187742624942   F   F   F
  0.7500000000000000  0.0000000000000000  0.4035187742624942   F   F   F
  0.0000000000000000  0.2500000000000000  0.4035187742624942   F   F   F
  0.2500000000000000  0.2500000000000000  0.4035187742624942   F   F   F
  0.5000000000000000  0.2500000000000000  0.4035187742624942   F   F   F
  0.7500000000000000  0.2500000000000000  0.4035187742624942   F   F   F
  0.0000000000000000  0.5000000000000000  0.4035187742624942   F   F   F
  0.2500000000000000  0.5000000000000000  0.4035187742624942   F   F   F
  0.5000000000000000  0.5000000000000000  0.4035187742624942   F   F   F
  0.7500000000000000  0.5000000000000000  0.4035187742624942   F   F   F
  0.0000000000000000  0.7500000000000000  0.4035187742624942   F   F   F
  0.2500000000000000  0.7500000000000000  0.4035187742624942   F   F   F
  0.5000000000000000  0.7500000000000000  0.4035187742624942   F   F   F
  0.7500000000000000  0.7500000000000000  0.4035187742624942   F   F   F
  0.0829350828651857  0.0833864686069236  0.4996019800015415   T   T   T
  0.3335028396617642  0.0830670711676084  0.4988135584848249   T   T   T
  0.5831952478411577  0.0833456709466977  0.4996227240924220   T   T   T
  0.8329609131960544  0.0834303335583272  0.4999161798665390   T   T   T
  0.0835349294222653  0.3337789909677606  0.4992416683538882   T   T   T
  0.3336046158035255  0.3338458083068211  0.4993250793168628   T   T   T
  0.5831926244854839  0.3335337265945135  0.4997305126801135   T   T   T
  0.8335619220102328  0.3335044603000299  0.4997424169045981   T   T   T
  0.0841269607963288  0.5828073249429204  0.5000810416760521   T   T   T
  0.3330991261932041  0.5832800830714061  0.4999524095854477   T   T   T
  0.5830983865340553  0.5835510987059196  0.4995380885759657   T   T   T
  0.8337372016405272  0.5832972406941176  0.4997283403768707   T   T   T
  0.0831452512552035  0.8329029281187192  0.4998746000840925   T   T   T
  0.3332058406948027  0.8333599073912838  0.4995760262612450   T   T   T
  0.5832490971960829  0.8333069677510785  0.4994975630833414   T   T   T
  0.8335552443745476  0.8327232880558167  0.4999343524010887   T   T   T
  0.9158219068587989  0.1671901368252764  0.5961997207677698   T   T   T
  0.1660772250801840  0.1659414959003682  0.5942294732977582   T   T   T
  0.4160462229663784  0.1667601826804475  0.5945351339573752   T   T   T
  0.6647153417896292  0.1677366097257022  0.5961678509954003   T   T   T
  0.9186316249537688  0.4158932585541019  0.5957633534953855   T   T   T
  0.1701942004738784  0.4163597590554844  0.5966939603189566   T   T   T
  0.4143790002527347  0.4183643418407321  0.5969426777657559   T   T   T
  0.6668761910926000  0.4168628815238904  0.5955825124221157   T   T   T
  0.9190701726696056  0.6647340953066999  0.5963398077343927   T   T   T
  0.1679539307970938  0.6641063584355911  0.5975580775736502   T   T   T
  0.4161293092535224  0.6670789246800962  0.5957136174784207   T   T   T
  0.6673764445329089  0.6666475384587275  0.5955784236163374   T   T   T
  0.9159897442618282  0.9169777904900803  0.5960469507170264   T   T   T
  0.1657287616782068  0.9166704125660158  0.5956158398780471   T   T   T
  0.4163210893774877  0.9170937179751709  0.5954658052676964   T   T   T
  0.6663643331788743  0.9164361650302356  0.5958946733197333   T   T   T
  0.9987903664663995  0.0010365490992985  0.6926316726280740   T   T   T
  0.2495557292469028  0.0028857866416340  0.6923435694832074   T   T   T
  0.4968382686295208  0.0026766829031440  0.6923026713811775   T   T   T
  0.7468508537398481  0.0021377775106099  0.6926448313876730   T   T   T
  0.0028708676790144  0.2492203184961944  0.6924924004367276   T   T   T
  0.4895832162578491  0.2537965818142372  0.6910769605004942   T   T   T
  0.7479036675899412  0.2508074207838675  0.6923097757505559   T   T   T
  0.0099038790176031  0.4937602995968565  0.6914133539293261   T   T   T
  0.5004635902897071  0.5004434947912713  0.6908751347115056   T   T   T
  0.7533738106188929  0.4989804264856889  0.6921102271259335   T   T   T
  0.9993602505281732  0.7509289845409532  0.6915143307202557   T   T   T
  0.2502701650663433  0.7525102168429579  0.6911880144196303   T   T   T
  0.5012379434372258  0.7504384292406254  0.6920602816458857   T   T   T
  0.7516527340458973  0.7490637501999446  0.6921666563718029   T   T   T
  0.2495637832740449  0.2429626118370712  0.6840410092350236   T   T   T

  0.00000000E+00  0.00000000E+00  0.00000000E+00
  0.00000000E+00  0.00000000E+00  0.00000000E+00
  0.00000000E+00  0.00000000E+00  0.00000000E+00
  0.00000000E+00  0.00000000E+00  0.00000000E+00
  0.00000000E+00  0.00000000E+00  0.00000000E+00
  0.00000000E+00  0.00000000E+00  0.00000000E+00
  0.00000000E+00  0.00000000E+00  0.00000000E+00
  0.00000000E+00  0.00000000E+00  0.00000000E+00
  0.00000000E+00  0.00000000E+00  0.00000000E+00
  0.00000000E+00  0.00000000E+00  0.00000000E+00
  0.00000000E+00  0.00000000E+00  0.00000000E+00
  0.00000000E+00  0.00000000E+00  0.00000000E+00
  0.00000000E+00  0.00000000E+00  0.00000000E+00
  0.00000000E+00  0.00000000E+00  0.00000000E+00
  0.00000000E+00  0.00000000E+00  0.00000000E+00
  0.00000000E+00  0.00000000E+00  0.00000000E+00
  0.00000000E+00  0.00000000E+00  0.00000000E+00
  0.00000000E+00  0.00000000E+00  0.00000000E+00
  0.00000000E+00  0.00000000E+00  0.00000000E+00
  0.00000000E+00  0.00000000E+00  0.00000000E+00
  0.00000000E+00  0.00000000E+00  0.00000000E+00
  0.00000000E+00  0.00000000E+00  0.00000000E+00
  0.00000000E+00  0.00000000E+00  0.00000000E+00
  0.00000000E+00  0.00000000E+00  0.00000000E+00
  0.00000000E+00  0.00000000E+00  0.00000000E+00
  0.00000000E+00  0.00000000E+00  0.00000000E+00
  0.00000000E+00  0.00000000E+00  0.00000000E+00
  0.00000000E+00  0.00000000E+00  0.00000000E+00
  0.00000000E+00  0.00000000E+00  0.00000000E+00
  0.00000000E+00  0.00000000E+00  0.00000000E+00
  0.00000000E+00  0.00000000E+00  0.00000000E+00
  0.00000000E+00  0.00000000E+00  0.00000000E+00
  0.00000000E+00  0.00000000E+00  0.00000000E+00
  0.00000000E+00  0.00000000E+00  0.00000000E+00
  0.00000000E+00  0.00000000E+00  0.00000000E+00
  0.00000000E+00  0.00000000E+00  0.00000000E+00
  0.00000000E+00  0.00000000E+00  0.00000000E+00
  0.00000000E+00  0.00000000E+00  0.00000000E+00
  0.00000000E+00  0.00000000E+00  0.00000000E+00
  0.00000000E+00  0.00000000E+00  0.00000000E+00
  0.00000000E+00  0.00000000E+00  0.00000000E+00
  0.00000000E+00  0.00000000E+00  0.00000000E+00
  0.00000000E+00  0.00000000E+00  0.00000000E+00
  0.00000000E+00  0.00000000E+00  0.00000000E+00
  0.00000000E+00  0.00000000E+00  0.00000000E+00
  0.00000000E+00  0.00000000E+00  0.00000000E+00
  0.00000000E+00  0.00000000E+00  0.00000000E+00
  0.00000000E+00  0.00000000E+00  0.00000000E+00
  0.00000000E+00  0.00000000E+00  0.00000000E+00
  0.00000000E+00  0.00000000E+00  0.00000000E+00
  0.00000000E+00  0.00000000E+00  0.00000000E+00
  0.00000000E+00  0.00000000E+00  0.00000000E+00
  0.00000000E+00  0.00000000E+00  0.00000000E+00
  0.00000000E+00  0.00000000E+00  0.00000000E+00
  0.00000000E+00  0.00000000E+00  0.00000000E+00
  0.00000000E+00  0.00000000E+00  0.00000000E+00
  0.00000000E+00  0.00000000E+00  0.00000000E+00
  0.00000000E+00  0.00000000E+00  0.00000000E+00
  0.00000000E+00  0.00000000E+00  0.00000000E+00
  0.00000000E+00  0.00000000E+00  0.00000000E+00
  0.00000000E+00  0.00000000E+00  0.00000000E+00
  0.00000000E+00  0.00000000E+00  0.00000000E+00
  0.00000000E+00  0.00000000E+00  0.00000000E+00
  0.00000000E+00  0.00000000E+00  0.00000000E+00
  0.00000000E+00  0.00000000E+00  0.00000000E+00
  0.00000000E+00  0.00000000E+00  0.00000000E+00
  0.00000000E+00  0.00000000E+00  0.00000000E+00
  0.00000000E+00  0.00000000E+00  0.00000000E+00
  0.00000000E+00  0.00000000E+00  0.00000000E+00
  0.00000000E+00  0.00000000E+00  0.00000000E+00
  0.00000000E+00  0.00000000E+00  0.00000000E+00
  0.00000000E+00  0.00000000E+00  0.00000000E+00
  0.00000000E+00  0.00000000E+00  0.00000000E+00
  0.00000000E+00  0.00000000E+00  0.00000000E+00
  0.00000000E+00  0.00000000E+00  0.00000000E+00
  0.00000000E+00  0.00000000E+00  0.00000000E+00
  0.00000000E+00  0.00000000E+00  0.00000000E+00
  0.00000000E+00  0.00000000E+00  0.00000000E+00
  0.00000000E+00  0.00000000E+00  0.00000000E+00
