# Supplementary material for: Mechanisms for the formation of active sites in single-atom alloys
Source: Nanoscale. 2026 Apr 13;18(18):9709–22. doi: 10.1039/d5nr05517b (PMC13071885; doi:10.1039/d5nr05517b)
Supplement: NR-018-D5NR05517B-s001 [file NR-018-D5NR05517B-s001.tar › Mechanisms_SAA_formation/Ag_incorp_diff/vacancy_mediated_diffusion/initial_state/Zr/CONTCAR]

Ag Zr                                   
   1.0000000000000000     
    11.5456451800681990    0.0000000000000000    0.0000000000000000
     5.7728225900340995    9.9988220290204186    0.0000000000000000
     0.0000000000000000    0.0000000000000000   24.4269798141303625
  Ag              Zr            
    78     1
Selective dynamics
Direct
  0.9166666666666643  0.1666666666666643  0.3070375485249883   F   F   F
  0.1666666666666643  0.1666666666666643  0.3070375485249883   F   F   F
  0.4166666666666643  0.1666666666666643  0.3070375485249883   F   F   F
  0.6666666666666643  0.1666666666666643  0.3070375485249883   F   F   F
  0.9166666666666643  0.4166666666666643  0.3070375485249883   F   F   F
  0.1666666666666643  0.4166666666666643  0.3070375485249883   F   F   F
  0.4166666666666643  0.4166666666666643  0.3070375485249883   F   F   F
  0.6666666666666643  0.4166666666666643  0.3070375485249883   F   F   F
  0.9166666666666643  0.6666666666666643  0.3070375485249883   F   F   F
  0.1666666666666643  0.6666666666666643  0.3070375485249883   F   F   F
  0.4166666666666643  0.6666666666666643  0.3070375485249883   F   F   F
  0.6666666666666643  0.6666666666666643  0.3070375485249883   F   F   F
  0.9166666666666643  0.9166666666666643  0.3070375485249883   F   F   F
  0.1666666666666643  0.9166666666666643  0.3070375485249883   F   F   F
  0.4166666666666643  0.9166666666666643  0.3070375485249883   F   F   F
  0.6666666666666643  0.9166666666666643  0.3070375485249883   F   F   F
  0.0000000000000000  0.0000000000000000  0.4035187742624942   F   F   F
  0.2500000000000000  0.0000000000000000  0.4035187742624942   F   F   F
  0.5000000000000000  0.0000000000000000  0.4035187742624942   F   F   F
  0.7500000000000000  0.0000000000000000  0.4035187742624942   F   F   F
  0.0000000000000000  0.2500000000000000  0.4035187742624942   F   F   F
  0.2500000000000000  0.2500000000000000  0.4035187742624942   F   F   F
  0.5000000000000000  0.2500000000000000  0.4035187742624942   F   F   F
  0.7500000000000000  0.2500000000000000  0.4035187742624942   F   F   F
  0.0000000000000000  0.5000000000000000  0.4035187742624942   F   F   F
  0.2500000000000000  0.5000000000000000  0.4035187742624942   F   F   F
  0.5000000000000000  0.5000000000000000  0.4035187742624942   F   F   F
  0.7500000000000000  0.5000000000000000  0.4035187742624942   F   F   F
  0.0000000000000000  0.7500000000000000  0.4035187742624942   F   F   F
  0.2500000000000000  0.7500000000000000  0.4035187742624942   F   F   F
  0.5000000000000000  0.7500000000000000  0.4035187742624942   F   F   F
  0.7500000000000000  0.7500000000000000  0.4035187742624942   F   F   F
  0.0830678383230276  0.0828532477226651  0.4996258933546835   T   T   T
  0.3333207159684070  0.0829362167260431  0.4989372301795290   T   T   T
  0.5840410324685216  0.0830004582733600  0.4992092709400961   T   T   T
  0.8334215725922248  0.0835195488133094  0.4996628987186209   T   T   T
  0.0829270238929515  0.3336197076853698  0.4989838372926549   T   T   T
  0.3331782736884513  0.3341215348645362  0.4992524645252540   T   T   T
  0.5825205004884738  0.3338469332530482  0.5001743378072209   T   T   T
  0.8329161943314165  0.3332388330868591  0.4997696570879985   T   T   T
  0.0828145457823937  0.5848552557437150  0.4992833137193360   T   T   T
  0.3332906174757050  0.5829962344685747  0.5003804459928618   T   T   T
  0.5831289841760990  0.5833917466225970  0.5000405077826738   T   T   T
  0.8331612159199253  0.5835421039612629  0.4998427561825109   T   T   T
  0.0837219330723601  0.8330402285137762  0.4999850372524602   T   T   T
  0.3337055603919596  0.8328541780704191  0.4999829093339986   T   T   T
  0.5833606283735036  0.8332845593482567  0.4998113034980116   T   T   T
  0.8332668925073063  0.8334337409927189  0.4997328000936093   T   T   T
  0.9167794415238464  0.1664013213248021  0.5963046349469407   T   T   T
  0.1663307391417785  0.1673303114707991  0.5954156945464456   T   T   T
  0.4168497993484441  0.1668208505094301  0.5946383229623002   T   T   T
  0.6675849253406112  0.1661379411171026  0.5955591935284592   T   T   T
  0.9167621469742931  0.4156441597974517  0.5955979156907600   T   T   T
  0.1651256134923063  0.4199867425104779  0.5956074298541518   T   T   T
  0.4124424801125577  0.4164809036996011  0.5987509869231257   T   T   T
  0.6660075307807525  0.4159584309683629  0.5961491509873397   T   T   T
  0.9163629512255207  0.6673989381214747  0.5958188429669384   T   T   T
  0.1675338218284397  0.6646274101009565  0.5974260418410726   T   T   T
  0.4162734362950186  0.6658082551902041  0.5964050706993645   T   T   T
  0.6664036496288825  0.6669548765289306  0.5962426819629895   T   T   T
  0.9174942525618088  0.9165620384531772  0.5960315385697571   T   T   T
  0.1672235359516763  0.9161861217013815  0.5960479756630420   T   T   T
  0.4160066419352694  0.9180605219908982  0.5961080263652413   T   T   T
  0.6667931433931962  0.9167989169627203  0.5959533353444353   T   T   T
  0.0016571598082661  0.9989916650564816  0.6931050475162122   T   T   T
  0.2500736931800427  0.0026994457177983  0.6943223075873246   T   T   T
  0.5008143996459982  0.9992528398211331  0.6941376110124675   T   T   T
  0.7520910962865940  0.9981151432801760  0.6930778873691155   T   T   T
  0.0000900314472923  0.2502060654564882  0.6943106355253376   T   T   T
  0.5059504684780128  0.2458492278886543  0.6929453929969954   T   T   T
  0.7513877647022573  0.2490816074774765  0.6931916417853061   T   T   T
  0.9962115144934830  0.5017055674968005  0.6919117423017260   T   T   T
  0.4997148149735728  0.4985766655499097  0.6921627749368222   T   T   T
  0.7493432023335422  0.4996260450880167  0.6931259950983263   T   T   T
  0.0005510467709034  0.7481734604355318  0.6917788868092439   T   T   T
  0.2501903633027016  0.7496036205997602  0.6920449512606978   T   T   T
  0.4988179161246959  0.7507674758037540  0.6930778296624504   T   T   T
  0.7491530376334978  0.7502142507312876  0.6932043408163303   T   T   T
  0.2511306723777523  0.2548110864157845  0.6901920832521035   T   T   T

  0.00000000E+00  0.00000000E+00  0.00000000E+00
  0.00000000E+00  0.00000000E+00  0.00000000E+00
  0.00000000E+00  0.00000000E+00  0.00000000E+00
  0.00000000E+00  0.00000000E+00  0.00000000E+00
  0.00000000E+00  0.00000000E+00  0.00000000E+00
  0.00000000E+00  0.00000000E+00  0.00000000E+00
  0.00000000E+00  0.00000000E+00  0.00000000E+00
  0.00000000E+00  0.00000000E+00  0.00000000E+00
  0.00000000E+00  0.00000000E+00  0.00000000E+00
  0.00000000E+00  0.00000000E+00  0.00000000E+00
  0.00000000E+00  0.00000000E+00  0.00000000E+00
  0.00000000E+00  0.00000000E+00  0.00000000E+00
  0.00000000E+00  0.00000000E+00  0.00000000E+00
  0.00000000E+00  0.00000000E+00  0.00000000E+00
  0.00000000E+00  0.00000000E+00  0.00000000E+00
  0.00000000E+00  0.00000000E+00  0.00000000E+00
  0.00000000E+00  0.00000000E+00  0.00000000E+00
  0.00000000E+00  0.00000000E+00  0.00000000E+00
  0.00000000E+00  0.00000000E+00  0.00000000E+00
  0.00000000E+00  0.00000000E+00  0.00000000E+00
  0.00000000E+00  0.00000000E+00  0.00000000E+00
  0.00000000E+00  0.00000000E+00  0.00000000E+00
  0.00000000E+00  0.00000000E+00  0.00000000E+00
  0.00000000E+00  0.00000000E+00  0.00000000E+00
  0.00000000E+00  0.00000000E+00  0.00000000E+00
  0.00000000E+00  0.00000000E+00  0.00000000E+00
  0.00000000E+00  0.00000000E+00  0.00000000E+00
  0.00000000E+00  0.00000000E+00  0.00000000E+00
  0.00000000E+00  0.00000000E+00  0.00000000E+00
  0.00000000E+00  0.00000000E+00  0.00000000E+00
  0.00000000E+00  0.00000000E+00  0.00000000E+00
  0.00000000E+00  0.00000000E+00  0.00000000E+00
  0.00000000E+00  0.00000000E+00  0.00000000E+00
  0.00000000E+00  0.00000000E+00  0.00000000E+00
  0.00000000E+00  0.00000000E+00  0.00000000E+00
  0.00000000E+00  0.00000000E+00  0.00000000E+00
  0.00000000E+00  0.00000000E+00  0.00000000E+00
  0.00000000E+00  0.00000000E+00  0.00000000E+00
  0.00000000E+00  0.00000000E+00  0.00000000E+00
  0.00000000E+00  0.00000000E+00  0.00000000E+00
  0.00000000E+00  0.00000000E+00  0.00000000E+00
  0.00000000E+00  0.00000000E+00  0.00000000E+00
  0.00000000E+00  0.00000000E+00  0.00000000E+00
  0.00000000E+00  0.00000000E+00  0.00000000E+00
  0.00000000E+00  0.00000000E+00  0.00000000E+00
  0.00000000E+00  0.00000000E+00  0.00000000E+00
  0.00000000E+00  0.00000000E+00  0.00000000E+00
  0.00000000E+00  0.00000000E+00  0.00000000E+00
  0.00000000E+00  0.00000000E+00  0.00000000E+00
  0.00000000E+00  0.00000000E+00  0.00000000E+00
  0.00000000E+00  0.00000000E+00  0.00000000E+00
  0.00000000E+00  0.00000000E+00  0.00000000E+00
  0.00000000E+00  0.00000000E+00  0.00000000E+00
  0.00000000E+00  0.00000000E+00  0.00000000E+00
  0.00000000E+00  0.00000000E+00  0.00000000E+00
  0.00000000E+00  0.00000000E+00  0.00000000E+00
  0.00000000E+00  0.00000000E+00  0.00000000E+00
  0.00000000E+00  0.00000000E+00  0.00000000E+00
  0.00000000E+00  0.00000000E+00  0.00000000E+00
  0.00000000E+00  0.00000000E+00  0.00000000E+00
  0.00000000E+00  0.00000000E+00  0.00000000E+00
  0.00000000E+00  0.00000000E+00  0.00000000E+00
  0.00000000E+00  0.00000000E+00  0.00000000E+00
  0.00000000E+00  0.00000000E+00  0.00000000E+00
  0.00000000E+00  0.00000000E+00  0.00000000E+00
  0.00000000E+00  0.00000000E+00  0.00000000E+00
  0.00000000E+00  0.00000000E+00  0.00000000E+00
  0.00000000E+00  0.00000000E+00  0.00000000E+00
  0.00000000E+00  0.00000000E+00  0.00000000E+00
  0.00000000E+00  0.00000000E+00  0.00000000E+00
  0.00000000E+00  0.00000000E+00  0.00000000E+00
  0.00000000E+00  0.00000000E+00  0.00000000E+00
  0.00000000E+00  0.00000000E+00  0.00000000E+00
  0.00000000E+00  0.00000000E+00  0.00000000E+00
  0.00000000E+00  0.00000000E+00  0.00000000E+00
  0.00000000E+00  0.00000000E+00  0.00000000E+00
  0.00000000E+00  0.00000000E+00  0.00000000E+00
  0.00000000E+00  0.00000000E+00  0.00000000E+00
  0.00000000E+00  0.00000000E+00  0.00000000E+00
