# Supplementary material for: Mechanisms for the formation of active sites in single-atom alloys
Source: Nanoscale. 2026 Apr 13;18(18):9709–22. doi: 10.1039/d5nr05517b (PMC13071885; doi:10.1039/d5nr05517b)
Supplement: NR-018-D5NR05517B-s001 [file NR-018-D5NR05517B-s001.tar › Mechanisms_SAA_formation/Ag_incorp_diff/vacancy_mediated_diffusion/initial_state/Ru/CONTCAR]

Ag Ru                                   
   1.0000000000000000     
    11.5456451800681990    0.0000000000000000    0.0000000000000000
     5.7728225900340995    9.9988220290204186    0.0000000000000000
     0.0000000000000000    0.0000000000000000   24.4269798141303625
  Ag              Ru            
    78     1
Selective dynamics
Direct
  0.9166666666666643  0.1666666666666643  0.3070375485249883   F   F   F
  0.1666666666666643  0.1666666666666643  0.3070375485249883   F   F   F
  0.4166666666666643  0.1666666666666643  0.3070375485249883   F   F   F
  0.6666666666666643  0.1666666666666643  0.3070375485249883   F   F   F
  0.9166666666666643  0.4166666666666643  0.3070375485249883   F   F   F
  0.1666666666666643  0.4166666666666643  0.3070375485249883   F   F   F
  0.4166666666666643  0.4166666666666643  0.3070375485249883   F   F   F
  0.6666666666666643  0.4166666666666643  0.3070375485249883   F   F   F
  0.9166666666666643  0.6666666666666643  0.3070375485249883   F   F   F
  0.1666666666666643  0.6666666666666643  0.3070375485249883   F   F   F
  0.4166666666666643  0.6666666666666643  0.3070375485249883   F   F   F
  0.6666666666666643  0.6666666666666643  0.3070375485249883   F   F   F
  0.9166666666666643  0.9166666666666643  0.3070375485249883   F   F   F
  0.1666666666666643  0.9166666666666643  0.3070375485249883   F   F   F
  0.4166666666666643  0.9166666666666643  0.3070375485249883   F   F   F
  0.6666666666666643  0.9166666666666643  0.3070375485249883   F   F   F
  0.0000000000000000  0.0000000000000000  0.4035187742624942   F   F   F
  0.2500000000000000  0.0000000000000000  0.4035187742624942   F   F   F
  0.5000000000000000  0.0000000000000000  0.4035187742624942   F   F   F
  0.7500000000000000  0.0000000000000000  0.4035187742624942   F   F   F
  0.0000000000000000  0.2500000000000000  0.4035187742624942   F   F   F
  0.2500000000000000  0.2500000000000000  0.4035187742624942   F   F   F
  0.5000000000000000  0.2500000000000000  0.4035187742624942   F   F   F
  0.7500000000000000  0.2500000000000000  0.4035187742624942   F   F   F
  0.0000000000000000  0.5000000000000000  0.4035187742624942   F   F   F
  0.2500000000000000  0.5000000000000000  0.4035187742624942   F   F   F
  0.5000000000000000  0.5000000000000000  0.4035187742624942   F   F   F
  0.7500000000000000  0.5000000000000000  0.4035187742624942   F   F   F
  0.0000000000000000  0.7500000000000000  0.4035187742624942   F   F   F
  0.2500000000000000  0.7500000000000000  0.4035187742624942   F   F   F
  0.5000000000000000  0.7500000000000000  0.4035187742624942   F   F   F
  0.7500000000000000  0.7500000000000000  0.4035187742624942   F   F   F
  0.0828176996070006  0.0833248722785469  0.4995882114316059   T   T   T
  0.3334929089462459  0.0830196152622684  0.4987959262928700   T   T   T
  0.5833577980313530  0.0833167897171095  0.4996204633671666   T   T   T
  0.8329030921827016  0.0835430598626966  0.4999591775332100   T   T   T
  0.0835518188209246  0.3337739681214151  0.4992429395775937   T   T   T
  0.3335642891146431  0.3338782563675730  0.4993163875785250   T   T   T
  0.5830125456469281  0.3336303916398048  0.4998113352942937   T   T   T
  0.8336036067831859  0.3335254459686243  0.4998141192017873   T   T   T
  0.0840309458536734  0.5829223328360023  0.5000948666804775   T   T   T
  0.3329554155763689  0.5832663154547342  0.5000562943460676   T   T   T
  0.5830981588645945  0.5835543151470084  0.4995896818188208   T   T   T
  0.8337942013450180  0.5832037388151019  0.4998250478393237   T   T   T
  0.0830826050248951  0.8329362350601561  0.4999106774101462   T   T   T
  0.3332041845473357  0.8334570412478848  0.4996348829871689   T   T   T
  0.5831799518507916  0.8333694422950758  0.4996055066949457   T   T   T
  0.8334850500816142  0.8327682035153170  0.4999745823776811   T   T   T
  0.9159266256720451  0.1673012933077425  0.5963343428506976   T   T   T
  0.1662591991473080  0.1657649366916248  0.5942782921830924   T   T   T
  0.4158095465973122  0.1668228760911088  0.5944797926058865   T   T   T
  0.6644940638183728  0.1679018532847980  0.5962487655356692   T   T   T
  0.9188584545123430  0.4157180671572170  0.5958976701075356   T   T   T
  0.1703221105833234  0.4160415522854340  0.5967038694854632   T   T   T
  0.4142245081755345  0.4183364629156689  0.5971886292854749   T   T   T
  0.6668233610590938  0.4168357570979683  0.5956688563412437   T   T   T
  0.9190632053138788  0.6646880229181064  0.5964376425493455   T   T   T
  0.1678598969355491  0.6641196683206718  0.5976437668913968   T   T   T
  0.4161188283155237  0.6671618297023260  0.5957837404789930   T   T   T
  0.6673788907088072  0.6666235847685588  0.5957138915385078   T   T   T
  0.9158816095109117  0.9171355087298723  0.5962062512566103   T   T   T
  0.1657317148168338  0.9166556929628421  0.5957034819847689   T   T   T
  0.4161968976414558  0.9173141912633282  0.5956639406771870   T   T   T
  0.6661641026723073  0.9166047657822707  0.5960372483216988   T   T   T
  0.9989272812777835  0.0011834147611301  0.6927635023873755   T   T   T
  0.2494779600816894  0.0034888550816421  0.6927151924472473   T   T   T
  0.4964151518868926  0.0030830835521674  0.6927951780283497   T   T   T
  0.7465296498591810  0.0022799436755899  0.6926920801410735   T   T   T
  0.0034764540758820  0.2491411052812700  0.6930150436073780   T   T   T
  0.4887678937465220  0.2537545612981426  0.6913747917725898   T   T   T
  0.7478472595333278  0.2508277881662380  0.6923593359633730   T   T   T
  0.0111062386530912  0.4932266790362341  0.6916931291538883   T   T   T
  0.5004864330676732  0.5002009040968444  0.6909569780070248   T   T   T
  0.7539211373975985  0.4986971864546406  0.6921630540448075   T   T   T
  0.9993944211570142  0.7507579238872546  0.6915681369964799   T   T   T
  0.2502870683396676  0.7525679956266105  0.6913669949169621   T   T   T
  0.5012099928653745  0.7506122867057160  0.6921843453097618   T   T   T
  0.7518261745664280  0.7490217508402633  0.6922212951680229   T   T   T
  0.2497361789680428  0.2427784486576359  0.6840027116630923   T   T   T

  0.00000000E+00  0.00000000E+00  0.00000000E+00
  0.00000000E+00  0.00000000E+00  0.00000000E+00
  0.00000000E+00  0.00000000E+00  0.00000000E+00
  0.00000000E+00  0.00000000E+00  0.00000000E+00
  0.00000000E+00  0.00000000E+00  0.00000000E+00
  0.00000000E+00  0.00000000E+00  0.00000000E+00
  0.00000000E+00  0.00000000E+00  0.00000000E+00
  0.00000000E+00  0.00000000E+00  0.00000000E+00
  0.00000000E+00  0.00000000E+00  0.00000000E+00
  0.00000000E+00  0.00000000E+00  0.00000000E+00
  0.00000000E+00  0.00000000E+00  0.00000000E+00
  0.00000000E+00  0.00000000E+00  0.00000000E+00
  0.00000000E+00  0.00000000E+00  0.00000000E+00
  0.00000000E+00  0.00000000E+00  0.00000000E+00
  0.00000000E+00  0.00000000E+00  0.00000000E+00
  0.00000000E+00  0.00000000E+00  0.00000000E+00
  0.00000000E+00  0.00000000E+00  0.00000000E+00
  0.00000000E+00  0.00000000E+00  0.00000000E+00
  0.00000000E+00  0.00000000E+00  0.00000000E+00
  0.00000000E+00  0.00000000E+00  0.00000000E+00
  0.00000000E+00  0.00000000E+00  0.00000000E+00
  0.00000000E+00  0.00000000E+00  0.00000000E+00
  0.00000000E+00  0.00000000E+00  0.00000000E+00
  0.00000000E+00  0.00000000E+00  0.00000000E+00
  0.00000000E+00  0.00000000E+00  0.00000000E+00
  0.00000000E+00  0.00000000E+00  0.00000000E+00
  0.00000000E+00  0.00000000E+00  0.00000000E+00
  0.00000000E+00  0.00000000E+00  0.00000000E+00
  0.00000000E+00  0.00000000E+00  0.00000000E+00
  0.00000000E+00  0.00000000E+00  0.00000000E+00
  0.00000000E+00  0.00000000E+00  0.00000000E+00
  0.00000000E+00  0.00000000E+00  0.00000000E+00
  0.00000000E+00  0.00000000E+00  0.00000000E+00
  0.00000000E+00  0.00000000E+00  0.00000000E+00
  0.00000000E+00  0.00000000E+00  0.00000000E+00
  0.00000000E+00  0.00000000E+00  0.00000000E+00
  0.00000000E+00  0.00000000E+00  0.00000000E+00
  0.00000000E+00  0.00000000E+00  0.00000000E+00
  0.00000000E+00  0.00000000E+00  0.00000000E+00
  0.00000000E+00  0.00000000E+00  0.00000000E+00
  0.00000000E+00  0.00000000E+00  0.00000000E+00
  0.00000000E+00  0.00000000E+00  0.00000000E+00
  0.00000000E+00  0.00000000E+00  0.00000000E+00
  0.00000000E+00  0.00000000E+00  0.00000000E+00
  0.00000000E+00  0.00000000E+00  0.00000000E+00
  0.00000000E+00  0.00000000E+00  0.00000000E+00
  0.00000000E+00  0.00000000E+00  0.00000000E+00
  0.00000000E+00  0.00000000E+00  0.00000000E+00
  0.00000000E+00  0.00000000E+00  0.00000000E+00
  0.00000000E+00  0.00000000E+00  0.00000000E+00
  0.00000000E+00  0.00000000E+00  0.00000000E+00
  0.00000000E+00  0.00000000E+00  0.00000000E+00
  0.00000000E+00  0.00000000E+00  0.00000000E+00
  0.00000000E+00  0.00000000E+00  0.00000000E+00
  0.00000000E+00  0.00000000E+00  0.00000000E+00
  0.00000000E+00  0.00000000E+00  0.00000000E+00
  0.00000000E+00  0.00000000E+00  0.00000000E+00
  0.00000000E+00  0.00000000E+00  0.00000000E+00
  0.00000000E+00  0.00000000E+00  0.00000000E+00
  0.00000000E+00  0.00000000E+00  0.00000000E+00
  0.00000000E+00  0.00000000E+00  0.00000000E+00
  0.00000000E+00  0.00000000E+00  0.00000000E+00
  0.00000000E+00  0.00000000E+00  0.00000000E+00
  0.00000000E+00  0.00000000E+00  0.00000000E+00
  0.00000000E+00  0.00000000E+00  0.00000000E+00
  0.00000000E+00  0.00000000E+00  0.00000000E+00
  0.00000000E+00  0.00000000E+00  0.00000000E+00
  0.00000000E+00  0.00000000E+00  0.00000000E+00
  0.00000000E+00  0.00000000E+00  0.00000000E+00
  0.00000000E+00  0.00000000E+00  0.00000000E+00
  0.00000000E+00  0.00000000E+00  0.00000000E+00
  0.00000000E+00  0.00000000E+00  0.00000000E+00
  0.00000000E+00  0.00000000E+00  0.00000000E+00
  0.00000000E+00  0.00000000E+00  0.00000000E+00
  0.00000000E+00  0.00000000E+00  0.00000000E+00
  0.00000000E+00  0.00000000E+00  0.00000000E+00
  0.00000000E+00  0.00000000E+00  0.00000000E+00
  0.00000000E+00  0.00000000E+00  0.00000000E+00
  0.00000000E+00  0.00000000E+00  0.00000000E+00
