# Supplementary material for: Mechanisms for the formation of active sites in single-atom alloys
Source: Nanoscale. 2026 Apr 13;18(18):9709–22. doi: 10.1039/d5nr05517b (PMC13071885; doi:10.1039/d5nr05517b)
Supplement: NR-018-D5NR05517B-s001 [file NR-018-D5NR05517B-s001.tar › Mechanisms_SAA_formation/Ag_incorp_diff/vacancy_mediated_diffusion/initial_state/Nb/CONTCAR]

Ag Nb                                   
   1.0000000000000000     
    11.5456451800681990    0.0000000000000000    0.0000000000000000
     5.7728225900340995    9.9988220290204186    0.0000000000000000
     0.0000000000000000    0.0000000000000000   24.4269798141303625
  Ag              Nb            
    78     1
Selective dynamics
Direct
     0.9166666666666643    0.1666666666666643    0.3070375485249883   F   F   F
     0.1666666666666643    0.1666666666666643    0.3070375485249883   F   F   F
     0.4166666666666643    0.1666666666666643    0.3070375485249883   F   F   F
     0.6666666666666643    0.1666666666666643    0.3070375485249883   F   F   F
     0.9166666666666643    0.4166666666666643    0.3070375485249883   F   F   F
     0.1666666666666643    0.4166666666666643    0.3070375485249883   F   F   F
     0.4166666666666643    0.4166666666666643    0.3070375485249883   F   F   F
     0.6666666666666643    0.4166666666666643    0.3070375485249883   F   F   F
     0.9166666666666643    0.6666666666666643    0.3070375485249883   F   F   F
     0.1666666666666643    0.6666666666666643    0.3070375485249883   F   F   F
     0.4166666666666643    0.6666666666666643    0.3070375485249883   F   F   F
     0.6666666666666643    0.6666666666666643    0.3070375485249883   F   F   F
     0.9166666666666643    0.9166666666666643    0.3070375485249883   F   F   F
     0.1666666666666643    0.9166666666666643    0.3070375485249883   F   F   F
     0.4166666666666643    0.9166666666666643    0.3070375485249883   F   F   F
     0.6666666666666643    0.9166666666666643    0.3070375485249883   F   F   F
     0.0000000000000000    0.0000000000000000    0.4035187742624942   F   F   F
     0.2500000000000000    0.0000000000000000    0.4035187742624942   F   F   F
     0.5000000000000000    0.0000000000000000    0.4035187742624942   F   F   F
     0.7500000000000000    0.0000000000000000    0.4035187742624942   F   F   F
     0.0000000000000000    0.2500000000000000    0.4035187742624942   F   F   F
     0.2500000000000000    0.2500000000000000    0.4035187742624942   F   F   F
     0.5000000000000000    0.2500000000000000    0.4035187742624942   F   F   F
     0.7500000000000000    0.2500000000000000    0.4035187742624942   F   F   F
     0.0000000000000000    0.5000000000000000    0.4035187742624942   F   F   F
     0.2500000000000000    0.5000000000000000    0.4035187742624942   F   F   F
     0.5000000000000000    0.5000000000000000    0.4035187742624942   F   F   F
     0.7500000000000000    0.5000000000000000    0.4035187742624942   F   F   F
     0.0000000000000000    0.7500000000000000    0.4035187742624942   F   F   F
     0.2500000000000000    0.7500000000000000    0.4035187742624942   F   F   F
     0.5000000000000000    0.7500000000000000    0.4035187742624942   F   F   F
     0.7500000000000000    0.7500000000000000    0.4035187742624942   F   F   F
     0.0826616903682733    0.0828385952511698    0.4994778547151406   T   T   T
     0.3333291921619364    0.0829652067368596    0.4987402917570097   T   T   T
     0.5843556898165424    0.0828275006930455    0.4991800121123119   T   T   T
     0.8331135788632071    0.0836572315021449    0.4998574678191441   T   T   T
     0.0832546114260260    0.3337882543047097    0.4990489460272628   T   T   T
     0.3331982190255979    0.3341102300484486    0.4992059598682558   T   T   T
     0.5825865489585923    0.3338548968107607    0.5001710028148945   T   T   T
     0.8331228115530180    0.3334390695844634    0.4998776292305147   T   T   T
     0.0830215740395745    0.5846710508082170    0.4994401687007388   T   T   T
     0.3331606746787729    0.5831302880495610    0.5003355211998705   T   T   T
     0.5830830375266671    0.5834622521910436    0.5000605505157215   T   T   T
     0.8333198708600791    0.5835269200361077    0.4999022406984310   T   T   T
     0.0835152266172230    0.8330438430973470    0.5000095954098148   T   T   T
     0.3334875057289267    0.8330825583097717    0.4999252324507305   T   T   T
     0.5832577559100353    0.8333603386157947    0.4998169356608743   T   T   T
     0.8333704801639377    0.8331907285185579    0.4998902188504440   T   T   T
     0.9160574910864517    0.1668633268527474    0.5964753738994707   T   T   T
     0.1657551769041888    0.1661133458920245    0.5945673311817931   T   T   T
     0.4175307689193473    0.1663404827011683    0.5940387798175184   T   T   T
     0.6664746062292017    0.1668148455762148    0.5960104919303397   T   T   T
     0.9175965871463044    0.4156307066519404    0.5958353386442111   T   T   T
     0.1665156566208877    0.4197968481901368    0.5958107070567294   T   T   T
     0.4128412840685860    0.4171727843687205    0.5984345905135930   T   T   T
     0.6662489409994211    0.4162617369962693    0.5961977028572457   T   T   T
     0.9172286168221121    0.6665645894319152    0.5961697778831048   T   T   T
     0.1674626278739398    0.6650903347102588    0.5974867289227583   T   T   T
     0.4161153405641128    0.6664382491762251    0.5963184603153301   T   T   T
     0.6666485094574871    0.6669813381902473    0.5961660245381549   T   T   T
     0.9167724260233419    0.9170384001261461    0.5962279727405740   T   T   T
     0.1666419058627626    0.9163309405093838    0.5961186919925100   T   T   T
     0.4159574525874725    0.9180544393293885    0.5960710407645676   T   T   T
     0.6668477454187133    0.9163999737356197    0.5960931829865217   T   T   T
     0.0007434827012344    0.9998113221132713    0.6933239795110450   T   T   T
     0.2498584129409991    0.0033453537064855    0.6941490108272820   T   T   T
     0.4992960806557386    0.0006881416177406    0.6940375933055052   T   T   T
     0.7499663008337113    0.9997355751148899    0.6932252036388884   T   T   T
     0.0017032926071364    0.2499061080584897    0.6943655154145808   T   T   T
     0.4984591748452342    0.2489166372637874    0.6928765595748134   T   T   T
     0.7497199861923018    0.2497128984791486    0.6932337331496223   T   T   T
     0.0031555477092544    0.4975589203927979    0.6922013478128940   T   T   T
     0.4999761535056759    0.4992268758181845    0.6919998181913137   T   T   T
     0.7511177411033166    0.4992736463097565    0.6928335701314862   T   T   T
     0.0001512322019817    0.7492441143921255    0.6919088626122220   T   T   T
     0.2502407933424493    0.7502576895978630    0.6921064346158600   T   T   T
     0.4998146504561431    0.7505291069353509    0.6929010663564948   T   T   T
     0.7507418025822089    0.7493211927952290    0.6930687773244180   T   T   T
     0.2510254463127477    0.2486801753182760    0.6850196954663772   T   T   T

  0.00000000E+00  0.00000000E+00  0.00000000E+00
  0.00000000E+00  0.00000000E+00  0.00000000E+00
  0.00000000E+00  0.00000000E+00  0.00000000E+00
  0.00000000E+00  0.00000000E+00  0.00000000E+00
  0.00000000E+00  0.00000000E+00  0.00000000E+00
  0.00000000E+00  0.00000000E+00  0.00000000E+00
  0.00000000E+00  0.00000000E+00  0.00000000E+00
  0.00000000E+00  0.00000000E+00  0.00000000E+00
  0.00000000E+00  0.00000000E+00  0.00000000E+00
  0.00000000E+00  0.00000000E+00  0.00000000E+00
  0.00000000E+00  0.00000000E+00  0.00000000E+00
  0.00000000E+00  0.00000000E+00  0.00000000E+00
  0.00000000E+00  0.00000000E+00  0.00000000E+00
  0.00000000E+00  0.00000000E+00  0.00000000E+00
  0.00000000E+00  0.00000000E+00  0.00000000E+00
  0.00000000E+00  0.00000000E+00  0.00000000E+00
  0.00000000E+00  0.00000000E+00  0.00000000E+00
  0.00000000E+00  0.00000000E+00  0.00000000E+00
  0.00000000E+00  0.00000000E+00  0.00000000E+00
  0.00000000E+00  0.00000000E+00  0.00000000E+00
  0.00000000E+00  0.00000000E+00  0.00000000E+00
  0.00000000E+00  0.00000000E+00  0.00000000E+00
  0.00000000E+00  0.00000000E+00  0.00000000E+00
  0.00000000E+00  0.00000000E+00  0.00000000E+00
  0.00000000E+00  0.00000000E+00  0.00000000E+00
  0.00000000E+00  0.00000000E+00  0.00000000E+00
  0.00000000E+00  0.00000000E+00  0.00000000E+00
  0.00000000E+00  0.00000000E+00  0.00000000E+00
  0.00000000E+00  0.00000000E+00  0.00000000E+00
  0.00000000E+00  0.00000000E+00  0.00000000E+00
  0.00000000E+00  0.00000000E+00  0.00000000E+00
  0.00000000E+00  0.00000000E+00  0.00000000E+00
  0.00000000E+00  0.00000000E+00  0.00000000E+00
  0.00000000E+00  0.00000000E+00  0.00000000E+00
  0.00000000E+00  0.00000000E+00  0.00000000E+00
  0.00000000E+00  0.00000000E+00  0.00000000E+00
  0.00000000E+00  0.00000000E+00  0.00000000E+00
  0.00000000E+00  0.00000000E+00  0.00000000E+00
  0.00000000E+00  0.00000000E+00  0.00000000E+00
  0.00000000E+00  0.00000000E+00  0.00000000E+00
  0.00000000E+00  0.00000000E+00  0.00000000E+00
  0.00000000E+00  0.00000000E+00  0.00000000E+00
  0.00000000E+00  0.00000000E+00  0.00000000E+00
  0.00000000E+00  0.00000000E+00  0.00000000E+00
  0.00000000E+00  0.00000000E+00  0.00000000E+00
  0.00000000E+00  0.00000000E+00  0.00000000E+00
  0.00000000E+00  0.00000000E+00  0.00000000E+00
  0.00000000E+00  0.00000000E+00  0.00000000E+00
  0.00000000E+00  0.00000000E+00  0.00000000E+00
  0.00000000E+00  0.00000000E+00  0.00000000E+00
  0.00000000E+00  0.00000000E+00  0.00000000E+00
  0.00000000E+00  0.00000000E+00  0.00000000E+00
  0.00000000E+00  0.00000000E+00  0.00000000E+00
  0.00000000E+00  0.00000000E+00  0.00000000E+00
  0.00000000E+00  0.00000000E+00  0.00000000E+00
  0.00000000E+00  0.00000000E+00  0.00000000E+00
  0.00000000E+00  0.00000000E+00  0.00000000E+00
  0.00000000E+00  0.00000000E+00  0.00000000E+00
  0.00000000E+00  0.00000000E+00  0.00000000E+00
  0.00000000E+00  0.00000000E+00  0.00000000E+00
  0.00000000E+00  0.00000000E+00  0.00000000E+00
  0.00000000E+00  0.00000000E+00  0.00000000E+00
  0.00000000E+00  0.00000000E+00  0.00000000E+00
  0.00000000E+00  0.00000000E+00  0.00000000E+00
  0.00000000E+00  0.00000000E+00  0.00000000E+00
  0.00000000E+00  0.00000000E+00  0.00000000E+00
  0.00000000E+00  0.00000000E+00  0.00000000E+00
  0.00000000E+00  0.00000000E+00  0.00000000E+00
  0.00000000E+00  0.00000000E+00  0.00000000E+00
  0.00000000E+00  0.00000000E+00  0.00000000E+00
  0.00000000E+00  0.00000000E+00  0.00000000E+00
  0.00000000E+00  0.00000000E+00  0.00000000E+00
  0.00000000E+00  0.00000000E+00  0.00000000E+00
  0.00000000E+00  0.00000000E+00  0.00000000E+00
  0.00000000E+00  0.00000000E+00  0.00000000E+00
  0.00000000E+00  0.00000000E+00  0.00000000E+00
  0.00000000E+00  0.00000000E+00  0.00000000E+00
  0.00000000E+00  0.00000000E+00  0.00000000E+00
  0.00000000E+00  0.00000000E+00  0.00000000E+00
