# Supplementary material for: Mechanisms for the formation of active sites in single-atom alloys
Source: Nanoscale. 2026 Apr 13;18(18):9709–22. doi: 10.1039/d5nr05517b (PMC13071885; doi:10.1039/d5nr05517b)
Supplement: NR-018-D5NR05517B-s001 [file NR-018-D5NR05517B-s001.tar › Mechanisms_SAA_formation/Ag_incorp_diff/vacancy_mediated_diffusion/initial_state/Tc/CONTCAR]

Ag Tc                                   
   1.0000000000000000     
    11.5456451800681990    0.0000000000000000    0.0000000000000000
     5.7728225900340995    9.9988220290204186    0.0000000000000000
     0.0000000000000000    0.0000000000000000   24.4269798141303625
  Ag              Tc            
    78     1
Selective dynamics
Direct
     0.9166666666666643    0.1666666666666643    0.3070375485249883   F   F   F
     0.1666666666666643    0.1666666666666643    0.3070375485249883   F   F   F
     0.4166666666666643    0.1666666666666643    0.3070375485249883   F   F   F
     0.6666666666666643    0.1666666666666643    0.3070375485249883   F   F   F
     0.9166666666666643    0.4166666666666643    0.3070375485249883   F   F   F
     0.1666666666666643    0.4166666666666643    0.3070375485249883   F   F   F
     0.4166666666666643    0.4166666666666643    0.3070375485249883   F   F   F
     0.6666666666666643    0.4166666666666643    0.3070375485249883   F   F   F
     0.9166666666666643    0.6666666666666643    0.3070375485249883   F   F   F
     0.1666666666666643    0.6666666666666643    0.3070375485249883   F   F   F
     0.4166666666666643    0.6666666666666643    0.3070375485249883   F   F   F
     0.6666666666666643    0.6666666666666643    0.3070375485249883   F   F   F
     0.9166666666666643    0.9166666666666643    0.3070375485249883   F   F   F
     0.1666666666666643    0.9166666666666643    0.3070375485249883   F   F   F
     0.4166666666666643    0.9166666666666643    0.3070375485249883   F   F   F
     0.6666666666666643    0.9166666666666643    0.3070375485249883   F   F   F
     0.0000000000000000    0.0000000000000000    0.4035187742624942   F   F   F
     0.2500000000000000    0.0000000000000000    0.4035187742624942   F   F   F
     0.5000000000000000    0.0000000000000000    0.4035187742624942   F   F   F
     0.7500000000000000    0.0000000000000000    0.4035187742624942   F   F   F
     0.0000000000000000    0.2500000000000000    0.4035187742624942   F   F   F
     0.2500000000000000    0.2500000000000000    0.4035187742624942   F   F   F
     0.5000000000000000    0.2500000000000000    0.4035187742624942   F   F   F
     0.7500000000000000    0.2500000000000000    0.4035187742624942   F   F   F
     0.0000000000000000    0.5000000000000000    0.4035187742624942   F   F   F
     0.2500000000000000    0.5000000000000000    0.4035187742624942   F   F   F
     0.5000000000000000    0.5000000000000000    0.4035187742624942   F   F   F
     0.7500000000000000    0.5000000000000000    0.4035187742624942   F   F   F
     0.0000000000000000    0.7500000000000000    0.4035187742624942   F   F   F
     0.2500000000000000    0.7500000000000000    0.4035187742624942   F   F   F
     0.5000000000000000    0.7500000000000000    0.4035187742624942   F   F   F
     0.7500000000000000    0.7500000000000000    0.4035187742624942   F   F   F
     0.0827765980168094    0.0832745252820447    0.4996313556468055   T   T   T
     0.3334183492997383    0.0830933690385339    0.4988798690067333   T   T   T
     0.5835752425139710    0.0831957137890939    0.4996082539862244   T   T   T
     0.8329392376362950    0.0835774676587967    0.4999678848110027   T   T   T
     0.0835819658760787    0.3337003632884158    0.4992596200472593   T   T   T
     0.3334352737753437    0.3338822971667996    0.4993477385743899   T   T   T
     0.5828897188569331    0.3336418433213247    0.4999560558918733   T   T   T
     0.8335757522661799    0.3334812964303603    0.4998750357590013   T   T   T
     0.0838132499583710    0.5832651141646823    0.5000255756046275   T   T   T
     0.3329661765972503    0.5832233862275836    0.5001631874356264   T   T   T
     0.5831515607215488    0.5834980604313726    0.4997162623960494   T   T   T
     0.8337754362127868    0.5832057261054276    0.4998815148711437   T   T   T
     0.0830987271994110    0.8330495106351286    0.4999673830265212   T   T   T
     0.3332470690051832    0.8334573766191409    0.4997429612841106   T   T   T
     0.5831541127909695    0.8334364760841994    0.4997059655683084   T   T   T
     0.8334528712483826    0.8329080817970339    0.4999719568583579   T   T   T
     0.9159832054794139    0.1672174953984689    0.5964451908412398   T   T   T
     0.1663797134019084    0.1657486108705202    0.5945487184409399   T   T   T
     0.4159281790308193    0.1670526632701481    0.5945786171934884   T   T   T
     0.6648069711138613    0.1676946107179169    0.5962900403465764   T   T   T
     0.9185998220208593    0.4156835254163690    0.5959635225400759   T   T   T
     0.1696838035553509    0.4165719667938744    0.5967557019667820   T   T   T
     0.4140174839194843    0.4181605025856022    0.5975262595579660   T   T   T
     0.6667870626943094    0.4166424775065650    0.5958579953002442   T   T   T
     0.9186802498998672    0.6650963636851073    0.5964507097976625   T   T   T
     0.1676903305612624    0.6643536693856612    0.5976180655207566   T   T   T
     0.4161734810474695    0.6670168858679502    0.5959361258595394   T   T   T
     0.6672910704864361    0.6666972903977419    0.5958629910340442   T   T   T
     0.9159855467796666    0.9172168448900743    0.5963276920171833   T   T   T
     0.1659354629263254    0.9166148533330518    0.5958813890609219   T   T   T
     0.4162370527064016    0.9174152990050997    0.5958306411947716   T   T   T
     0.6662479632638439    0.9166206765013157    0.5961303717230352   T   T   T
     0.9992950583449357    0.0008576567200011    0.6930286088839277   T   T   T
     0.2495231669797096    0.0037829993528105    0.6932299354331573   T   T   T
     0.4968054223714372    0.0026752928602927    0.6932354609126667   T   T   T
     0.7470828071916542    0.0018022651145583    0.6929369691575186   T   T   T
     0.0032909545745267    0.2493231121014428    0.6935118878394609   T   T   T
     0.4902198084126614    0.2528496432426802    0.6919183137178762   T   T   T
     0.7481355023437585    0.2505634783870032    0.6926412386827350   T   T   T
     0.0099116857660708    0.4938959655488911    0.6919981890500798   T   T   T
     0.5004810448787191    0.4999626523045140    0.6913519893234586   T   T   T
     0.7534357671446276    0.4987088429343247    0.6923779666097332   T   T   T
     0.9994646648046580    0.7504913920148676    0.6918096049235311   T   T   T
     0.2503101537864408    0.7517647512353987    0.6916844375028230   T   T   T
     0.5009927119226047    0.7504712106905538    0.6924269081314856   T   T   T
     0.7516338800158077    0.7490979339904682    0.6925014571353497   T   T   T
     0.2499146688962108    0.2439219189601359    0.6844040850414975   T   T   T

  0.00000000E+00  0.00000000E+00  0.00000000E+00
  0.00000000E+00  0.00000000E+00  0.00000000E+00
  0.00000000E+00  0.00000000E+00  0.00000000E+00
  0.00000000E+00  0.00000000E+00  0.00000000E+00
  0.00000000E+00  0.00000000E+00  0.00000000E+00
  0.00000000E+00  0.00000000E+00  0.00000000E+00
  0.00000000E+00  0.00000000E+00  0.00000000E+00
  0.00000000E+00  0.00000000E+00  0.00000000E+00
  0.00000000E+00  0.00000000E+00  0.00000000E+00
  0.00000000E+00  0.00000000E+00  0.00000000E+00
  0.00000000E+00  0.00000000E+00  0.00000000E+00
  0.00000000E+00  0.00000000E+00  0.00000000E+00
  0.00000000E+00  0.00000000E+00  0.00000000E+00
  0.00000000E+00  0.00000000E+00  0.00000000E+00
  0.00000000E+00  0.00000000E+00  0.00000000E+00
  0.00000000E+00  0.00000000E+00  0.00000000E+00
  0.00000000E+00  0.00000000E+00  0.00000000E+00
  0.00000000E+00  0.00000000E+00  0.00000000E+00
  0.00000000E+00  0.00000000E+00  0.00000000E+00
  0.00000000E+00  0.00000000E+00  0.00000000E+00
  0.00000000E+00  0.00000000E+00  0.00000000E+00
  0.00000000E+00  0.00000000E+00  0.00000000E+00
  0.00000000E+00  0.00000000E+00  0.00000000E+00
  0.00000000E+00  0.00000000E+00  0.00000000E+00
  0.00000000E+00  0.00000000E+00  0.00000000E+00
  0.00000000E+00  0.00000000E+00  0.00000000E+00
  0.00000000E+00  0.00000000E+00  0.00000000E+00
  0.00000000E+00  0.00000000E+00  0.00000000E+00
  0.00000000E+00  0.00000000E+00  0.00000000E+00
  0.00000000E+00  0.00000000E+00  0.00000000E+00
  0.00000000E+00  0.00000000E+00  0.00000000E+00
  0.00000000E+00  0.00000000E+00  0.00000000E+00
  0.00000000E+00  0.00000000E+00  0.00000000E+00
  0.00000000E+00  0.00000000E+00  0.00000000E+00
  0.00000000E+00  0.00000000E+00  0.00000000E+00
  0.00000000E+00  0.00000000E+00  0.00000000E+00
  0.00000000E+00  0.00000000E+00  0.00000000E+00
  0.00000000E+00  0.00000000E+00  0.00000000E+00
  0.00000000E+00  0.00000000E+00  0.00000000E+00
  0.00000000E+00  0.00000000E+00  0.00000000E+00
  0.00000000E+00  0.00000000E+00  0.00000000E+00
  0.00000000E+00  0.00000000E+00  0.00000000E+00
  0.00000000E+00  0.00000000E+00  0.00000000E+00
  0.00000000E+00  0.00000000E+00  0.00000000E+00
  0.00000000E+00  0.00000000E+00  0.00000000E+00
  0.00000000E+00  0.00000000E+00  0.00000000E+00
  0.00000000E+00  0.00000000E+00  0.00000000E+00
  0.00000000E+00  0.00000000E+00  0.00000000E+00
  0.00000000E+00  0.00000000E+00  0.00000000E+00
  0.00000000E+00  0.00000000E+00  0.00000000E+00
  0.00000000E+00  0.00000000E+00  0.00000000E+00
  0.00000000E+00  0.00000000E+00  0.00000000E+00
  0.00000000E+00  0.00000000E+00  0.00000000E+00
  0.00000000E+00  0.00000000E+00  0.00000000E+00
  0.00000000E+00  0.00000000E+00  0.00000000E+00
  0.00000000E+00  0.00000000E+00  0.00000000E+00
  0.00000000E+00  0.00000000E+00  0.00000000E+00
  0.00000000E+00  0.00000000E+00  0.00000000E+00
  0.00000000E+00  0.00000000E+00  0.00000000E+00
  0.00000000E+00  0.00000000E+00  0.00000000E+00
  0.00000000E+00  0.00000000E+00  0.00000000E+00
  0.00000000E+00  0.00000000E+00  0.00000000E+00
  0.00000000E+00  0.00000000E+00  0.00000000E+00
  0.00000000E+00  0.00000000E+00  0.00000000E+00
  0.00000000E+00  0.00000000E+00  0.00000000E+00
  0.00000000E+00  0.00000000E+00  0.00000000E+00
  0.00000000E+00  0.00000000E+00  0.00000000E+00
  0.00000000E+00  0.00000000E+00  0.00000000E+00
  0.00000000E+00  0.00000000E+00  0.00000000E+00
  0.00000000E+00  0.00000000E+00  0.00000000E+00
  0.00000000E+00  0.00000000E+00  0.00000000E+00
  0.00000000E+00  0.00000000E+00  0.00000000E+00
  0.00000000E+00  0.00000000E+00  0.00000000E+00
  0.00000000E+00  0.00000000E+00  0.00000000E+00
  0.00000000E+00  0.00000000E+00  0.00000000E+00
  0.00000000E+00  0.00000000E+00  0.00000000E+00
  0.00000000E+00  0.00000000E+00  0.00000000E+00
  0.00000000E+00  0.00000000E+00  0.00000000E+00
  0.00000000E+00  0.00000000E+00  0.00000000E+00
