# Supplementary material for: Mechanisms for the formation of active sites in single-atom alloys
Source: Nanoscale. 2026 Apr 13;18(18):9709–22. doi: 10.1039/d5nr05517b (PMC13071885; doi:10.1039/d5nr05517b)
Supplement: NR-018-D5NR05517B-s001 [file NR-018-D5NR05517B-s001.tar › Mechanisms_SAA_formation/Ag_incorp_diff/near_kink_drop_in/final_state/Pd/Pd/CONTCAR]

Ag Pd                                   
   1.0000000000000000     
    11.5456451800681936    0.0000000000000000    0.0000000000000000
    -2.8864112950170600   11.9009786483311490    0.0000000000000000
     0.0000000000000000    0.0000000000000000   26.8803708776347463
  Ag              Pd            
   103     1
Selective dynamics
Direct
  0.0441176470588260  0.6764705882352970  0.2790140074384269   F   F   F
  0.1470588235294130  0.0882352941176450  0.3158450061986855   F   F   F
  0.2205882352941160  0.8823529411764710  0.2974295068185526   F   F   F
  0.0000000000000000  0.5000000000000000  0.3526760049589512   F   F   F
  0.0735294117647030  0.2941176470588260  0.3342605055788184   F   F   F
  0.1029411764705870  0.9117647058823550  0.3895070037192099   F   F   F
  0.1764705882352970  0.7058823529411740  0.3710915043390841   F   F   F
  0.2058823529411740  0.3235294117647030  0.4263380024794756   F   F   F
  0.0294117647058840  0.1176470588235290  0.4079225030993427   F   F   F
  0.0587660427646204  0.7356210920142746  0.4629007168340937   T   T   T
  0.1323529411764710  0.5294117647058840  0.4447535018596085   F   F   F
  0.1617773944194059  0.1475762338072106  0.5002640892820447   T   T   T
  0.2351540566558512  0.9420602330744564  0.4815385194039072   T   T   T
  0.0146664901141828  0.5598813850187151  0.5368047696515137   T   T   T
  0.0882361815073202  0.3531612060466168  0.5185996097566667   T   T   T
  0.1184969998178369  0.9720073990904912  0.5748114107915794   T   T   T
  0.1905481879587586  0.7663338546141850  0.5548289750351709   T   T   T
  0.2205790861080028  0.3839582352206369  0.6106508673220113   T   T   T
  0.0444811977054515  0.1773216651698787  0.5929098677998073   T   T   T
  0.0712037352459447  0.7985083960195651  0.6486926414238071   T   T   T
  0.1469655114574249  0.5908790075389829  0.6284433790693730   T   T   T
  0.1772585467814791  0.2088030795947795  0.6855523248044404   T   T   T
  0.0000861662061810  0.0035752207452953  0.6685021690462639   T   T   T
  0.0289630213941891  0.6195002638864514  0.7191701997791485   T   T   T
  0.1030690084914913  0.4136782277478855  0.7026244068904723   T   T   T
  0.2941176470588260  0.6764705882352970  0.2790140074384269   F   F   F
  0.3970588235294130  0.0882352941176450  0.3158450061986855   F   F   F
  0.4705882352941160  0.8823529411764710  0.2974295068185526   F   F   F
  0.2500000000000000  0.5000000000000000  0.3526760049589512   F   F   F
  0.3235294117647030  0.2941176470588260  0.3342605055788184   F   F   F
  0.3529411764705870  0.9117647058823550  0.3895070037192099   F   F   F
  0.4264705882352970  0.7058823529411740  0.3710915043390841   F   F   F
  0.4558823529411740  0.3235294117647030  0.4263380024794756   F   F   F
  0.2794117647058840  0.1176470588235290  0.4079225030993427   F   F   F
  0.3086583998592538  0.7357034342894517  0.4628000278648409   T   T   T
  0.3823529411764710  0.5294117647058840  0.4447535018596085   F   F   F
  0.4119253823581026  0.1482466452787900  0.4997832727817119   T   T   T
  0.4855002274596560  0.9421409052720937  0.4812161637348728   T   T   T
  0.2645083383230395  0.5599093616861740  0.5367700756210716   T   T   T
  0.3382451266890159  0.3537342281818199  0.5187385154637029   T   T   T
  0.3683613804315791  0.9730572492818749  0.5733577357847010   T   T   T
  0.4415448304545990  0.7660705160344068  0.5543174744423293   T   T   T
  0.4707366193636384  0.3828967175341857  0.6110161624640518   T   T   T
  0.2948806755672371  0.1778832036470001  0.5926868570228789   T   T   T
  0.3228714288084820  0.7971463545091072  0.6449903696197051   T   T   T
  0.3969516359730438  0.5898400881890322  0.6284911573848669   T   T   T
  0.4274128826308706  0.2076498170822523  0.6869676346627086   T   T   T
  0.2482526722272087  0.0041224729994570  0.6672081082899249   T   T   T
  0.2792062535565009  0.6166306926593732  0.7203480488539834   T   T   T
  0.3532000189528926  0.4130527040989069  0.7027517006366357   T   T   T
  0.5441176470588260  0.6764705882352970  0.2790140074384269   F   F   F
  0.6470588235294130  0.0882352941176450  0.3158450061986855   F   F   F
  0.7205882352941160  0.8823529411764710  0.2974295068185526   F   F   F
  0.5000000000000000  0.5000000000000000  0.3526760049589512   F   F   F
  0.5735294117647030  0.2941176470588260  0.3342605055788184   F   F   F
  0.6029411764705870  0.9117647058823550  0.3895070037192099   F   F   F
  0.6764705882352970  0.7058823529411740  0.3710915043390841   F   F   F
  0.7058823529411740  0.3235294117647030  0.4263380024794756   F   F   F
  0.5294117647058840  0.1176470588235290  0.4079225030993427   F   F   F
  0.5591463582832591  0.7354175685536537  0.4627218831044877   T   T   T
  0.6323529411764710  0.5294117647058840  0.4447535018596085   F   F   F
  0.6620539905276689  0.1481191278471306  0.4998078730954267   T   T   T
  0.7359348753324501  0.9417971426608512  0.4815809922707652   T   T   T
  0.5147866344802612  0.5596470210002228  0.5369082803100899   T   T   T
  0.5881041311374698  0.3535829452332289  0.5185851908684921   T   T   T
  0.6185860389773924  0.9727724411300392  0.5732325573327212   T   T   T
  0.6924942233656731  0.7658202445827207  0.5547452901376586   T   T   T
  0.7206582618422734  0.3835276069106343  0.6104525246339276   T   T   T
  0.5441882387322140  0.1776077087408271  0.5924155192192960   T   T   T
  0.5746765276675492  0.7965055508657690  0.6448658155570237   T   T   T
  0.6474398011679172  0.5901900521626179  0.6283268068826502   T   T   T
  0.6771620883610698  0.2093367011084089  0.6854195038530058   T   T   T
  0.5063803694832845  0.0030736340274079  0.6657825578919445   T   T   T
  0.5275743939913452  0.6171969900007365  0.7203116303078484   T   T   T
  0.6029965815402810  0.4138521453465275  0.7028786259786572   T   T   T
  0.7941176470588260  0.6764705882352970  0.2790140074384269   F   F   F
  0.8970588235294130  0.0882352941176450  0.3158450061986855   F   F   F
  0.9705882352941160  0.8823529411764710  0.2974295068185526   F   F   F
  0.7500000000000000  0.5000000000000000  0.3526760049589512   F   F   F
  0.8235294117647030  0.2941176470588260  0.3342605055788184   F   F   F
  0.8529411764705870  0.9117647058823550  0.3895070037192099   F   F   F
  0.9264705882352970  0.7058823529411740  0.3710915043390841   F   F   F
  0.9558823529411740  0.3235294117647030  0.4263380024794756   F   F   F
  0.7794117647058840  0.1176470588235290  0.4079225030993427   F   F   F
  0.8091557047382950  0.7356836782332071  0.4627561524314873   T   T   T
  0.8823529411764710  0.5294117647058840  0.4447535018596085   F   F   F
  0.9118893118548679  0.1474905436504368  0.5003911676362996   T   T   T
  0.9857462851911943  0.9418990651720515  0.4821428234863581   T   T   T
  0.7649953515531670  0.5595631069967781  0.5367007504776015   T   T   T
  0.8381549153261995  0.3531687590350317  0.5185686134837618   T   T   T
  0.8680950898504802  0.9715271014329947  0.5744665178738306   T   T   T
  0.9412076093870065  0.7661868413966928  0.5554143531193859   T   T   T
  0.9704571249043610  0.3840582711156609  0.6103903815065035   T   T   T
  0.7938922755198762  0.1770587953735530  0.5927449850512621   T   T   T
  0.8267270716505307  0.7989638259043204  0.6489701979253184   T   T   T
  0.8970724113022245  0.5912848599787927  0.6286157086109623   T   T   T
  0.9272969209619574  0.2098421131662801  0.6851592338362202   T   T   T
  0.7529074700811542  0.0045960270757340  0.6681179038527775   T   T   T
  0.7791241341396913  0.6199497066964547  0.7193765384622643   T   T   T
  0.8530223275924633  0.4149389353158648  0.7027647210399121   T   T   T
  0.2098849516969361  0.8200597676404509  0.7360754058222415   T   T   T
  0.3871469700751683  0.0186204629088848  0.7524923828242293   T   T   T
  0.6957078614329093  0.8219803227738109  0.7350112941991293   T   T   T
  0.4526873978538932  0.8183431501519030  0.7316878098195381   T   T   T

  0.00000000E+00  0.00000000E+00  0.00000000E+00
  0.00000000E+00  0.00000000E+00  0.00000000E+00
  0.00000000E+00  0.00000000E+00  0.00000000E+00
  0.00000000E+00  0.00000000E+00  0.00000000E+00
  0.00000000E+00  0.00000000E+00  0.00000000E+00
  0.00000000E+00  0.00000000E+00  0.00000000E+00
  0.00000000E+00  0.00000000E+00  0.00000000E+00
  0.00000000E+00  0.00000000E+00  0.00000000E+00
  0.00000000E+00  0.00000000E+00  0.00000000E+00
  0.00000000E+00  0.00000000E+00  0.00000000E+00
  0.00000000E+00  0.00000000E+00  0.00000000E+00
  0.00000000E+00  0.00000000E+00  0.00000000E+00
  0.00000000E+00  0.00000000E+00  0.00000000E+00
  0.00000000E+00  0.00000000E+00  0.00000000E+00
  0.00000000E+00  0.00000000E+00  0.00000000E+00
  0.00000000E+00  0.00000000E+00  0.00000000E+00
  0.00000000E+00  0.00000000E+00  0.00000000E+00
  0.00000000E+00  0.00000000E+00  0.00000000E+00
  0.00000000E+00  0.00000000E+00  0.00000000E+00
  0.00000000E+00  0.00000000E+00  0.00000000E+00
  0.00000000E+00  0.00000000E+00  0.00000000E+00
  0.00000000E+00  0.00000000E+00  0.00000000E+00
  0.00000000E+00  0.00000000E+00  0.00000000E+00
  0.00000000E+00  0.00000000E+00  0.00000000E+00
  0.00000000E+00  0.00000000E+00  0.00000000E+00
  0.00000000E+00  0.00000000E+00  0.00000000E+00
  0.00000000E+00  0.00000000E+00  0.00000000E+00
  0.00000000E+00  0.00000000E+00  0.00000000E+00
  0.00000000E+00  0.00000000E+00  0.00000000E+00
  0.00000000E+00  0.00000000E+00  0.00000000E+00
  0.00000000E+00  0.00000000E+00  0.00000000E+00
  0.00000000E+00  0.00000000E+00  0.00000000E+00
  0.00000000E+00  0.00000000E+00  0.00000000E+00
  0.00000000E+00  0.00000000E+00  0.00000000E+00
  0.00000000E+00  0.00000000E+00  0.00000000E+00
  0.00000000E+00  0.00000000E+00  0.00000000E+00
  0.00000000E+00  0.00000000E+00  0.00000000E+00
  0.00000000E+00  0.00000000E+00  0.00000000E+00
  0.00000000E+00  0.00000000E+00  0.00000000E+00
  0.00000000E+00  0.00000000E+00  0.00000000E+00
  0.00000000E+00  0.00000000E+00  0.00000000E+00
  0.00000000E+00  0.00000000E+00  0.00000000E+00
  0.00000000E+00  0.00000000E+00  0.00000000E+00
  0.00000000E+00  0.00000000E+00  0.00000000E+00
  0.00000000E+00  0.00000000E+00  0.00000000E+00
  0.00000000E+00  0.00000000E+00  0.00000000E+00
  0.00000000E+00  0.00000000E+00  0.00000000E+00
  0.00000000E+00  0.00000000E+00  0.00000000E+00
  0.00000000E+00  0.00000000E+00  0.00000000E+00
  0.00000000E+00  0.00000000E+00  0.00000000E+00
  0.00000000E+00  0.00000000E+00  0.00000000E+00
  0.00000000E+00  0.00000000E+00  0.00000000E+00
  0.00000000E+00  0.00000000E+00  0.00000000E+00
  0.00000000E+00  0.00000000E+00  0.00000000E+00
  0.00000000E+00  0.00000000E+00  0.00000000E+00
  0.00000000E+00  0.00000000E+00  0.00000000E+00
  0.00000000E+00  0.00000000E+00  0.00000000E+00
  0.00000000E+00  0.00000000E+00  0.00000000E+00
  0.00000000E+00  0.00000000E+00  0.00000000E+00
  0.00000000E+00  0.00000000E+00  0.00000000E+00
  0.00000000E+00  0.00000000E+00  0.00000000E+00
  0.00000000E+00  0.00000000E+00  0.00000000E+00
  0.00000000E+00  0.00000000E+00  0.00000000E+00
  0.00000000E+00  0.00000000E+00  0.00000000E+00
  0.00000000E+00  0.00000000E+00  0.00000000E+00
  0.00000000E+00  0.00000000E+00  0.00000000E+00
  0.00000000E+00  0.00000000E+00  0.00000000E+00
  0.00000000E+00  0.00000000E+00  0.00000000E+00
  0.00000000E+00  0.00000000E+00  0.00000000E+00
  0.00000000E+00  0.00000000E+00  0.00000000E+00
  0.00000000E+00  0.00000000E+00  0.00000000E+00
  0.00000000E+00  0.00000000E+00  0.00000000E+00
  0.00000000E+00  0.00000000E+00  0.00000000E+00
  0.00000000E+00  0.00000000E+00  0.00000000E+00
  0.00000000E+00  0.00000000E+00  0.00000000E+00
  0.00000000E+00  0.00000000E+00  0.00000000E+00
  0.00000000E+00  0.00000000E+00  0.00000000E+00
  0.00000000E+00  0.00000000E+00  0.00000000E+00
  0.00000000E+00  0.00000000E+00  0.00000000E+00
  0.00000000E+00  0.00000000E+00  0.00000000E+00
  0.00000000E+00  0.00000000E+00  0.00000000E+00
  0.00000000E+00  0.00000000E+00  0.00000000E+00
  0.00000000E+00  0.00000000E+00  0.00000000E+00
  0.00000000E+00  0.00000000E+00  0.00000000E+00
  0.00000000E+00  0.00000000E+00  0.00000000E+00
  0.00000000E+00  0.00000000E+00  0.00000000E+00
  0.00000000E+00  0.00000000E+00  0.00000000E+00
  0.00000000E+00  0.00000000E+00  0.00000000E+00
  0.00000000E+00  0.00000000E+00  0.00000000E+00
  0.00000000E+00  0.00000000E+00  0.00000000E+00
  0.00000000E+00  0.00000000E+00  0.00000000E+00
  0.00000000E+00  0.00000000E+00  0.00000000E+00
  0.00000000E+00  0.00000000E+00  0.00000000E+00
  0.00000000E+00  0.00000000E+00  0.00000000E+00
  0.00000000E+00  0.00000000E+00  0.00000000E+00
  0.00000000E+00  0.00000000E+00  0.00000000E+00
  0.00000000E+00  0.00000000E+00  0.00000000E+00
  0.00000000E+00  0.00000000E+00  0.00000000E+00
  0.00000000E+00  0.00000000E+00  0.00000000E+00
  0.00000000E+00  0.00000000E+00  0.00000000E+00
  0.00000000E+00  0.00000000E+00  0.00000000E+00
  0.00000000E+00  0.00000000E+00  0.00000000E+00
  0.00000000E+00  0.00000000E+00  0.00000000E+00
  0.00000000E+00  0.00000000E+00  0.00000000E+00
