# Supplementary material for: Mechanisms for the formation of active sites in single-atom alloys
Source: Nanoscale. 2026 Apr 13;18(18):9709–22. doi: 10.1039/d5nr05517b (PMC13071885; doi:10.1039/d5nr05517b)
Supplement: NR-018-D5NR05517B-s001 [file NR-018-D5NR05517B-s001.tar › Mechanisms_SAA_formation/Ag_incorp_diff/near_kink_drop_in/final_state/Cu/CONTCAR]

Ag Cu                                   
   1.0000000000000000     
    11.5456451800681936    0.0000000000000000    0.0000000000000000
    -2.8864112950170600   11.9009786483311490    0.0000000000000000
     0.0000000000000000    0.0000000000000000   26.8803708776347463
  Ag              Cu            
   103     1
Selective dynamics
Direct
     0.0441176470588260    0.6764705882352970    0.2790140074384269   F   F   F
     0.1470588235294130    0.0882352941176450    0.3158450061986855   F   F   F
     0.2205882352941160    0.8823529411764710    0.2974295068185526   F   F   F
     0.0000000000000000    0.5000000000000000    0.3526760049589512   F   F   F
     0.0735294117647030    0.2941176470588260    0.3342605055788184   F   F   F
     0.1029411764705870    0.9117647058823550    0.3895070037192099   F   F   F
     0.1764705882352970    0.7058823529411740    0.3710915043390841   F   F   F
     0.2058823529411740    0.3235294117647030    0.4263380024794756   F   F   F
     0.0294117647058840    0.1176470588235290    0.4079225030993427   F   F   F
     0.0585382616277804    0.7355863936221634    0.4628585000436540   T   T   T
     0.1323529411764710    0.5294117647058840    0.4447535018596085   F   F   F
     0.1618289856417576    0.1475719936949791    0.5002912296285208   T   T   T
     0.2351347722876225    0.9421489666731921    0.4816023236456082   T   T   T
     0.0144055752321028    0.5598378217577705    0.5368619608235703   T   T   T
     0.0881549358676512    0.3531977067473314    0.5186003489663682   T   T   T
     0.1186782329947920    0.9719503207933061    0.5749151568930081   T   T   T
     0.1900857623905012    0.7661769274088932    0.5546114163043446   T   T   T
     0.2203737284791122    0.3836900526493434    0.6106501658924295   T   T   T
     0.0443845446949906    0.1773863357685411    0.5928150966372425   T   T   T
     0.0713720161900754    0.7987374987867142    0.6489687331846712   T   T   T
     0.1466564329803564    0.5907417841744556    0.6283155829174387   T   T   T
     0.1772061574906440    0.2089465671971919    0.6854354825482665   T   T   T
     0.0005755225523357    0.0038847894833524    0.6682829154813511   T   T   T
     0.0294606960161608    0.6199572931173102    0.7192202358927702   T   T   T
     0.1031583459632661    0.4138278996700447    0.7027375409399953   T   T   T
     0.2941176470588260    0.6764705882352970    0.2790140074384269   F   F   F
     0.3970588235294130    0.0882352941176450    0.3158450061986855   F   F   F
     0.4705882352941160    0.8823529411764710    0.2974295068185526   F   F   F
     0.2500000000000000    0.5000000000000000    0.3526760049589512   F   F   F
     0.3235294117647030    0.2941176470588260    0.3342605055788184   F   F   F
     0.3529411764705870    0.9117647058823550    0.3895070037192099   F   F   F
     0.4264705882352970    0.7058823529411740    0.3710915043390841   F   F   F
     0.4558823529411740    0.3235294117647030    0.4263380024794756   F   F   F
     0.2794117647058840    0.1176470588235290    0.4079225030993427   F   F   F
     0.3086583283877544    0.7357683864108534    0.4627949119072285   T   T   T
     0.3823529411764710    0.5294117647058840    0.4447535018596085   F   F   F
     0.4118297134103994    0.1481982684184229    0.4998799891659839   T   T   T
     0.4854373960093582    0.9422190124446366    0.4811976573086887   T   T   T
     0.2642420530871327    0.5597242052973040    0.5366776842599699   T   T   T
     0.3382697498829351    0.3537558432998349    0.5187986705344551   T   T   T
     0.3683122205696078    0.9729735403853721    0.5734648131141873   T   T   T
     0.4415176309515726    0.7659856546440428    0.5542043319378243   T   T   T
     0.4706989099180890    0.3822894805005884    0.6110849561987454   T   T   T
     0.2949336828751755    0.1777498786464544    0.5928714414145630   T   T   T
     0.3229465148473502    0.7968175270298467    0.6446817951955903   T   T   T
     0.3968403022716969    0.5890876057508976    0.6280447697540720   T   T   T
     0.4277017441466339    0.2063131482837418    0.6873819585135983   T   T   T
     0.2488412102439370    0.0041332727952309    0.6676729286515326   T   T   T
     0.2805177115720385    0.6172804142173425    0.7198813253934810   T   T   T
     0.3533369601603857    0.4128117659813077    0.7027204559567203   T   T   T
     0.5441176470588260    0.6764705882352970    0.2790140074384269   F   F   F
     0.6470588235294130    0.0882352941176450    0.3158450061986855   F   F   F
     0.7205882352941160    0.8823529411764710    0.2974295068185526   F   F   F
     0.5000000000000000    0.5000000000000000    0.3526760049589512   F   F   F
     0.5735294117647030    0.2941176470588260    0.3342605055788184   F   F   F
     0.6029411764705870    0.9117647058823550    0.3895070037192099   F   F   F
     0.6764705882352970    0.7058823529411740    0.3710915043390841   F   F   F
     0.7058823529411740    0.3235294117647030    0.4263380024794756   F   F   F
     0.5294117647058840    0.1176470588235290    0.4079225030993427   F   F   F
     0.5591607717862129    0.7355314041829014    0.4627165698312058   T   T   T
     0.6323529411764710    0.5294117647058840    0.4447535018596085   F   F   F
     0.6619902344216689    0.1481160473757476    0.4998446775501683   T   T   T
     0.7359594598377730    0.9418227222766586    0.4815947777852252   T   T   T
     0.5148815093546847    0.5595219078765336    0.5368228612620328   T   T   T
     0.5881832448521650    0.3537403438342099    0.5186076444615456   T   T   T
     0.6188682034308918    0.9726404233114420    0.5730804229191061   T   T   T
     0.6925159937650679    0.7657347997532069    0.5548134080865796   T   T   T
     0.7207223969738533    0.3835378908213815    0.6105698251083890   T   T   T
     0.5443239910720985    0.1776920270625785    0.5923775737110267   T   T   T
     0.5738290000205295    0.7963134796128084    0.6449046400594330   T   T   T
     0.6473802786577242    0.5900334988299015    0.6282767586533473   T   T   T
     0.6771617434505824    0.2093682105253525    0.6855819345583151   T   T   T
     0.5073657808950736    0.0018326445501579    0.6653876362704401   T   T   T
     0.5263613548293242    0.6187187723789361    0.7202030277528271   T   T   T
     0.6027145014792212    0.4143264396330733    0.7029320575244101   T   T   T
     0.7941176470588260    0.6764705882352970    0.2790140074384269   F   F   F
     0.8970588235294130    0.0882352941176450    0.3158450061986855   F   F   F
     0.9705882352941160    0.8823529411764710    0.2974295068185526   F   F   F
     0.7500000000000000    0.5000000000000000    0.3526760049589512   F   F   F
     0.8235294117647030    0.2941176470588260    0.3342605055788184   F   F   F
     0.8529411764705870    0.9117647058823550    0.3895070037192099   F   F   F
     0.9264705882352970    0.7058823529411740    0.3710915043390841   F   F   F
     0.9558823529411740    0.3235294117647030    0.4263380024794756   F   F   F
     0.7794117647058840    0.1176470588235290    0.4079225030993427   F   F   F
     0.8091124871851696    0.7357027205920394    0.4628765994192465   T   T   T
     0.8823529411764710    0.5294117647058840    0.4447535018596085   F   F   F
     0.9118807459358064    0.1474462041571320    0.5003559288829726   T   T   T
     0.9857480051640095    0.9418012726714385    0.4821707446230082   T   T   T
     0.7650730583989765    0.5594912833910013    0.5367470136992439   T   T   T
     0.8381882117359948    0.3532450700063446    0.5185655329180754   T   T   T
     0.8682107778973466    0.9714266770282788    0.5744585437483056   T   T   T
     0.9411698351584462    0.7661828742508285    0.5556778988032064   T   T   T
     0.9703643456817980    0.3842222706160263    0.6104947352645644   T   T   T
     0.7939783599684853    0.1773306354188768    0.5926843474376122   T   T   T
     0.8263111803306522    0.7993486896942634    0.6494070155694577   T   T   T
     0.8968571199484404    0.5917825738722930    0.6288860948948389   T   T   T
     0.9272184589075649    0.2102205880280923    0.6851018907240561   T   T   T
     0.7537354959156511    0.0051166825854306    0.6679170660818352   T   T   T
     0.7780942069995153    0.6209528673773329    0.7195857983489989   T   T   T
     0.8529936247283317    0.4156583836614391    0.7028653699964789   T   T   T
     0.2137761727869785    0.8189731076884350    0.7359381876278579   T   T   T
     0.3926399586147143    0.0124819740737085    0.7521725497442137   T   T   T
     0.6897059582393706    0.8232404224908412    0.7349530377089089   T   T   T
     0.4508457592459810    0.8155753378881739    0.7277803197094921   T   T   T

  0.00000000E+00  0.00000000E+00  0.00000000E+00
  0.00000000E+00  0.00000000E+00  0.00000000E+00
  0.00000000E+00  0.00000000E+00  0.00000000E+00
  0.00000000E+00  0.00000000E+00  0.00000000E+00
  0.00000000E+00  0.00000000E+00  0.00000000E+00
  0.00000000E+00  0.00000000E+00  0.00000000E+00
  0.00000000E+00  0.00000000E+00  0.00000000E+00
  0.00000000E+00  0.00000000E+00  0.00000000E+00
  0.00000000E+00  0.00000000E+00  0.00000000E+00
  0.00000000E+00  0.00000000E+00  0.00000000E+00
  0.00000000E+00  0.00000000E+00  0.00000000E+00
  0.00000000E+00  0.00000000E+00  0.00000000E+00
  0.00000000E+00  0.00000000E+00  0.00000000E+00
  0.00000000E+00  0.00000000E+00  0.00000000E+00
  0.00000000E+00  0.00000000E+00  0.00000000E+00
  0.00000000E+00  0.00000000E+00  0.00000000E+00
  0.00000000E+00  0.00000000E+00  0.00000000E+00
  0.00000000E+00  0.00000000E+00  0.00000000E+00
  0.00000000E+00  0.00000000E+00  0.00000000E+00
  0.00000000E+00  0.00000000E+00  0.00000000E+00
  0.00000000E+00  0.00000000E+00  0.00000000E+00
  0.00000000E+00  0.00000000E+00  0.00000000E+00
  0.00000000E+00  0.00000000E+00  0.00000000E+00
  0.00000000E+00  0.00000000E+00  0.00000000E+00
  0.00000000E+00  0.00000000E+00  0.00000000E+00
  0.00000000E+00  0.00000000E+00  0.00000000E+00
  0.00000000E+00  0.00000000E+00  0.00000000E+00
  0.00000000E+00  0.00000000E+00  0.00000000E+00
  0.00000000E+00  0.00000000E+00  0.00000000E+00
  0.00000000E+00  0.00000000E+00  0.00000000E+00
  0.00000000E+00  0.00000000E+00  0.00000000E+00
  0.00000000E+00  0.00000000E+00  0.00000000E+00
  0.00000000E+00  0.00000000E+00  0.00000000E+00
  0.00000000E+00  0.00000000E+00  0.00000000E+00
  0.00000000E+00  0.00000000E+00  0.00000000E+00
  0.00000000E+00  0.00000000E+00  0.00000000E+00
  0.00000000E+00  0.00000000E+00  0.00000000E+00
  0.00000000E+00  0.00000000E+00  0.00000000E+00
  0.00000000E+00  0.00000000E+00  0.00000000E+00
  0.00000000E+00  0.00000000E+00  0.00000000E+00
  0.00000000E+00  0.00000000E+00  0.00000000E+00
  0.00000000E+00  0.00000000E+00  0.00000000E+00
  0.00000000E+00  0.00000000E+00  0.00000000E+00
  0.00000000E+00  0.00000000E+00  0.00000000E+00
  0.00000000E+00  0.00000000E+00  0.00000000E+00
  0.00000000E+00  0.00000000E+00  0.00000000E+00
  0.00000000E+00  0.00000000E+00  0.00000000E+00
  0.00000000E+00  0.00000000E+00  0.00000000E+00
  0.00000000E+00  0.00000000E+00  0.00000000E+00
  0.00000000E+00  0.00000000E+00  0.00000000E+00
  0.00000000E+00  0.00000000E+00  0.00000000E+00
  0.00000000E+00  0.00000000E+00  0.00000000E+00
  0.00000000E+00  0.00000000E+00  0.00000000E+00
  0.00000000E+00  0.00000000E+00  0.00000000E+00
  0.00000000E+00  0.00000000E+00  0.00000000E+00
  0.00000000E+00  0.00000000E+00  0.00000000E+00
  0.00000000E+00  0.00000000E+00  0.00000000E+00
  0.00000000E+00  0.00000000E+00  0.00000000E+00
  0.00000000E+00  0.00000000E+00  0.00000000E+00
  0.00000000E+00  0.00000000E+00  0.00000000E+00
  0.00000000E+00  0.00000000E+00  0.00000000E+00
  0.00000000E+00  0.00000000E+00  0.00000000E+00
  0.00000000E+00  0.00000000E+00  0.00000000E+00
  0.00000000E+00  0.00000000E+00  0.00000000E+00
  0.00000000E+00  0.00000000E+00  0.00000000E+00
  0.00000000E+00  0.00000000E+00  0.00000000E+00
  0.00000000E+00  0.00000000E+00  0.00000000E+00
  0.00000000E+00  0.00000000E+00  0.00000000E+00
  0.00000000E+00  0.00000000E+00  0.00000000E+00
  0.00000000E+00  0.00000000E+00  0.00000000E+00
  0.00000000E+00  0.00000000E+00  0.00000000E+00
  0.00000000E+00  0.00000000E+00  0.00000000E+00
  0.00000000E+00  0.00000000E+00  0.00000000E+00
  0.00000000E+00  0.00000000E+00  0.00000000E+00
  0.00000000E+00  0.00000000E+00  0.00000000E+00
  0.00000000E+00  0.00000000E+00  0.00000000E+00
  0.00000000E+00  0.00000000E+00  0.00000000E+00
  0.00000000E+00  0.00000000E+00  0.00000000E+00
  0.00000000E+00  0.00000000E+00  0.00000000E+00
  0.00000000E+00  0.00000000E+00  0.00000000E+00
  0.00000000E+00  0.00000000E+00  0.00000000E+00
  0.00000000E+00  0.00000000E+00  0.00000000E+00
  0.00000000E+00  0.00000000E+00  0.00000000E+00
  0.00000000E+00  0.00000000E+00  0.00000000E+00
  0.00000000E+00  0.00000000E+00  0.00000000E+00
  0.00000000E+00  0.00000000E+00  0.00000000E+00
  0.00000000E+00  0.00000000E+00  0.00000000E+00
  0.00000000E+00  0.00000000E+00  0.00000000E+00
  0.00000000E+00  0.00000000E+00  0.00000000E+00
  0.00000000E+00  0.00000000E+00  0.00000000E+00
  0.00000000E+00  0.00000000E+00  0.00000000E+00
  0.00000000E+00  0.00000000E+00  0.00000000E+00
  0.00000000E+00  0.00000000E+00  0.00000000E+00
  0.00000000E+00  0.00000000E+00  0.00000000E+00
  0.00000000E+00  0.00000000E+00  0.00000000E+00
  0.00000000E+00  0.00000000E+00  0.00000000E+00
  0.00000000E+00  0.00000000E+00  0.00000000E+00
  0.00000000E+00  0.00000000E+00  0.00000000E+00
  0.00000000E+00  0.00000000E+00  0.00000000E+00
  0.00000000E+00  0.00000000E+00  0.00000000E+00
  0.00000000E+00  0.00000000E+00  0.00000000E+00
  0.00000000E+00  0.00000000E+00  0.00000000E+00
  0.00000000E+00  0.00000000E+00  0.00000000E+00
  0.00000000E+00  0.00000000E+00  0.00000000E+00
