# Supplementary material for: Mechanisms for the formation of active sites in single-atom alloys
Source: Nanoscale. 2026 Apr 13;18(18):9709–22. doi: 10.1039/d5nr05517b (PMC13071885; doi:10.1039/d5nr05517b)
Supplement: NR-018-D5NR05517B-s001 [file NR-018-D5NR05517B-s001.tar › Mechanisms_SAA_formation/Ag_incorp_diff/near_kink_drop_in/final_state/Mo/CONTCAR]

Ag Mo                                   
   1.0000000000000000     
    11.5456451800681936    0.0000000000000000    0.0000000000000000
    -2.8864112950170600   11.9009786483311490    0.0000000000000000
     0.0000000000000000    0.0000000000000000   26.8803708776347463
  Ag              Mo            
   103     1
Selective dynamics
Direct
  0.0441176470588260  0.6764705882352970  0.2790140074384269   F   F   F
  0.1470588235294130  0.0882352941176450  0.3158450061986855   F   F   F
  0.2205882352941160  0.8823529411764710  0.2974295068185526   F   F   F
  0.0000000000000000  0.5000000000000000  0.3526760049589512   F   F   F
  0.0735294117647030  0.2941176470588260  0.3342605055788184   F   F   F
  0.1029411764705870  0.9117647058823550  0.3895070037192099   F   F   F
  0.1764705882352970  0.7058823529411740  0.3710915043390841   F   F   F
  0.2058823529411740  0.3235294117647030  0.4263380024794756   F   F   F
  0.0294117647058840  0.1176470588235290  0.4079225030993427   F   F   F
  0.0580336123400780  0.7355958620594384  0.4624900894119233   T   T   T
  0.1323529411764710  0.5294117647058840  0.4447535018596085   F   F   F
  0.1618340157054450  0.1479657494639330  0.5004058928047842   T   T   T
  0.2351376207969886  0.9423875433984544  0.4814777678578527   T   T   T
  0.0142826437589822  0.5598255778332799  0.5369989657088512   T   T   T
  0.0884497417133830  0.3534010742071790  0.5189004362825848   T   T   T
  0.1183324756867024  0.9717465817406680  0.5749119696533882   T   T   T
  0.1889326659639990  0.7660090877926484  0.5539476915829935   T   T   T
  0.2211906872182731  0.3844955929272098  0.6110506093273894   T   T   T
  0.0442760691204425  0.1768634814331483  0.5928408937731570   T   T   T
  0.0709575596123227  0.7980990656959649  0.6491817431618314   T   T   T
  0.1467448089096119  0.5906207854593148  0.6285111465989710   T   T   T
  0.1774082936604899  0.2084282399679678  0.6853595033987775   T   T   T
  0.9998785164258222  0.0036154572169041  0.6682883615782300   T   T   T
  0.0293814102715067  0.6184256536991375  0.7197343772895910   T   T   T
  0.1024690577619600  0.4122105949275233  0.7029468095727461   T   T   T
  0.2941176470588260  0.6764705882352970  0.2790140074384269   F   F   F
  0.3970588235294130  0.0882352941176450  0.3158450061986855   F   F   F
  0.4705882352941160  0.8823529411764710  0.2974295068185526   F   F   F
  0.2500000000000000  0.5000000000000000  0.3526760049589512   F   F   F
  0.3235294117647030  0.2941176470588260  0.3342605055788184   F   F   F
  0.3529411764705870  0.9117647058823550  0.3895070037192099   F   F   F
  0.4264705882352970  0.7058823529411740  0.3710915043390841   F   F   F
  0.4558823529411740  0.3235294117647030  0.4263380024794756   F   F   F
  0.2794117647058840  0.1176470588235290  0.4079225030993427   F   F   F
  0.3082039433992255  0.7357005160878827  0.4626176551169367   T   T   T
  0.3823529411764710  0.5294117647058840  0.4447535018596085   F   F   F
  0.4119306286931819  0.1488105175312478  0.4998970952776391   T   T   T
  0.4855378879497985  0.9428702291566339  0.4810527307493819   T   T   T
  0.2648003207370548  0.5600342855239241  0.5371052454014537   T   T   T
  0.3382497344031415  0.3540370681767147  0.5188702938461588   T   T   T
  0.3683225659701603  0.9737133237220099  0.5730443488441778   T   T   T
  0.4414093304040524  0.7664394277987725  0.5534260080929195   T   T   T
  0.4704351401192530  0.3836533269682100  0.6113617275901447   T   T   T
  0.2946978133332032  0.1777068183751453  0.5929295303598683   T   T   T
  0.3206436268201495  0.7973883975278948  0.6433211799473304   T   T   T
  0.3976453523015372  0.5918429684515226  0.6295941723271066   T   T   T
  0.4278860708469097  0.2067787229432146  0.6866392702753062   T   T   T
  0.2482604978521213  0.0030765625565814  0.6677628841023410   T   T   T
  0.2787849917928352  0.6161795376535859  0.7211876110414744   T   T   T
  0.3529903151694210  0.4119552305655171  0.7034262440210157   T   T   T
  0.5441176470588260  0.6764705882352970  0.2790140074384269   F   F   F
  0.6470588235294130  0.0882352941176450  0.3158450061986855   F   F   F
  0.7205882352941160  0.8823529411764710  0.2974295068185526   F   F   F
  0.5000000000000000  0.5000000000000000  0.3526760049589512   F   F   F
  0.5735294117647030  0.2941176470588260  0.3342605055788184   F   F   F
  0.6029411764705870  0.9117647058823550  0.3895070037192099   F   F   F
  0.6764705882352970  0.7058823529411740  0.3710915043390841   F   F   F
  0.7058823529411740  0.3235294117647030  0.4263380024794756   F   F   F
  0.5294117647058840  0.1176470588235290  0.4079225030993427   F   F   F
  0.5594367534775078  0.7355173072204559  0.4626042231522856   T   T   T
  0.6323529411764710  0.5294117647058840  0.4447535018596085   F   F   F
  0.6623367731178224  0.1488419571901413  0.4998203991389475   T   T   T
  0.7360685690200292  0.9421418092754988  0.4814150053715072   T   T   T
  0.5146646925021265  0.5598644984192943  0.5372839070414485   T   T   T
  0.5882301223049471  0.3546658821884036  0.5184913358854062   T   T   T
  0.6194295722883031  0.9740466596233862  0.5726798054177313   T   T   T
  0.6936392135939246  0.7655134941424654  0.5538946392995344   T   T   T
  0.7208656533084230  0.3842412195752988  0.6107299639522845   T   T   T
  0.5446324255284709  0.1790317989393861  0.5919174692705790   T   T   T
  0.5765853049870137  0.7972066227466218  0.6427546680289619   T   T   T
  0.6475350505478805  0.5906064235077997  0.6286964947957873   T   T   T
  0.6773990495035942  0.2086205879274763  0.6853989191734402   T   T   T
  0.5065019222813733  0.0037861191465353  0.6652620617279518   T   T   T
  0.5276820623565907  0.6149254721330608  0.7223299422099024   T   T   T
  0.6035009516606683  0.4121902237606440  0.7030567352440896   T   T   T
  0.7941176470588260  0.6764705882352970  0.2790140074384269   F   F   F
  0.8970588235294130  0.0882352941176450  0.3158450061986855   F   F   F
  0.9705882352941160  0.8823529411764710  0.2974295068185526   F   F   F
  0.7500000000000000  0.5000000000000000  0.3526760049589512   F   F   F
  0.8235294117647030  0.2941176470588260  0.3342605055788184   F   F   F
  0.8529411764705870  0.9117647058823550  0.3895070037192099   F   F   F
  0.9264705882352970  0.7058823529411740  0.3710915043390841   F   F   F
  0.9558823529411740  0.3235294117647030  0.4263380024794756   F   F   F
  0.7794117647058840  0.1176470588235290  0.4079225030993427   F   F   F
  0.8098161456597183  0.7355179423083373  0.4625546696912423   T   T   T
  0.8823529411764710  0.5294117647058840  0.4447535018596085   F   F   F
  0.9118396780247723  0.1477300585500035  0.5004851399907998   T   T   T
  0.9858266163734104  0.9423230091177703  0.4821693752695033   T   T   T
  0.7652047939636246  0.5594877088288662  0.5369594069204549   T   T   T
  0.8383871560289576  0.3533696260332161  0.5187208867040566   T   T   T
  0.8674765785247439  0.9715895809990943  0.5747461445512040   T   T   T
  0.9412951652906256  0.7662687377141304  0.5554524631919951   T   T   T
  0.9709911437994504  0.3841373588017151  0.6107066678986537   T   T   T
  0.7941846688962755  0.1776379399999472  0.5931723993132028   T   T   T
  0.8269269294496598  0.7984585703749689  0.6491517776710811   T   T   T
  0.8974299343652563  0.5913950114027963  0.6291903624023469   T   T   T
  0.9266101560139581  0.2087161434054586  0.6851938709747208   T   T   T
  0.7518107914914938  0.0032190569886073  0.6692806223342670   T   T   T
  0.7787737864312444  0.6188429099881323  0.7197917193974364   T   T   T
  0.8531981735268303  0.4139529100365146  0.7031258382876383   T   T   T
  0.2099980168213510  0.8191981779880740  0.7385539199914575   T   T   T
  0.3879186073999923  0.0146874594688861  0.7538456908202380   T   T   T
  0.6927765743334541  0.8208835226703571  0.7362555127320201   T   T   T
  0.4517059133985747  0.8165199535092009  0.7270607693793359   T   T   T

  0.00000000E+00  0.00000000E+00  0.00000000E+00
  0.00000000E+00  0.00000000E+00  0.00000000E+00
  0.00000000E+00  0.00000000E+00  0.00000000E+00
  0.00000000E+00  0.00000000E+00  0.00000000E+00
  0.00000000E+00  0.00000000E+00  0.00000000E+00
  0.00000000E+00  0.00000000E+00  0.00000000E+00
  0.00000000E+00  0.00000000E+00  0.00000000E+00
  0.00000000E+00  0.00000000E+00  0.00000000E+00
  0.00000000E+00  0.00000000E+00  0.00000000E+00
  0.00000000E+00  0.00000000E+00  0.00000000E+00
  0.00000000E+00  0.00000000E+00  0.00000000E+00
  0.00000000E+00  0.00000000E+00  0.00000000E+00
  0.00000000E+00  0.00000000E+00  0.00000000E+00
  0.00000000E+00  0.00000000E+00  0.00000000E+00
  0.00000000E+00  0.00000000E+00  0.00000000E+00
  0.00000000E+00  0.00000000E+00  0.00000000E+00
  0.00000000E+00  0.00000000E+00  0.00000000E+00
  0.00000000E+00  0.00000000E+00  0.00000000E+00
  0.00000000E+00  0.00000000E+00  0.00000000E+00
  0.00000000E+00  0.00000000E+00  0.00000000E+00
  0.00000000E+00  0.00000000E+00  0.00000000E+00
  0.00000000E+00  0.00000000E+00  0.00000000E+00
  0.00000000E+00  0.00000000E+00  0.00000000E+00
  0.00000000E+00  0.00000000E+00  0.00000000E+00
  0.00000000E+00  0.00000000E+00  0.00000000E+00
  0.00000000E+00  0.00000000E+00  0.00000000E+00
  0.00000000E+00  0.00000000E+00  0.00000000E+00
  0.00000000E+00  0.00000000E+00  0.00000000E+00
  0.00000000E+00  0.00000000E+00  0.00000000E+00
  0.00000000E+00  0.00000000E+00  0.00000000E+00
  0.00000000E+00  0.00000000E+00  0.00000000E+00
  0.00000000E+00  0.00000000E+00  0.00000000E+00
  0.00000000E+00  0.00000000E+00  0.00000000E+00
  0.00000000E+00  0.00000000E+00  0.00000000E+00
  0.00000000E+00  0.00000000E+00  0.00000000E+00
  0.00000000E+00  0.00000000E+00  0.00000000E+00
  0.00000000E+00  0.00000000E+00  0.00000000E+00
  0.00000000E+00  0.00000000E+00  0.00000000E+00
  0.00000000E+00  0.00000000E+00  0.00000000E+00
  0.00000000E+00  0.00000000E+00  0.00000000E+00
  0.00000000E+00  0.00000000E+00  0.00000000E+00
  0.00000000E+00  0.00000000E+00  0.00000000E+00
  0.00000000E+00  0.00000000E+00  0.00000000E+00
  0.00000000E+00  0.00000000E+00  0.00000000E+00
  0.00000000E+00  0.00000000E+00  0.00000000E+00
  0.00000000E+00  0.00000000E+00  0.00000000E+00
  0.00000000E+00  0.00000000E+00  0.00000000E+00
  0.00000000E+00  0.00000000E+00  0.00000000E+00
  0.00000000E+00  0.00000000E+00  0.00000000E+00
  0.00000000E+00  0.00000000E+00  0.00000000E+00
  0.00000000E+00  0.00000000E+00  0.00000000E+00
  0.00000000E+00  0.00000000E+00  0.00000000E+00
  0.00000000E+00  0.00000000E+00  0.00000000E+00
  0.00000000E+00  0.00000000E+00  0.00000000E+00
  0.00000000E+00  0.00000000E+00  0.00000000E+00
  0.00000000E+00  0.00000000E+00  0.00000000E+00
  0.00000000E+00  0.00000000E+00  0.00000000E+00
  0.00000000E+00  0.00000000E+00  0.00000000E+00
  0.00000000E+00  0.00000000E+00  0.00000000E+00
  0.00000000E+00  0.00000000E+00  0.00000000E+00
  0.00000000E+00  0.00000000E+00  0.00000000E+00
  0.00000000E+00  0.00000000E+00  0.00000000E+00
  0.00000000E+00  0.00000000E+00  0.00000000E+00
  0.00000000E+00  0.00000000E+00  0.00000000E+00
  0.00000000E+00  0.00000000E+00  0.00000000E+00
  0.00000000E+00  0.00000000E+00  0.00000000E+00
  0.00000000E+00  0.00000000E+00  0.00000000E+00
  0.00000000E+00  0.00000000E+00  0.00000000E+00
  0.00000000E+00  0.00000000E+00  0.00000000E+00
  0.00000000E+00  0.00000000E+00  0.00000000E+00
  0.00000000E+00  0.00000000E+00  0.00000000E+00
  0.00000000E+00  0.00000000E+00  0.00000000E+00
  0.00000000E+00  0.00000000E+00  0.00000000E+00
  0.00000000E+00  0.00000000E+00  0.00000000E+00
  0.00000000E+00  0.00000000E+00  0.00000000E+00
  0.00000000E+00  0.00000000E+00  0.00000000E+00
  0.00000000E+00  0.00000000E+00  0.00000000E+00
  0.00000000E+00  0.00000000E+00  0.00000000E+00
  0.00000000E+00  0.00000000E+00  0.00000000E+00
  0.00000000E+00  0.00000000E+00  0.00000000E+00
  0.00000000E+00  0.00000000E+00  0.00000000E+00
  0.00000000E+00  0.00000000E+00  0.00000000E+00
  0.00000000E+00  0.00000000E+00  0.00000000E+00
  0.00000000E+00  0.00000000E+00  0.00000000E+00
  0.00000000E+00  0.00000000E+00  0.00000000E+00
  0.00000000E+00  0.00000000E+00  0.00000000E+00
  0.00000000E+00  0.00000000E+00  0.00000000E+00
  0.00000000E+00  0.00000000E+00  0.00000000E+00
  0.00000000E+00  0.00000000E+00  0.00000000E+00
  0.00000000E+00  0.00000000E+00  0.00000000E+00
  0.00000000E+00  0.00000000E+00  0.00000000E+00
  0.00000000E+00  0.00000000E+00  0.00000000E+00
  0.00000000E+00  0.00000000E+00  0.00000000E+00
  0.00000000E+00  0.00000000E+00  0.00000000E+00
  0.00000000E+00  0.00000000E+00  0.00000000E+00
  0.00000000E+00  0.00000000E+00  0.00000000E+00
  0.00000000E+00  0.00000000E+00  0.00000000E+00
  0.00000000E+00  0.00000000E+00  0.00000000E+00
  0.00000000E+00  0.00000000E+00  0.00000000E+00
  0.00000000E+00  0.00000000E+00  0.00000000E+00
  0.00000000E+00  0.00000000E+00  0.00000000E+00
  0.00000000E+00  0.00000000E+00  0.00000000E+00
  0.00000000E+00  0.00000000E+00  0.00000000E+00
  0.00000000E+00  0.00000000E+00  0.00000000E+00
