# Supplementary material for: Mechanisms for the formation of active sites in single-atom alloys
Source: Nanoscale. 2026 Apr 13;18(18):9709–22. doi: 10.1039/d5nr05517b (PMC13071885; doi:10.1039/d5nr05517b)
Supplement: NR-018-D5NR05517B-s001 [file NR-018-D5NR05517B-s001.tar › Mechanisms_SAA_formation/Ag_incorp_diff/near_kink_drop_in/final_state/Rh/CONTCAR]

Ag Rh                                   
   1.0000000000000000     
    11.5456451800681936    0.0000000000000000    0.0000000000000000
    -2.8864112950170600   11.9009786483311490    0.0000000000000000
     0.0000000000000000    0.0000000000000000   26.8803708776347463
  Ag              Rh            
   103     1
Selective dynamics
Direct
  0.0441176470588260  0.6764705882352970  0.2790140074384269   F   F   F
  0.1470588235294130  0.0882352941176450  0.3158450061986855   F   F   F
  0.2205882352941160  0.8823529411764710  0.2974295068185526   F   F   F
  0.0000000000000000  0.5000000000000000  0.3526760049589512   F   F   F
  0.0735294117647030  0.2941176470588260  0.3342605055788184   F   F   F
  0.1029411764705870  0.9117647058823550  0.3895070037192099   F   F   F
  0.1764705882352970  0.7058823529411740  0.3710915043390841   F   F   F
  0.2058823529411740  0.3235294117647030  0.4263380024794756   F   F   F
  0.0294117647058840  0.1176470588235290  0.4079225030993427   F   F   F
  0.0585872758542023  0.7356209157552794  0.4628384000867927   T   T   T
  0.1323529411764710  0.5294117647058840  0.4447535018596085   F   F   F
  0.1618097596405910  0.1477084237585725  0.5003545424039482   T   T   T
  0.2351539502226914  0.9421831187806803  0.4815126249429210   T   T   T
  0.0144735265645114  0.5600458567469256  0.5368788749595795   T   T   T
  0.0881708356294690  0.3532685052947617  0.5186630969821628   T   T   T
  0.1187409544851211  0.9720357408987157  0.5749480461627687   T   T   T
  0.1901009960147233  0.7663540763465662  0.5546535283423228   T   T   T
  0.2205305395853775  0.3841437303173814  0.6107574477738417   T   T   T
  0.0445053950036436  0.1773975984968870  0.5929441441222656   T   T   T
  0.0711443139724901  0.7987047384814333  0.6489725486461069   T   T   T
  0.1467540368223179  0.5910836636337220  0.6285353236315340   T   T   T
  0.1775600012991247  0.2088711833692369  0.6855915038237098   T   T   T
  0.0004821819502143  0.0039157661206805  0.6685491141644505   T   T   T
  0.0287612812266155  0.6193305837538702  0.7193715549104029   T   T   T
  0.1030878977163030  0.4137020339511852  0.7026766901450742   T   T   T
  0.2941176470588260  0.6764705882352970  0.2790140074384269   F   F   F
  0.3970588235294130  0.0882352941176450  0.3158450061986855   F   F   F
  0.4705882352941160  0.8823529411764710  0.2974295068185526   F   F   F
  0.2500000000000000  0.5000000000000000  0.3526760049589512   F   F   F
  0.3235294117647030  0.2941176470588260  0.3342605055788184   F   F   F
  0.3529411764705870  0.9117647058823550  0.3895070037192099   F   F   F
  0.4264705882352970  0.7058823529411740  0.3710915043390841   F   F   F
  0.4558823529411740  0.3235294117647030  0.4263380024794756   F   F   F
  0.2794117647058840  0.1176470588235290  0.4079225030993427   F   F   F
  0.3084152718318989  0.7356598562062527  0.4626991425718390   T   T   T
  0.3823529411764710  0.5294117647058840  0.4447535018596085   F   F   F
  0.4119369857587565  0.1485356372972659  0.4998558713715046   T   T   T
  0.4855805294531551  0.9423692214367511  0.4810971372339153   T   T   T
  0.2643827787088242  0.5600011855835837  0.5368301301731255   T   T   T
  0.3381322046931986  0.3537965240837158  0.5188397670589114   T   T   T
  0.3684998224649398  0.9732557357730972  0.5731658071985569   T   T   T
  0.4413957030222704  0.7660195637682794  0.5538232715693480   T   T   T
  0.4706386104230487  0.3827877534105507  0.6111960678201150   T   T   T
  0.2949053404395950  0.1776996914422736  0.5929123797197502   T   T   T
  0.3222897267270989  0.7970442135538210  0.6442556073268136   T   T   T
  0.3967390259690036  0.5898633311469414  0.6286229133987242   T   T   T
  0.4278171386218822  0.2067597141905458  0.6872699559275983   T   T   T
  0.2488860533154447  0.0038907445404621  0.6676856092665427   T   T   T
  0.2792790741876141  0.6164298398310490  0.7205326398592521   T   T   T
  0.3533195761477033  0.4126509767856465  0.7028719983291836   T   T   T
  0.5441176470588260  0.6764705882352970  0.2790140074384269   F   F   F
  0.6470588235294130  0.0882352941176450  0.3158450061986855   F   F   F
  0.7205882352941160  0.8823529411764710  0.2974295068185526   F   F   F
  0.5000000000000000  0.5000000000000000  0.3526760049589512   F   F   F
  0.5735294117647030  0.2941176470588260  0.3342605055788184   F   F   F
  0.6029411764705870  0.9117647058823550  0.3895070037192099   F   F   F
  0.6764705882352970  0.7058823529411740  0.3710915043390841   F   F   F
  0.7058823529411740  0.3235294117647030  0.4263380024794756   F   F   F
  0.5294117647058840  0.1176470588235290  0.4079225030993427   F   F   F
  0.5593523816088111  0.7353517027907177  0.4626760786325559   T   T   T
  0.6323529411764710  0.5294117647058840  0.4447535018596085   F   F   F
  0.6622285367644420  0.1484168101904325  0.4997529633641831   T   T   T
  0.7361437135387737  0.9417925410577920  0.4814556332678283   T   T   T
  0.5146878634525842  0.5596180364319849  0.5370045017209000   T   T   T
  0.5880397264401634  0.3536811920810954  0.5186253570151462   T   T   T
  0.6189984571543913  0.9730709004778225  0.5728631672528044   T   T   T
  0.6928199758256911  0.7657878412946151  0.5545652074592419   T   T   T
  0.7205460807318136  0.3837698774673995  0.6105629624457292   T   T   T
  0.5442634871814090  0.1775178421284528  0.5925026436690892   T   T   T
  0.5744251784123638  0.7962380369512563  0.6439836973898423   T   T   T
  0.6471552438170068  0.5904233028693975  0.6285546730756275   T   T   T
  0.6771144652061997  0.2091115196817962  0.6854111857037257   T   T   T
  0.5069191975785956  0.0018633188024948  0.6655361173793005   T   T   T
  0.5270594339842246  0.6173769360504776  0.7206722211570469   T   T   T
  0.6029682859402685  0.4137852643654307  0.7030367281643124   T   T   T
  0.7941176470588260  0.6764705882352970  0.2790140074384269   F   F   F
  0.8970588235294130  0.0882352941176450  0.3158450061986855   F   F   F
  0.9705882352941160  0.8823529411764710  0.2974295068185526   F   F   F
  0.7500000000000000  0.5000000000000000  0.3526760049589512   F   F   F
  0.8235294117647030  0.2941176470588260  0.3342605055788184   F   F   F
  0.8529411764705870  0.9117647058823550  0.3895070037192099   F   F   F
  0.9264705882352970  0.7058823529411740  0.3710915043390841   F   F   F
  0.9558823529411740  0.3235294117647030  0.4263380024794756   F   F   F
  0.7794117647058840  0.1176470588235290  0.4079225030993427   F   F   F
  0.8094385406195199  0.7355973405927514  0.4627146687793205   T   T   T
  0.8823529411764710  0.5294117647058840  0.4447535018596085   F   F   F
  0.9118860443935927  0.1475875989070271  0.5003975921304983   T   T   T
  0.9858694759622735  0.9420771452973656  0.4822148578573511   T   T   T
  0.7649474807070992  0.5596546710322701  0.5368343842726307   T   T   T
  0.8381385926392891  0.3533016074684580  0.5186167907378447   T   T   T
  0.8681166757135880  0.9716457365199266  0.5744993518550834   T   T   T
  0.9411765619582372  0.7663665491619571  0.5554930024942041   T   T   T
  0.9704240916891571  0.3843715080819733  0.6104996981645611   T   T   T
  0.7939313916090578  0.1773487466716499  0.5928093885959334   T   T   T
  0.8263835885465418  0.7993488657961941  0.6493238987594637   T   T   T
  0.8969095440686317  0.5916574550698402  0.6288705711923958   T   T   T
  0.9273769524641260  0.2100655236062072  0.6851885927823445   T   T   T
  0.7533433160501839  0.0047841816268099  0.6681023096607015   T   T   T
  0.7785622129766905  0.6205886848176855  0.7195557360043023   T   T   T
  0.8526914037327185  0.4149577888490009  0.7029246269326139   T   T   T
  0.2110750755251848  0.8191768422316759  0.7364950737233583   T   T   T
  0.3904224946536556  0.0148878695459839  0.7528374167359094   T   T   T
  0.6916183109470343  0.8233955472228215  0.7350836015020683   T   T   T
  0.4507035003348537  0.8159285441143489  0.7291204328815465   T   T   T

  0.00000000E+00  0.00000000E+00  0.00000000E+00
  0.00000000E+00  0.00000000E+00  0.00000000E+00
  0.00000000E+00  0.00000000E+00  0.00000000E+00
  0.00000000E+00  0.00000000E+00  0.00000000E+00
  0.00000000E+00  0.00000000E+00  0.00000000E+00
  0.00000000E+00  0.00000000E+00  0.00000000E+00
  0.00000000E+00  0.00000000E+00  0.00000000E+00
  0.00000000E+00  0.00000000E+00  0.00000000E+00
  0.00000000E+00  0.00000000E+00  0.00000000E+00
  0.00000000E+00  0.00000000E+00  0.00000000E+00
  0.00000000E+00  0.00000000E+00  0.00000000E+00
  0.00000000E+00  0.00000000E+00  0.00000000E+00
  0.00000000E+00  0.00000000E+00  0.00000000E+00
  0.00000000E+00  0.00000000E+00  0.00000000E+00
  0.00000000E+00  0.00000000E+00  0.00000000E+00
  0.00000000E+00  0.00000000E+00  0.00000000E+00
  0.00000000E+00  0.00000000E+00  0.00000000E+00
  0.00000000E+00  0.00000000E+00  0.00000000E+00
  0.00000000E+00  0.00000000E+00  0.00000000E+00
  0.00000000E+00  0.00000000E+00  0.00000000E+00
  0.00000000E+00  0.00000000E+00  0.00000000E+00
  0.00000000E+00  0.00000000E+00  0.00000000E+00
  0.00000000E+00  0.00000000E+00  0.00000000E+00
  0.00000000E+00  0.00000000E+00  0.00000000E+00
  0.00000000E+00  0.00000000E+00  0.00000000E+00
  0.00000000E+00  0.00000000E+00  0.00000000E+00
  0.00000000E+00  0.00000000E+00  0.00000000E+00
  0.00000000E+00  0.00000000E+00  0.00000000E+00
  0.00000000E+00  0.00000000E+00  0.00000000E+00
  0.00000000E+00  0.00000000E+00  0.00000000E+00
  0.00000000E+00  0.00000000E+00  0.00000000E+00
  0.00000000E+00  0.00000000E+00  0.00000000E+00
  0.00000000E+00  0.00000000E+00  0.00000000E+00
  0.00000000E+00  0.00000000E+00  0.00000000E+00
  0.00000000E+00  0.00000000E+00  0.00000000E+00
  0.00000000E+00  0.00000000E+00  0.00000000E+00
  0.00000000E+00  0.00000000E+00  0.00000000E+00
  0.00000000E+00  0.00000000E+00  0.00000000E+00
  0.00000000E+00  0.00000000E+00  0.00000000E+00
  0.00000000E+00  0.00000000E+00  0.00000000E+00
  0.00000000E+00  0.00000000E+00  0.00000000E+00
  0.00000000E+00  0.00000000E+00  0.00000000E+00
  0.00000000E+00  0.00000000E+00  0.00000000E+00
  0.00000000E+00  0.00000000E+00  0.00000000E+00
  0.00000000E+00  0.00000000E+00  0.00000000E+00
  0.00000000E+00  0.00000000E+00  0.00000000E+00
  0.00000000E+00  0.00000000E+00  0.00000000E+00
  0.00000000E+00  0.00000000E+00  0.00000000E+00
  0.00000000E+00  0.00000000E+00  0.00000000E+00
  0.00000000E+00  0.00000000E+00  0.00000000E+00
  0.00000000E+00  0.00000000E+00  0.00000000E+00
  0.00000000E+00  0.00000000E+00  0.00000000E+00
  0.00000000E+00  0.00000000E+00  0.00000000E+00
  0.00000000E+00  0.00000000E+00  0.00000000E+00
  0.00000000E+00  0.00000000E+00  0.00000000E+00
  0.00000000E+00  0.00000000E+00  0.00000000E+00
  0.00000000E+00  0.00000000E+00  0.00000000E+00
  0.00000000E+00  0.00000000E+00  0.00000000E+00
  0.00000000E+00  0.00000000E+00  0.00000000E+00
  0.00000000E+00  0.00000000E+00  0.00000000E+00
  0.00000000E+00  0.00000000E+00  0.00000000E+00
  0.00000000E+00  0.00000000E+00  0.00000000E+00
  0.00000000E+00  0.00000000E+00  0.00000000E+00
  0.00000000E+00  0.00000000E+00  0.00000000E+00
  0.00000000E+00  0.00000000E+00  0.00000000E+00
  0.00000000E+00  0.00000000E+00  0.00000000E+00
  0.00000000E+00  0.00000000E+00  0.00000000E+00
  0.00000000E+00  0.00000000E+00  0.00000000E+00
  0.00000000E+00  0.00000000E+00  0.00000000E+00
  0.00000000E+00  0.00000000E+00  0.00000000E+00
  0.00000000E+00  0.00000000E+00  0.00000000E+00
  0.00000000E+00  0.00000000E+00  0.00000000E+00
  0.00000000E+00  0.00000000E+00  0.00000000E+00
  0.00000000E+00  0.00000000E+00  0.00000000E+00
  0.00000000E+00  0.00000000E+00  0.00000000E+00
  0.00000000E+00  0.00000000E+00  0.00000000E+00
  0.00000000E+00  0.00000000E+00  0.00000000E+00
  0.00000000E+00  0.00000000E+00  0.00000000E+00
  0.00000000E+00  0.00000000E+00  0.00000000E+00
  0.00000000E+00  0.00000000E+00  0.00000000E+00
  0.00000000E+00  0.00000000E+00  0.00000000E+00
  0.00000000E+00  0.00000000E+00  0.00000000E+00
  0.00000000E+00  0.00000000E+00  0.00000000E+00
  0.00000000E+00  0.00000000E+00  0.00000000E+00
  0.00000000E+00  0.00000000E+00  0.00000000E+00
  0.00000000E+00  0.00000000E+00  0.00000000E+00
  0.00000000E+00  0.00000000E+00  0.00000000E+00
  0.00000000E+00  0.00000000E+00  0.00000000E+00
  0.00000000E+00  0.00000000E+00  0.00000000E+00
  0.00000000E+00  0.00000000E+00  0.00000000E+00
  0.00000000E+00  0.00000000E+00  0.00000000E+00
  0.00000000E+00  0.00000000E+00  0.00000000E+00
  0.00000000E+00  0.00000000E+00  0.00000000E+00
  0.00000000E+00  0.00000000E+00  0.00000000E+00
  0.00000000E+00  0.00000000E+00  0.00000000E+00
  0.00000000E+00  0.00000000E+00  0.00000000E+00
  0.00000000E+00  0.00000000E+00  0.00000000E+00
  0.00000000E+00  0.00000000E+00  0.00000000E+00
  0.00000000E+00  0.00000000E+00  0.00000000E+00
  0.00000000E+00  0.00000000E+00  0.00000000E+00
  0.00000000E+00  0.00000000E+00  0.00000000E+00
  0.00000000E+00  0.00000000E+00  0.00000000E+00
  0.00000000E+00  0.00000000E+00  0.00000000E+00
  0.00000000E+00  0.00000000E+00  0.00000000E+00
