# Supplementary material for: Mechanisms for the formation of active sites in single-atom alloys
Source: Nanoscale. 2026 Apr 13;18(18):9709–22. doi: 10.1039/d5nr05517b (PMC13071885; doi:10.1039/d5nr05517b)
Supplement: NR-018-D5NR05517B-s001 [file NR-018-D5NR05517B-s001.tar › Mechanisms_SAA_formation/Ag_incorp_diff/near_kink_drop_in/final_state/Ag/CONTCAR]

Ag                                      
   1.0000000000000000     
    11.5456451800681936    0.0000000000000000    0.0000000000000000
    -2.8864112950170600   11.9009786483311490    0.0000000000000000
     0.0000000000000000    0.0000000000000000   26.8803708776347463
  Ag            
   104
Selective dynamics
Direct
  0.0441176470588260  0.6764705882352970  0.2790140074384269   F   F   F
  0.1470588235294130  0.0882352941176450  0.3158450061986855   F   F   F
  0.2205882352941160  0.8823529411764710  0.2974295068185526   F   F   F
  0.0000000000000000  0.5000000000000000  0.3526760049589512   F   F   F
  0.0735294117647030  0.2941176470588260  0.3342605055788184   F   F   F
  0.1029411764705870  0.9117647058823550  0.3895070037192099   F   F   F
  0.1764705882352970  0.7058823529411740  0.3710915043390841   F   F   F
  0.2058823529411740  0.3235294117647030  0.4263380024794756   F   F   F
  0.0294117647058840  0.1176470588235290  0.4079225030993427   F   F   F
  0.0588580951780093  0.7356384675997151  0.4628863554116626   T   T   T
  0.1323529411764710  0.5294117647058840  0.4447535018596085   F   F   F
  0.1617991599112850  0.1476357048996773  0.5001148151158399   T   T   T
  0.2352186460269950  0.9420001250621001  0.4816141176502692   T   T   T
  0.0148174208966083  0.5596391293858318  0.5367982202857581   T   T   T
  0.0883916012670592  0.3531176046699132  0.5186452275521938   T   T   T
  0.1178732434660209  0.9715408108888413  0.5744417019448027   T   T   T
  0.1907351230444435  0.7659208415415314  0.5549461584177423   T   T   T
  0.2206623333148764  0.3831903021354856  0.6107029855304186   T   T   T
  0.0444562340460128  0.1767533972067638  0.5927938556385994   T   T   T
  0.0711890840206262  0.7976217451208997  0.6483671149002879   T   T   T
  0.1472628751888583  0.5901465426605463  0.6284003467739954   T   T   T
  0.1767811708880523  0.2080631104563528  0.6855782867622453   T   T   T
  0.9992423147869719  0.0026654097675701  0.6683159874505270   T   T   T
  0.0291599969769935  0.6186031672389047  0.7190407138191897   T   T   T
  0.1027896456384028  0.4125964116936626  0.7026548289333213   T   T   T
  0.2941176470588260  0.6764705882352970  0.2790140074384269   F   F   F
  0.3970588235294130  0.0882352941176450  0.3158450061986855   F   F   F
  0.4705882352941160  0.8823529411764710  0.2974295068185526   F   F   F
  0.2500000000000000  0.5000000000000000  0.3526760049589512   F   F   F
  0.3235294117647030  0.2941176470588260  0.3342605055788184   F   F   F
  0.3529411764705870  0.9117647058823550  0.3895070037192099   F   F   F
  0.4264705882352970  0.7058823529411740  0.3710915043390841   F   F   F
  0.4558823529411740  0.3235294117647030  0.4263380024794756   F   F   F
  0.2794117647058840  0.1176470588235290  0.4079225030993427   F   F   F
  0.3089207036696906  0.7357102994989501  0.4630402187400607   T   T   T
  0.3823529411764710  0.5294117647058840  0.4447535018596085   F   F   F
  0.4118595986052772  0.1479680877025466  0.4998160121439128   T   T   T
  0.4854409437572565  0.9419475042465721  0.4814560651812471   T   T   T
  0.2646496248011317  0.5595872523407958  0.5368747558784379   T   T   T
  0.3384509456709621  0.3538619258431276  0.5186438109425900   T   T   T
  0.3680873117251644  0.9725220289783885  0.5736412401080995   T   T   T
  0.4417002688865338  0.7658598684543156  0.5549856379940249   T   T   T
  0.4707345538212137  0.3827906178157731  0.6108889886866328   T   T   T
  0.2946589548168223  0.1778094863927374  0.5923461543689813   T   T   T
  0.3235808367447919  0.7969166547402446  0.6458363721126347   T   T   T
  0.3972812411064969  0.5894580208728263  0.6286179792417099   T   T   T
  0.4269463136618183  0.2082673939453373  0.6863301787786148   T   T   T
  0.2468930582442321  0.0037847847776585  0.6663907148993911   T   T   T
  0.2786229066979048  0.6160511557627439  0.7203661088863319   T   T   T
  0.3529432513842143  0.4129263868150961  0.7027783520311368   T   T   T
  0.5441176470588260  0.6764705882352970  0.2790140074384269   F   F   F
  0.6470588235294130  0.0882352941176450  0.3158450061986855   F   F   F
  0.7205882352941160  0.8823529411764710  0.2974295068185526   F   F   F
  0.5000000000000000  0.5000000000000000  0.3526760049589512   F   F   F
  0.5735294117647030  0.2941176470588260  0.3342605055788184   F   F   F
  0.6029411764705870  0.9117647058823550  0.3895070037192099   F   F   F
  0.6764705882352970  0.7058823529411740  0.3710915043390841   F   F   F
  0.7058823529411740  0.3235294117647030  0.4263380024794756   F   F   F
  0.5294117647058840  0.1176470588235290  0.4079225030993427   F   F   F
  0.5590040413557933  0.7355421898941820  0.4628855148949141   T   T   T
  0.6323529411764710  0.5294117647058840  0.4447535018596085   F   F   F
  0.6619602886242847  0.1479118237581900  0.4999652372267648   T   T   T
  0.7356644679996726  0.9418357665284027  0.4817373133254992   T   T   T
  0.5148754048255463  0.5595588018709248  0.5368852112900045   T   T   T
  0.5881505586541875  0.3536263414137865  0.5185345681900624   T   T   T
  0.6181710506386913  0.9724133514326124  0.5737679888868088   T   T   T
  0.6919898954845224  0.7657266665031682  0.5550369618177196   T   T   T
  0.7205943015675138  0.3830564396488070  0.6104273130968645   T   T   T
  0.5440552328158689  0.1776125898062045  0.5922366843593333   T   T   T
  0.5746132130485152  0.7969482617834837  0.6460984851361726   T   T   T
  0.6474643953903384  0.5898807928023824  0.6282735436060695   T   T   T
  0.6771224435665154  0.2089044098580948  0.6854289386163153   T   T   T
  0.5050412217679840  0.0041900326336930  0.6663528339971047   T   T   T
  0.5283865809785425  0.6161779881172119  0.7205559041527251   T   T   T
  0.6030651718605979  0.4131649418149251  0.7027472550694344   T   T   T
  0.7941176470588260  0.6764705882352970  0.2790140074384269   F   F   F
  0.8970588235294130  0.0882352941176450  0.3158450061986855   F   F   F
  0.9705882352941160  0.8823529411764710  0.2974295068185526   F   F   F
  0.7500000000000000  0.5000000000000000  0.3526760049589512   F   F   F
  0.8235294117647030  0.2941176470588260  0.3342605055788184   F   F   F
  0.8529411764705870  0.9117647058823550  0.3895070037192099   F   F   F
  0.9264705882352970  0.7058823529411740  0.3710915043390841   F   F   F
  0.9558823529411740  0.3235294117647030  0.4263380024794756   F   F   F
  0.7794117647058840  0.1176470588235290  0.4079225030993427   F   F   F
  0.8088674307434154  0.7357375534805352  0.4628735846368983   T   T   T
  0.8823529411764710  0.5294117647058840  0.4447535018596085   F   F   F
  0.9119160951953393  0.1475582903333711  0.5003915355184974   T   T   T
  0.9855852314973723  0.9418553101845312  0.4819878972513678   T   T   T
  0.7649048868167121  0.5593486055139527  0.5366582219975865   T   T   T
  0.8382267695457623  0.3532098652118308  0.5185930812843662   T   T   T
  0.8677619597981497  0.9713246900524936  0.5743822782619441   T   T   T
  0.9411781064963984  0.7657174040685977  0.5552314843459191   T   T   T
  0.9705810604929602  0.3833206541165430  0.6103660951310690   T   T   T
  0.7938683913128403  0.1767528698905247  0.5927221769398493   T   T   T
  0.8271743051062944  0.7979484871340655  0.6483565926044443   T   T   T
  0.8972123933174102  0.5903669889910548  0.6284153963103426   T   T   T
  0.9269136954804219  0.2088138994524534  0.6850072843321597   T   T   T
  0.7521010317368497  0.0038141984278287  0.6683374803753558   T   T   T
  0.7798440799455704  0.6177608427601569  0.7192224911714057   T   T   T
  0.8533871655079961  0.4136803875430785  0.7026393353933655   T   T   T
  0.2077998801546566  0.8203780764026191  0.7360203769510082   T   T   T
  0.3808371635166840  0.0229399504100384  0.7524737325276106   T   T   T
  0.7013024602816791  0.8193992150987852  0.7350669735593545   T   T   T
  0.4555363987010182  0.8209171639673976  0.7370695275524753   T   T   T

  0.00000000E+00  0.00000000E+00  0.00000000E+00
  0.00000000E+00  0.00000000E+00  0.00000000E+00
  0.00000000E+00  0.00000000E+00  0.00000000E+00
  0.00000000E+00  0.00000000E+00  0.00000000E+00
  0.00000000E+00  0.00000000E+00  0.00000000E+00
  0.00000000E+00  0.00000000E+00  0.00000000E+00
  0.00000000E+00  0.00000000E+00  0.00000000E+00
  0.00000000E+00  0.00000000E+00  0.00000000E+00
  0.00000000E+00  0.00000000E+00  0.00000000E+00
  0.00000000E+00  0.00000000E+00  0.00000000E+00
  0.00000000E+00  0.00000000E+00  0.00000000E+00
  0.00000000E+00  0.00000000E+00  0.00000000E+00
  0.00000000E+00  0.00000000E+00  0.00000000E+00
  0.00000000E+00  0.00000000E+00  0.00000000E+00
  0.00000000E+00  0.00000000E+00  0.00000000E+00
  0.00000000E+00  0.00000000E+00  0.00000000E+00
  0.00000000E+00  0.00000000E+00  0.00000000E+00
  0.00000000E+00  0.00000000E+00  0.00000000E+00
  0.00000000E+00  0.00000000E+00  0.00000000E+00
  0.00000000E+00  0.00000000E+00  0.00000000E+00
  0.00000000E+00  0.00000000E+00  0.00000000E+00
  0.00000000E+00  0.00000000E+00  0.00000000E+00
  0.00000000E+00  0.00000000E+00  0.00000000E+00
  0.00000000E+00  0.00000000E+00  0.00000000E+00
  0.00000000E+00  0.00000000E+00  0.00000000E+00
  0.00000000E+00  0.00000000E+00  0.00000000E+00
  0.00000000E+00  0.00000000E+00  0.00000000E+00
  0.00000000E+00  0.00000000E+00  0.00000000E+00
  0.00000000E+00  0.00000000E+00  0.00000000E+00
  0.00000000E+00  0.00000000E+00  0.00000000E+00
  0.00000000E+00  0.00000000E+00  0.00000000E+00
  0.00000000E+00  0.00000000E+00  0.00000000E+00
  0.00000000E+00  0.00000000E+00  0.00000000E+00
  0.00000000E+00  0.00000000E+00  0.00000000E+00
  0.00000000E+00  0.00000000E+00  0.00000000E+00
  0.00000000E+00  0.00000000E+00  0.00000000E+00
  0.00000000E+00  0.00000000E+00  0.00000000E+00
  0.00000000E+00  0.00000000E+00  0.00000000E+00
  0.00000000E+00  0.00000000E+00  0.00000000E+00
  0.00000000E+00  0.00000000E+00  0.00000000E+00
  0.00000000E+00  0.00000000E+00  0.00000000E+00
  0.00000000E+00  0.00000000E+00  0.00000000E+00
  0.00000000E+00  0.00000000E+00  0.00000000E+00
  0.00000000E+00  0.00000000E+00  0.00000000E+00
  0.00000000E+00  0.00000000E+00  0.00000000E+00
  0.00000000E+00  0.00000000E+00  0.00000000E+00
  0.00000000E+00  0.00000000E+00  0.00000000E+00
  0.00000000E+00  0.00000000E+00  0.00000000E+00
  0.00000000E+00  0.00000000E+00  0.00000000E+00
  0.00000000E+00  0.00000000E+00  0.00000000E+00
  0.00000000E+00  0.00000000E+00  0.00000000E+00
  0.00000000E+00  0.00000000E+00  0.00000000E+00
  0.00000000E+00  0.00000000E+00  0.00000000E+00
  0.00000000E+00  0.00000000E+00  0.00000000E+00
  0.00000000E+00  0.00000000E+00  0.00000000E+00
  0.00000000E+00  0.00000000E+00  0.00000000E+00
  0.00000000E+00  0.00000000E+00  0.00000000E+00
  0.00000000E+00  0.00000000E+00  0.00000000E+00
  0.00000000E+00  0.00000000E+00  0.00000000E+00
  0.00000000E+00  0.00000000E+00  0.00000000E+00
  0.00000000E+00  0.00000000E+00  0.00000000E+00
  0.00000000E+00  0.00000000E+00  0.00000000E+00
  0.00000000E+00  0.00000000E+00  0.00000000E+00
  0.00000000E+00  0.00000000E+00  0.00000000E+00
  0.00000000E+00  0.00000000E+00  0.00000000E+00
  0.00000000E+00  0.00000000E+00  0.00000000E+00
  0.00000000E+00  0.00000000E+00  0.00000000E+00
  0.00000000E+00  0.00000000E+00  0.00000000E+00
  0.00000000E+00  0.00000000E+00  0.00000000E+00
  0.00000000E+00  0.00000000E+00  0.00000000E+00
  0.00000000E+00  0.00000000E+00  0.00000000E+00
  0.00000000E+00  0.00000000E+00  0.00000000E+00
  0.00000000E+00  0.00000000E+00  0.00000000E+00
  0.00000000E+00  0.00000000E+00  0.00000000E+00
  0.00000000E+00  0.00000000E+00  0.00000000E+00
  0.00000000E+00  0.00000000E+00  0.00000000E+00
  0.00000000E+00  0.00000000E+00  0.00000000E+00
  0.00000000E+00  0.00000000E+00  0.00000000E+00
  0.00000000E+00  0.00000000E+00  0.00000000E+00
  0.00000000E+00  0.00000000E+00  0.00000000E+00
  0.00000000E+00  0.00000000E+00  0.00000000E+00
  0.00000000E+00  0.00000000E+00  0.00000000E+00
  0.00000000E+00  0.00000000E+00  0.00000000E+00
  0.00000000E+00  0.00000000E+00  0.00000000E+00
  0.00000000E+00  0.00000000E+00  0.00000000E+00
  0.00000000E+00  0.00000000E+00  0.00000000E+00
  0.00000000E+00  0.00000000E+00  0.00000000E+00
  0.00000000E+00  0.00000000E+00  0.00000000E+00
  0.00000000E+00  0.00000000E+00  0.00000000E+00
  0.00000000E+00  0.00000000E+00  0.00000000E+00
  0.00000000E+00  0.00000000E+00  0.00000000E+00
  0.00000000E+00  0.00000000E+00  0.00000000E+00
  0.00000000E+00  0.00000000E+00  0.00000000E+00
  0.00000000E+00  0.00000000E+00  0.00000000E+00
  0.00000000E+00  0.00000000E+00  0.00000000E+00
  0.00000000E+00  0.00000000E+00  0.00000000E+00
  0.00000000E+00  0.00000000E+00  0.00000000E+00
  0.00000000E+00  0.00000000E+00  0.00000000E+00
  0.00000000E+00  0.00000000E+00  0.00000000E+00
  0.00000000E+00  0.00000000E+00  0.00000000E+00
  0.00000000E+00  0.00000000E+00  0.00000000E+00
  0.00000000E+00  0.00000000E+00  0.00000000E+00
  0.00000000E+00  0.00000000E+00  0.00000000E+00
  0.00000000E+00  0.00000000E+00  0.00000000E+00
