# Supplementary material for: Mechanisms for the formation of active sites in single-atom alloys
Source: Nanoscale. 2026 Apr 13;18(18):9709–22. doi: 10.1039/d5nr05517b (PMC13071885; doi:10.1039/d5nr05517b)
Supplement: NR-018-D5NR05517B-s001 [file NR-018-D5NR05517B-s001.tar › Mechanisms_SAA_formation/Ag_incorp_diff/near_kink_drop_in/final_state/Zr/CONTCAR]

Ag Zr                                   
   1.0000000000000000     
    11.5456451800681936    0.0000000000000000    0.0000000000000000
    -2.8864112950170600   11.9009786483311490    0.0000000000000000
     0.0000000000000000    0.0000000000000000   26.8803708776347463
  Ag              Zr            
   103     1
Selective dynamics
Direct
  0.0441176470588260  0.6764705882352970  0.2790140074384269   F   F   F
  0.1470588235294130  0.0882352941176450  0.3158450061986855   F   F   F
  0.2205882352941160  0.8823529411764710  0.2974295068185526   F   F   F
  0.0000000000000000  0.5000000000000000  0.3526760049589512   F   F   F
  0.0735294117647030  0.2941176470588260  0.3342605055788184   F   F   F
  0.1029411764705870  0.9117647058823550  0.3895070037192099   F   F   F
  0.1764705882352970  0.7058823529411740  0.3710915043390841   F   F   F
  0.2058823529411740  0.3235294117647030  0.4263380024794756   F   F   F
  0.0294117647058840  0.1176470588235290  0.4079225030993427   F   F   F
  0.0582554475611481  0.7354265264880107  0.4625229136610896   T   T   T
  0.1323529411764710  0.5294117647058840  0.4447535018596085   F   F   F
  0.1615598371451480  0.1478808770504317  0.5002700119325534   T   T   T
  0.2348099024031871  0.9421528503530128  0.4815854242633423   T   T   T
  0.0147522547487813  0.5596398671496500  0.5369884494699746   T   T   T
  0.0885080969991011  0.3531979556999482  0.5188600879878648   T   T   T
  0.1170324782776309  0.9713507618702653  0.5745595917107884   T   T   T
  0.1895977939917178  0.7656753980592387  0.5543060473205013   T   T   T
  0.2212769456001789  0.3840286697975244  0.6110454251847351   T   T   T
  0.0439914313296622  0.1762922905343747  0.5929275980293225   T   T   T
  0.0714691133030561  0.7970179238948497  0.6486241751540860   T   T   T
  0.1480081627193822  0.5905032503327270  0.6286282845266451   T   T   T
  0.1766235753467694  0.2079970133259781  0.6854375611995334   T   T   T
  0.9980466440020744  0.0020528600252051  0.6685474174001840   T   T   T
  0.0300818317618439  0.6174091224079995  0.7197416262567612   T   T   T
  0.1024474099885238  0.4113858426061661  0.7029330629305597   T   T   T
  0.2941176470588260  0.6764705882352970  0.2790140074384269   F   F   F
  0.3970588235294130  0.0882352941176450  0.3158450061986855   F   F   F
  0.4705882352941160  0.8823529411764710  0.2974295068185526   F   F   F
  0.2500000000000000  0.5000000000000000  0.3526760049589512   F   F   F
  0.3235294117647030  0.2941176470588260  0.3342605055788184   F   F   F
  0.3529411764705870  0.9117647058823550  0.3895070037192099   F   F   F
  0.4264705882352970  0.7058823529411740  0.3710915043390841   F   F   F
  0.4558823529411740  0.3235294117647030  0.4263380024794756   F   F   F
  0.2794117647058840  0.1176470588235290  0.4079225030993427   F   F   F
  0.3083801664129819  0.7357303348806324  0.4627832409103085   T   T   T
  0.3823529411764710  0.5294117647058840  0.4447535018596085   F   F   F
  0.4117580893937187  0.1486741527030733  0.4997100334970780   T   T   T
  0.4853145059922841  0.9426652864778174  0.4813072078014083   T   T   T
  0.2651470479249538  0.5599658792271660  0.5372765034689592   T   T   T
  0.3383364123607713  0.3541445300272716  0.5187531625267894   T   T   T
  0.3674683154415874  0.9735394603751396  0.5731006392291973   T   T   T
  0.4415766400428442  0.7663874494128078  0.5538788037927938   T   T   T
  0.4705064920125726  0.3840361840479127  0.6111324268429634   T   T   T
  0.2942875108795222  0.1778102929112855  0.5924684594919456   T   T   T
  0.3234948849457120  0.7981048951312287  0.6447915262224940   T   T   T
  0.3984371156947541  0.5919593693469493  0.6297456614829766   T   T   T
  0.4267388445954582  0.2084650138539671  0.6858413600108111   T   T   T
  0.2459363755717158  0.0027619973480603  0.6665952811807131   T   T   T
  0.2795218737952108  0.6170433258590048  0.7217968845980932   T   T   T
  0.3527271535584087  0.4126065863773046  0.7035482265893566   T   T   T
  0.5441176470588260  0.6764705882352970  0.2790140074384269   F   F   F
  0.6470588235294130  0.0882352941176450  0.3158450061986855   F   F   F
  0.7205882352941160  0.8823529411764710  0.2974295068185526   F   F   F
  0.5000000000000000  0.5000000000000000  0.3526760049589512   F   F   F
  0.5735294117647030  0.2941176470588260  0.3342605055788184   F   F   F
  0.6029411764705870  0.9117647058823550  0.3895070037192099   F   F   F
  0.6764705882352970  0.7058823529411740  0.3710915043390841   F   F   F
  0.7058823529411740  0.3235294117647030  0.4263380024794756   F   F   F
  0.5294117647058840  0.1176470588235290  0.4079225030993427   F   F   F
  0.5592096473457886  0.7357123820918603  0.4627163237889172   T   T   T
  0.6323529411764710  0.5294117647058840  0.4447535018596085   F   F   F
  0.6623381708395737  0.1487137986991696  0.4998545333133693   T   T   T
  0.7357770787167739  0.9422130098605720  0.4814980289471789   T   T   T
  0.5147112605559310  0.5599475040914665  0.5371719345801583   T   T   T
  0.5883446832673601  0.3549407358090151  0.5183411082928089   T   T   T
  0.6189764066954493  0.9739494963072232  0.5730597712019586   T   T   T
  0.6930819178328244  0.7656357621418535  0.5540657527176565   T   T   T
  0.7210353932349769  0.3838937376905486  0.6107136217432547   T   T   T
  0.5444600989709165  0.1797895544803888  0.5914393094452829   T   T   T
  0.5762580427022971  0.7984954602682840  0.6442308133855975   T   T   T
  0.6480370503773698  0.5906323317780975  0.6284400777030932   T   T   T
  0.6768602445788083  0.2080073261633524  0.6854904333533699   T   T   T
  0.5035152052506922  0.0065523769301135  0.6653563203471634   T   T   T
  0.5294061628347714  0.6139365337438795  0.7220358783577163   T   T   T
  0.6035265060604064  0.4110912795618551  0.7027255276122178   T   T   T
  0.7941176470588260  0.6764705882352970  0.2790140074384269   F   F   F
  0.8970588235294130  0.0882352941176450  0.3158450061986855   F   F   F
  0.9705882352941160  0.8823529411764710  0.2974295068185526   F   F   F
  0.7500000000000000  0.5000000000000000  0.3526760049589512   F   F   F
  0.8235294117647030  0.2941176470588260  0.3342605055788184   F   F   F
  0.8529411764705870  0.9117647058823550  0.3895070037192099   F   F   F
  0.9264705882352970  0.7058823529411740  0.3710915043390841   F   F   F
  0.9558823529411740  0.3235294117647030  0.4263380024794756   F   F   F
  0.7794117647058840  0.1176470588235290  0.4079225030993427   F   F   F
  0.8094913633231008  0.7355049286609553  0.4626318045419434   T   T   T
  0.8823529411764710  0.5294117647058840  0.4447535018596085   F   F   F
  0.9117421534167625  0.1476997543278809  0.5005576686056969   T   T   T
  0.9853222759274493  0.9420983892138221  0.4820038966180576   T   T   T
  0.7654363557943732  0.5592854292142504  0.5368885286387562   T   T   T
  0.8385698955448214  0.3534243056909231  0.5187773594987019   T   T   T
  0.8666394836859385  0.9714480162187613  0.5749241221413393   T   T   T
  0.9414278766288238  0.7657906426603919  0.5550992946722265   T   T   T
  0.9713853040555225  0.3834405571278200  0.6106464447054386   T   T   T
  0.7938618954970705  0.1770117254121008  0.5933260345290503   T   T   T
  0.8275116166720374  0.7968890621039465  0.6481137267457150   T   T   T
  0.8982448722379194  0.5903695291692618  0.6290132185098274   T   T   T
  0.9258639186796154  0.2070678865607858  0.6850791198505306   T   T   T
  0.7488220288180851  0.0013704745590974  0.6707061567824454   T   T   T
  0.7801521394745863  0.6148450679236809  0.7196067119657873   T   T   T
  0.8538618731016057  0.4121165746149230  0.7028695311307681   T   T   T
  0.2058996859527859  0.8206722715621975  0.7385447109618507   T   T   T
  0.3753340916729838  0.0240148042750549  0.7542992067103101   T   T   T
  0.7052362119120901  0.8157897724178813  0.7368704130696470   T   T   T
  0.4587122676787821  0.8245815657110072  0.7344466028762313   T   T   T

  0.00000000E+00  0.00000000E+00  0.00000000E+00
  0.00000000E+00  0.00000000E+00  0.00000000E+00
  0.00000000E+00  0.00000000E+00  0.00000000E+00
  0.00000000E+00  0.00000000E+00  0.00000000E+00
  0.00000000E+00  0.00000000E+00  0.00000000E+00
  0.00000000E+00  0.00000000E+00  0.00000000E+00
  0.00000000E+00  0.00000000E+00  0.00000000E+00
  0.00000000E+00  0.00000000E+00  0.00000000E+00
  0.00000000E+00  0.00000000E+00  0.00000000E+00
  0.00000000E+00  0.00000000E+00  0.00000000E+00
  0.00000000E+00  0.00000000E+00  0.00000000E+00
  0.00000000E+00  0.00000000E+00  0.00000000E+00
  0.00000000E+00  0.00000000E+00  0.00000000E+00
  0.00000000E+00  0.00000000E+00  0.00000000E+00
  0.00000000E+00  0.00000000E+00  0.00000000E+00
  0.00000000E+00  0.00000000E+00  0.00000000E+00
  0.00000000E+00  0.00000000E+00  0.00000000E+00
  0.00000000E+00  0.00000000E+00  0.00000000E+00
  0.00000000E+00  0.00000000E+00  0.00000000E+00
  0.00000000E+00  0.00000000E+00  0.00000000E+00
  0.00000000E+00  0.00000000E+00  0.00000000E+00
  0.00000000E+00  0.00000000E+00  0.00000000E+00
  0.00000000E+00  0.00000000E+00  0.00000000E+00
  0.00000000E+00  0.00000000E+00  0.00000000E+00
  0.00000000E+00  0.00000000E+00  0.00000000E+00
  0.00000000E+00  0.00000000E+00  0.00000000E+00
  0.00000000E+00  0.00000000E+00  0.00000000E+00
  0.00000000E+00  0.00000000E+00  0.00000000E+00
  0.00000000E+00  0.00000000E+00  0.00000000E+00
  0.00000000E+00  0.00000000E+00  0.00000000E+00
  0.00000000E+00  0.00000000E+00  0.00000000E+00
  0.00000000E+00  0.00000000E+00  0.00000000E+00
  0.00000000E+00  0.00000000E+00  0.00000000E+00
  0.00000000E+00  0.00000000E+00  0.00000000E+00
  0.00000000E+00  0.00000000E+00  0.00000000E+00
  0.00000000E+00  0.00000000E+00  0.00000000E+00
  0.00000000E+00  0.00000000E+00  0.00000000E+00
  0.00000000E+00  0.00000000E+00  0.00000000E+00
  0.00000000E+00  0.00000000E+00  0.00000000E+00
  0.00000000E+00  0.00000000E+00  0.00000000E+00
  0.00000000E+00  0.00000000E+00  0.00000000E+00
  0.00000000E+00  0.00000000E+00  0.00000000E+00
  0.00000000E+00  0.00000000E+00  0.00000000E+00
  0.00000000E+00  0.00000000E+00  0.00000000E+00
  0.00000000E+00  0.00000000E+00  0.00000000E+00
  0.00000000E+00  0.00000000E+00  0.00000000E+00
  0.00000000E+00  0.00000000E+00  0.00000000E+00
  0.00000000E+00  0.00000000E+00  0.00000000E+00
  0.00000000E+00  0.00000000E+00  0.00000000E+00
  0.00000000E+00  0.00000000E+00  0.00000000E+00
  0.00000000E+00  0.00000000E+00  0.00000000E+00
  0.00000000E+00  0.00000000E+00  0.00000000E+00
  0.00000000E+00  0.00000000E+00  0.00000000E+00
  0.00000000E+00  0.00000000E+00  0.00000000E+00
  0.00000000E+00  0.00000000E+00  0.00000000E+00
  0.00000000E+00  0.00000000E+00  0.00000000E+00
  0.00000000E+00  0.00000000E+00  0.00000000E+00
  0.00000000E+00  0.00000000E+00  0.00000000E+00
  0.00000000E+00  0.00000000E+00  0.00000000E+00
  0.00000000E+00  0.00000000E+00  0.00000000E+00
  0.00000000E+00  0.00000000E+00  0.00000000E+00
  0.00000000E+00  0.00000000E+00  0.00000000E+00
  0.00000000E+00  0.00000000E+00  0.00000000E+00
  0.00000000E+00  0.00000000E+00  0.00000000E+00
  0.00000000E+00  0.00000000E+00  0.00000000E+00
  0.00000000E+00  0.00000000E+00  0.00000000E+00
  0.00000000E+00  0.00000000E+00  0.00000000E+00
  0.00000000E+00  0.00000000E+00  0.00000000E+00
  0.00000000E+00  0.00000000E+00  0.00000000E+00
  0.00000000E+00  0.00000000E+00  0.00000000E+00
  0.00000000E+00  0.00000000E+00  0.00000000E+00
  0.00000000E+00  0.00000000E+00  0.00000000E+00
  0.00000000E+00  0.00000000E+00  0.00000000E+00
  0.00000000E+00  0.00000000E+00  0.00000000E+00
  0.00000000E+00  0.00000000E+00  0.00000000E+00
  0.00000000E+00  0.00000000E+00  0.00000000E+00
  0.00000000E+00  0.00000000E+00  0.00000000E+00
  0.00000000E+00  0.00000000E+00  0.00000000E+00
  0.00000000E+00  0.00000000E+00  0.00000000E+00
  0.00000000E+00  0.00000000E+00  0.00000000E+00
  0.00000000E+00  0.00000000E+00  0.00000000E+00
  0.00000000E+00  0.00000000E+00  0.00000000E+00
  0.00000000E+00  0.00000000E+00  0.00000000E+00
  0.00000000E+00  0.00000000E+00  0.00000000E+00
  0.00000000E+00  0.00000000E+00  0.00000000E+00
  0.00000000E+00  0.00000000E+00  0.00000000E+00
  0.00000000E+00  0.00000000E+00  0.00000000E+00
  0.00000000E+00  0.00000000E+00  0.00000000E+00
  0.00000000E+00  0.00000000E+00  0.00000000E+00
  0.00000000E+00  0.00000000E+00  0.00000000E+00
  0.00000000E+00  0.00000000E+00  0.00000000E+00
  0.00000000E+00  0.00000000E+00  0.00000000E+00
  0.00000000E+00  0.00000000E+00  0.00000000E+00
  0.00000000E+00  0.00000000E+00  0.00000000E+00
  0.00000000E+00  0.00000000E+00  0.00000000E+00
  0.00000000E+00  0.00000000E+00  0.00000000E+00
  0.00000000E+00  0.00000000E+00  0.00000000E+00
  0.00000000E+00  0.00000000E+00  0.00000000E+00
  0.00000000E+00  0.00000000E+00  0.00000000E+00
  0.00000000E+00  0.00000000E+00  0.00000000E+00
  0.00000000E+00  0.00000000E+00  0.00000000E+00
  0.00000000E+00  0.00000000E+00  0.00000000E+00
  0.00000000E+00  0.00000000E+00  0.00000000E+00
  0.00000000E+00  0.00000000E+00  0.00000000E+00
