# Supplementary material for: Mechanisms for the formation of active sites in single-atom alloys
Source: Nanoscale. 2026 Apr 13;18(18):9709–22. doi: 10.1039/d5nr05517b (PMC13071885; doi:10.1039/d5nr05517b)
Supplement: NR-018-D5NR05517B-s001 [file NR-018-D5NR05517B-s001.tar › Mechanisms_SAA_formation/Ag_incorp_diff/near_kink_drop_in/final_state/Y/CONTCAR]

Ag Y                                    
   1.0000000000000000     
    11.5456451800681936    0.0000000000000000    0.0000000000000000
    -2.8864112950170600   11.9009786483311490    0.0000000000000000
     0.0000000000000000    0.0000000000000000   26.8803708776347463
  Ag              Y             
   103     1
Selective dynamics
Direct
     0.0441176470588260    0.6764705882352970    0.2790140074384269   F   F   F
     0.1470588235294130    0.0882352941176450    0.3158450061986855   F   F   F
     0.2205882352941160    0.8823529411764710    0.2974295068185526   F   F   F
     0.0000000000000000    0.5000000000000000    0.3526760049589512   F   F   F
     0.0735294117647030    0.2941176470588260    0.3342605055788184   F   F   F
     0.1029411764705870    0.9117647058823550    0.3895070037192099   F   F   F
     0.1764705882352970    0.7058823529411740    0.3710915043390841   F   F   F
     0.2058823529411740    0.3235294117647030    0.4263380024794756   F   F   F
     0.0294117647058840    0.1176470588235290    0.4079225030993427   F   F   F
     0.0586432040744540    0.7353984455402310    0.4625871027710711   T   T   T
     0.1323529411764710    0.5294117647058840    0.4447535018596085   F   F   F
     0.1614498656199788    0.1476151888886438    0.5000523428724651   T   T   T
     0.2349162577487691    0.9418512766542135    0.4815669002786486   T   T   T
     0.0151937947744343    0.5593236036891995    0.5367491507169706   T   T   T
     0.0885437560088118    0.3528944794273136    0.5187116584239835   T   T   T
     0.1164894150834135    0.9710907520772906    0.5738789422692897   T   T   T
     0.1909002990764735    0.7654969120602274    0.5547178824097668   T   T   T
     0.2215470496782196    0.3835285958933509    0.6108026130978298   T   T   T
     0.0443235419087569    0.1760040685999577    0.5929842590803693   T   T   T
     0.0717298922215809    0.7961467142247259    0.6476122971423715   T   T   T
     0.1488292788083182    0.5902075219539373    0.6283629321776376   T   T   T
     0.1766949784196038    0.2075861827733298    0.6856929411600382   T   T   T
     0.9973114961812072    0.0006652812174694    0.6685128103782766   T   T   T
     0.0306361551334245    0.6173787169337001    0.7191872161940814   T   T   T
     0.1031186193387345    0.4114235476268688    0.7027027302220200   T   T   T
     0.2941176470588260    0.6764705882352970    0.2790140074384269   F   F   F
     0.3970588235294130    0.0882352941176450    0.3158450061986855   F   F   F
     0.4705882352941160    0.8823529411764710    0.2974295068185526   F   F   F
     0.2500000000000000    0.5000000000000000    0.3526760049589512   F   F   F
     0.3235294117647030    0.2941176470588260    0.3342605055788184   F   F   F
     0.3529411764705870    0.9117647058823550    0.3895070037192099   F   F   F
     0.4264705882352970    0.7058823529411740    0.3710915043390841   F   F   F
     0.4558823529411740    0.3235294117647030    0.4263380024794756   F   F   F
     0.2794117647058840    0.1176470588235290    0.4079225030993427   F   F   F
     0.3086513677143585    0.7357385990060814    0.4628342281620043   T   T   T
     0.3823529411764710    0.5294117647058840    0.4447535018596085   F   F   F
     0.4118043573443393    0.1480890413536266    0.4996792259737216   T   T   T
     0.4853879998931368    0.9422942116122955    0.4816585876770960   T   T   T
     0.2653702290850855    0.5597978808769136    0.5370653616399073   T   T   T
     0.3384595608902172    0.3538271900818191    0.5185133112110192   T   T   T
     0.3673894529882178    0.9727195857116908    0.5735025140342705   T   T   T
     0.4417438217799555    0.7662174292960630    0.5545727927098095   T   T   T
     0.4708483793406859    0.3841001676781195    0.6106667239722365   T   T   T
     0.2943281581606769    0.1778774701579251    0.5920028608810616   T   T   T
     0.3256931528547485    0.7979497272061021    0.6466113238237188   T   T   T
     0.3987936243000934    0.5914342696589999    0.6292962856773849   T   T   T
     0.4267202645754125    0.2104215707938938    0.6851859938506603   T   T   T
     0.2445941650244820    0.0027821582500131    0.6652108568759012   T   T   T
     0.2802377775262243    0.6183484455643847    0.7213293369987708   T   T   T
     0.3530616460868379    0.4139318886406916    0.7033768293195313   T   T   T
     0.5441176470588260    0.6764705882352970    0.2790140074384269   F   F   F
     0.6470588235294130    0.0882352941176450    0.3158450061986855   F   F   F
     0.7205882352941160    0.8823529411764710    0.2974295068185526   F   F   F
     0.5000000000000000    0.5000000000000000    0.3526760049589512   F   F   F
     0.5735294117647030    0.2941176470588260    0.3342605055788184   F   F   F
     0.6029411764705870    0.9117647058823550    0.3895070037192099   F   F   F
     0.6764705882352970    0.7058823529411740    0.3710915043390841   F   F   F
     0.7058823529411740    0.3235294117647030    0.4263380024794756   F   F   F
     0.5294117647058840    0.1176470588235290    0.4079225030993427   F   F   F
     0.5591067419353478    0.7357084251984468    0.4627747222302319   T   T   T
     0.6323529411764710    0.5294117647058840    0.4447535018596085   F   F   F
     0.6621511430264337    0.1480713030155582    0.5000915810452781   T   T   T
     0.7354248759055745    0.9420001230116704    0.4816792007542948   T   T   T
     0.5147731957959548    0.5597879275409723    0.5368485487063989   T   T   T
     0.5884293502113375    0.3542822752932843    0.5182569720447433   T   T   T
     0.6182885473706262    0.9730841391972476    0.5739552798156340   T   T   T
     0.6917399111053417    0.7658095726446779    0.5546421009988292   T   T   T
     0.7210782607347828    0.3833638153442545    0.6105381123228549   T   T   T
     0.5441973384158411    0.1790182800302806    0.5916502132040324   T   T   T
     0.5749855116690734    0.7990456383731864    0.6467171224337953   T   T   T
     0.6479713877313877    0.5905046524673669    0.6280177889482165   T   T   T
     0.6768404361155302    0.2076201041189634    0.6855069720662651   T   T   T
     0.5010196469979448    0.0067836501877837    0.6666225967402930   T   T   T
     0.5311830453461331    0.6152671913534714    0.7211192064189278   T   T   T
     0.6038521246059605    0.4113462643518493    0.7025253709003736   T   T   T
     0.7941176470588260    0.6764705882352970    0.2790140074384269   F   F   F
     0.8970588235294130    0.0882352941176450    0.3158450061986855   F   F   F
     0.9705882352941160    0.8823529411764710    0.2974295068185526   F   F   F
     0.7500000000000000    0.5000000000000000    0.3526760049589512   F   F   F
     0.8235294117647030    0.2941176470588260    0.3342605055788184   F   F   F
     0.8529411764705870    0.9117647058823550    0.3895070037192099   F   F   F
     0.9264705882352970    0.7058823529411740    0.3710915043390841   F   F   F
     0.9558823529411740    0.3235294117647030    0.4263380024794756   F   F   F
     0.7794117647058840    0.1176470588235290    0.4079225030993427   F   F   F
     0.8089281698691818    0.7356274962066204    0.4627128995190581   T   T   T
     0.8823529411764710    0.5294117647058840    0.4447535018596085   F   F   F
     0.9117588244430804    0.1475604940304636    0.5004706260485683   T   T   T
     0.9849936840738316    0.9419350109142108    0.4817848695023744   T   T   T
     0.7653144320578960    0.5591757971686476    0.5366360164023408   T   T   T
     0.8385171097181640    0.3531143350186213    0.5187496300349332   T   T   T
     0.8665493913857829    0.9715023883366665    0.5746611767842741   T   T   T
     0.9414956506204218    0.7653063002311276    0.5545126971318577   T   T   T
     0.9715985693431189    0.3827392814109307    0.6104629230138719   T   T   T
     0.7938920080459999    0.1765516522730315    0.5932691023608577   T   T   T
     0.8279408690774572    0.7959302316156158    0.6466135509329430   T   T   T
     0.8986422865884336    0.5893951947044845    0.6283151399784110   T   T   T
     0.9263307184029801    0.2064597336160496    0.6850838434580666   T   T   T
     0.7484698031102442    0.0012665248042679    0.6705449652677385   T   T   T
     0.7815508749926201    0.6129596195787071    0.7189398954771613   T   T   T
     0.8545503683736035    0.4112432017607149    0.7025491814979538   T   T   T
     0.2024210885116913    0.8228576451599254    0.7374836208189981   T   T   T
     0.3632149198069047    0.0339245784040857    0.7542291756582323   T   T   T
     0.7157733675205952    0.8151686793042554    0.7360080161717752   T   T   T
     0.4642035515090383    0.8323433710639243    0.7459402663868794   T   T   T

  0.00000000E+00  0.00000000E+00  0.00000000E+00
  0.00000000E+00  0.00000000E+00  0.00000000E+00
  0.00000000E+00  0.00000000E+00  0.00000000E+00
  0.00000000E+00  0.00000000E+00  0.00000000E+00
  0.00000000E+00  0.00000000E+00  0.00000000E+00
  0.00000000E+00  0.00000000E+00  0.00000000E+00
  0.00000000E+00  0.00000000E+00  0.00000000E+00
  0.00000000E+00  0.00000000E+00  0.00000000E+00
  0.00000000E+00  0.00000000E+00  0.00000000E+00
  0.00000000E+00  0.00000000E+00  0.00000000E+00
  0.00000000E+00  0.00000000E+00  0.00000000E+00
  0.00000000E+00  0.00000000E+00  0.00000000E+00
  0.00000000E+00  0.00000000E+00  0.00000000E+00
  0.00000000E+00  0.00000000E+00  0.00000000E+00
  0.00000000E+00  0.00000000E+00  0.00000000E+00
  0.00000000E+00  0.00000000E+00  0.00000000E+00
  0.00000000E+00  0.00000000E+00  0.00000000E+00
  0.00000000E+00  0.00000000E+00  0.00000000E+00
  0.00000000E+00  0.00000000E+00  0.00000000E+00
  0.00000000E+00  0.00000000E+00  0.00000000E+00
  0.00000000E+00  0.00000000E+00  0.00000000E+00
  0.00000000E+00  0.00000000E+00  0.00000000E+00
  0.00000000E+00  0.00000000E+00  0.00000000E+00
  0.00000000E+00  0.00000000E+00  0.00000000E+00
  0.00000000E+00  0.00000000E+00  0.00000000E+00
  0.00000000E+00  0.00000000E+00  0.00000000E+00
  0.00000000E+00  0.00000000E+00  0.00000000E+00
  0.00000000E+00  0.00000000E+00  0.00000000E+00
  0.00000000E+00  0.00000000E+00  0.00000000E+00
  0.00000000E+00  0.00000000E+00  0.00000000E+00
  0.00000000E+00  0.00000000E+00  0.00000000E+00
  0.00000000E+00  0.00000000E+00  0.00000000E+00
  0.00000000E+00  0.00000000E+00  0.00000000E+00
  0.00000000E+00  0.00000000E+00  0.00000000E+00
  0.00000000E+00  0.00000000E+00  0.00000000E+00
  0.00000000E+00  0.00000000E+00  0.00000000E+00
  0.00000000E+00  0.00000000E+00  0.00000000E+00
  0.00000000E+00  0.00000000E+00  0.00000000E+00
  0.00000000E+00  0.00000000E+00  0.00000000E+00
  0.00000000E+00  0.00000000E+00  0.00000000E+00
  0.00000000E+00  0.00000000E+00  0.00000000E+00
  0.00000000E+00  0.00000000E+00  0.00000000E+00
  0.00000000E+00  0.00000000E+00  0.00000000E+00
  0.00000000E+00  0.00000000E+00  0.00000000E+00
  0.00000000E+00  0.00000000E+00  0.00000000E+00
  0.00000000E+00  0.00000000E+00  0.00000000E+00
  0.00000000E+00  0.00000000E+00  0.00000000E+00
  0.00000000E+00  0.00000000E+00  0.00000000E+00
  0.00000000E+00  0.00000000E+00  0.00000000E+00
  0.00000000E+00  0.00000000E+00  0.00000000E+00
  0.00000000E+00  0.00000000E+00  0.00000000E+00
  0.00000000E+00  0.00000000E+00  0.00000000E+00
  0.00000000E+00  0.00000000E+00  0.00000000E+00
  0.00000000E+00  0.00000000E+00  0.00000000E+00
  0.00000000E+00  0.00000000E+00  0.00000000E+00
  0.00000000E+00  0.00000000E+00  0.00000000E+00
  0.00000000E+00  0.00000000E+00  0.00000000E+00
  0.00000000E+00  0.00000000E+00  0.00000000E+00
  0.00000000E+00  0.00000000E+00  0.00000000E+00
  0.00000000E+00  0.00000000E+00  0.00000000E+00
  0.00000000E+00  0.00000000E+00  0.00000000E+00
  0.00000000E+00  0.00000000E+00  0.00000000E+00
  0.00000000E+00  0.00000000E+00  0.00000000E+00
  0.00000000E+00  0.00000000E+00  0.00000000E+00
  0.00000000E+00  0.00000000E+00  0.00000000E+00
  0.00000000E+00  0.00000000E+00  0.00000000E+00
  0.00000000E+00  0.00000000E+00  0.00000000E+00
  0.00000000E+00  0.00000000E+00  0.00000000E+00
  0.00000000E+00  0.00000000E+00  0.00000000E+00
  0.00000000E+00  0.00000000E+00  0.00000000E+00
  0.00000000E+00  0.00000000E+00  0.00000000E+00
  0.00000000E+00  0.00000000E+00  0.00000000E+00
  0.00000000E+00  0.00000000E+00  0.00000000E+00
  0.00000000E+00  0.00000000E+00  0.00000000E+00
  0.00000000E+00  0.00000000E+00  0.00000000E+00
  0.00000000E+00  0.00000000E+00  0.00000000E+00
  0.00000000E+00  0.00000000E+00  0.00000000E+00
  0.00000000E+00  0.00000000E+00  0.00000000E+00
  0.00000000E+00  0.00000000E+00  0.00000000E+00
  0.00000000E+00  0.00000000E+00  0.00000000E+00
  0.00000000E+00  0.00000000E+00  0.00000000E+00
  0.00000000E+00  0.00000000E+00  0.00000000E+00
  0.00000000E+00  0.00000000E+00  0.00000000E+00
  0.00000000E+00  0.00000000E+00  0.00000000E+00
  0.00000000E+00  0.00000000E+00  0.00000000E+00
  0.00000000E+00  0.00000000E+00  0.00000000E+00
  0.00000000E+00  0.00000000E+00  0.00000000E+00
  0.00000000E+00  0.00000000E+00  0.00000000E+00
  0.00000000E+00  0.00000000E+00  0.00000000E+00
  0.00000000E+00  0.00000000E+00  0.00000000E+00
  0.00000000E+00  0.00000000E+00  0.00000000E+00
  0.00000000E+00  0.00000000E+00  0.00000000E+00
  0.00000000E+00  0.00000000E+00  0.00000000E+00
  0.00000000E+00  0.00000000E+00  0.00000000E+00
  0.00000000E+00  0.00000000E+00  0.00000000E+00
  0.00000000E+00  0.00000000E+00  0.00000000E+00
  0.00000000E+00  0.00000000E+00  0.00000000E+00
  0.00000000E+00  0.00000000E+00  0.00000000E+00
  0.00000000E+00  0.00000000E+00  0.00000000E+00
  0.00000000E+00  0.00000000E+00  0.00000000E+00
  0.00000000E+00  0.00000000E+00  0.00000000E+00
  0.00000000E+00  0.00000000E+00  0.00000000E+00
  0.00000000E+00  0.00000000E+00  0.00000000E+00
  0.00000000E+00  0.00000000E+00  0.00000000E+00
