# Supplementary material for: Mechanisms for the formation of active sites in single-atom alloys
Source: Nanoscale. 2026 Apr 13;18(18):9709–22. doi: 10.1039/d5nr05517b (PMC13071885; doi:10.1039/d5nr05517b)
Supplement: NR-018-D5NR05517B-s001 [file NR-018-D5NR05517B-s001.tar › Mechanisms_SAA_formation/Ag_incorp_diff/near_kink_drop_in/final_state/Ru/CONTCAR]

Ag Ru                                   
   1.0000000000000000     
    11.5456451800681936    0.0000000000000000    0.0000000000000000
    -2.8864112950170600   11.9009786483311490    0.0000000000000000
     0.0000000000000000    0.0000000000000000   26.8803708776347463
  Ag              Ru            
   103     1
Selective dynamics
Direct
  0.0441176470588260  0.6764705882352970  0.2790140074384269   F   F   F
  0.1470588235294130  0.0882352941176450  0.3158450061986855   F   F   F
  0.2205882352941160  0.8823529411764710  0.2974295068185526   F   F   F
  0.0000000000000000  0.5000000000000000  0.3526760049589512   F   F   F
  0.0735294117647030  0.2941176470588260  0.3342605055788184   F   F   F
  0.1029411764705870  0.9117647058823550  0.3895070037192099   F   F   F
  0.1764705882352970  0.7058823529411740  0.3710915043390841   F   F   F
  0.2058823529411740  0.3235294117647030  0.4263380024794756   F   F   F
  0.0294117647058840  0.1176470588235290  0.4079225030993427   F   F   F
  0.0583803510184061  0.7356262020141713  0.4627054424227182   T   T   T
  0.1323529411764710  0.5294117647058840  0.4447535018596085   F   F   F
  0.1618217898530192  0.1478518888762838  0.5004211025728476   T   T   T
  0.2351720881366511  0.9422773104247822  0.4814931613227006   T   T   T
  0.0143009021719720  0.5600624783831812  0.5369265113114016   T   T   T
  0.0881512862606266  0.3532982732303236  0.5187387128768242   T   T   T
  0.1187530818302002  0.9719497982314917  0.5749490905991363   T   T   T
  0.1896639161273614  0.7662541112886667  0.5543999914600907   T   T   T
  0.2207157054774641  0.3842397778787029  0.6108577987192209   T   T   T
  0.0444519444602173  0.1773152812332155  0.5929365486432460   T   T   T
  0.0710583300989508  0.7985629230407473  0.6490586109966646   T   T   T
  0.1466176001909000  0.5909646592258764  0.6285018721354788   T   T   T
  0.1776669372041707  0.2087170454984812  0.6855365504158605   T   T   T
  0.0005576181664839  0.0039469013200013  0.6684332859312233   T   T   T
  0.0288684606626757  0.6189884284001499  0.7194638336682136   T   T   T
  0.1029918524489224  0.4132870709615642  0.7027421057625867   T   T   T
  0.2941176470588260  0.6764705882352970  0.2790140074384269   F   F   F
  0.3970588235294130  0.0882352941176450  0.3158450061986855   F   F   F
  0.4705882352941160  0.8823529411764710  0.2974295068185526   F   F   F
  0.2500000000000000  0.5000000000000000  0.3526760049589512   F   F   F
  0.3235294117647030  0.2941176470588260  0.3342605055788184   F   F   F
  0.3529411764705870  0.9117647058823550  0.3895070037192099   F   F   F
  0.4264705882352970  0.7058823529411740  0.3710915043390841   F   F   F
  0.4558823529411740  0.3235294117647030  0.4263380024794756   F   F   F
  0.2794117647058840  0.1176470588235290  0.4079225030993427   F   F   F
  0.3082715689758392  0.7356434309472827  0.4626157794108370   T   T   T
  0.3823529411764710  0.5294117647058840  0.4447535018596085   F   F   F
  0.4119192093812579  0.1486552477921681  0.4999234529201315   T   T   T
  0.4855962674501195  0.9425768737135679  0.4810482836361342   T   T   T
  0.2644131275711343  0.5599919539834814  0.5369129868051188   T   T   T
  0.3380796388136710  0.3537680951056525  0.5188546942741411   T   T   T
  0.3685464915099687  0.9733552946338899  0.5730916944785338   T   T   T
  0.4413350967131652  0.7660819990702202  0.5535252088012972   T   T   T
  0.4705063826237110  0.3828732914012290  0.6112696886027906   T   T   T
  0.2948697270723959  0.1775098976723481  0.5930089911709623   T   T   T
  0.3217358133307757  0.7969956716679061  0.6437590384814150   T   T   T
  0.3968656793132502  0.5902802350111300  0.6288934384238271   T   T   T
  0.4280763463644119  0.2064348821336794  0.6871372012445967   T   T   T
  0.2490204589152676  0.0035484366978663  0.6678882361329412   T   T   T
  0.2790651940463296  0.6162418279839390  0.7206930258409743   T   T   T
  0.3533206201071363  0.4123400321418783  0.7030577478158012   T   T   T
  0.5441176470588260  0.6764705882352970  0.2790140074384269   F   F   F
  0.6470588235294130  0.0882352941176450  0.3158450061986855   F   F   F
  0.7205882352941160  0.8823529411764710  0.2974295068185526   F   F   F
  0.5000000000000000  0.5000000000000000  0.3526760049589512   F   F   F
  0.5735294117647030  0.2941176470588260  0.3342605055788184   F   F   F
  0.6029411764705870  0.9117647058823550  0.3895070037192099   F   F   F
  0.6764705882352970  0.7058823529411740  0.3710915043390841   F   F   F
  0.7058823529411740  0.3235294117647030  0.4263380024794756   F   F   F
  0.5294117647058840  0.1176470588235290  0.4079225030993427   F   F   F
  0.5594929209358009  0.7353863490352098  0.4626334106010749   T   T   T
  0.6323529411764710  0.5294117647058840  0.4447535018596085   F   F   F
  0.6623099368593377  0.1486074298112610  0.4997889008323271   T   T   T
  0.7361986300311754  0.9418339876251119  0.4814032403717289   T   T   T
  0.5146230453053063  0.5596632856768886  0.5371034151787224   T   T   T
  0.5880298399097745  0.3539071615672099  0.5186092168660750   T   T   T
  0.6192665743367869  0.9733710602408520  0.5727088931366989   T   T   T
  0.6930599806703366  0.7657110580123760  0.5543676281395795   T   T   T
  0.7205171152469518  0.3839457928245630  0.6106546222359375   T   T   T
  0.5443940566129936  0.1777219047439470  0.5924189026169485   T   T   T
  0.5746886106750818  0.7964030933741452  0.6434508943747207   T   T   T
  0.6470764699441769  0.5905801726982444  0.6286768406688318   T   T   T
  0.6771178528601239  0.2087633753330510  0.6854499566664302   T   T   T
  0.5068430287123816  0.0016326318550627  0.6654467768593260   T   T   T
  0.5271606788065550  0.6170538433621250  0.7212611514410537   T   T   T
  0.6030727112270475  0.4133750547648864  0.7030713544085866   T   T   T
  0.7941176470588260  0.6764705882352970  0.2790140074384269   F   F   F
  0.8970588235294130  0.0882352941176450  0.3158450061986855   F   F   F
  0.9705882352941160  0.8823529411764710  0.2974295068185526   F   F   F
  0.7500000000000000  0.5000000000000000  0.3526760049589512   F   F   F
  0.8235294117647030  0.2941176470588260  0.3342605055788184   F   F   F
  0.8529411764705870  0.9117647058823550  0.3895070037192099   F   F   F
  0.9264705882352970  0.7058823529411740  0.3710915043390841   F   F   F
  0.9558823529411740  0.3235294117647030  0.4263380024794756   F   F   F
  0.7794117647058840  0.1176470588235290  0.4079225030993427   F   F   F
  0.8096444521457931  0.7355522996768737  0.4626844331352988   T   T   T
  0.8823529411764710  0.5294117647058840  0.4447535018596085   F   F   F
  0.9118504251622557  0.1476454475830665  0.5004169908351431   T   T   T
  0.9859189226167845  0.9422366889735395  0.4822283097723379   T   T   T
  0.7649074523774657  0.5596086291159457  0.5368987906932422   T   T   T
  0.8381550781718259  0.3533495618266660  0.5186599476095775   T   T   T
  0.8679670424285330  0.9717037029665044  0.5745325077182803   T   T   T
  0.9411482475505466  0.7663922235074265  0.5554867550591543   T   T   T
  0.9705509817132121  0.3844238539855884  0.6106012525746576   T   T   T
  0.7940247175558550  0.1775991023103215  0.5929341317360260   T   T   T
  0.8263402874272938  0.7992796986672217  0.6493579257854947   T   T   T
  0.8968805278195842  0.5917050485086500  0.6290256836789293   T   T   T
  0.9272539840458089  0.2098460343602040  0.6851921682613120   T   T   T
  0.7532708891198653  0.0045803642957618  0.6682979041315190   T   T   T
  0.7783571671909978  0.6203478966780519  0.7196473954053954   T   T   T
  0.8526231985025725  0.4146393122510562  0.7030054160592204   T   T   T
  0.2112156487007290  0.8189811446831032  0.7371106968431079   T   T   T
  0.3912938515796973  0.0135017340266362  0.7533039175488896   T   T   T
  0.6902632727637824  0.8236983293886085  0.7353513557286125   T   T   T
  0.4500087863159427  0.8149458281233589  0.7279409126030096   T   T   T

  0.00000000E+00  0.00000000E+00  0.00000000E+00
  0.00000000E+00  0.00000000E+00  0.00000000E+00
  0.00000000E+00  0.00000000E+00  0.00000000E+00
  0.00000000E+00  0.00000000E+00  0.00000000E+00
  0.00000000E+00  0.00000000E+00  0.00000000E+00
  0.00000000E+00  0.00000000E+00  0.00000000E+00
  0.00000000E+00  0.00000000E+00  0.00000000E+00
  0.00000000E+00  0.00000000E+00  0.00000000E+00
  0.00000000E+00  0.00000000E+00  0.00000000E+00
  0.00000000E+00  0.00000000E+00  0.00000000E+00
  0.00000000E+00  0.00000000E+00  0.00000000E+00
  0.00000000E+00  0.00000000E+00  0.00000000E+00
  0.00000000E+00  0.00000000E+00  0.00000000E+00
  0.00000000E+00  0.00000000E+00  0.00000000E+00
  0.00000000E+00  0.00000000E+00  0.00000000E+00
  0.00000000E+00  0.00000000E+00  0.00000000E+00
  0.00000000E+00  0.00000000E+00  0.00000000E+00
  0.00000000E+00  0.00000000E+00  0.00000000E+00
  0.00000000E+00  0.00000000E+00  0.00000000E+00
  0.00000000E+00  0.00000000E+00  0.00000000E+00
  0.00000000E+00  0.00000000E+00  0.00000000E+00
  0.00000000E+00  0.00000000E+00  0.00000000E+00
  0.00000000E+00  0.00000000E+00  0.00000000E+00
  0.00000000E+00  0.00000000E+00  0.00000000E+00
  0.00000000E+00  0.00000000E+00  0.00000000E+00
  0.00000000E+00  0.00000000E+00  0.00000000E+00
  0.00000000E+00  0.00000000E+00  0.00000000E+00
  0.00000000E+00  0.00000000E+00  0.00000000E+00
  0.00000000E+00  0.00000000E+00  0.00000000E+00
  0.00000000E+00  0.00000000E+00  0.00000000E+00
  0.00000000E+00  0.00000000E+00  0.00000000E+00
  0.00000000E+00  0.00000000E+00  0.00000000E+00
  0.00000000E+00  0.00000000E+00  0.00000000E+00
  0.00000000E+00  0.00000000E+00  0.00000000E+00
  0.00000000E+00  0.00000000E+00  0.00000000E+00
  0.00000000E+00  0.00000000E+00  0.00000000E+00
  0.00000000E+00  0.00000000E+00  0.00000000E+00
  0.00000000E+00  0.00000000E+00  0.00000000E+00
  0.00000000E+00  0.00000000E+00  0.00000000E+00
  0.00000000E+00  0.00000000E+00  0.00000000E+00
  0.00000000E+00  0.00000000E+00  0.00000000E+00
  0.00000000E+00  0.00000000E+00  0.00000000E+00
  0.00000000E+00  0.00000000E+00  0.00000000E+00
  0.00000000E+00  0.00000000E+00  0.00000000E+00
  0.00000000E+00  0.00000000E+00  0.00000000E+00
  0.00000000E+00  0.00000000E+00  0.00000000E+00
  0.00000000E+00  0.00000000E+00  0.00000000E+00
  0.00000000E+00  0.00000000E+00  0.00000000E+00
  0.00000000E+00  0.00000000E+00  0.00000000E+00
  0.00000000E+00  0.00000000E+00  0.00000000E+00
  0.00000000E+00  0.00000000E+00  0.00000000E+00
  0.00000000E+00  0.00000000E+00  0.00000000E+00
  0.00000000E+00  0.00000000E+00  0.00000000E+00
  0.00000000E+00  0.00000000E+00  0.00000000E+00
  0.00000000E+00  0.00000000E+00  0.00000000E+00
  0.00000000E+00  0.00000000E+00  0.00000000E+00
  0.00000000E+00  0.00000000E+00  0.00000000E+00
  0.00000000E+00  0.00000000E+00  0.00000000E+00
  0.00000000E+00  0.00000000E+00  0.00000000E+00
  0.00000000E+00  0.00000000E+00  0.00000000E+00
  0.00000000E+00  0.00000000E+00  0.00000000E+00
  0.00000000E+00  0.00000000E+00  0.00000000E+00
  0.00000000E+00  0.00000000E+00  0.00000000E+00
  0.00000000E+00  0.00000000E+00  0.00000000E+00
  0.00000000E+00  0.00000000E+00  0.00000000E+00
  0.00000000E+00  0.00000000E+00  0.00000000E+00
  0.00000000E+00  0.00000000E+00  0.00000000E+00
  0.00000000E+00  0.00000000E+00  0.00000000E+00
  0.00000000E+00  0.00000000E+00  0.00000000E+00
  0.00000000E+00  0.00000000E+00  0.00000000E+00
  0.00000000E+00  0.00000000E+00  0.00000000E+00
  0.00000000E+00  0.00000000E+00  0.00000000E+00
  0.00000000E+00  0.00000000E+00  0.00000000E+00
  0.00000000E+00  0.00000000E+00  0.00000000E+00
  0.00000000E+00  0.00000000E+00  0.00000000E+00
  0.00000000E+00  0.00000000E+00  0.00000000E+00
  0.00000000E+00  0.00000000E+00  0.00000000E+00
  0.00000000E+00  0.00000000E+00  0.00000000E+00
  0.00000000E+00  0.00000000E+00  0.00000000E+00
  0.00000000E+00  0.00000000E+00  0.00000000E+00
  0.00000000E+00  0.00000000E+00  0.00000000E+00
  0.00000000E+00  0.00000000E+00  0.00000000E+00
  0.00000000E+00  0.00000000E+00  0.00000000E+00
  0.00000000E+00  0.00000000E+00  0.00000000E+00
  0.00000000E+00  0.00000000E+00  0.00000000E+00
  0.00000000E+00  0.00000000E+00  0.00000000E+00
  0.00000000E+00  0.00000000E+00  0.00000000E+00
  0.00000000E+00  0.00000000E+00  0.00000000E+00
  0.00000000E+00  0.00000000E+00  0.00000000E+00
  0.00000000E+00  0.00000000E+00  0.00000000E+00
  0.00000000E+00  0.00000000E+00  0.00000000E+00
  0.00000000E+00  0.00000000E+00  0.00000000E+00
  0.00000000E+00  0.00000000E+00  0.00000000E+00
  0.00000000E+00  0.00000000E+00  0.00000000E+00
  0.00000000E+00  0.00000000E+00  0.00000000E+00
  0.00000000E+00  0.00000000E+00  0.00000000E+00
  0.00000000E+00  0.00000000E+00  0.00000000E+00
  0.00000000E+00  0.00000000E+00  0.00000000E+00
  0.00000000E+00  0.00000000E+00  0.00000000E+00
  0.00000000E+00  0.00000000E+00  0.00000000E+00
  0.00000000E+00  0.00000000E+00  0.00000000E+00
  0.00000000E+00  0.00000000E+00  0.00000000E+00
  0.00000000E+00  0.00000000E+00  0.00000000E+00
  0.00000000E+00  0.00000000E+00  0.00000000E+00
