# Supplementary material for: Mechanisms for the formation of active sites in single-atom alloys
Source: Nanoscale. 2026 Apr 13;18(18):9709–22. doi: 10.1039/d5nr05517b (PMC13071885; doi:10.1039/d5nr05517b)
Supplement: NR-018-D5NR05517B-s001 [file NR-018-D5NR05517B-s001.tar › Mechanisms_SAA_formation/Ag_incorp_diff/near_kink_drop_in/final_state/Nb/CONTCAR]

Ag Nb                                   
   1.0000000000000000     
    11.5456451800681936    0.0000000000000000    0.0000000000000000
    -2.8864112950170600   11.9009786483311490    0.0000000000000000
     0.0000000000000000    0.0000000000000000   26.8803708776347463
  Ag              Nb            
   103     1
Selective dynamics
Direct
  0.0441176470588260  0.6764705882352970  0.2790140074384269   F   F   F
  0.1470588235294130  0.0882352941176450  0.3158450061986855   F   F   F
  0.2205882352941160  0.8823529411764710  0.2974295068185526   F   F   F
  0.0000000000000000  0.5000000000000000  0.3526760049589512   F   F   F
  0.0735294117647030  0.2941176470588260  0.3342605055788184   F   F   F
  0.1029411764705870  0.9117647058823550  0.3895070037192099   F   F   F
  0.1764705882352970  0.7058823529411740  0.3710915043390841   F   F   F
  0.2058823529411740  0.3235294117647030  0.4263380024794756   F   F   F
  0.0294117647058840  0.1176470588235290  0.4079225030993427   F   F   F
  0.0580247493295980  0.7355819969411457  0.4625063493723304   T   T   T
  0.1323529411764710  0.5294117647058840  0.4447535018596085   F   F   F
  0.1617231751445181  0.1481499478843687  0.5003811946305463   T   T   T
  0.2349805129597108  0.9424896165429324  0.4815115268693174   T   T   T
  0.0145473811686253  0.5598278819314733  0.5370867437394370   T   T   T
  0.0885256436763510  0.3534878639524056  0.5189414665727783   T   T   T
  0.1176925127865468  0.9716766674709644  0.5748415788793781   T   T   T
  0.1889196271288243  0.7660095257825941  0.5539708316555674   T   T   T
  0.2211804208613731  0.3844403298107176  0.6111129977448138   T   T   T
  0.0439655331174344  0.1766683707201488  0.5929460234391711   T   T   T
  0.0711917831658920  0.7977468763746126  0.6492092504129539   T   T   T
  0.1472476230243625  0.5906657240702717  0.6287192631984434   T   T   T
  0.1768047106462445  0.2080135808716732  0.6853552233335292   T   T   T
  0.9988666370910844  0.0029792970691699  0.6684310206635391   T   T   T
  0.0297522235345563  0.6179167839559172  0.7199635904500886   T   T   T
  0.1021549444874631  0.4115411744014983  0.7030294811620071   T   T   T
  0.2941176470588260  0.6764705882352970  0.2790140074384269   F   F   F
  0.3970588235294130  0.0882352941176450  0.3158450061986855   F   F   F
  0.4705882352941160  0.8823529411764710  0.2974295068185526   F   F   F
  0.2500000000000000  0.5000000000000000  0.3526760049589512   F   F   F
  0.3235294117647030  0.2941176470588260  0.3342605055788184   F   F   F
  0.3529411764705870  0.9117647058823550  0.3895070037192099   F   F   F
  0.4264705882352970  0.7058823529411740  0.3710915043390841   F   F   F
  0.4558823529411740  0.3235294117647030  0.4263380024794756   F   F   F
  0.2794117647058840  0.1176470588235290  0.4079225030993427   F   F   F
  0.3083047194165149  0.7358679216810993  0.4626908868026022   T   T   T
  0.3823529411764710  0.5294117647058840  0.4447535018596085   F   F   F
  0.4118585874755252  0.1490178012183670  0.4997666174401527   T   T   T
  0.4854332987928517  0.9429551892712805  0.4810851394201259   T   T   T
  0.2649852973156554  0.5602354383953118  0.5372436874647365   T   T   T
  0.3384018146041676  0.3543722887104823  0.5188919032437068   T   T   T
  0.3679332456067672  0.9739130825703451  0.5729115118123125   T   T   T
  0.4414681792730694  0.7665702808444840  0.5535334804756861   T   T   T
  0.4703817277804410  0.3840056906225809  0.6114058539928485   T   T   T
  0.2944559036904828  0.1778947682556125  0.5927259084850819   T   T   T
  0.3212810077744670  0.7979210082068235  0.6435943265342737   T   T   T
  0.3979916485690420  0.5922969103300290  0.6298767723480497   T   T   T
  0.4272555650758854  0.2073563901064873  0.6862656726780016   T   T   T
  0.2472082563290267  0.0028243331823262  0.6672921204374404   T   T   T
  0.2790782390702511  0.6163038617286781  0.7216682502112338   T   T   T
  0.3525164487390746  0.4118036288732606  0.7036025776609571   T   T   T
  0.5441176470588260  0.6764705882352970  0.2790140074384269   F   F   F
  0.6470588235294130  0.0882352941176450  0.3158450061986855   F   F   F
  0.7205882352941160  0.8823529411764710  0.2974295068185526   F   F   F
  0.5000000000000000  0.5000000000000000  0.3526760049589512   F   F   F
  0.5735294117647030  0.2941176470588260  0.3342605055788184   F   F   F
  0.6029411764705870  0.9117647058823550  0.3895070037192099   F   F   F
  0.6764705882352970  0.7058823529411740  0.3710915043390841   F   F   F
  0.7058823529411740  0.3235294117647030  0.4263380024794756   F   F   F
  0.5294117647058840  0.1176470588235290  0.4079225030993427   F   F   F
  0.5593332561945870  0.7357485035668447  0.4626291313109847   T   T   T
  0.6323529411764710  0.5294117647058840  0.4447535018596085   F   F   F
  0.6624013264804779  0.1490059001266436  0.4998198407130871   T   T   T
  0.7359666131949280  0.9423865816665203  0.4814407112215421   T   T   T
  0.5147126801093713  0.5600579021819105  0.5373141556263796   T   T   T
  0.5884195146027975  0.3551340473262526  0.5184270349478409   T   T   T
  0.6193202974920535  0.9742509162667828  0.5727233327938984   T   T   T
  0.6937884341429369  0.7655384359129745  0.5537024183336422   T   T   T
  0.7209743845894048  0.3843030108932099  0.6108064876818288   T   T   T
  0.5446445294456406  0.1798845784380767  0.5915638370425395   T   T   T
  0.5773069176200144  0.7977968327287273  0.6428804281137841   T   T   T
  0.6478991088336099  0.5906015331181200  0.6286192811909123   T   T   T
  0.6770820471325135  0.2084612028646774  0.6854745753132403   T   T   T
  0.5053728873317592  0.0054734813856670  0.6649251363856842   T   T   T
  0.5282941752526079  0.6137949023578356  0.7224107425201751   T   T   T
  0.6033992893253459  0.4113919226941274  0.7030429976178867   T   T   T
  0.7941176470588260  0.6764705882352970  0.2790140074384269   F   F   F
  0.8970588235294130  0.0882352941176450  0.3158450061986855   F   F   F
  0.9705882352941160  0.8823529411764710  0.2974295068185526   F   F   F
  0.7500000000000000  0.5000000000000000  0.3526760049589512   F   F   F
  0.8235294117647030  0.2941176470588260  0.3342605055788184   F   F   F
  0.8529411764705870  0.9117647058823550  0.3895070037192099   F   F   F
  0.9264705882352970  0.7058823529411740  0.3710915043390841   F   F   F
  0.9558823529411740  0.3235294117647030  0.4263380024794756   F   F   F
  0.7794117647058840  0.1176470588235290  0.4079225030993427   F   F   F
  0.8098400754224061  0.7355757927502460  0.4625287561297338   T   T   T
  0.8823529411764710  0.5294117647058840  0.4447535018596085   F   F   F
  0.9119038631887207  0.1479100250153221  0.5005626638593040   T   T   T
  0.9855779103132366  0.9423674097057738  0.4821434515939620   T   T   T
  0.7655274343191655  0.5595386962084016  0.5369965745156579   T   T   T
  0.8385492936519603  0.3535308734025593  0.5187948498386818   T   T   T
  0.8669313897160306  0.9715923490144183  0.5749552227310230   T   T   T
  0.9414402163856012  0.7662593223005908  0.5554369790668954   T   T   T
  0.9711556512851610  0.3840054050255341  0.6107739740099768   T   T   T
  0.7939929831516065  0.1774782630884577  0.5933225691706249   T   T   T
  0.8271254134234173  0.7978106594009911  0.6488998480120712   T   T   T
  0.8979328597508928  0.5911832884917076  0.6292943014445249   T   T   T
  0.9259614418748314  0.2077855739964432  0.6852173738469414   T   T   T
  0.7500595357597849  0.0021261921531903  0.6702098294595610   T   T   T
  0.7793167633095319  0.6170396721306052  0.7197308830252606   T   T   T
  0.8534500631129821  0.4131593146070558  0.7031360029066951   T   T   T
  0.2088811785293936  0.8193941995532287  0.7390153590646603   T   T   T
  0.3834205293903325  0.0178072916047979  0.7538126385575947   T   T   T
  0.6974155322627477  0.8179903487910702  0.7368620551093981   T   T   T
  0.4548145209163843  0.8194081861214292  0.7285843554090407   T   T   T

  0.00000000E+00  0.00000000E+00  0.00000000E+00
  0.00000000E+00  0.00000000E+00  0.00000000E+00
  0.00000000E+00  0.00000000E+00  0.00000000E+00
  0.00000000E+00  0.00000000E+00  0.00000000E+00
  0.00000000E+00  0.00000000E+00  0.00000000E+00
  0.00000000E+00  0.00000000E+00  0.00000000E+00
  0.00000000E+00  0.00000000E+00  0.00000000E+00
  0.00000000E+00  0.00000000E+00  0.00000000E+00
  0.00000000E+00  0.00000000E+00  0.00000000E+00
  0.00000000E+00  0.00000000E+00  0.00000000E+00
  0.00000000E+00  0.00000000E+00  0.00000000E+00
  0.00000000E+00  0.00000000E+00  0.00000000E+00
  0.00000000E+00  0.00000000E+00  0.00000000E+00
  0.00000000E+00  0.00000000E+00  0.00000000E+00
  0.00000000E+00  0.00000000E+00  0.00000000E+00
  0.00000000E+00  0.00000000E+00  0.00000000E+00
  0.00000000E+00  0.00000000E+00  0.00000000E+00
  0.00000000E+00  0.00000000E+00  0.00000000E+00
  0.00000000E+00  0.00000000E+00  0.00000000E+00
  0.00000000E+00  0.00000000E+00  0.00000000E+00
  0.00000000E+00  0.00000000E+00  0.00000000E+00
  0.00000000E+00  0.00000000E+00  0.00000000E+00
  0.00000000E+00  0.00000000E+00  0.00000000E+00
  0.00000000E+00  0.00000000E+00  0.00000000E+00
  0.00000000E+00  0.00000000E+00  0.00000000E+00
  0.00000000E+00  0.00000000E+00  0.00000000E+00
  0.00000000E+00  0.00000000E+00  0.00000000E+00
  0.00000000E+00  0.00000000E+00  0.00000000E+00
  0.00000000E+00  0.00000000E+00  0.00000000E+00
  0.00000000E+00  0.00000000E+00  0.00000000E+00
  0.00000000E+00  0.00000000E+00  0.00000000E+00
  0.00000000E+00  0.00000000E+00  0.00000000E+00
  0.00000000E+00  0.00000000E+00  0.00000000E+00
  0.00000000E+00  0.00000000E+00  0.00000000E+00
  0.00000000E+00  0.00000000E+00  0.00000000E+00
  0.00000000E+00  0.00000000E+00  0.00000000E+00
  0.00000000E+00  0.00000000E+00  0.00000000E+00
  0.00000000E+00  0.00000000E+00  0.00000000E+00
  0.00000000E+00  0.00000000E+00  0.00000000E+00
  0.00000000E+00  0.00000000E+00  0.00000000E+00
  0.00000000E+00  0.00000000E+00  0.00000000E+00
  0.00000000E+00  0.00000000E+00  0.00000000E+00
  0.00000000E+00  0.00000000E+00  0.00000000E+00
  0.00000000E+00  0.00000000E+00  0.00000000E+00
  0.00000000E+00  0.00000000E+00  0.00000000E+00
  0.00000000E+00  0.00000000E+00  0.00000000E+00
  0.00000000E+00  0.00000000E+00  0.00000000E+00
  0.00000000E+00  0.00000000E+00  0.00000000E+00
  0.00000000E+00  0.00000000E+00  0.00000000E+00
  0.00000000E+00  0.00000000E+00  0.00000000E+00
  0.00000000E+00  0.00000000E+00  0.00000000E+00
  0.00000000E+00  0.00000000E+00  0.00000000E+00
  0.00000000E+00  0.00000000E+00  0.00000000E+00
  0.00000000E+00  0.00000000E+00  0.00000000E+00
  0.00000000E+00  0.00000000E+00  0.00000000E+00
  0.00000000E+00  0.00000000E+00  0.00000000E+00
  0.00000000E+00  0.00000000E+00  0.00000000E+00
  0.00000000E+00  0.00000000E+00  0.00000000E+00
  0.00000000E+00  0.00000000E+00  0.00000000E+00
  0.00000000E+00  0.00000000E+00  0.00000000E+00
  0.00000000E+00  0.00000000E+00  0.00000000E+00
  0.00000000E+00  0.00000000E+00  0.00000000E+00
  0.00000000E+00  0.00000000E+00  0.00000000E+00
  0.00000000E+00  0.00000000E+00  0.00000000E+00
  0.00000000E+00  0.00000000E+00  0.00000000E+00
  0.00000000E+00  0.00000000E+00  0.00000000E+00
  0.00000000E+00  0.00000000E+00  0.00000000E+00
  0.00000000E+00  0.00000000E+00  0.00000000E+00
  0.00000000E+00  0.00000000E+00  0.00000000E+00
  0.00000000E+00  0.00000000E+00  0.00000000E+00
  0.00000000E+00  0.00000000E+00  0.00000000E+00
  0.00000000E+00  0.00000000E+00  0.00000000E+00
  0.00000000E+00  0.00000000E+00  0.00000000E+00
  0.00000000E+00  0.00000000E+00  0.00000000E+00
  0.00000000E+00  0.00000000E+00  0.00000000E+00
  0.00000000E+00  0.00000000E+00  0.00000000E+00
  0.00000000E+00  0.00000000E+00  0.00000000E+00
  0.00000000E+00  0.00000000E+00  0.00000000E+00
  0.00000000E+00  0.00000000E+00  0.00000000E+00
  0.00000000E+00  0.00000000E+00  0.00000000E+00
  0.00000000E+00  0.00000000E+00  0.00000000E+00
  0.00000000E+00  0.00000000E+00  0.00000000E+00
  0.00000000E+00  0.00000000E+00  0.00000000E+00
  0.00000000E+00  0.00000000E+00  0.00000000E+00
  0.00000000E+00  0.00000000E+00  0.00000000E+00
  0.00000000E+00  0.00000000E+00  0.00000000E+00
  0.00000000E+00  0.00000000E+00  0.00000000E+00
  0.00000000E+00  0.00000000E+00  0.00000000E+00
  0.00000000E+00  0.00000000E+00  0.00000000E+00
  0.00000000E+00  0.00000000E+00  0.00000000E+00
  0.00000000E+00  0.00000000E+00  0.00000000E+00
  0.00000000E+00  0.00000000E+00  0.00000000E+00
  0.00000000E+00  0.00000000E+00  0.00000000E+00
  0.00000000E+00  0.00000000E+00  0.00000000E+00
  0.00000000E+00  0.00000000E+00  0.00000000E+00
  0.00000000E+00  0.00000000E+00  0.00000000E+00
  0.00000000E+00  0.00000000E+00  0.00000000E+00
  0.00000000E+00  0.00000000E+00  0.00000000E+00
  0.00000000E+00  0.00000000E+00  0.00000000E+00
  0.00000000E+00  0.00000000E+00  0.00000000E+00
  0.00000000E+00  0.00000000E+00  0.00000000E+00
  0.00000000E+00  0.00000000E+00  0.00000000E+00
  0.00000000E+00  0.00000000E+00  0.00000000E+00
  0.00000000E+00  0.00000000E+00  0.00000000E+00
