# Supplementary material for: Mechanisms for the formation of active sites in single-atom alloys
Source: Nanoscale. 2026 Apr 13;18(18):9709–22. doi: 10.1039/d5nr05517b (PMC13071885; doi:10.1039/d5nr05517b)
Supplement: NR-018-D5NR05517B-s001 [file NR-018-D5NR05517B-s001.tar › Mechanisms_SAA_formation/Ag_incorp_diff/near_kink_drop_in/final_state/Tc/CONTCAR]

Ag Tc                                   
   1.0000000000000000     
    11.5456451800681936    0.0000000000000000    0.0000000000000000
    -2.8864112950170600   11.9009786483311490    0.0000000000000000
     0.0000000000000000    0.0000000000000000   26.8803708776347463
  Ag              Tc            
   103     1
Selective dynamics
Direct
  0.0441176470588260  0.6764705882352970  0.2790140074384269   F   F   F
  0.1470588235294130  0.0882352941176450  0.3158450061986855   F   F   F
  0.2205882352941160  0.8823529411764710  0.2974295068185526   F   F   F
  0.0000000000000000  0.5000000000000000  0.3526760049589512   F   F   F
  0.0735294117647030  0.2941176470588260  0.3342605055788184   F   F   F
  0.1029411764705870  0.9117647058823550  0.3895070037192099   F   F   F
  0.1764705882352970  0.7058823529411740  0.3710915043390841   F   F   F
  0.2058823529411740  0.3235294117647030  0.4263380024794756   F   F   F
  0.0294117647058840  0.1176470588235290  0.4079225030993427   F   F   F
  0.0581694349667013  0.7356441999664245  0.4625764813984940   T   T   T
  0.1323529411764710  0.5294117647058840  0.4447535018596085   F   F   F
  0.1618294552372012  0.1479490815512833  0.5004319722372372   T   T   T
  0.2351844635816588  0.9423532814908593  0.4814712277759496   T   T   T
  0.0142476518212871  0.5600686726574315  0.5369608859812279   T   T   T
  0.0882495899669490  0.3533811817047690  0.5188041397864452   T   T   T
  0.1186545140587924  0.9720004227502219  0.5749510101288253   T   T   T
  0.1892542922555756  0.7662567366454511  0.5541419813444897   T   T   T
  0.2210217572823492  0.3846423062076923  0.6109018023047845   T   T   T
  0.0444578128300582  0.1773432153750033  0.5929026658107207   T   T   T
  0.0710229822564483  0.7985649418676812  0.6491261102136664   T   T   T
  0.1466086749816005  0.5909730140332768  0.6284740539606758   T   T   T
  0.1776511768746900  0.2087828368373226  0.6854034026079293   T   T   T
  0.0004877113128445  0.0040862961061839  0.6683502948314052   T   T   T
  0.0290587414355889  0.6189673976346104  0.7195705727826561   T   T   T
  0.1027658453320528  0.4129469352520910  0.7028270765186858   T   T   T
  0.2941176470588260  0.6764705882352970  0.2790140074384269   F   F   F
  0.3970588235294130  0.0882352941176450  0.3158450061986855   F   F   F
  0.4705882352941160  0.8823529411764710  0.2974295068185526   F   F   F
  0.2500000000000000  0.5000000000000000  0.3526760049589512   F   F   F
  0.3235294117647030  0.2941176470588260  0.3342605055788184   F   F   F
  0.3529411764705870  0.9117647058823550  0.3895070037192099   F   F   F
  0.4264705882352970  0.7058823529411740  0.3710915043390841   F   F   F
  0.4558823529411740  0.3235294117647030  0.4263380024794756   F   F   F
  0.2794117647058840  0.1176470588235290  0.4079225030993427   F   F   F
  0.3081685283148264  0.7356780731276771  0.4625849898739033   T   T   T
  0.3823529411764710  0.5294117647058840  0.4447535018596085   F   F   F
  0.4119166012343994  0.1487483385107807  0.4999297531523408   T   T   T
  0.4856000496276945  0.9428199356654899  0.4810327074971721   T   T   T
  0.2645855444401042  0.5601226947683489  0.5369808009714145   T   T   T
  0.3381199138718316  0.3538854188461492  0.5188590675323432   T   T   T
  0.3685250350660063  0.9736362611457360  0.5731008166298532   T   T   T
  0.4413312003511956  0.7663976253405801  0.5533929890931878   T   T   T
  0.4704615865146569  0.3834195541313570  0.6112895970126646   T   T   T
  0.2948540146318814  0.1777021711404368  0.5930186578680183   T   T   T
  0.3210188942351572  0.7972201047438072  0.6434310287195485   T   T   T
  0.3971931021925794  0.5911960503094748  0.6292493002942118   T   T   T
  0.4281683516995899  0.2066322861130535  0.6869219046677281   T   T   T
  0.2489021780807640  0.0034708160095658  0.6679677906804106   T   T   T
  0.2788374018353423  0.6162795414751584  0.7208951695243496   T   T   T
  0.3532457749819712  0.4122855676202273  0.7032291947209219   T   T   T
  0.5441176470588260  0.6764705882352970  0.2790140074384269   F   F   F
  0.6470588235294130  0.0882352941176450  0.3158450061986855   F   F   F
  0.7205882352941160  0.8823529411764710  0.2974295068185526   F   F   F
  0.5000000000000000  0.5000000000000000  0.3526760049589512   F   F   F
  0.5735294117647030  0.2941176470588260  0.3342605055788184   F   F   F
  0.6029411764705870  0.9117647058823550  0.3895070037192099   F   F   F
  0.6764705882352970  0.7058823529411740  0.3710915043390841   F   F   F
  0.7058823529411740  0.3235294117647030  0.4263380024794756   F   F   F
  0.5294117647058840  0.1176470588235290  0.4079225030993427   F   F   F
  0.5595021088068456  0.7354683669151232  0.4626145506207955   T   T   T
  0.6323529411764710  0.5294117647058840  0.4447535018596085   F   F   F
  0.6623258507102118  0.1487623492496322  0.4998207893929708   T   T   T
  0.7361518257553575  0.9419889536128705  0.4814132354811222   T   T   T
  0.5145878982511841  0.5598719807647081  0.5371910136085533   T   T   T
  0.5881018338983914  0.3543035228069609  0.5185516974471236   T   T   T
  0.6194166788089351  0.9738493683169478  0.5726921777964952   T   T   T
  0.6933344823901652  0.7657187012876709  0.5541395266418297   T   T   T
  0.7206651670177014  0.3843028268016986  0.6106602964191302   T   T   T
  0.5445053708614015  0.1783955324053535  0.5922248718258746   T   T   T
  0.5755310399647273  0.7969023992623367  0.6430702353505031   T   T   T
  0.6471480041219230  0.5907812257762983  0.6287137630547557   T   T   T
  0.6773432308698411  0.2088154501856744  0.6854127141534158   T   T   T
  0.5067884800152153  0.0025545322784142  0.6654354717952287   T   T   T
  0.5274034329604332  0.6164034062207263  0.7219039725106605   T   T   T
  0.6032864992090010  0.4130581487308957  0.7030714082622083   T   T   T
  0.7941176470588260  0.6764705882352970  0.2790140074384269   F   F   F
  0.8970588235294130  0.0882352941176450  0.3158450061986855   F   F   F
  0.9705882352941160  0.8823529411764710  0.2974295068185526   F   F   F
  0.7500000000000000  0.5000000000000000  0.3526760049589512   F   F   F
  0.8235294117647030  0.2941176470588260  0.3342605055788184   F   F   F
  0.8529411764705870  0.9117647058823550  0.3895070037192099   F   F   F
  0.9264705882352970  0.7058823529411740  0.3710915043390841   F   F   F
  0.9558823529411740  0.3235294117647030  0.4263380024794756   F   F   F
  0.7794117647058840  0.1176470588235290  0.4079225030993427   F   F   F
  0.8097639640923607  0.7355695598004758  0.4626303352926751   T   T   T
  0.8823529411764710  0.5294117647058840  0.4447535018596085   F   F   F
  0.9118690875946220  0.1477161277143186  0.5004359096913934   T   T   T
  0.9858739099741419  0.9423180209989807  0.4822314712134441   T   T   T
  0.7650056970329133  0.5596793898356828  0.5369420347784813   T   T   T
  0.8382354493509129  0.3533736805863613  0.5186899267371796   T   T   T
  0.8678097257766221  0.9718255794156549  0.5746397144903829   T   T   T
  0.9411852148586568  0.7664720884493309  0.5554977238980627   T   T   T
  0.9707946403613865  0.3845496423998188  0.6106462890183589   T   T   T
  0.7941713543463288  0.1778450174977899  0.5930517030434517   T   T   T
  0.8265475725625062  0.7991673595183393  0.6493140702815159   T   T   T
  0.8970342061366809  0.5918145996893984  0.6291163090631450   T   T   T
  0.9270270689431730  0.2095953338427424  0.6851957761925692   T   T   T
  0.7528598764817812  0.0042164097045273  0.6686857566668146   T   T   T
  0.7784044308213932  0.6200509076327558  0.7197236004356675   T   T   T
  0.8528353067861165  0.4146357220800925  0.7030449167962771   T   T   T
  0.2108798822929802  0.8192186378257653  0.7378552396236725   T   T   T
  0.3906378217532382  0.0135355046024692  0.7537311613075623   T   T   T
  0.6904233547947903  0.8231124796156905  0.7357957332252028   T   T   T
  0.4501995803552842  0.8152436015798620  0.7271080769940553   T   T   T

  0.00000000E+00  0.00000000E+00  0.00000000E+00
  0.00000000E+00  0.00000000E+00  0.00000000E+00
  0.00000000E+00  0.00000000E+00  0.00000000E+00
  0.00000000E+00  0.00000000E+00  0.00000000E+00
  0.00000000E+00  0.00000000E+00  0.00000000E+00
  0.00000000E+00  0.00000000E+00  0.00000000E+00
  0.00000000E+00  0.00000000E+00  0.00000000E+00
  0.00000000E+00  0.00000000E+00  0.00000000E+00
  0.00000000E+00  0.00000000E+00  0.00000000E+00
  0.00000000E+00  0.00000000E+00  0.00000000E+00
  0.00000000E+00  0.00000000E+00  0.00000000E+00
  0.00000000E+00  0.00000000E+00  0.00000000E+00
  0.00000000E+00  0.00000000E+00  0.00000000E+00
  0.00000000E+00  0.00000000E+00  0.00000000E+00
  0.00000000E+00  0.00000000E+00  0.00000000E+00
  0.00000000E+00  0.00000000E+00  0.00000000E+00
  0.00000000E+00  0.00000000E+00  0.00000000E+00
  0.00000000E+00  0.00000000E+00  0.00000000E+00
  0.00000000E+00  0.00000000E+00  0.00000000E+00
  0.00000000E+00  0.00000000E+00  0.00000000E+00
  0.00000000E+00  0.00000000E+00  0.00000000E+00
  0.00000000E+00  0.00000000E+00  0.00000000E+00
  0.00000000E+00  0.00000000E+00  0.00000000E+00
  0.00000000E+00  0.00000000E+00  0.00000000E+00
  0.00000000E+00  0.00000000E+00  0.00000000E+00
  0.00000000E+00  0.00000000E+00  0.00000000E+00
  0.00000000E+00  0.00000000E+00  0.00000000E+00
  0.00000000E+00  0.00000000E+00  0.00000000E+00
  0.00000000E+00  0.00000000E+00  0.00000000E+00
  0.00000000E+00  0.00000000E+00  0.00000000E+00
  0.00000000E+00  0.00000000E+00  0.00000000E+00
  0.00000000E+00  0.00000000E+00  0.00000000E+00
  0.00000000E+00  0.00000000E+00  0.00000000E+00
  0.00000000E+00  0.00000000E+00  0.00000000E+00
  0.00000000E+00  0.00000000E+00  0.00000000E+00
  0.00000000E+00  0.00000000E+00  0.00000000E+00
  0.00000000E+00  0.00000000E+00  0.00000000E+00
  0.00000000E+00  0.00000000E+00  0.00000000E+00
  0.00000000E+00  0.00000000E+00  0.00000000E+00
  0.00000000E+00  0.00000000E+00  0.00000000E+00
  0.00000000E+00  0.00000000E+00  0.00000000E+00
  0.00000000E+00  0.00000000E+00  0.00000000E+00
  0.00000000E+00  0.00000000E+00  0.00000000E+00
  0.00000000E+00  0.00000000E+00  0.00000000E+00
  0.00000000E+00  0.00000000E+00  0.00000000E+00
  0.00000000E+00  0.00000000E+00  0.00000000E+00
  0.00000000E+00  0.00000000E+00  0.00000000E+00
  0.00000000E+00  0.00000000E+00  0.00000000E+00
  0.00000000E+00  0.00000000E+00  0.00000000E+00
  0.00000000E+00  0.00000000E+00  0.00000000E+00
  0.00000000E+00  0.00000000E+00  0.00000000E+00
  0.00000000E+00  0.00000000E+00  0.00000000E+00
  0.00000000E+00  0.00000000E+00  0.00000000E+00
  0.00000000E+00  0.00000000E+00  0.00000000E+00
  0.00000000E+00  0.00000000E+00  0.00000000E+00
  0.00000000E+00  0.00000000E+00  0.00000000E+00
  0.00000000E+00  0.00000000E+00  0.00000000E+00
  0.00000000E+00  0.00000000E+00  0.00000000E+00
  0.00000000E+00  0.00000000E+00  0.00000000E+00
  0.00000000E+00  0.00000000E+00  0.00000000E+00
  0.00000000E+00  0.00000000E+00  0.00000000E+00
  0.00000000E+00  0.00000000E+00  0.00000000E+00
  0.00000000E+00  0.00000000E+00  0.00000000E+00
  0.00000000E+00  0.00000000E+00  0.00000000E+00
  0.00000000E+00  0.00000000E+00  0.00000000E+00
  0.00000000E+00  0.00000000E+00  0.00000000E+00
  0.00000000E+00  0.00000000E+00  0.00000000E+00
  0.00000000E+00  0.00000000E+00  0.00000000E+00
  0.00000000E+00  0.00000000E+00  0.00000000E+00
  0.00000000E+00  0.00000000E+00  0.00000000E+00
  0.00000000E+00  0.00000000E+00  0.00000000E+00
  0.00000000E+00  0.00000000E+00  0.00000000E+00
  0.00000000E+00  0.00000000E+00  0.00000000E+00
  0.00000000E+00  0.00000000E+00  0.00000000E+00
  0.00000000E+00  0.00000000E+00  0.00000000E+00
  0.00000000E+00  0.00000000E+00  0.00000000E+00
  0.00000000E+00  0.00000000E+00  0.00000000E+00
  0.00000000E+00  0.00000000E+00  0.00000000E+00
  0.00000000E+00  0.00000000E+00  0.00000000E+00
  0.00000000E+00  0.00000000E+00  0.00000000E+00
  0.00000000E+00  0.00000000E+00  0.00000000E+00
  0.00000000E+00  0.00000000E+00  0.00000000E+00
  0.00000000E+00  0.00000000E+00  0.00000000E+00
  0.00000000E+00  0.00000000E+00  0.00000000E+00
  0.00000000E+00  0.00000000E+00  0.00000000E+00
  0.00000000E+00  0.00000000E+00  0.00000000E+00
  0.00000000E+00  0.00000000E+00  0.00000000E+00
  0.00000000E+00  0.00000000E+00  0.00000000E+00
  0.00000000E+00  0.00000000E+00  0.00000000E+00
  0.00000000E+00  0.00000000E+00  0.00000000E+00
  0.00000000E+00  0.00000000E+00  0.00000000E+00
  0.00000000E+00  0.00000000E+00  0.00000000E+00
  0.00000000E+00  0.00000000E+00  0.00000000E+00
  0.00000000E+00  0.00000000E+00  0.00000000E+00
  0.00000000E+00  0.00000000E+00  0.00000000E+00
  0.00000000E+00  0.00000000E+00  0.00000000E+00
  0.00000000E+00  0.00000000E+00  0.00000000E+00
  0.00000000E+00  0.00000000E+00  0.00000000E+00
  0.00000000E+00  0.00000000E+00  0.00000000E+00
  0.00000000E+00  0.00000000E+00  0.00000000E+00
  0.00000000E+00  0.00000000E+00  0.00000000E+00
  0.00000000E+00  0.00000000E+00  0.00000000E+00
  0.00000000E+00  0.00000000E+00  0.00000000E+00
  0.00000000E+00  0.00000000E+00  0.00000000E+00
