# Supplementary material for: Mechanisms for the formation of active sites in single-atom alloys
Source: Nanoscale. 2026 Apr 13;18(18):9709–22. doi: 10.1039/d5nr05517b (PMC13071885; doi:10.1039/d5nr05517b)
Supplement: NR-018-D5NR05517B-s001 [file NR-018-D5NR05517B-s001.tar › Mechanisms_SAA_formation/Ag_incorp_diff/near_kink_drop_in/transition_state/Rh/CONTCAR]

Ag              Rh                      
   1.0000000000000000     
    11.5456451800682007    0.0000000000000000    0.0000000000000000
    -2.8864112950170600   11.9009786483310993    0.0000000000000000
     0.0000000000000000    0.0000000000000000   26.8803708776347001
   Ag   Rh
   103     1
Selective dynamics
Direct
  0.0441176470588260  0.6764705882352973  0.2790140074384286   F   F   F
  0.1470588235294130  0.0882352941176450  0.3158450061986877   F   F   F
  0.2205882352941151  0.8823529411764711  0.2974295068185544   F   F   F
 -0.0000000000000000  0.5000000000000000  0.3526760049589535   F   F   F
  0.0735294117647030  0.2941176470588260  0.3342605055788205   F   F   F
  0.1029411764705864  0.9117647058823551  0.3895070037192123   F   F   F
  0.1764705882352970  0.7058823529411740  0.3710915043390863   F   F   F
  0.2058823529411740  0.3235294117647030  0.4263380024794782   F   F   F
  0.0294117647058839  0.1176470588235290  0.4079225030993454   F   F   F
  0.0582218361940232  0.7357094422626361  0.4633747648696397   T   T   T
  0.1323529411764710  0.5294117647058840  0.4447535018596112   F   F   F
  0.1620699797532288  0.1475944180893647  0.5006246860189678   T   T   T
  0.2340379162127007  0.9417423033224884  0.4816608067230048   T   T   T
  0.0148623289007396  0.5607984449740819  0.5373249821240258   T   T   T
  0.0885003682190220  0.3536534560870649  0.5185443614876544   T   T   T
  0.1185230669163960  0.9721326112603894  0.5761842320070844   T   T   T
  0.1899871376367862  0.7665666941189561  0.5557791560293150   T   T   T
  0.2207810644760616  0.3845406465571057  0.6104257561287182   T   T   T
  0.0445029732360937  0.1774637421710767  0.5926857401938036   T   T   T
  0.0724824042096713  0.8000010153083232  0.6517045290911883   T   T   T
  0.1488375643072380  0.5924034173996147  0.6294103369918483   T   T   T
  0.1765328134315606  0.2066965637198915  0.6848267046383576   T   T   T
  0.0006271233174119  0.0036941779339169  0.6691101069574129   T   T   T
  0.0299549456215531  0.6173842738096001  0.7202706976120948   T   T   T
  0.1028134037877472  0.4121221431565616  0.7021440441659148   T   T   T
  0.2941176470588260  0.6764705882352973  0.2790140074384286   F   F   F
  0.3970588235294130  0.0882352941176450  0.3158450061986877   F   F   F
  0.4705882352941158  0.8823529411764711  0.2974295068185544   F   F   F
  0.2500000000000000  0.5000000000000000  0.3526760049589535   F   F   F
  0.3235294117647030  0.2941176470588260  0.3342605055788205   F   F   F
  0.3529411764705870  0.9117647058823551  0.3895070037192123   F   F   F
  0.4264705882352970  0.7058823529411740  0.3710915043390863   F   F   F
  0.4558823529411740  0.3235294117647030  0.4263380024794782   F   F   F
  0.2794117647058840  0.1176470588235290  0.4079225030993454   F   F   F
  0.3087203659677691  0.7360059246641255  0.4630721092848726   T   T   T
  0.3823529411764710  0.5294117647058840  0.4447535018596112   F   F   F
  0.4115600171289452  0.1488631443289874  0.4992956349152458   T   T   T
  0.4854959034002987  0.9422933055683200  0.4809476418140582   T   T   T
  0.2643259619853964  0.5607136821455099  0.5366815787268246   T   T   T
  0.3386605746680927  0.3544521641185819  0.5188806793639911   T   T   T
  0.3667240849246559  0.9736220192529107  0.5721091687922187   T   T   T
  0.4412997297445220  0.7676203705859960  0.5552134808001093   T   T   T
  0.4720155682676048  0.3871840232877458  0.6105684800557043   T   T   T
  0.2953435685145550  0.1775117942099309  0.5930632073917738   T   T   T
  0.3249397076773725  0.8003861895986593  0.6467439432678114   T   T   T
  0.3968639038459590  0.5914742062033345  0.6280107640896329   T   T   T
  0.4275574328587075  0.2099604169797789  0.6847223769433810   T   T   T
  0.2535116243178051  0.0018914651326936  0.6714020481298141   T   T   T
  0.2811143496049557  0.6118145797113963  0.7216002522687336   T   T   T
  0.3507252169347873  0.4086746795833031  0.7022726618243038   T   T   T
  0.5441176470588260  0.6764705882352973  0.2790140074384286   F   F   F
  0.6470588235294130  0.0882352941176450  0.3158450061986877   F   F   F
  0.7205882352941160  0.8823529411764711  0.2974295068185544   F   F   F
  0.4999999999999999  0.5000000000000000  0.3526760049589535   F   F   F
  0.5735294117647030  0.2941176470588260  0.3342605055788205   F   F   F
  0.6029411764705870  0.9117647058823551  0.3895070037192123   F   F   F
  0.6764705882352970  0.7058823529411740  0.3710915043390863   F   F   F
  0.7058823529411740  0.3235294117647030  0.4263380024794782   F   F   F
  0.5294117647058840  0.1176470588235290  0.4079225030993454   F   F   F
  0.5590584622875368  0.7362328619137167  0.4629917090592536   T   T   T
  0.6323529411764710  0.5294117647058840  0.4447535018596112   F   F   F
  0.6629030249030209  0.1487325874811132  0.4991862121300443   T   T   T
  0.7369160589956166  0.9419216300371861  0.4815736733689852   T   T   T
  0.5153674588335592  0.5618770077184336  0.5365614213020127   T   T   T
  0.5893799631206784  0.3573531622605561  0.5175535140557229   T   T   T
  0.6201792565354571  0.9733832135211798  0.5719504819604071   T   T   T
  0.6926590735818986  0.7674422926528989  0.5556970051872019   T   T   T
  0.7236302633469386  0.3866705585391436  0.6097579882307305   T   T   T
  0.5469815361542937  0.1859236077447269  0.5888462157826930   T   T   T
  0.5717500506580853  0.8006560742946119  0.6469852062856758   T   T   T
  0.6490046546745253  0.5931864581929694  0.6280538660027046   T   T   T
  0.6803958792053212  0.2105675585613221  0.6844383922044597   T   T   T
  0.5059368688293115  0.0192754178982513  0.6583062906041048   T   T   T
  0.5282454457713265  0.6018765509434360  0.7180505353642808   T   T   T
  0.6063638771473356  0.4094648960366694  0.7014969666759647   T   T   T
  0.7941176470588260  0.6764705882352973  0.2790140074384286   F   F   F
  0.8970588235294129  0.0882352941176450  0.3158450061986877   F   F   F
  0.9705882352941158  0.8823529411764711  0.2974295068185544   F   F   F
  0.7500000000000000  0.5000000000000000  0.3526760049589535   F   F   F
  0.8235294117647030  0.2941176470588260  0.3342605055788205   F   F   F
  0.8529411764705870  0.9117647058823551  0.3895070037192123   F   F   F
  0.9264705882352970  0.7058823529411740  0.3710915043390863   F   F   F
  0.9558823529411740  0.3235294117647030  0.4263380024794782   F   F   F
  0.7794117647058840  0.1176470588235290  0.4079225030993454   F   F   F
  0.8095484021912186  0.7360753668942923  0.4632269711569855   T   T   T
  0.8823529411764710  0.5294117647058840  0.4447535018596112   F   F   F
  0.9121070338206790  0.1473685485453758  0.5005766888798617   T   T   T
  0.9855297168371070  0.9419080457002210  0.4828390174705035   T   T   T
  0.7665384464508820  0.5619981547828845  0.5368044085528437   T   T   T
  0.8387636090392898  0.3536435093857122  0.5184415129589894   T   T   T
  0.8676756149831937  0.9715705545177602  0.5762691801233828   T   T   T
  0.9415526387581068  0.7677796676676072  0.5573921760240410   T   T   T
  0.9712590004230737  0.3846975887850908  0.6102493497143742   T   T   T
  0.7939808304204730  0.1764873899917769  0.5928877565653887   T   T   T
  0.8233326747760239  0.8004094210843269  0.6529279450514223   T   T   T
  0.8986752078629751  0.5937948431536075  0.6295750856549294   T   T   T
  0.9271126786530672  0.2082696751628726  0.6848279081384060   T   T   T
  0.7481228876493400  0.0011307052664342  0.6718138324359280   T   T   T
  0.7797011926596733  0.6187856957089022  0.7202542053536641   T   T   T
  0.8551153707507312  0.4147484493769837  0.7027514675459228   T   T   T
  0.2152968008863843  0.8112642181872367  0.7388364357928811   T   T   T
  0.4595636158650414  0.8827451092617451  0.7342954920634495   T   T   T
  0.6714535124679576  0.8079566612522976  0.7407541005850096   T   T   T
  0.4446207398463782  0.7076719888162735  0.7881776734465766   T   T   T

             NaN             NaN             NaN
             NaN             NaN             NaN
             NaN             NaN             NaN
             NaN             NaN             NaN
             NaN             NaN             NaN
             NaN             NaN             NaN
             NaN             NaN             NaN
             NaN             NaN             NaN
             NaN             NaN             NaN
             NaN             NaN             NaN
             NaN             NaN             NaN
             NaN             NaN             NaN
             NaN             NaN             NaN
             NaN             NaN             NaN
             NaN             NaN             NaN
             NaN             NaN             NaN
             NaN             NaN             NaN
             NaN             NaN             NaN
             NaN             NaN             NaN
             NaN             NaN             NaN
             NaN             NaN             NaN
             NaN             NaN             NaN
             NaN             NaN             NaN
             NaN             NaN             NaN
             NaN             NaN             NaN
             NaN             NaN             NaN
             NaN             NaN             NaN
             NaN             NaN             NaN
             NaN             NaN             NaN
             NaN             NaN             NaN
             NaN             NaN             NaN
             NaN             NaN             NaN
             NaN             NaN             NaN
             NaN             NaN             NaN
             NaN             NaN             NaN
             NaN             NaN             NaN
             NaN             NaN             NaN
             NaN             NaN             NaN
             NaN             NaN             NaN
             NaN             NaN             NaN
             NaN             NaN             NaN
             NaN             NaN             NaN
             NaN             NaN             NaN
             NaN             NaN             NaN
             NaN             NaN             NaN
             NaN             NaN             NaN
             NaN             NaN             NaN
             NaN             NaN             NaN
             NaN             NaN             NaN
             NaN             NaN             NaN
             NaN             NaN             NaN
             NaN             NaN             NaN
             NaN             NaN             NaN
             NaN             NaN             NaN
             NaN             NaN             NaN
             NaN             NaN             NaN
             NaN             NaN             NaN
             NaN             NaN             NaN
             NaN             NaN             NaN
             NaN             NaN             NaN
             NaN             NaN             NaN
             NaN             NaN             NaN
             NaN             NaN             NaN
             NaN             NaN             NaN
             NaN             NaN             NaN
             NaN             NaN             NaN
             NaN             NaN             NaN
             NaN             NaN             NaN
             NaN             NaN             NaN
             NaN             NaN             NaN
             NaN             NaN             NaN
             NaN             NaN             NaN
             NaN             NaN             NaN
             NaN             NaN             NaN
             NaN             NaN             NaN
             NaN             NaN             NaN
             NaN             NaN             NaN
             NaN             NaN             NaN
             NaN             NaN             NaN
             NaN             NaN             NaN
             NaN             NaN             NaN
             NaN             NaN             NaN
             NaN             NaN             NaN
             NaN             NaN             NaN
             NaN             NaN             NaN
             NaN             NaN             NaN
             NaN             NaN             NaN
             NaN             NaN             NaN
             NaN             NaN             NaN
             NaN             NaN             NaN
             NaN             NaN             NaN
             NaN             NaN             NaN
             NaN             NaN             NaN
             NaN             NaN             NaN
             NaN             NaN             NaN
             NaN             NaN             NaN
             NaN             NaN             NaN
             NaN             NaN             NaN
             NaN             NaN             NaN
             NaN             NaN             NaN
             NaN             NaN             NaN
             NaN             NaN             NaN
             NaN             NaN             NaN
             NaN             NaN             NaN
