# Supplementary material for: Mechanisms for the formation of active sites in single-atom alloys
Source: Nanoscale. 2026 Apr 13;18(18):9709–22. doi: 10.1039/d5nr05517b (PMC13071885; doi:10.1039/d5nr05517b)
Supplement: NR-018-D5NR05517B-s001 [file NR-018-D5NR05517B-s001.tar › Mechanisms_SAA_formation/Ag_incorp_diff/near_kink_drop_in/initial_state/Mo/CONTCAR]

Ag Mo                                   
   1.0000000000000000     
    11.5456451800681936    0.0000000000000000    0.0000000000000000
    -2.8864112950170600   11.9009786483311490    0.0000000000000000
     0.0000000000000000    0.0000000000000000   26.8803708776347463
  Ag              Mo            
   103     1
Selective dynamics
Direct
  0.0441176470588260  0.6764705882352970  0.2790140074384269   F   F   F
  0.1470588235294130  0.0882352941176450  0.3158450061986855   F   F   F
  0.2205882352941160  0.8823529411764710  0.2974295068185526   F   F   F
  0.0000000000000000  0.5000000000000000  0.3526760049589512   F   F   F
  0.0735294117647030  0.2941176470588260  0.3342605055788184   F   F   F
  0.1029411764705870  0.9117647058823550  0.3895070037192099   F   F   F
  0.1764705882352970  0.7058823529411740  0.3710915043390841   F   F   F
  0.2058823529411740  0.3235294117647030  0.4263380024794756   F   F   F
  0.0294117647058840  0.1176470588235290  0.4079225030993427   F   F   F
  0.0591146822840914  0.7357849426675901  0.4632152894684670   T   T   T
  0.1323529411764710  0.5294117647058840  0.4447535018596085   F   F   F
  0.1614951857592854  0.1479349258256272  0.5007381842413235   T   T   T
  0.2347327766590322  0.9422575046722796  0.4821051721522801   T   T   T
  0.0163324251311122  0.5606183859598708  0.5375118848529591   T   T   T
  0.0864774114120367  0.3537542963357015  0.5175926155249279   T   T   T
  0.1173525298532704  0.9722357771614731  0.5754484844516685   T   T   T
  0.1915892266942325  0.7667917139549482  0.5558905199308529   T   T   T
  0.2162242172088604  0.3833031465863078  0.6071262639472599   T   T   T
  0.0412950225215965  0.1773418492131394  0.5923782007659415   T   T   T
  0.0726389667465883  0.7982540126354997  0.6496848036926819   T   T   T
  0.1526045855012488  0.5914546415865677  0.6303533712015734   T   T   T
  0.1688884073925817  0.2017746559071554  0.6842054380430447   T   T   T
  0.9964326875748986  0.0012331502575708  0.6687079504311023   T   T   T
  0.0333527458549771  0.6170263680432208  0.7201779904496816   T   T   T
  0.1007423209424769  0.4122349313573027  0.7033417587006322   T   T   T
  0.2941176470588260  0.6764705882352970  0.2790140074384269   F   F   F
  0.3970588235294130  0.0882352941176450  0.3158450061986855   F   F   F
  0.4705882352941160  0.8823529411764710  0.2974295068185526   F   F   F
  0.2500000000000000  0.5000000000000000  0.3526760049589512   F   F   F
  0.3235294117647030  0.2941176470588260  0.3342605055788184   F   F   F
  0.3529411764705870  0.9117647058823550  0.3895070037192099   F   F   F
  0.4264705882352970  0.7058823529411740  0.3710915043390841   F   F   F
  0.4558823529411740  0.3235294117647030  0.4263380024794756   F   F   F
  0.2794117647058840  0.1176470588235290  0.4079225030993427   F   F   F
  0.3085819577983390  0.7362946323244092  0.4628369811545923   T   T   T
  0.3823529411764710  0.5294117647058840  0.4447535018596085   F   F   F
  0.4115093428682200  0.1485586731669976  0.5004919077029664   T   T   T
  0.4846593985932369  0.9426224740820450  0.4812672203499822   T   T   T
  0.2656038103369244  0.5615502450853658  0.5367514375513726   T   T   T
  0.3386105905104663  0.3540796819247497  0.5180971730638602   T   T   T
  0.3676526271543020  0.9738501972180070  0.5743541776996048   T   T   T
  0.4417744148166546  0.7675594531331588  0.5548521615620974   T   T   T
  0.4721146529994695  0.3855368180026645  0.6096447734927458   T   T   T
  0.2937438506326038  0.1785657797923516  0.5936413856967735   T   T   T
  0.3267811983458747  0.7976317145894112  0.6465675120304698   T   T   T
  0.4005254980038312  0.5921334059870399  0.6293458335289914   T   T   T
  0.4260272854090990  0.2094030405160647  0.6864042407510085   T   T   T
  0.2500908042708109  0.0020965209703252  0.6694654211456378   T   T   T
  0.2904801923049779  0.6081604042062614  0.7282508148756779   T   T   T
  0.3379578739170438  0.4002224136686405  0.6952473404719609   T   T   T
  0.5441176470588260  0.6764705882352970  0.2790140074384269   F   F   F
  0.6470588235294130  0.0882352941176450  0.3158450061986855   F   F   F
  0.7205882352941160  0.8823529411764710  0.2974295068185526   F   F   F
  0.5000000000000000  0.5000000000000000  0.3526760049589512   F   F   F
  0.5735294117647030  0.2941176470588260  0.3342605055788184   F   F   F
  0.6029411764705870  0.9117647058823550  0.3895070037192099   F   F   F
  0.6764705882352970  0.7058823529411740  0.3710915043390841   F   F   F
  0.7058823529411740  0.3235294117647030  0.4263380024794756   F   F   F
  0.5294117647058840  0.1176470588235290  0.4079225030993427   F   F   F
  0.5588804140018080  0.7363018762810413  0.4626379578378065   T   T   T
  0.6323529411764710  0.5294117647058840  0.4447535018596085   F   F   F
  0.6613979481599290  0.1494867639199796  0.4996712268840059   T   T   T
  0.7353441651995314  0.9425902890913634  0.4812344363104548   T   T   T
  0.5155602288906938  0.5611147160953653  0.5364424362795204   T   T   T
  0.5890684995423632  0.3547264204470842  0.5186297982946052   T   T   T
  0.6175989199080271  0.9761362623243998  0.5724876185159703   T   T   T
  0.6924292740239574  0.7671916979946045  0.5542465580322250   T   T   T
  0.7193905834966952  0.3871585196660468  0.6118626404453654   T   T   T
  0.5435625111031248  0.1794530375243737  0.5931120885550556   T   T   T
  0.5792150684465587  0.8060332393558155  0.6444979254059716   T   T   T
  0.6498446525447460  0.5920899751270471  0.6277530234725114   T   T   T
  0.6747978738953982  0.2152086478612157  0.6856748760301411   T   T   T
  0.5005506360632406  0.0075980107162200  0.6684878114333439   T   T   T
  0.5509673032488188  0.6408249516979340  0.7183690185478426   T   T   T
  0.5940394721168902  0.4193450896865930  0.7087803768613492   T   T   T
  0.7941176470588260  0.6764705882352970  0.2790140074384269   F   F   F
  0.8970588235294130  0.0882352941176450  0.3158450061986855   F   F   F
  0.9705882352941160  0.8823529411764710  0.2974295068185526   F   F   F
  0.7500000000000000  0.5000000000000000  0.3526760049589512   F   F   F
  0.8235294117647030  0.2941176470588260  0.3342605055788184   F   F   F
  0.8529411764705870  0.9117647058823550  0.3895070037192099   F   F   F
  0.9264705882352970  0.7058823529411740  0.3710915043390841   F   F   F
  0.9558823529411740  0.3235294117647030  0.4263380024794756   F   F   F
  0.7794117647058840  0.1176470588235290  0.4079225030993427   F   F   F
  0.8093335776660128  0.7359397028317715  0.4627500329167431   T   T   T
  0.8823529411764710  0.5294117647058840  0.4447535018596085   F   F   F
  0.9110680970723937  0.1482192206467937  0.5000078223599803   T   T   T
  0.9853563278593074  0.9423804747082187  0.4820194194171318   T   T   T
  0.7664063360221089  0.5608019429250005  0.5369078871721824   T   T   T
  0.8381848323305638  0.3549001418728014  0.5188358837566263   T   T   T
  0.8666892267216796  0.9729310677253483  0.5739584148169252   T   T   T
  0.9423262503168180  0.7669794031615947  0.5555457435473905   T   T   T
  0.9698936299818262  0.3858316223923929  0.6109548146505275   T   T   T
  0.7927300715014725  0.1806777362214692  0.5921311381992396   T   T   T
  0.8269385115272972  0.7991252924564262  0.6475996160891723   T   T   T
  0.9003901784087672  0.5924515589639316  0.6292664494699349   T   T   T
  0.9240457725571931  0.2111396561568910  0.6850910778433513   T   T   T
  0.7505781664136529  0.0111798273715251  0.6664479050517232   T   T   T
  0.7863868973548692  0.6227235853204446  0.7198556315346583   T   T   T
  0.8506785251958442  0.4162607946322864  0.7035205867464758   T   T   T
  0.2131859368121369  0.8129099733291520  0.7355012417461214   T   T   T
  0.4593682723978979  0.8253493609599846  0.7360064606711296   T   T   T
  0.7153628701960836  0.8381855349491455  0.7350449213693075   T   T   T
  0.4363669069078243  0.4857990571064213  0.7757220518196113   T   T   T

  0.00000000E+00  0.00000000E+00  0.00000000E+00
  0.00000000E+00  0.00000000E+00  0.00000000E+00
  0.00000000E+00  0.00000000E+00  0.00000000E+00
  0.00000000E+00  0.00000000E+00  0.00000000E+00
  0.00000000E+00  0.00000000E+00  0.00000000E+00
  0.00000000E+00  0.00000000E+00  0.00000000E+00
  0.00000000E+00  0.00000000E+00  0.00000000E+00
  0.00000000E+00  0.00000000E+00  0.00000000E+00
  0.00000000E+00  0.00000000E+00  0.00000000E+00
  0.00000000E+00  0.00000000E+00  0.00000000E+00
  0.00000000E+00  0.00000000E+00  0.00000000E+00
  0.00000000E+00  0.00000000E+00  0.00000000E+00
  0.00000000E+00  0.00000000E+00  0.00000000E+00
  0.00000000E+00  0.00000000E+00  0.00000000E+00
  0.00000000E+00  0.00000000E+00  0.00000000E+00
  0.00000000E+00  0.00000000E+00  0.00000000E+00
  0.00000000E+00  0.00000000E+00  0.00000000E+00
  0.00000000E+00  0.00000000E+00  0.00000000E+00
  0.00000000E+00  0.00000000E+00  0.00000000E+00
  0.00000000E+00  0.00000000E+00  0.00000000E+00
  0.00000000E+00  0.00000000E+00  0.00000000E+00
  0.00000000E+00  0.00000000E+00  0.00000000E+00
  0.00000000E+00  0.00000000E+00  0.00000000E+00
  0.00000000E+00  0.00000000E+00  0.00000000E+00
  0.00000000E+00  0.00000000E+00  0.00000000E+00
  0.00000000E+00  0.00000000E+00  0.00000000E+00
  0.00000000E+00  0.00000000E+00  0.00000000E+00
  0.00000000E+00  0.00000000E+00  0.00000000E+00
  0.00000000E+00  0.00000000E+00  0.00000000E+00
  0.00000000E+00  0.00000000E+00  0.00000000E+00
  0.00000000E+00  0.00000000E+00  0.00000000E+00
  0.00000000E+00  0.00000000E+00  0.00000000E+00
  0.00000000E+00  0.00000000E+00  0.00000000E+00
  0.00000000E+00  0.00000000E+00  0.00000000E+00
  0.00000000E+00  0.00000000E+00  0.00000000E+00
  0.00000000E+00  0.00000000E+00  0.00000000E+00
  0.00000000E+00  0.00000000E+00  0.00000000E+00
  0.00000000E+00  0.00000000E+00  0.00000000E+00
  0.00000000E+00  0.00000000E+00  0.00000000E+00
  0.00000000E+00  0.00000000E+00  0.00000000E+00
  0.00000000E+00  0.00000000E+00  0.00000000E+00
  0.00000000E+00  0.00000000E+00  0.00000000E+00
  0.00000000E+00  0.00000000E+00  0.00000000E+00
  0.00000000E+00  0.00000000E+00  0.00000000E+00
  0.00000000E+00  0.00000000E+00  0.00000000E+00
  0.00000000E+00  0.00000000E+00  0.00000000E+00
  0.00000000E+00  0.00000000E+00  0.00000000E+00
  0.00000000E+00  0.00000000E+00  0.00000000E+00
  0.00000000E+00  0.00000000E+00  0.00000000E+00
  0.00000000E+00  0.00000000E+00  0.00000000E+00
  0.00000000E+00  0.00000000E+00  0.00000000E+00
  0.00000000E+00  0.00000000E+00  0.00000000E+00
  0.00000000E+00  0.00000000E+00  0.00000000E+00
  0.00000000E+00  0.00000000E+00  0.00000000E+00
  0.00000000E+00  0.00000000E+00  0.00000000E+00
  0.00000000E+00  0.00000000E+00  0.00000000E+00
  0.00000000E+00  0.00000000E+00  0.00000000E+00
  0.00000000E+00  0.00000000E+00  0.00000000E+00
  0.00000000E+00  0.00000000E+00  0.00000000E+00
  0.00000000E+00  0.00000000E+00  0.00000000E+00
  0.00000000E+00  0.00000000E+00  0.00000000E+00
  0.00000000E+00  0.00000000E+00  0.00000000E+00
  0.00000000E+00  0.00000000E+00  0.00000000E+00
  0.00000000E+00  0.00000000E+00  0.00000000E+00
  0.00000000E+00  0.00000000E+00  0.00000000E+00
  0.00000000E+00  0.00000000E+00  0.00000000E+00
  0.00000000E+00  0.00000000E+00  0.00000000E+00
  0.00000000E+00  0.00000000E+00  0.00000000E+00
  0.00000000E+00  0.00000000E+00  0.00000000E+00
  0.00000000E+00  0.00000000E+00  0.00000000E+00
  0.00000000E+00  0.00000000E+00  0.00000000E+00
  0.00000000E+00  0.00000000E+00  0.00000000E+00
  0.00000000E+00  0.00000000E+00  0.00000000E+00
  0.00000000E+00  0.00000000E+00  0.00000000E+00
  0.00000000E+00  0.00000000E+00  0.00000000E+00
  0.00000000E+00  0.00000000E+00  0.00000000E+00
  0.00000000E+00  0.00000000E+00  0.00000000E+00
  0.00000000E+00  0.00000000E+00  0.00000000E+00
  0.00000000E+00  0.00000000E+00  0.00000000E+00
  0.00000000E+00  0.00000000E+00  0.00000000E+00
  0.00000000E+00  0.00000000E+00  0.00000000E+00
  0.00000000E+00  0.00000000E+00  0.00000000E+00
  0.00000000E+00  0.00000000E+00  0.00000000E+00
  0.00000000E+00  0.00000000E+00  0.00000000E+00
  0.00000000E+00  0.00000000E+00  0.00000000E+00
  0.00000000E+00  0.00000000E+00  0.00000000E+00
  0.00000000E+00  0.00000000E+00  0.00000000E+00
  0.00000000E+00  0.00000000E+00  0.00000000E+00
  0.00000000E+00  0.00000000E+00  0.00000000E+00
  0.00000000E+00  0.00000000E+00  0.00000000E+00
  0.00000000E+00  0.00000000E+00  0.00000000E+00
  0.00000000E+00  0.00000000E+00  0.00000000E+00
  0.00000000E+00  0.00000000E+00  0.00000000E+00
  0.00000000E+00  0.00000000E+00  0.00000000E+00
  0.00000000E+00  0.00000000E+00  0.00000000E+00
  0.00000000E+00  0.00000000E+00  0.00000000E+00
  0.00000000E+00  0.00000000E+00  0.00000000E+00
  0.00000000E+00  0.00000000E+00  0.00000000E+00
  0.00000000E+00  0.00000000E+00  0.00000000E+00
  0.00000000E+00  0.00000000E+00  0.00000000E+00
  0.00000000E+00  0.00000000E+00  0.00000000E+00
  0.00000000E+00  0.00000000E+00  0.00000000E+00
  0.00000000E+00  0.00000000E+00  0.00000000E+00
  0.00000000E+00  0.00000000E+00  0.00000000E+00
