# Supplementary material for: Mechanisms for the formation of active sites in single-atom alloys
Source: Nanoscale. 2026 Apr 13;18(18):9709–22. doi: 10.1039/d5nr05517b (PMC13071885; doi:10.1039/d5nr05517b)
Supplement: NR-018-D5NR05517B-s001 [file NR-018-D5NR05517B-s001.tar › Mechanisms_SAA_formation/Ag_incorp_diff/near_kink_drop_in/initial_state/Cu/CONTCAR]

Ag Cu                                   
   1.0000000000000000     
    11.5456451800681936    0.0000000000000000    0.0000000000000000
    -2.8864112950170600   11.9009786483311490    0.0000000000000000
     0.0000000000000000    0.0000000000000000   26.8803708776347463
  Ag              Cu            
   103     1
Selective dynamics
Direct
  0.0441176470588260  0.6764705882352970  0.2790140074384269   F   F   F
  0.1470588235294130  0.0882352941176450  0.3158450061986855   F   F   F
  0.2205882352941160  0.8823529411764710  0.2974295068185526   F   F   F
  0.0000000000000000  0.5000000000000000  0.3526760049589512   F   F   F
  0.0735294117647030  0.2941176470588260  0.3342605055788184   F   F   F
  0.1029411764705870  0.9117647058823550  0.3895070037192099   F   F   F
  0.1764705882352970  0.7058823529411740  0.3710915043390841   F   F   F
  0.2058823529411740  0.3235294117647030  0.4263380024794756   F   F   F
  0.0294117647058840  0.1176470588235290  0.4079225030993427   F   F   F
  0.0589308931940487  0.7361317625400435  0.4628946726086983   T   T   T
  0.1323529411764710  0.5294117647058840  0.4447535018596085   F   F   F
  0.1619851757271000  0.1483152466332695  0.5003381076985544   T   T   T
  0.2353059416081432  0.9426946460630232  0.4816473423798487   T   T   T
  0.0151096970284556  0.5607413917462039  0.5368298787592772   T   T   T
  0.0885093539078334  0.3540725997871512  0.5188382591714787   T   T   T
  0.1183625533574659  0.9729768288486306  0.5746714614782689   T   T   T
  0.1912538731279504  0.7673581999972151  0.5549627638751610   T   T   T
  0.2213713450693843  0.3858424594039109  0.6106840699948091   T   T   T
  0.0442893016426580  0.1783001136028907  0.5926573696601334   T   T   T
  0.0719917368036900  0.7999619622281579  0.6483488865356875   T   T   T
  0.1483721912955060  0.5919770170865107  0.6283226785047643   T   T   T
  0.1765020513157457  0.2095484673871993  0.6847871062834165   T   T   T
  0.0006485791941720  0.0043763271304912  0.6686041242855345   T   T   T
  0.0285025374381940  0.6202730178350103  0.7189039522368776   T   T   T
  0.1031798331534214  0.4141238811644757  0.7033432698498140   T   T   T
  0.2941176470588260  0.6764705882352970  0.2790140074384269   F   F   F
  0.3970588235294130  0.0882352941176450  0.3158450061986855   F   F   F
  0.4705882352941160  0.8823529411764710  0.2974295068185526   F   F   F
  0.2500000000000000  0.5000000000000000  0.3526760049589512   F   F   F
  0.3235294117647030  0.2941176470588260  0.3342605055788184   F   F   F
  0.3529411764705870  0.9117647058823550  0.3895070037192099   F   F   F
  0.4264705882352970  0.7058823529411740  0.3710915043390841   F   F   F
  0.4558823529411740  0.3235294117647030  0.4263380024794756   F   F   F
  0.2794117647058840  0.1176470588235290  0.4079225030993427   F   F   F
  0.3088746312934092  0.7363594453327766  0.4628054978700856   T   T   T
  0.3823529411764710  0.5294117647058840  0.4447535018596085   F   F   F
  0.4120444350793982  0.1485476223760214  0.5001955878684265   T   T   T
  0.4855856749002543  0.9430225848449845  0.4814780405949142   T   T   T
  0.2646715157573610  0.5608838692922787  0.5362615263182384   T   T   T
  0.3385087056516121  0.3546905864937578  0.5186485160386561   T   T   T
  0.3683522234143614  0.9737497230098688  0.5741372091817899   T   T   T
  0.4418719029212529  0.7679820831890206  0.5545961418798986   T   T   T
  0.4711855205282966  0.3859944962727792  0.6106497317483077   T   T   T
  0.2946682208747939  0.1791192493011689  0.5926075592928803   T   T   T
  0.3243703440801490  0.7991237809676833  0.6462254351314543   T   T   T
  0.3979504327048718  0.5924218255503778  0.6275208192640191   T   T   T
  0.4273408027267271  0.2099291733172095  0.6847351131935577   T   T   T
  0.2509661681555891  0.0056840950996860  0.6682419217804277   T   T   T
  0.2763235463206308  0.6183792626138565  0.7203859868656842   T   T   T
  0.3527260165673980  0.4127167311473190  0.7022500865165353   T   T   T
  0.5441176470588260  0.6764705882352970  0.2790140074384269   F   F   F
  0.6470588235294130  0.0882352941176450  0.3158450061986855   F   F   F
  0.7205882352941160  0.8823529411764710  0.2974295068185526   F   F   F
  0.5000000000000000  0.5000000000000000  0.3526760049589512   F   F   F
  0.5735294117647030  0.2941176470588260  0.3342605055788184   F   F   F
  0.6029411764705870  0.9117647058823550  0.3895070037192099   F   F   F
  0.6764705882352970  0.7058823529411740  0.3710915043390841   F   F   F
  0.7058823529411740  0.3235294117647030  0.4263380024794756   F   F   F
  0.5294117647058840  0.1176470588235290  0.4079225030993427   F   F   F
  0.5591551532301333  0.7363790239341093  0.4627751472837482   T   T   T
  0.6323529411764710  0.5294117647058840  0.4447535018596085   F   F   F
  0.6619518673324367  0.1485364529457147  0.5001494441657081   T   T   T
  0.7357992081043074  0.9426184310984631  0.4816680418538122   T   T   T
  0.5155283748991131  0.5608917267312780  0.5362265289171947   T   T   T
  0.5882974274765544  0.3542234164342881  0.5188338577080328   T   T   T
  0.6182088594101010  0.9736792424040517  0.5740943530939309   T   T   T
  0.6921548166145710  0.7673388394350138  0.5549136712420593   T   T   T
  0.7209868259699189  0.3854120357571612  0.6105985260668720   T   T   T
  0.5444932767742517  0.1782253934313282  0.5927975490559100   T   T   T
  0.5747486410026309  0.7992242035584701  0.6461957526310954   T   T   T
  0.6472696389041249  0.5921031487392988  0.6283166697008790   T   T   T
  0.6775576096529318  0.2107821482920745  0.6850652854466324   T   T   T
  0.5010826987899900  0.0050703849640069  0.6690959402710175   T   T   T
  0.5324475837269780  0.6186955710136943  0.7203086898750461   T   T   T
  0.6032478988828915  0.4144759196048178  0.7033340583040368   T   T   T
  0.7941176470588260  0.6764705882352970  0.2790140074384269   F   F   F
  0.8970588235294130  0.0882352941176450  0.3158450061986855   F   F   F
  0.9705882352941160  0.8823529411764710  0.2974295068185526   F   F   F
  0.7500000000000000  0.5000000000000000  0.3526760049589512   F   F   F
  0.8235294117647030  0.2941176470588260  0.3342605055788184   F   F   F
  0.8529411764705870  0.9117647058823550  0.3895070037192099   F   F   F
  0.9264705882352970  0.7058823529411740  0.3710915043390841   F   F   F
  0.9558823529411740  0.3235294117647030  0.4263380024794756   F   F   F
  0.7794117647058840  0.1176470588235290  0.4079225030993427   F   F   F
  0.8090044430647723  0.7361601168869545  0.4628356609933694   T   T   T
  0.8823529411764710  0.5294117647058840  0.4447535018596085   F   F   F
  0.9119313448249994  0.1482828623057181  0.5002585107095390   T   T   T
  0.9855045897328697  0.9424132940564582  0.4820924625294695   T   T   T
  0.7650523193197727  0.5607638194071157  0.5368047368208696   T   T   T
  0.8385074404093865  0.3543036070432087  0.5186016924817330   T   T   T
  0.8678584481352273  0.9729560791916921  0.5746258139765672   T   T   T
  0.9416359629820504  0.7671081887338508  0.5553087064599552   T   T   T
  0.9712371689252888  0.3853119758337531  0.6106382426898282   T   T   T
  0.7944437012087977  0.1786939648100464  0.5925866071834052   T   T   T
  0.8273947171493213  0.8000983872613989  0.6483186323102494   T   T   T
  0.8978645607586601  0.5924180587644299  0.6283076447565223   T   T   T
  0.9273444858391892  0.2104967213415727  0.6850840800528744   T   T   T
  0.7513815784045430  0.0061841051193160  0.6682998882727901   T   T   T
  0.7812071400520780  0.6205929696058529  0.7189245326143532   T   T   T
  0.8536044905819173  0.4155606329653551  0.7027759629301615   T   T   T
  0.2083138981340968  0.8224939741799148  0.7351644249321102   T   T   T
  0.4545384113782286  0.8194506795479694  0.7365284283495074   T   T   T
  0.7024290583505892  0.8228437654314095  0.7351412294473919   T   T   T
  0.3803314105518278  0.5210126013548886  0.7844441317867917   T   T   T

  0.00000000E+00  0.00000000E+00  0.00000000E+00
  0.00000000E+00  0.00000000E+00  0.00000000E+00
  0.00000000E+00  0.00000000E+00  0.00000000E+00
  0.00000000E+00  0.00000000E+00  0.00000000E+00
  0.00000000E+00  0.00000000E+00  0.00000000E+00
  0.00000000E+00  0.00000000E+00  0.00000000E+00
  0.00000000E+00  0.00000000E+00  0.00000000E+00
  0.00000000E+00  0.00000000E+00  0.00000000E+00
  0.00000000E+00  0.00000000E+00  0.00000000E+00
  0.00000000E+00  0.00000000E+00  0.00000000E+00
  0.00000000E+00  0.00000000E+00  0.00000000E+00
  0.00000000E+00  0.00000000E+00  0.00000000E+00
  0.00000000E+00  0.00000000E+00  0.00000000E+00
  0.00000000E+00  0.00000000E+00  0.00000000E+00
  0.00000000E+00  0.00000000E+00  0.00000000E+00
  0.00000000E+00  0.00000000E+00  0.00000000E+00
  0.00000000E+00  0.00000000E+00  0.00000000E+00
  0.00000000E+00  0.00000000E+00  0.00000000E+00
  0.00000000E+00  0.00000000E+00  0.00000000E+00
  0.00000000E+00  0.00000000E+00  0.00000000E+00
  0.00000000E+00  0.00000000E+00  0.00000000E+00
  0.00000000E+00  0.00000000E+00  0.00000000E+00
  0.00000000E+00  0.00000000E+00  0.00000000E+00
  0.00000000E+00  0.00000000E+00  0.00000000E+00
  0.00000000E+00  0.00000000E+00  0.00000000E+00
  0.00000000E+00  0.00000000E+00  0.00000000E+00
  0.00000000E+00  0.00000000E+00  0.00000000E+00
  0.00000000E+00  0.00000000E+00  0.00000000E+00
  0.00000000E+00  0.00000000E+00  0.00000000E+00
  0.00000000E+00  0.00000000E+00  0.00000000E+00
  0.00000000E+00  0.00000000E+00  0.00000000E+00
  0.00000000E+00  0.00000000E+00  0.00000000E+00
  0.00000000E+00  0.00000000E+00  0.00000000E+00
  0.00000000E+00  0.00000000E+00  0.00000000E+00
  0.00000000E+00  0.00000000E+00  0.00000000E+00
  0.00000000E+00  0.00000000E+00  0.00000000E+00
  0.00000000E+00  0.00000000E+00  0.00000000E+00
  0.00000000E+00  0.00000000E+00  0.00000000E+00
  0.00000000E+00  0.00000000E+00  0.00000000E+00
  0.00000000E+00  0.00000000E+00  0.00000000E+00
  0.00000000E+00  0.00000000E+00  0.00000000E+00
  0.00000000E+00  0.00000000E+00  0.00000000E+00
  0.00000000E+00  0.00000000E+00  0.00000000E+00
  0.00000000E+00  0.00000000E+00  0.00000000E+00
  0.00000000E+00  0.00000000E+00  0.00000000E+00
  0.00000000E+00  0.00000000E+00  0.00000000E+00
  0.00000000E+00  0.00000000E+00  0.00000000E+00
  0.00000000E+00  0.00000000E+00  0.00000000E+00
  0.00000000E+00  0.00000000E+00  0.00000000E+00
  0.00000000E+00  0.00000000E+00  0.00000000E+00
  0.00000000E+00  0.00000000E+00  0.00000000E+00
  0.00000000E+00  0.00000000E+00  0.00000000E+00
  0.00000000E+00  0.00000000E+00  0.00000000E+00
  0.00000000E+00  0.00000000E+00  0.00000000E+00
  0.00000000E+00  0.00000000E+00  0.00000000E+00
  0.00000000E+00  0.00000000E+00  0.00000000E+00
  0.00000000E+00  0.00000000E+00  0.00000000E+00
  0.00000000E+00  0.00000000E+00  0.00000000E+00
  0.00000000E+00  0.00000000E+00  0.00000000E+00
  0.00000000E+00  0.00000000E+00  0.00000000E+00
  0.00000000E+00  0.00000000E+00  0.00000000E+00
  0.00000000E+00  0.00000000E+00  0.00000000E+00
  0.00000000E+00  0.00000000E+00  0.00000000E+00
  0.00000000E+00  0.00000000E+00  0.00000000E+00
  0.00000000E+00  0.00000000E+00  0.00000000E+00
  0.00000000E+00  0.00000000E+00  0.00000000E+00
  0.00000000E+00  0.00000000E+00  0.00000000E+00
  0.00000000E+00  0.00000000E+00  0.00000000E+00
  0.00000000E+00  0.00000000E+00  0.00000000E+00
  0.00000000E+00  0.00000000E+00  0.00000000E+00
  0.00000000E+00  0.00000000E+00  0.00000000E+00
  0.00000000E+00  0.00000000E+00  0.00000000E+00
  0.00000000E+00  0.00000000E+00  0.00000000E+00
  0.00000000E+00  0.00000000E+00  0.00000000E+00
  0.00000000E+00  0.00000000E+00  0.00000000E+00
  0.00000000E+00  0.00000000E+00  0.00000000E+00
  0.00000000E+00  0.00000000E+00  0.00000000E+00
  0.00000000E+00  0.00000000E+00  0.00000000E+00
  0.00000000E+00  0.00000000E+00  0.00000000E+00
  0.00000000E+00  0.00000000E+00  0.00000000E+00
  0.00000000E+00  0.00000000E+00  0.00000000E+00
  0.00000000E+00  0.00000000E+00  0.00000000E+00
  0.00000000E+00  0.00000000E+00  0.00000000E+00
  0.00000000E+00  0.00000000E+00  0.00000000E+00
  0.00000000E+00  0.00000000E+00  0.00000000E+00
  0.00000000E+00  0.00000000E+00  0.00000000E+00
  0.00000000E+00  0.00000000E+00  0.00000000E+00
  0.00000000E+00  0.00000000E+00  0.00000000E+00
  0.00000000E+00  0.00000000E+00  0.00000000E+00
  0.00000000E+00  0.00000000E+00  0.00000000E+00
  0.00000000E+00  0.00000000E+00  0.00000000E+00
  0.00000000E+00  0.00000000E+00  0.00000000E+00
  0.00000000E+00  0.00000000E+00  0.00000000E+00
  0.00000000E+00  0.00000000E+00  0.00000000E+00
  0.00000000E+00  0.00000000E+00  0.00000000E+00
  0.00000000E+00  0.00000000E+00  0.00000000E+00
  0.00000000E+00  0.00000000E+00  0.00000000E+00
  0.00000000E+00  0.00000000E+00  0.00000000E+00
  0.00000000E+00  0.00000000E+00  0.00000000E+00
  0.00000000E+00  0.00000000E+00  0.00000000E+00
  0.00000000E+00  0.00000000E+00  0.00000000E+00
  0.00000000E+00  0.00000000E+00  0.00000000E+00
  0.00000000E+00  0.00000000E+00  0.00000000E+00
  0.00000000E+00  0.00000000E+00  0.00000000E+00
