# Supplementary material for: Mechanisms for the formation of active sites in single-atom alloys
Source: Nanoscale. 2026 Apr 13;18(18):9709–22. doi: 10.1039/d5nr05517b (PMC13071885; doi:10.1039/d5nr05517b)
Supplement: NR-018-D5NR05517B-s001 [file NR-018-D5NR05517B-s001.tar › Mechanisms_SAA_formation/Ag_incorp_diff/near_kink_drop_in/initial_state/Pd/CONTCAR]

Ag Pd                                   
   1.0000000000000000     
    11.5456451800681936    0.0000000000000000    0.0000000000000000
    -2.8864112950170600   11.9009786483311490    0.0000000000000000
     0.0000000000000000    0.0000000000000000   26.8803708776347463
  Ag              Pd            
   103     1
Selective dynamics
Direct
  0.0441176470588260  0.6764705882352970  0.2790140074384269   F   F   F
  0.1470588235294130  0.0882352941176450  0.3158450061986855   F   F   F
  0.2205882352941160  0.8823529411764710  0.2974295068185526   F   F   F
  0.0000000000000000  0.5000000000000000  0.3526760049589512   F   F   F
  0.0735294117647030  0.2941176470588260  0.3342605055788184   F   F   F
  0.1029411764705870  0.9117647058823550  0.3895070037192099   F   F   F
  0.1764705882352970  0.7058823529411740  0.3710915043390841   F   F   F
  0.2058823529411740  0.3235294117647030  0.4263380024794756   F   F   F
  0.0294117647058840  0.1176470588235290  0.4079225030993427   F   F   F
  0.0585172720853485  0.7361498284430990  0.4629967573062384   T   T   T
  0.1323529411764710  0.5294117647058840  0.4447535018596085   F   F   F
  0.1620063984504004  0.1483040539281074  0.5004362075458997   T   T   T
  0.2349850679815137  0.9427189034260539  0.4816290663967200   T   T   T
  0.0148370668676585  0.5610515653256530  0.5367674525989693   T   T   T
  0.0885979364637316  0.3542730968565048  0.5187116030361644   T   T   T
  0.1183109359687547  0.9729099482035286  0.5751266457308608   T   T   T
  0.1906170027240371  0.7674769548511257  0.5548691922748512   T   T   T
  0.2211167172602352  0.3858781938614440  0.6108304974206452   T   T   T
  0.0444424239201919  0.1785480298631195  0.5927104231868904   T   T   T
  0.0723836154702327  0.8004389041551396  0.6496264785133770   T   T   T
  0.1478755600737351  0.5926230349916517  0.6283518463370510   T   T   T
  0.1769615199391595  0.2098809408538387  0.6851909977212242   T   T   T
  0.0007537096982830  0.0050109210635045  0.6686034469382874   T   T   T
  0.0280991844593580  0.6193213998779098  0.7192768267945699   T   T   T
  0.1019039447295498  0.4134263937350919  0.7021673243661446   T   T   T
  0.2941176470588260  0.6764705882352970  0.2790140074384269   F   F   F
  0.3970588235294130  0.0882352941176450  0.3158450061986855   F   F   F
  0.4705882352941160  0.8823529411764710  0.2974295068185526   F   F   F
  0.2500000000000000  0.5000000000000000  0.3526760049589512   F   F   F
  0.3235294117647030  0.2941176470588260  0.3342605055788184   F   F   F
  0.3529411764705870  0.9117647058823550  0.3895070037192099   F   F   F
  0.4264705882352970  0.7058823529411740  0.3710915043390841   F   F   F
  0.4558823529411740  0.3235294117647030  0.4263380024794756   F   F   F
  0.2794117647058840  0.1176470588235290  0.4079225030993427   F   F   F
  0.3088863584029096  0.7362484281271165  0.4628295809056195   T   T   T
  0.3823529411764710  0.5294117647058840  0.4447535018596085   F   F   F
  0.4119067995030123  0.1491368791223992  0.4999725142320426   T   T   T
  0.4855294800408634  0.9428543505964475  0.4813687271687761   T   T   T
  0.2645872982579566  0.5610207311159535  0.5364497501544562   T   T   T
  0.3384037430730301  0.3547614767448651  0.5190005328426066   T   T   T
  0.3679562107329058  0.9746537564971869  0.5733816503502209   T   T   T
  0.4415597904995211  0.7678038957176186  0.5547108212435587   T   T   T
  0.4710494379676052  0.3866190371953186  0.6107944217606069   T   T   T
  0.2944058750651416  0.1785287208311587  0.5930125913631137   T   T   T
  0.3237660048522760  0.8005196902434054  0.6455810454887092   T   T   T
  0.3973844335527612  0.5922676371072645  0.6279427902508783   T   T   T
  0.4268833721303373  0.2110629695879982  0.6850169075630150   T   T   T
  0.2511830880480022  0.0046648953023380  0.6694639750441759   T   T   T
  0.2757250767905055  0.6151859592327922  0.7198778483003923   T   T   T
  0.3528320833997675  0.4147969656301778  0.7032240871983267   T   T   T
  0.5441176470588260  0.6764705882352970  0.2790140074384269   F   F   F
  0.6470588235294130  0.0882352941176450  0.3158450061986855   F   F   F
  0.7205882352941160  0.8823529411764710  0.2974295068185526   F   F   F
  0.5000000000000000  0.5000000000000000  0.3526760049589512   F   F   F
  0.5735294117647030  0.2941176470588260  0.3342605055788184   F   F   F
  0.6029411764705870  0.9117647058823550  0.3895070037192099   F   F   F
  0.6764705882352970  0.7058823529411740  0.3710915043390841   F   F   F
  0.7058823529411740  0.3235294117647030  0.4263380024794756   F   F   F
  0.5294117647058840  0.1176470588235290  0.4079225030993427   F   F   F
  0.5591406907141589  0.7363967721631662  0.4627928853245226   T   T   T
  0.6323529411764710  0.5294117647058840  0.4447535018596085   F   F   F
  0.6620056842358405  0.1491142295406337  0.4999892691329821   T   T   T
  0.7361305443089097  0.9427747337363832  0.4816974271631045   T   T   T
  0.5153888624712450  0.5614199514816032  0.5364431507702506   T   T   T
  0.5882637607052572  0.3551088160144654  0.5185885744183432   T   T   T
  0.6184772665783198  0.9745004234565388  0.5733990424497902   T   T   T
  0.6925848400330166  0.7677218782234148  0.5549191349143658   T   T   T
  0.7214474995007161  0.3857557413263226  0.6100495059387375   T   T   T
  0.5444623638957172  0.1800639608432463  0.5921565105388237   T   T   T
  0.5749900036970448  0.8004045807198935  0.6456201491550775   T   T   T
  0.6478362889172072  0.5929325370044765  0.6282438907547355   T   T   T
  0.6775798868155354  0.2106484754738925  0.6847482469193504   T   T   T
  0.5014018603637621  0.0085321291724954  0.6666100688902579   T   T   T
  0.5309785472248203  0.6144895018604966  0.7193580446331416   T   T   T
  0.6040869800785460  0.4135877345039043  0.7021719812070306   T   T   T
  0.7941176470588260  0.6764705882352970  0.2790140074384269   F   F   F
  0.8970588235294130  0.0882352941176450  0.3158450061986855   F   F   F
  0.9705882352941160  0.8823529411764710  0.2974295068185526   F   F   F
  0.7500000000000000  0.5000000000000000  0.3526760049589512   F   F   F
  0.8235294117647030  0.2941176470588260  0.3342605055788184   F   F   F
  0.8529411764705870  0.9117647058823550  0.3895070037192099   F   F   F
  0.9264705882352970  0.7058823529411740  0.3710915043390841   F   F   F
  0.9558823529411740  0.3235294117647030  0.4263380024794756   F   F   F
  0.7794117647058840  0.1176470588235290  0.4079225030993427   F   F   F
  0.8093672153580289  0.7363030337438363  0.4629414967400245   T   T   T
  0.8823529411764710  0.5294117647058840  0.4447535018596085   F   F   F
  0.9119662962664409  0.1482398077430755  0.5004381645813266   T   T   T
  0.9855577642137804  0.9425095460923769  0.4822705406714537   T   T   T
  0.7654342277116112  0.5613984207501508  0.5366980721128812   T   T   T
  0.8383368277840278  0.3540333217517036  0.5184942899689630   T   T   T
  0.8677415177451965  0.9727686452602485  0.5751513815834827   T   T   T
  0.9416277267270012  0.7677516187540208  0.5561289271204820   T   T   T
  0.9706677923687161  0.3851474114405185  0.6101499220940477   T   T   T
  0.7939457107673160  0.1777722527347639  0.5928256613509942   T   T   T
  0.8265839874369262  0.8004474838564103  0.6498786297862057   T   T   T
  0.8979191062919922  0.5929094093610692  0.6285041580254316   T   T   T
  0.9266779547240990  0.2096412634413533  0.6849125336863013   T   T   T
  0.7498436891606649  0.0042359167515204  0.6695492904232067   T   T   T
  0.7808070666603949  0.6192592445900890  0.7193266546567361   T   T   T
  0.8535035236137373  0.4149759999002145  0.7024478412660858   T   T   T
  0.2108121083377272  0.8182408452513246  0.7365858538380496   T   T   T
  0.4573829653829473  0.8344222602189834  0.7345181249035623   T   T   T
  0.6956383281221186  0.8174149966842965  0.7368195849948701   T   T   T
  0.4181115939892650  0.6670646803454079  0.7979644246268263   T   T   T

  0.00000000E+00  0.00000000E+00  0.00000000E+00
  0.00000000E+00  0.00000000E+00  0.00000000E+00
  0.00000000E+00  0.00000000E+00  0.00000000E+00
  0.00000000E+00  0.00000000E+00  0.00000000E+00
  0.00000000E+00  0.00000000E+00  0.00000000E+00
  0.00000000E+00  0.00000000E+00  0.00000000E+00
  0.00000000E+00  0.00000000E+00  0.00000000E+00
  0.00000000E+00  0.00000000E+00  0.00000000E+00
  0.00000000E+00  0.00000000E+00  0.00000000E+00
  0.00000000E+00  0.00000000E+00  0.00000000E+00
  0.00000000E+00  0.00000000E+00  0.00000000E+00
  0.00000000E+00  0.00000000E+00  0.00000000E+00
  0.00000000E+00  0.00000000E+00  0.00000000E+00
  0.00000000E+00  0.00000000E+00  0.00000000E+00
  0.00000000E+00  0.00000000E+00  0.00000000E+00
  0.00000000E+00  0.00000000E+00  0.00000000E+00
  0.00000000E+00  0.00000000E+00  0.00000000E+00
  0.00000000E+00  0.00000000E+00  0.00000000E+00
  0.00000000E+00  0.00000000E+00  0.00000000E+00
  0.00000000E+00  0.00000000E+00  0.00000000E+00
  0.00000000E+00  0.00000000E+00  0.00000000E+00
  0.00000000E+00  0.00000000E+00  0.00000000E+00
  0.00000000E+00  0.00000000E+00  0.00000000E+00
  0.00000000E+00  0.00000000E+00  0.00000000E+00
  0.00000000E+00  0.00000000E+00  0.00000000E+00
  0.00000000E+00  0.00000000E+00  0.00000000E+00
  0.00000000E+00  0.00000000E+00  0.00000000E+00
  0.00000000E+00  0.00000000E+00  0.00000000E+00
  0.00000000E+00  0.00000000E+00  0.00000000E+00
  0.00000000E+00  0.00000000E+00  0.00000000E+00
  0.00000000E+00  0.00000000E+00  0.00000000E+00
  0.00000000E+00  0.00000000E+00  0.00000000E+00
  0.00000000E+00  0.00000000E+00  0.00000000E+00
  0.00000000E+00  0.00000000E+00  0.00000000E+00
  0.00000000E+00  0.00000000E+00  0.00000000E+00
  0.00000000E+00  0.00000000E+00  0.00000000E+00
  0.00000000E+00  0.00000000E+00  0.00000000E+00
  0.00000000E+00  0.00000000E+00  0.00000000E+00
  0.00000000E+00  0.00000000E+00  0.00000000E+00
  0.00000000E+00  0.00000000E+00  0.00000000E+00
  0.00000000E+00  0.00000000E+00  0.00000000E+00
  0.00000000E+00  0.00000000E+00  0.00000000E+00
  0.00000000E+00  0.00000000E+00  0.00000000E+00
  0.00000000E+00  0.00000000E+00  0.00000000E+00
  0.00000000E+00  0.00000000E+00  0.00000000E+00
  0.00000000E+00  0.00000000E+00  0.00000000E+00
  0.00000000E+00  0.00000000E+00  0.00000000E+00
  0.00000000E+00  0.00000000E+00  0.00000000E+00
  0.00000000E+00  0.00000000E+00  0.00000000E+00
  0.00000000E+00  0.00000000E+00  0.00000000E+00
  0.00000000E+00  0.00000000E+00  0.00000000E+00
  0.00000000E+00  0.00000000E+00  0.00000000E+00
  0.00000000E+00  0.00000000E+00  0.00000000E+00
  0.00000000E+00  0.00000000E+00  0.00000000E+00
  0.00000000E+00  0.00000000E+00  0.00000000E+00
  0.00000000E+00  0.00000000E+00  0.00000000E+00
  0.00000000E+00  0.00000000E+00  0.00000000E+00
  0.00000000E+00  0.00000000E+00  0.00000000E+00
  0.00000000E+00  0.00000000E+00  0.00000000E+00
  0.00000000E+00  0.00000000E+00  0.00000000E+00
  0.00000000E+00  0.00000000E+00  0.00000000E+00
  0.00000000E+00  0.00000000E+00  0.00000000E+00
  0.00000000E+00  0.00000000E+00  0.00000000E+00
  0.00000000E+00  0.00000000E+00  0.00000000E+00
  0.00000000E+00  0.00000000E+00  0.00000000E+00
  0.00000000E+00  0.00000000E+00  0.00000000E+00
  0.00000000E+00  0.00000000E+00  0.00000000E+00
  0.00000000E+00  0.00000000E+00  0.00000000E+00
  0.00000000E+00  0.00000000E+00  0.00000000E+00
  0.00000000E+00  0.00000000E+00  0.00000000E+00
  0.00000000E+00  0.00000000E+00  0.00000000E+00
  0.00000000E+00  0.00000000E+00  0.00000000E+00
  0.00000000E+00  0.00000000E+00  0.00000000E+00
  0.00000000E+00  0.00000000E+00  0.00000000E+00
  0.00000000E+00  0.00000000E+00  0.00000000E+00
  0.00000000E+00  0.00000000E+00  0.00000000E+00
  0.00000000E+00  0.00000000E+00  0.00000000E+00
  0.00000000E+00  0.00000000E+00  0.00000000E+00
  0.00000000E+00  0.00000000E+00  0.00000000E+00
  0.00000000E+00  0.00000000E+00  0.00000000E+00
  0.00000000E+00  0.00000000E+00  0.00000000E+00
  0.00000000E+00  0.00000000E+00  0.00000000E+00
  0.00000000E+00  0.00000000E+00  0.00000000E+00
  0.00000000E+00  0.00000000E+00  0.00000000E+00
  0.00000000E+00  0.00000000E+00  0.00000000E+00
  0.00000000E+00  0.00000000E+00  0.00000000E+00
  0.00000000E+00  0.00000000E+00  0.00000000E+00
  0.00000000E+00  0.00000000E+00  0.00000000E+00
  0.00000000E+00  0.00000000E+00  0.00000000E+00
  0.00000000E+00  0.00000000E+00  0.00000000E+00
  0.00000000E+00  0.00000000E+00  0.00000000E+00
  0.00000000E+00  0.00000000E+00  0.00000000E+00
  0.00000000E+00  0.00000000E+00  0.00000000E+00
  0.00000000E+00  0.00000000E+00  0.00000000E+00
  0.00000000E+00  0.00000000E+00  0.00000000E+00
  0.00000000E+00  0.00000000E+00  0.00000000E+00
  0.00000000E+00  0.00000000E+00  0.00000000E+00
  0.00000000E+00  0.00000000E+00  0.00000000E+00
  0.00000000E+00  0.00000000E+00  0.00000000E+00
  0.00000000E+00  0.00000000E+00  0.00000000E+00
  0.00000000E+00  0.00000000E+00  0.00000000E+00
  0.00000000E+00  0.00000000E+00  0.00000000E+00
  0.00000000E+00  0.00000000E+00  0.00000000E+00
  0.00000000E+00  0.00000000E+00  0.00000000E+00
