# Supplementary material for: Mechanisms for the formation of active sites in single-atom alloys
Source: Nanoscale. 2026 Apr 13;18(18):9709–22. doi: 10.1039/d5nr05517b (PMC13071885; doi:10.1039/d5nr05517b)
Supplement: NR-018-D5NR05517B-s001 [file NR-018-D5NR05517B-s001.tar › Mechanisms_SAA_formation/Ag_incorp_diff/near_kink_drop_in/initial_state/Ag/CONTCAR]

Ag                                      
   1.0000000000000000     
    11.5456451800681936    0.0000000000000000    0.0000000000000000
    -2.8864112950170600   11.9009786483311490    0.0000000000000000
     0.0000000000000000    0.0000000000000000   26.8803708776347463
  Ag            
   104
Selective dynamics
Direct
  0.0441176470588260  0.6764705882352970  0.2790140074384269   F   F   F
  0.1470588235294130  0.0882352941176450  0.3158450061986855   F   F   F
  0.2205882352941160  0.8823529411764710  0.2974295068185526   F   F   F
  0.0000000000000000  0.5000000000000000  0.3526760049589512   F   F   F
  0.0735294117647030  0.2941176470588260  0.3342605055788184   F   F   F
  0.1029411764705870  0.9117647058823550  0.3895070037192099   F   F   F
  0.1764705882352970  0.7058823529411740  0.3710915043390841   F   F   F
  0.2058823529411740  0.3235294117647030  0.4263380024794756   F   F   F
  0.0294117647058840  0.1176470588235290  0.4079225030993427   F   F   F
  0.0586907033101794  0.7359520150502527  0.4629119041417477   T   T   T
  0.1323529411764710  0.5294117647058840  0.4447535018596085   F   F   F
  0.1620805519318356  0.1480560858792187  0.5004017465827728   T   T   T
  0.2351145167171847  0.9424473242466139  0.4815323421256900   T   T   T
  0.0150544285763014  0.5604876906555403  0.5368184318873667   T   T   T
  0.0884992523717743  0.3538606404476461  0.5186696472871913   T   T   T
  0.1184856820577940  0.9723521044533506  0.5749263713533528   T   T   T
  0.1908658661148134  0.7669253779912272  0.5547533429085840   T   T   T
  0.2210921806307450  0.3852411462671477  0.6106509022820206   T   T   T
  0.0444308767057624  0.1779689868339147  0.5926657830168532   T   T   T
  0.0722682717293206  0.7994255688068000  0.6489885355597650   T   T   T
  0.1483019871912643  0.5918955335725421  0.6283945164943353   T   T   T
  0.1767893934444505  0.2090653855733773  0.6850669340710488   T   T   T
  0.0006629677198242  0.0039704063385810  0.6684614872013798   T   T   T
  0.0281545724466026  0.6186080185987402  0.7191045858184203   T   T   T
  0.1022302856345059  0.4128129460894993  0.7023058601966632   T   T   T
  0.2941176470588260  0.6764705882352970  0.2790140074384269   F   F   F
  0.3970588235294130  0.0882352941176450  0.3158450061986855   F   F   F
  0.4705882352941160  0.8823529411764710  0.2974295068185526   F   F   F
  0.2500000000000000  0.5000000000000000  0.3526760049589512   F   F   F
  0.3235294117647030  0.2941176470588260  0.3342605055788184   F   F   F
  0.3529411764705870  0.9117647058823550  0.3895070037192099   F   F   F
  0.4264705882352970  0.7058823529411740  0.3710915043390841   F   F   F
  0.4558823529411740  0.3235294117647030  0.4263380024794756   F   F   F
  0.2794117647058840  0.1176470588235290  0.4079225030993427   F   F   F
  0.3087329508329064  0.7360778570835030  0.4627094577549927   T   T   T
  0.3823529411764710  0.5294117647058840  0.4447535018596085   F   F   F
  0.4119408540978274  0.1488031634970304  0.5000243968097897   T   T   T
  0.4855437039941746  0.9426577902902105  0.4812976693061616   T   T   T
  0.2647164480174401  0.5605758435473203  0.5364027986989554   T   T   T
  0.3384379397561211  0.3544735109667946  0.5189690622585077   T   T   T
  0.3681765277196293  0.9740130721332885  0.5734450561484364   T   T   T
  0.4416210732338141  0.7672824041161092  0.5543446379728971   T   T   T
  0.4711376274512316  0.3856063362753064  0.6106339557819778   T   T   T
  0.2944711599187504  0.1781262896310483  0.5929562838733643   T   T   T
  0.3240881431800168  0.7997111046104960  0.6454025207079380   T   T   T
  0.3977010545284088  0.5919596018536265  0.6279359040470613   T   T   T
  0.4270264734382877  0.2098050015171847  0.6850164642014142   T   T   T
  0.2511277896032582  0.0042187599515693  0.6690128902510585   T   T   T
  0.2763666779755750  0.6150551117690064  0.7200059002646295   T   T   T
  0.3529869255754627  0.4140167314813281  0.7027686528106649   T   T   T
  0.5441176470588260  0.6764705882352970  0.2790140074384269   F   F   F
  0.6470588235294130  0.0882352941176450  0.3158450061986855   F   F   F
  0.7205882352941160  0.8823529411764710  0.2974295068185526   F   F   F
  0.5000000000000000  0.5000000000000000  0.3526760049589512   F   F   F
  0.5735294117647030  0.2941176470588260  0.3342605055788184   F   F   F
  0.6029411764705870  0.9117647058823550  0.3895070037192099   F   F   F
  0.6764705882352970  0.7058823529411740  0.3710915043390841   F   F   F
  0.7058823529411740  0.3235294117647030  0.4263380024794756   F   F   F
  0.5294117647058840  0.1176470588235290  0.4079225030993427   F   F   F
  0.5592602364399188  0.7361575718311472  0.4626964937700568   T   T   T
  0.6323529411764710  0.5294117647058840  0.4447535018596085   F   F   F
  0.6619415083960941  0.1487721281167114  0.5000151022211453   T   T   T
  0.7359912764004896  0.9425444365572230  0.4815994423214872   T   T   T
  0.5153733577120162  0.5608441518238241  0.5364253295506894   T   T   T
  0.5882221697462314  0.3542220830160819  0.5186857797849307   T   T   T
  0.6182994163854382  0.9738522316457673  0.5734412973958065   T   T   T
  0.6924126070772915  0.7670357493782060  0.5548133788659589   T   T   T
  0.7212072602979983  0.3848848628831862  0.6101466433043817   T   T   T
  0.5442641306327340  0.1782728134684912  0.5926538550051749   T   T   T
  0.5750198789299932  0.7995642586076089  0.6454379137702342   T   T   T
  0.6472273226401853  0.5921879928351645  0.6285420555937435   T   T   T
  0.6773167887372262  0.2096727224612207  0.6848253269508127   T   T   T
  0.5009751980671736  0.0052239372819585  0.6679884365147115   T   T   T
  0.5303072294016278  0.6151482154326141  0.7201224154347499   T   T   T
  0.6035599899276737  0.4131864719994110  0.7023850454681485   T   T   T
  0.7941176470588260  0.6764705882352970  0.2790140074384269   F   F   F
  0.8970588235294130  0.0882352941176450  0.3158450061986855   F   F   F
  0.9705882352941160  0.8823529411764710  0.2974295068185526   F   F   F
  0.7500000000000000  0.5000000000000000  0.3526760049589512   F   F   F
  0.8235294117647030  0.2941176470588260  0.3342605055788184   F   F   F
  0.8529411764705870  0.9117647058823550  0.3895070037192099   F   F   F
  0.9264705882352970  0.7058823529411740  0.3710915043390841   F   F   F
  0.9558823529411740  0.3235294117647030  0.4263380024794756   F   F   F
  0.7794117647058840  0.1176470588235290  0.4079225030993427   F   F   F
  0.8092094155164339  0.7360406224305557  0.4628697387417384   T   T   T
  0.8823529411764710  0.5294117647058840  0.4447535018596085   F   F   F
  0.9119506611529545  0.1479870092174747  0.5003821685666919   T   T   T
  0.9855242376311522  0.9422334435419042  0.4822266178728638   T   T   T
  0.7649944285566238  0.5607287928132725  0.5368250459935066   T   T   T
  0.8383377842613429  0.3537696606361668  0.5184633062748094   T   T   T
  0.8676290084468373  0.9722243884052780  0.5749273135788382   T   T   T
  0.9416549526105531  0.7669995427307025  0.5557333217435014   T   T   T
  0.9706694797535822  0.3845406390876586  0.6101865874196024   T   T   T
  0.7940511509223527  0.1774386931329159  0.5927183308907965   T   T   T
  0.8270651672722940  0.7993467509649681  0.6490936246258773   T   T   T
  0.8977478489950904  0.5919127188359993  0.6283964772659046   T   T   T
  0.9268117360884303  0.2090424310014291  0.6848566922659847   T   T   T
  0.7502805894880047  0.0040564089658949  0.6689476221690056   T   T   T
  0.7805644357062137  0.6186278365356659  0.7192191356498566   T   T   T
  0.8533039670913203  0.4141945804698798  0.7024862742039134   T   T   T
  0.2093275188688358  0.8186470495099424  0.7359342265093914   T   T   T
  0.4557975672070176  0.8249404312382028  0.7352414537615684   T   T   T
  0.6992421944894828  0.8186835730984030  0.7359355591454840   T   T   T
  0.4133824394073773  0.6568529037400276  0.8040328034537275   T   T   T

  0.00000000E+00  0.00000000E+00  0.00000000E+00
  0.00000000E+00  0.00000000E+00  0.00000000E+00
  0.00000000E+00  0.00000000E+00  0.00000000E+00
  0.00000000E+00  0.00000000E+00  0.00000000E+00
  0.00000000E+00  0.00000000E+00  0.00000000E+00
  0.00000000E+00  0.00000000E+00  0.00000000E+00
  0.00000000E+00  0.00000000E+00  0.00000000E+00
  0.00000000E+00  0.00000000E+00  0.00000000E+00
  0.00000000E+00  0.00000000E+00  0.00000000E+00
  0.00000000E+00  0.00000000E+00  0.00000000E+00
  0.00000000E+00  0.00000000E+00  0.00000000E+00
  0.00000000E+00  0.00000000E+00  0.00000000E+00
  0.00000000E+00  0.00000000E+00  0.00000000E+00
  0.00000000E+00  0.00000000E+00  0.00000000E+00
  0.00000000E+00  0.00000000E+00  0.00000000E+00
  0.00000000E+00  0.00000000E+00  0.00000000E+00
  0.00000000E+00  0.00000000E+00  0.00000000E+00
  0.00000000E+00  0.00000000E+00  0.00000000E+00
  0.00000000E+00  0.00000000E+00  0.00000000E+00
  0.00000000E+00  0.00000000E+00  0.00000000E+00
  0.00000000E+00  0.00000000E+00  0.00000000E+00
  0.00000000E+00  0.00000000E+00  0.00000000E+00
  0.00000000E+00  0.00000000E+00  0.00000000E+00
  0.00000000E+00  0.00000000E+00  0.00000000E+00
  0.00000000E+00  0.00000000E+00  0.00000000E+00
  0.00000000E+00  0.00000000E+00  0.00000000E+00
  0.00000000E+00  0.00000000E+00  0.00000000E+00
  0.00000000E+00  0.00000000E+00  0.00000000E+00
  0.00000000E+00  0.00000000E+00  0.00000000E+00
  0.00000000E+00  0.00000000E+00  0.00000000E+00
  0.00000000E+00  0.00000000E+00  0.00000000E+00
  0.00000000E+00  0.00000000E+00  0.00000000E+00
  0.00000000E+00  0.00000000E+00  0.00000000E+00
  0.00000000E+00  0.00000000E+00  0.00000000E+00
  0.00000000E+00  0.00000000E+00  0.00000000E+00
  0.00000000E+00  0.00000000E+00  0.00000000E+00
  0.00000000E+00  0.00000000E+00  0.00000000E+00
  0.00000000E+00  0.00000000E+00  0.00000000E+00
  0.00000000E+00  0.00000000E+00  0.00000000E+00
  0.00000000E+00  0.00000000E+00  0.00000000E+00
  0.00000000E+00  0.00000000E+00  0.00000000E+00
  0.00000000E+00  0.00000000E+00  0.00000000E+00
  0.00000000E+00  0.00000000E+00  0.00000000E+00
  0.00000000E+00  0.00000000E+00  0.00000000E+00
  0.00000000E+00  0.00000000E+00  0.00000000E+00
  0.00000000E+00  0.00000000E+00  0.00000000E+00
  0.00000000E+00  0.00000000E+00  0.00000000E+00
  0.00000000E+00  0.00000000E+00  0.00000000E+00
  0.00000000E+00  0.00000000E+00  0.00000000E+00
  0.00000000E+00  0.00000000E+00  0.00000000E+00
  0.00000000E+00  0.00000000E+00  0.00000000E+00
  0.00000000E+00  0.00000000E+00  0.00000000E+00
  0.00000000E+00  0.00000000E+00  0.00000000E+00
  0.00000000E+00  0.00000000E+00  0.00000000E+00
  0.00000000E+00  0.00000000E+00  0.00000000E+00
  0.00000000E+00  0.00000000E+00  0.00000000E+00
  0.00000000E+00  0.00000000E+00  0.00000000E+00
  0.00000000E+00  0.00000000E+00  0.00000000E+00
  0.00000000E+00  0.00000000E+00  0.00000000E+00
  0.00000000E+00  0.00000000E+00  0.00000000E+00
  0.00000000E+00  0.00000000E+00  0.00000000E+00
  0.00000000E+00  0.00000000E+00  0.00000000E+00
  0.00000000E+00  0.00000000E+00  0.00000000E+00
  0.00000000E+00  0.00000000E+00  0.00000000E+00
  0.00000000E+00  0.00000000E+00  0.00000000E+00
  0.00000000E+00  0.00000000E+00  0.00000000E+00
  0.00000000E+00  0.00000000E+00  0.00000000E+00
  0.00000000E+00  0.00000000E+00  0.00000000E+00
  0.00000000E+00  0.00000000E+00  0.00000000E+00
  0.00000000E+00  0.00000000E+00  0.00000000E+00
  0.00000000E+00  0.00000000E+00  0.00000000E+00
  0.00000000E+00  0.00000000E+00  0.00000000E+00
  0.00000000E+00  0.00000000E+00  0.00000000E+00
  0.00000000E+00  0.00000000E+00  0.00000000E+00
  0.00000000E+00  0.00000000E+00  0.00000000E+00
  0.00000000E+00  0.00000000E+00  0.00000000E+00
  0.00000000E+00  0.00000000E+00  0.00000000E+00
  0.00000000E+00  0.00000000E+00  0.00000000E+00
  0.00000000E+00  0.00000000E+00  0.00000000E+00
  0.00000000E+00  0.00000000E+00  0.00000000E+00
  0.00000000E+00  0.00000000E+00  0.00000000E+00
  0.00000000E+00  0.00000000E+00  0.00000000E+00
  0.00000000E+00  0.00000000E+00  0.00000000E+00
  0.00000000E+00  0.00000000E+00  0.00000000E+00
  0.00000000E+00  0.00000000E+00  0.00000000E+00
  0.00000000E+00  0.00000000E+00  0.00000000E+00
  0.00000000E+00  0.00000000E+00  0.00000000E+00
  0.00000000E+00  0.00000000E+00  0.00000000E+00
  0.00000000E+00  0.00000000E+00  0.00000000E+00
  0.00000000E+00  0.00000000E+00  0.00000000E+00
  0.00000000E+00  0.00000000E+00  0.00000000E+00
  0.00000000E+00  0.00000000E+00  0.00000000E+00
  0.00000000E+00  0.00000000E+00  0.00000000E+00
  0.00000000E+00  0.00000000E+00  0.00000000E+00
  0.00000000E+00  0.00000000E+00  0.00000000E+00
  0.00000000E+00  0.00000000E+00  0.00000000E+00
  0.00000000E+00  0.00000000E+00  0.00000000E+00
  0.00000000E+00  0.00000000E+00  0.00000000E+00
  0.00000000E+00  0.00000000E+00  0.00000000E+00
  0.00000000E+00  0.00000000E+00  0.00000000E+00
  0.00000000E+00  0.00000000E+00  0.00000000E+00
  0.00000000E+00  0.00000000E+00  0.00000000E+00
  0.00000000E+00  0.00000000E+00  0.00000000E+00
  0.00000000E+00  0.00000000E+00  0.00000000E+00
