# Supplementary material for: Mechanisms for the formation of active sites in single-atom alloys
Source: Nanoscale. 2026 Apr 13;18(18):9709–22. doi: 10.1039/d5nr05517b (PMC13071885; doi:10.1039/d5nr05517b)
Supplement: NR-018-D5NR05517B-s001 [file NR-018-D5NR05517B-s001.tar › Mechanisms_SAA_formation/Ag_incorp_diff/near_kink_drop_in/initial_state/Rh/CONTCAR]

Ag Rh                                   
   1.0000000000000000     
    11.5456451800681936    0.0000000000000000    0.0000000000000000
    -2.8864112950170600   11.9009786483311490    0.0000000000000000
     0.0000000000000000    0.0000000000000000   26.8803708776347463
  Ag              Rh            
   103     1
Selective dynamics
Direct
  0.0441176470588260  0.6764705882352970  0.2790140074384269   F   F   F
  0.1470588235294130  0.0882352941176450  0.3158450061986855   F   F   F
  0.2205882352941160  0.8823529411764710  0.2974295068185526   F   F   F
  0.0000000000000000  0.5000000000000000  0.3526760049589512   F   F   F
  0.0735294117647030  0.2941176470588260  0.3342605055788184   F   F   F
  0.1029411764705870  0.9117647058823550  0.3895070037192099   F   F   F
  0.1764705882352970  0.7058823529411740  0.3710915043390841   F   F   F
  0.2058823529411740  0.3235294117647030  0.4263380024794756   F   F   F
  0.0294117647058840  0.1176470588235290  0.4079225030993427   F   F   F
  0.0580329254464572  0.7355936981863417  0.4630964189352339   T   T   T
  0.1323529411764710  0.5294117647058840  0.4447535018596085   F   F   F
  0.1620026790974116  0.1477568024553662  0.5003869230554219   T   T   T
  0.2344854933330000  0.9419969889637397  0.4816127688343706   T   T   T
  0.0147350132620905  0.5604259743701479  0.5373323898737173   T   T   T
  0.0883824176670902  0.3535130491115077  0.5185702016939017   T   T   T
  0.1179031534930968  0.9724004579149855  0.5752712232210114   T   T   T
  0.1891344769465645  0.7664296736052134  0.5551016324495706   T   T   T
  0.2207401980675160  0.3848063356683349  0.6105150952497266   T   T   T
  0.0443943276550972  0.1773017310941641  0.5926923251059132   T   T   T
  0.0683895295004860  0.7993083771458712  0.6492998713022072   T   T   T
  0.1492152229071210  0.5925481875684206  0.6298492964435567   T   T   T
  0.1764495159909721  0.2085929849155171  0.6849672892409735   T   T   T
  0.0001685276401382  0.0038131662022637  0.6690611180783679   T   T   T
  0.0296674340986898  0.6175756792562799  0.7198112451843118   T   T   T
  0.1055591287172739  0.4158875481672189  0.7028021467086016   T   T   T
  0.2941176470588260  0.6764705882352970  0.2790140074384269   F   F   F
  0.3970588235294130  0.0882352941176450  0.3158450061986855   F   F   F
  0.4705882352941160  0.8823529411764710  0.2974295068185526   F   F   F
  0.2500000000000000  0.5000000000000000  0.3526760049589512   F   F   F
  0.3235294117647030  0.2941176470588260  0.3342605055788184   F   F   F
  0.3529411764705870  0.9117647058823550  0.3895070037192099   F   F   F
  0.4264705882352970  0.7058823529411740  0.3710915043390841   F   F   F
  0.4558823529411740  0.3235294117647030  0.4263380024794756   F   F   F
  0.2794117647058840  0.1176470588235290  0.4079225030993427   F   F   F
  0.3085765017221148  0.7359569392102823  0.4629130311988626   T   T   T
  0.3823529411764710  0.5294117647058840  0.4447535018596085   F   F   F
  0.4118321049018367  0.1488411435087683  0.4996344427673944   T   T   T
  0.4855008702197934  0.9424526431254967  0.4811944258598695   T   T   T
  0.2638317065530753  0.5606280665978981  0.5366559734754748   T   T   T
  0.3384807487272652  0.3545096157460331  0.5188397742178352   T   T   T
  0.3672422401375856  0.9740320256633234  0.5727537418992182   T   T   T
  0.4405633698859665  0.7675237965341261  0.5549621074285580   T   T   T
  0.4715592074866748  0.3870127884298455  0.6107832239805535   T   T   T
  0.2948802127493180  0.1781882876267147  0.5927833388118010   T   T   T
  0.3210310522444834  0.7999782943540436  0.6457482838186059   T   T   T
  0.3956828249550198  0.5916528882480926  0.6279592306642159   T   T   T
  0.4266663867189505  0.2102869079127302  0.6847261269823738   T   T   T
  0.2515165507993182  0.0038680624221166  0.6696192811858179   T   T   T
  0.2877174856985509  0.6222114402651905  0.7245376551571205   T   T   T
  0.3505838237982785  0.4115213147740023  0.7027597430341810   T   T   T
  0.5441176470588260  0.6764705882352970  0.2790140074384269   F   F   F
  0.6470588235294130  0.0882352941176450  0.3158450061986855   F   F   F
  0.7205882352941160  0.8823529411764710  0.2974295068185526   F   F   F
  0.5000000000000000  0.5000000000000000  0.3526760049589512   F   F   F
  0.5735294117647030  0.2941176470588260  0.3342605055788184   F   F   F
  0.6029411764705870  0.9117647058823550  0.3895070037192099   F   F   F
  0.6764705882352970  0.7058823529411740  0.3710915043390841   F   F   F
  0.7058823529411740  0.3235294117647030  0.4263380024794756   F   F   F
  0.5294117647058840  0.1176470588235290  0.4079225030993427   F   F   F
  0.5587739362312528  0.7362779470687940  0.4628877434924913   T   T   T
  0.6323529411764710  0.5294117647058840  0.4447535018596085   F   F   F
  0.6623604977962827  0.1485621562191338  0.4997132953008132   T   T   T
  0.7362167824215974  0.9422410652179629  0.4817938828200748   T   T   T
  0.5146680120429162  0.5614353011685256  0.5363584843513669   T   T   T
  0.5886632879505586  0.3558400032574514  0.5181120967672559   T   T   T
  0.6188651808054697  0.9735906739922784  0.5731400210755527   T   T   T
  0.6915951784967985  0.7675451031409423  0.5553938942487038   T   T   T
  0.7232828750844421  0.3852219634787398  0.6096764925211902   T   T   T
  0.5457503055616066  0.1826296766090965  0.5906701033754606   T   T   T
  0.5706380294278066  0.7996742989569476  0.6467364310018866   T   T   T
  0.6495568135350454  0.5919440249729173  0.6268432315965335   T   T   T
  0.6799555749841042  0.2089617574340547  0.6845249848091978   T   T   T
  0.5029260208550257  0.0139639339086089  0.6625335726184987   T   T   T
  0.5314293712685582  0.6015181770390430  0.7156552590426704   T   T   T
  0.6069036513881679  0.4079888141520973  0.7014213172641238   T   T   T
  0.7941176470588260  0.6764705882352970  0.2790140074384269   F   F   F
  0.8970588235294130  0.0882352941176450  0.3158450061986855   F   F   F
  0.9705882352941160  0.8823529411764710  0.2974295068185526   F   F   F
  0.7500000000000000  0.5000000000000000  0.3526760049589512   F   F   F
  0.8235294117647030  0.2941176470588260  0.3342605055788184   F   F   F
  0.8529411764705870  0.9117647058823550  0.3895070037192099   F   F   F
  0.9264705882352970  0.7058823529411740  0.3710915043390841   F   F   F
  0.9558823529411740  0.3235294117647030  0.4263380024794756   F   F   F
  0.7794117647058840  0.1176470588235290  0.4079225030993427   F   F   F
  0.8090434298222048  0.7362196550619832  0.4629897430098588   T   T   T
  0.8823529411764710  0.5294117647058840  0.4447535018596085   F   F   F
  0.9119289892825071  0.1473829470802870  0.5005675992114808   T   T   T
  0.9852048775392818  0.9419512219678455  0.4824792118722852   T   T   T
  0.7660202036812231  0.5611784925629106  0.5362772909446759   T   T   T
  0.8387000460876052  0.3533062219065299  0.5184532235352889   T   T   T
  0.8672105810185208  0.9713188192419676  0.5759631342058807   T   T   T
  0.9400167159543583  0.7671028507123102  0.5564850436190436   T   T   T
  0.9718942320169059  0.3846460255173855  0.6104386521767210   T   T   T
  0.7943265610820522  0.1763682680839484  0.5929980885758739   T   T   T
  0.8216218821451856  0.7997912129745791  0.6522895980629722   T   T   T
  0.8979312319568765  0.5924686419960705  0.6290511891286806   T   T   T
  0.9280059726582371  0.2093188299153965  0.6850423751136596   T   T   T
  0.7487540215698245  0.0011306854760293  0.6713077600734231   T   T   T
  0.7806420996353536  0.6184614517824089  0.7198803144983720   T   T   T
  0.8555959996447620  0.4142835950615527  0.7026702659136359   T   T   T
  0.2015406730559030  0.8183685754167331  0.7361671988666392   T   T   T
  0.4466564462744348  0.8586318242154408  0.7342247354038198   T   T   T
  0.6737281470400190  0.8087557677372528  0.7403444184447291   T   T   T
  0.4654590426125306  0.6967536136002039  0.7921569784090483   T   T   T

  0.00000000E+00  0.00000000E+00  0.00000000E+00
  0.00000000E+00  0.00000000E+00  0.00000000E+00
  0.00000000E+00  0.00000000E+00  0.00000000E+00
  0.00000000E+00  0.00000000E+00  0.00000000E+00
  0.00000000E+00  0.00000000E+00  0.00000000E+00
  0.00000000E+00  0.00000000E+00  0.00000000E+00
  0.00000000E+00  0.00000000E+00  0.00000000E+00
  0.00000000E+00  0.00000000E+00  0.00000000E+00
  0.00000000E+00  0.00000000E+00  0.00000000E+00
  0.00000000E+00  0.00000000E+00  0.00000000E+00
  0.00000000E+00  0.00000000E+00  0.00000000E+00
  0.00000000E+00  0.00000000E+00  0.00000000E+00
  0.00000000E+00  0.00000000E+00  0.00000000E+00
  0.00000000E+00  0.00000000E+00  0.00000000E+00
  0.00000000E+00  0.00000000E+00  0.00000000E+00
  0.00000000E+00  0.00000000E+00  0.00000000E+00
  0.00000000E+00  0.00000000E+00  0.00000000E+00
  0.00000000E+00  0.00000000E+00  0.00000000E+00
  0.00000000E+00  0.00000000E+00  0.00000000E+00
  0.00000000E+00  0.00000000E+00  0.00000000E+00
  0.00000000E+00  0.00000000E+00  0.00000000E+00
  0.00000000E+00  0.00000000E+00  0.00000000E+00
  0.00000000E+00  0.00000000E+00  0.00000000E+00
  0.00000000E+00  0.00000000E+00  0.00000000E+00
  0.00000000E+00  0.00000000E+00  0.00000000E+00
  0.00000000E+00  0.00000000E+00  0.00000000E+00
  0.00000000E+00  0.00000000E+00  0.00000000E+00
  0.00000000E+00  0.00000000E+00  0.00000000E+00
  0.00000000E+00  0.00000000E+00  0.00000000E+00
  0.00000000E+00  0.00000000E+00  0.00000000E+00
  0.00000000E+00  0.00000000E+00  0.00000000E+00
  0.00000000E+00  0.00000000E+00  0.00000000E+00
  0.00000000E+00  0.00000000E+00  0.00000000E+00
  0.00000000E+00  0.00000000E+00  0.00000000E+00
  0.00000000E+00  0.00000000E+00  0.00000000E+00
  0.00000000E+00  0.00000000E+00  0.00000000E+00
  0.00000000E+00  0.00000000E+00  0.00000000E+00
  0.00000000E+00  0.00000000E+00  0.00000000E+00
  0.00000000E+00  0.00000000E+00  0.00000000E+00
  0.00000000E+00  0.00000000E+00  0.00000000E+00
  0.00000000E+00  0.00000000E+00  0.00000000E+00
  0.00000000E+00  0.00000000E+00  0.00000000E+00
  0.00000000E+00  0.00000000E+00  0.00000000E+00
  0.00000000E+00  0.00000000E+00  0.00000000E+00
  0.00000000E+00  0.00000000E+00  0.00000000E+00
  0.00000000E+00  0.00000000E+00  0.00000000E+00
  0.00000000E+00  0.00000000E+00  0.00000000E+00
  0.00000000E+00  0.00000000E+00  0.00000000E+00
  0.00000000E+00  0.00000000E+00  0.00000000E+00
  0.00000000E+00  0.00000000E+00  0.00000000E+00
  0.00000000E+00  0.00000000E+00  0.00000000E+00
  0.00000000E+00  0.00000000E+00  0.00000000E+00
  0.00000000E+00  0.00000000E+00  0.00000000E+00
  0.00000000E+00  0.00000000E+00  0.00000000E+00
  0.00000000E+00  0.00000000E+00  0.00000000E+00
  0.00000000E+00  0.00000000E+00  0.00000000E+00
  0.00000000E+00  0.00000000E+00  0.00000000E+00
  0.00000000E+00  0.00000000E+00  0.00000000E+00
  0.00000000E+00  0.00000000E+00  0.00000000E+00
  0.00000000E+00  0.00000000E+00  0.00000000E+00
  0.00000000E+00  0.00000000E+00  0.00000000E+00
  0.00000000E+00  0.00000000E+00  0.00000000E+00
  0.00000000E+00  0.00000000E+00  0.00000000E+00
  0.00000000E+00  0.00000000E+00  0.00000000E+00
  0.00000000E+00  0.00000000E+00  0.00000000E+00
  0.00000000E+00  0.00000000E+00  0.00000000E+00
  0.00000000E+00  0.00000000E+00  0.00000000E+00
  0.00000000E+00  0.00000000E+00  0.00000000E+00
  0.00000000E+00  0.00000000E+00  0.00000000E+00
  0.00000000E+00  0.00000000E+00  0.00000000E+00
  0.00000000E+00  0.00000000E+00  0.00000000E+00
  0.00000000E+00  0.00000000E+00  0.00000000E+00
  0.00000000E+00  0.00000000E+00  0.00000000E+00
  0.00000000E+00  0.00000000E+00  0.00000000E+00
  0.00000000E+00  0.00000000E+00  0.00000000E+00
  0.00000000E+00  0.00000000E+00  0.00000000E+00
  0.00000000E+00  0.00000000E+00  0.00000000E+00
  0.00000000E+00  0.00000000E+00  0.00000000E+00
  0.00000000E+00  0.00000000E+00  0.00000000E+00
  0.00000000E+00  0.00000000E+00  0.00000000E+00
  0.00000000E+00  0.00000000E+00  0.00000000E+00
  0.00000000E+00  0.00000000E+00  0.00000000E+00
  0.00000000E+00  0.00000000E+00  0.00000000E+00
  0.00000000E+00  0.00000000E+00  0.00000000E+00
  0.00000000E+00  0.00000000E+00  0.00000000E+00
  0.00000000E+00  0.00000000E+00  0.00000000E+00
  0.00000000E+00  0.00000000E+00  0.00000000E+00
  0.00000000E+00  0.00000000E+00  0.00000000E+00
  0.00000000E+00  0.00000000E+00  0.00000000E+00
  0.00000000E+00  0.00000000E+00  0.00000000E+00
  0.00000000E+00  0.00000000E+00  0.00000000E+00
  0.00000000E+00  0.00000000E+00  0.00000000E+00
  0.00000000E+00  0.00000000E+00  0.00000000E+00
  0.00000000E+00  0.00000000E+00  0.00000000E+00
  0.00000000E+00  0.00000000E+00  0.00000000E+00
  0.00000000E+00  0.00000000E+00  0.00000000E+00
  0.00000000E+00  0.00000000E+00  0.00000000E+00
  0.00000000E+00  0.00000000E+00  0.00000000E+00
  0.00000000E+00  0.00000000E+00  0.00000000E+00
  0.00000000E+00  0.00000000E+00  0.00000000E+00
  0.00000000E+00  0.00000000E+00  0.00000000E+00
  0.00000000E+00  0.00000000E+00  0.00000000E+00
  0.00000000E+00  0.00000000E+00  0.00000000E+00
  0.00000000E+00  0.00000000E+00  0.00000000E+00
