# Supplementary material for: Mechanisms for the formation of active sites in single-atom alloys
Source: Nanoscale. 2026 Apr 13;18(18):9709–22. doi: 10.1039/d5nr05517b (PMC13071885; doi:10.1039/d5nr05517b)
Supplement: NR-018-D5NR05517B-s001 [file NR-018-D5NR05517B-s001.tar › Mechanisms_SAA_formation/Ag_incorp_diff/near_kink_drop_in/initial_state/Zr/CONTCAR]

Ag Zr                                   
   1.0000000000000000     
    11.5456451800681936    0.0000000000000000    0.0000000000000000
    -2.8864112950170600   11.9009786483311490    0.0000000000000000
     0.0000000000000000    0.0000000000000000   26.8803708776347463
  Ag              Zr            
   103     1
Selective dynamics
Direct
  0.0441176470588260  0.6764705882352970  0.2790140074384269   F   F   F
  0.1470588235294130  0.0882352941176450  0.3158450061986855   F   F   F
  0.2205882352941160  0.8823529411764710  0.2974295068185526   F   F   F
  0.0000000000000000  0.5000000000000000  0.3526760049589512   F   F   F
  0.0735294117647030  0.2941176470588260  0.3342605055788184   F   F   F
  0.1029411764705870  0.9117647058823550  0.3895070037192099   F   F   F
  0.1764705882352970  0.7058823529411740  0.3710915043390841   F   F   F
  0.2058823529411740  0.3235294117647030  0.4263380024794756   F   F   F
  0.0294117647058840  0.1176470588235290  0.4079225030993427   F   F   F
  0.0590992350308156  0.7361562649332927  0.4629786100174209   T   T   T
  0.1323529411764710  0.5294117647058840  0.4447535018596085   F   F   F
  0.1619351647227996  0.1484675361481209  0.5004682313549433   T   T   T
  0.2353297886168829  0.9427954042423973  0.4817876285953641   T   T   T
  0.0145557002869405  0.5603589801348791  0.5367875933173527   T   T   T
  0.0875276518094595  0.3541766216581175  0.5185186137919285   T   T   T
  0.1181753118481142  0.9731997394372371  0.5747552818676450   T   T   T
  0.1915184360298455  0.7676200246309888  0.5550086074576454   T   T   T
  0.2195113823262978  0.3856370189861005  0.6094013444117369   T   T   T
  0.0440963273456500  0.1784683506000126  0.5930480838665048   T   T   T
  0.0720362452098094  0.7993951483993691  0.6486373398550874   T   T   T
  0.1471444973029260  0.5916567958806652  0.6275443584108779   T   T   T
  0.1748372049374238  0.2074868244477730  0.6854689173277052   T   T   T
  0.9998695019644338  0.0035368726712382  0.6687179527689011   T   T   T
  0.0272300702650121  0.6202978835156563  0.7196900487320544   T   T   T
  0.1069494246029647  0.4147932914593647  0.7058246694973193   T   T   T
  0.2941176470588260  0.6764705882352970  0.2790140074384269   F   F   F
  0.3970588235294130  0.0882352941176450  0.3158450061986855   F   F   F
  0.4705882352941160  0.8823529411764710  0.2974295068185526   F   F   F
  0.2500000000000000  0.5000000000000000  0.3526760049589512   F   F   F
  0.3235294117647030  0.2941176470588260  0.3342605055788184   F   F   F
  0.3529411764705870  0.9117647058823550  0.3895070037192099   F   F   F
  0.4264705882352970  0.7058823529411740  0.3710915043390841   F   F   F
  0.4558823529411740  0.3235294117647030  0.4263380024794756   F   F   F
  0.2794117647058840  0.1176470588235290  0.4079225030993427   F   F   F
  0.3089140175243479  0.7366283004850060  0.4626364723480482   T   T   T
  0.3823529411764710  0.5294117647058840  0.4447535018596085   F   F   F
  0.4121830827496116  0.1490458936790482  0.5003361990675247   T   T   T
  0.4856519972130744  0.9430005405575309  0.4814119418795988   T   T   T
  0.2651272403200249  0.5614062278570757  0.5362173655876966   T   T   T
  0.3385105234129487  0.3547520665519625  0.5184816949124781   T   T   T
  0.3689537581791242  0.9747746862539138  0.5740366658994773   T   T   T
  0.4417733561090704  0.7677919186226863  0.5545500178452043   T   T   T
  0.4727496662702542  0.3856447113113649  0.6094416242596672   T   T   T
  0.2947167017336803  0.1798326792768661  0.5931442264147845   T   T   T
  0.3247122843463460  0.8005584055100626  0.6458369432624752   T   T   T
  0.3979136394684201  0.5922476793434560  0.6284364135115429   T   T   T
  0.4280805619662042  0.2078510433770644  0.6855245333882297   T   T   T
  0.2509032278003106  0.0054976075633778  0.6680129366768794   T   T   T
  0.2704640442100530  0.6224207093006330  0.7195207580679566   T   T   T
  0.3509400766046394  0.4055426783485535  0.6986292694801113   T   T   T
  0.5441176470588260  0.6764705882352970  0.2790140074384269   F   F   F
  0.6470588235294130  0.0882352941176450  0.3158450061986855   F   F   F
  0.7205882352941160  0.8823529411764710  0.2974295068185526   F   F   F
  0.5000000000000000  0.5000000000000000  0.3526760049589512   F   F   F
  0.5735294117647030  0.2941176470588260  0.3342605055788184   F   F   F
  0.6029411764705870  0.9117647058823550  0.3895070037192099   F   F   F
  0.6764705882352970  0.7058823529411740  0.3710915043390841   F   F   F
  0.7058823529411740  0.3235294117647030  0.4263380024794756   F   F   F
  0.5294117647058840  0.1176470588235290  0.4079225030993427   F   F   F
  0.5591779923453177  0.7364955069041026  0.4625951080271893   T   T   T
  0.6323529411764710  0.5294117647058840  0.4447535018596085   F   F   F
  0.6619175062165944  0.1488031019871636  0.5002587240500629   T   T   T
  0.7357414282396489  0.9425885373224925  0.4817574731082049   T   T   T
  0.5152400788421614  0.5614225022439496  0.5361990629292936   T   T   T
  0.5891886724411022  0.3542460638908920  0.5185822191750433   T   T   T
  0.6181302113178229  0.9744956144400126  0.5739396727011565   T   T   T
  0.6919785835792102  0.7673088524080904  0.5549046714913332   T   T   T
  0.7207991948458553  0.3854783726354366  0.6114536107491888   T   T   T
  0.5447264352079652  0.1782733765618171  0.5934360665650454   T   T   T
  0.5752950959030644  0.8007727584941623  0.6457485239824343   T   T   T
  0.6483251380133372  0.5917075841277855  0.6274969322103215   T   T   T
  0.6775428014452727  0.2117141273242816  0.6856779406743184   T   T   T
  0.5013507034659904  0.0036137225822623  0.6701471484943567   T   T   T
  0.5401779234128694  0.6227109784874930  0.7194088775412478   T   T   T
  0.5997146331119454  0.4149916832447412  0.7057367359314836   T   T   T
  0.7941176470588260  0.6764705882352970  0.2790140074384269   F   F   F
  0.8970588235294130  0.0882352941176450  0.3158450061986855   F   F   F
  0.9705882352941160  0.8823529411764710  0.2974295068185526   F   F   F
  0.7500000000000000  0.5000000000000000  0.3526760049589512   F   F   F
  0.8235294117647030  0.2941176470588260  0.3342605055788184   F   F   F
  0.8529411764705870  0.9117647058823550  0.3895070037192099   F   F   F
  0.9264705882352970  0.7058823529411740  0.3710915043390841   F   F   F
  0.9558823529411740  0.3235294117647030  0.4263380024794756   F   F   F
  0.7794117647058840  0.1176470588235290  0.4079225030993427   F   F   F
  0.8089266307480625  0.7360875146320198  0.4629123583020260   T   T   T
  0.8823529411764710  0.5294117647058840  0.4447535018596085   F   F   F
  0.9120357525717291  0.1482754339531603  0.5003829809886942   T   T   T
  0.9854658869144179  0.9425393904196540  0.4819454496494605   T   T   T
  0.7654483744078756  0.5603905191185028  0.5367295272831633   T   T   T
  0.8384856604639722  0.3540535358204296  0.5190060029639793   T   T   T
  0.8680805873600388  0.9728336774933359  0.5746430188126812   T   T   T
  0.9417091483747786  0.7671337587863093  0.5553961629330282   T   T   T
  0.9715303518580760  0.3854597880253204  0.6115451275861443   T   T   T
  0.7946232924840297  0.1789271052557104  0.5928752861602034   T   T   T
  0.8268281490270402  0.7995543142799133  0.6485116421477144   T   T   T
  0.8977544426735984  0.5921211404690427  0.6288507249476150   T   T   T
  0.9277686316052821  0.2115711772654890  0.6856388823485795   T   T   T
  0.7517604580307209  0.0071351950853972  0.6682131871633473   T   T   T
  0.7822734797517781  0.6204688549967257  0.7196353232437844   T   T   T
  0.8535572667160128  0.4152505247392290  0.7034798512633453   T   T   T
  0.2085393726241640  0.8252485854527249  0.7356782392788421   T   T   T
  0.4527215217634060  0.8124875806925749  0.7378217560641741   T   T   T
  0.7035802634255932  0.8259185195694256  0.7354631208179372   T   T   T
  0.3785484903631000  0.5147691280637599  0.7847335909121644   T   T   T

  0.00000000E+00  0.00000000E+00  0.00000000E+00
  0.00000000E+00  0.00000000E+00  0.00000000E+00
  0.00000000E+00  0.00000000E+00  0.00000000E+00
  0.00000000E+00  0.00000000E+00  0.00000000E+00
  0.00000000E+00  0.00000000E+00  0.00000000E+00
  0.00000000E+00  0.00000000E+00  0.00000000E+00
  0.00000000E+00  0.00000000E+00  0.00000000E+00
  0.00000000E+00  0.00000000E+00  0.00000000E+00
  0.00000000E+00  0.00000000E+00  0.00000000E+00
  0.00000000E+00  0.00000000E+00  0.00000000E+00
  0.00000000E+00  0.00000000E+00  0.00000000E+00
  0.00000000E+00  0.00000000E+00  0.00000000E+00
  0.00000000E+00  0.00000000E+00  0.00000000E+00
  0.00000000E+00  0.00000000E+00  0.00000000E+00
  0.00000000E+00  0.00000000E+00  0.00000000E+00
  0.00000000E+00  0.00000000E+00  0.00000000E+00
  0.00000000E+00  0.00000000E+00  0.00000000E+00
  0.00000000E+00  0.00000000E+00  0.00000000E+00
  0.00000000E+00  0.00000000E+00  0.00000000E+00
  0.00000000E+00  0.00000000E+00  0.00000000E+00
  0.00000000E+00  0.00000000E+00  0.00000000E+00
  0.00000000E+00  0.00000000E+00  0.00000000E+00
  0.00000000E+00  0.00000000E+00  0.00000000E+00
  0.00000000E+00  0.00000000E+00  0.00000000E+00
  0.00000000E+00  0.00000000E+00  0.00000000E+00
  0.00000000E+00  0.00000000E+00  0.00000000E+00
  0.00000000E+00  0.00000000E+00  0.00000000E+00
  0.00000000E+00  0.00000000E+00  0.00000000E+00
  0.00000000E+00  0.00000000E+00  0.00000000E+00
  0.00000000E+00  0.00000000E+00  0.00000000E+00
  0.00000000E+00  0.00000000E+00  0.00000000E+00
  0.00000000E+00  0.00000000E+00  0.00000000E+00
  0.00000000E+00  0.00000000E+00  0.00000000E+00
  0.00000000E+00  0.00000000E+00  0.00000000E+00
  0.00000000E+00  0.00000000E+00  0.00000000E+00
  0.00000000E+00  0.00000000E+00  0.00000000E+00
  0.00000000E+00  0.00000000E+00  0.00000000E+00
  0.00000000E+00  0.00000000E+00  0.00000000E+00
  0.00000000E+00  0.00000000E+00  0.00000000E+00
  0.00000000E+00  0.00000000E+00  0.00000000E+00
  0.00000000E+00  0.00000000E+00  0.00000000E+00
  0.00000000E+00  0.00000000E+00  0.00000000E+00
  0.00000000E+00  0.00000000E+00  0.00000000E+00
  0.00000000E+00  0.00000000E+00  0.00000000E+00
  0.00000000E+00  0.00000000E+00  0.00000000E+00
  0.00000000E+00  0.00000000E+00  0.00000000E+00
  0.00000000E+00  0.00000000E+00  0.00000000E+00
  0.00000000E+00  0.00000000E+00  0.00000000E+00
  0.00000000E+00  0.00000000E+00  0.00000000E+00
  0.00000000E+00  0.00000000E+00  0.00000000E+00
  0.00000000E+00  0.00000000E+00  0.00000000E+00
  0.00000000E+00  0.00000000E+00  0.00000000E+00
  0.00000000E+00  0.00000000E+00  0.00000000E+00
  0.00000000E+00  0.00000000E+00  0.00000000E+00
  0.00000000E+00  0.00000000E+00  0.00000000E+00
  0.00000000E+00  0.00000000E+00  0.00000000E+00
  0.00000000E+00  0.00000000E+00  0.00000000E+00
  0.00000000E+00  0.00000000E+00  0.00000000E+00
  0.00000000E+00  0.00000000E+00  0.00000000E+00
  0.00000000E+00  0.00000000E+00  0.00000000E+00
  0.00000000E+00  0.00000000E+00  0.00000000E+00
  0.00000000E+00  0.00000000E+00  0.00000000E+00
  0.00000000E+00  0.00000000E+00  0.00000000E+00
  0.00000000E+00  0.00000000E+00  0.00000000E+00
  0.00000000E+00  0.00000000E+00  0.00000000E+00
  0.00000000E+00  0.00000000E+00  0.00000000E+00
  0.00000000E+00  0.00000000E+00  0.00000000E+00
  0.00000000E+00  0.00000000E+00  0.00000000E+00
  0.00000000E+00  0.00000000E+00  0.00000000E+00
  0.00000000E+00  0.00000000E+00  0.00000000E+00
  0.00000000E+00  0.00000000E+00  0.00000000E+00
  0.00000000E+00  0.00000000E+00  0.00000000E+00
  0.00000000E+00  0.00000000E+00  0.00000000E+00
  0.00000000E+00  0.00000000E+00  0.00000000E+00
  0.00000000E+00  0.00000000E+00  0.00000000E+00
  0.00000000E+00  0.00000000E+00  0.00000000E+00
  0.00000000E+00  0.00000000E+00  0.00000000E+00
  0.00000000E+00  0.00000000E+00  0.00000000E+00
  0.00000000E+00  0.00000000E+00  0.00000000E+00
  0.00000000E+00  0.00000000E+00  0.00000000E+00
  0.00000000E+00  0.00000000E+00  0.00000000E+00
  0.00000000E+00  0.00000000E+00  0.00000000E+00
  0.00000000E+00  0.00000000E+00  0.00000000E+00
  0.00000000E+00  0.00000000E+00  0.00000000E+00
  0.00000000E+00  0.00000000E+00  0.00000000E+00
  0.00000000E+00  0.00000000E+00  0.00000000E+00
  0.00000000E+00  0.00000000E+00  0.00000000E+00
  0.00000000E+00  0.00000000E+00  0.00000000E+00
  0.00000000E+00  0.00000000E+00  0.00000000E+00
  0.00000000E+00  0.00000000E+00  0.00000000E+00
  0.00000000E+00  0.00000000E+00  0.00000000E+00
  0.00000000E+00  0.00000000E+00  0.00000000E+00
  0.00000000E+00  0.00000000E+00  0.00000000E+00
  0.00000000E+00  0.00000000E+00  0.00000000E+00
  0.00000000E+00  0.00000000E+00  0.00000000E+00
  0.00000000E+00  0.00000000E+00  0.00000000E+00
  0.00000000E+00  0.00000000E+00  0.00000000E+00
  0.00000000E+00  0.00000000E+00  0.00000000E+00
  0.00000000E+00  0.00000000E+00  0.00000000E+00
  0.00000000E+00  0.00000000E+00  0.00000000E+00
  0.00000000E+00  0.00000000E+00  0.00000000E+00
  0.00000000E+00  0.00000000E+00  0.00000000E+00
  0.00000000E+00  0.00000000E+00  0.00000000E+00
  0.00000000E+00  0.00000000E+00  0.00000000E+00
