# Supplementary material for: Mechanisms for the formation of active sites in single-atom alloys
Source: Nanoscale. 2026 Apr 13;18(18):9709–22. doi: 10.1039/d5nr05517b (PMC13071885; doi:10.1039/d5nr05517b)
Supplement: NR-018-D5NR05517B-s001 [file NR-018-D5NR05517B-s001.tar › Mechanisms_SAA_formation/Ag_incorp_diff/near_kink_drop_in/initial_state/Ru/CONTCAR]

Ag Ru                                   
   1.0000000000000000     
    11.5456451800681936    0.0000000000000000    0.0000000000000000
    -2.8864112950170600   11.9009786483311490    0.0000000000000000
     0.0000000000000000    0.0000000000000000   26.8803708776347463
  Ag              Ru            
   103     1
Selective dynamics
Direct
  0.0441176470588260  0.6764705882352970  0.2790140074384269   F   F   F
  0.1470588235294130  0.0882352941176450  0.3158450061986855   F   F   F
  0.2205882352941160  0.8823529411764710  0.2974295068185526   F   F   F
  0.0000000000000000  0.5000000000000000  0.3526760049589512   F   F   F
  0.0735294117647030  0.2941176470588260  0.3342605055788184   F   F   F
  0.1029411764705870  0.9117647058823550  0.3895070037192099   F   F   F
  0.1764705882352970  0.7058823529411740  0.3710915043390841   F   F   F
  0.2058823529411740  0.3235294117647030  0.4263380024794756   F   F   F
  0.0294117647058840  0.1176470588235290  0.4079225030993427   F   F   F
  0.0593301446141131  0.7363857862361738  0.4626348890850340   T   T   T
  0.1323529411764710  0.5294117647058840  0.4447535018596085   F   F   F
  0.1632661590112126  0.1483484399567594  0.5004809024034785   T   T   T
  0.2363805194285238  0.9430308416223609  0.4816369408886243   T   T   T
  0.0151480999184929  0.5599837891716394  0.5355461170554456   T   T   T
  0.0901308709932643  0.3537762232632948  0.5188620854741546   T   T   T
  0.1199866834568139  0.9729194081874938  0.5747344323014109   T   T   T
  0.1927429738364724  0.7680494091168484  0.5542324617165714   T   T   T
  0.2244373736176205  0.3859871489492081  0.6121280608020438   T   T   T
  0.0467310888328693  0.1781570044999089  0.5930017200213367   T   T   T
  0.0744499663769438  0.7992099633437740  0.6484056811183793   T   T   T
  0.1460218656878626  0.5914389960278027  0.6252662168876969   T   T   T
  0.1806883827126192  0.2106463002124959  0.6854908344348136   T   T   T
  0.0030661279488447  0.0033391060478259  0.6687905759501885   T   T   T
  0.0259684672995076  0.6198507776300787  0.7182532678841247   T   T   T
  0.1021646035492903  0.4107455485222234  0.7029262293814393   T   T   T
  0.2941176470588260  0.6764705882352970  0.2790140074384269   F   F   F
  0.3970588235294130  0.0882352941176450  0.3158450061986855   F   F   F
  0.4705882352941160  0.8823529411764710  0.2974295068185526   F   F   F
  0.2500000000000000  0.5000000000000000  0.3526760049589512   F   F   F
  0.3235294117647030  0.2941176470588260  0.3342605055788184   F   F   F
  0.3529411764705870  0.9117647058823550  0.3895070037192099   F   F   F
  0.4264705882352970  0.7058823529411740  0.3710915043390841   F   F   F
  0.4558823529411740  0.3235294117647030  0.4263380024794756   F   F   F
  0.2794117647058840  0.1176470588235290  0.4079225030993427   F   F   F
  0.3096205681745114  0.7360597772429835  0.4626719602946624   T   T   T
  0.3823529411764710  0.5294117647058840  0.4447535018596085   F   F   F
  0.4129889799068699  0.1485941676840101  0.5005210484238677   T   T   T
  0.4862243005096075  0.9426500662481073  0.4816057840104362   T   T   T
  0.2662955520295258  0.5600588430568404  0.5363252048220243   T   T   T
  0.3395145101768784  0.3542437440845865  0.5192186960838068   T   T   T
  0.3702338195736903  0.9739325662682308  0.5744539974596815   T   T   T
  0.4427503601336926  0.7670172003403635  0.5547817692075049   T   T   T
  0.4715983369425366  0.3856162114360601  0.6123944861337914   T   T   T
  0.2964827940218810  0.1789864660243363  0.5931933501187773   T   T   T
  0.3265329298984053  0.7991709344435166  0.6459245420117127   T   T   T
  0.3994034813489282  0.5910441850988911  0.6284490392821532   T   T   T
  0.4283291993014905  0.2097409298144757  0.6857716599796012   T   T   T
  0.2531222761344670  0.0056271410655548  0.6683997799822713   T   T   T
  0.2613090716878666  0.6156212842851008  0.7152944458475287   T   T   T
  0.3564895200615569  0.4180011147939404  0.7098340300841396   T   T   T
  0.5441176470588260  0.6764705882352970  0.2790140074384269   F   F   F
  0.6470588235294130  0.0882352941176450  0.3158450061986855   F   F   F
  0.7205882352941160  0.8823529411764710  0.2974295068185526   F   F   F
  0.5000000000000000  0.5000000000000000  0.3526760049589512   F   F   F
  0.5735294117647030  0.2941176470588260  0.3342605055788184   F   F   F
  0.6029411764705870  0.9117647058823550  0.3895070037192099   F   F   F
  0.6764705882352970  0.7058823529411740  0.3710915043390841   F   F   F
  0.7058823529411740  0.3235294117647030  0.4263380024794756   F   F   F
  0.5294117647058840  0.1176470588235290  0.4079225030993427   F   F   F
  0.5592448270825194  0.7361740225405293  0.4626800423658221   T   T   T
  0.6323529411764710  0.5294117647058840  0.4447535018596085   F   F   F
  0.6621708620955087  0.1483754400289759  0.5004350650037701   T   T   T
  0.7364220541956467  0.9431073787590644  0.4817837732853812   T   T   T
  0.5156531087986979  0.5600622119102082  0.5364444647863230   T   T   T
  0.5884564581627920  0.3536796507472871  0.5192075518120421   T   T   T
  0.6186319956988930  0.9734619341743983  0.5744543463249380   T   T   T
  0.6934398970171427  0.7679140694840280  0.5543403605018631   T   T   T
  0.7217823335975044  0.3832019872402971  0.6102678010419575   T   T   T
  0.5450144220938701  0.1766650653435775  0.5939615052632364   T   T   T
  0.5762782544850931  0.7990323535982289  0.6460094903859624   T   T   T
  0.6529539627242974  0.5912078043276167  0.6253057254129817   T   T   T
  0.6781494247286156  0.2071482528753921  0.6850982256807265   T   T   T
  0.5010122393195845  0.9990153185291286  0.6727456785370145   T   T   T
  0.5502617214702341  0.6155078392406627  0.7152423129264159   T   T   T
  0.6067394873058166  0.4101816876840335  0.7032932521671189   T   T   T
  0.7941176470588260  0.6764705882352970  0.2790140074384269   F   F   F
  0.8970588235294130  0.0882352941176450  0.3158450061986855   F   F   F
  0.9705882352941160  0.8823529411764710  0.2974295068185526   F   F   F
  0.7500000000000000  0.5000000000000000  0.3526760049589512   F   F   F
  0.8235294117647030  0.2941176470588260  0.3342605055788184   F   F   F
  0.8529411764705870  0.9117647058823550  0.3895070037192099   F   F   F
  0.9264705882352970  0.7058823529411740  0.3710915043390841   F   F   F
  0.9558823529411740  0.3235294117647030  0.4263380024794756   F   F   F
  0.7794117647058840  0.1176470588235290  0.4079225030993427   F   F   F
  0.8096820846151640  0.7365237909356686  0.4626583706986410   T   T   T
  0.8823529411764710  0.5294117647058840  0.4447535018596085   F   F   F
  0.9131815843397182  0.1481567117706090  0.5003869734749322   T   T   T
  0.9864094470941634  0.9426941298888418  0.4819428667922129   T   T   T
  0.7668191759780123  0.5600253993875042  0.5355713045787146   T   T   T
  0.8390332104894225  0.3530597819590435  0.5185486275488586   T   T   T
  0.8697863200401065  0.9724623625484885  0.5747059244074276   T   T   T
  0.9430601856848346  0.7670865665636343  0.5552267115010759   T   T   T
  0.9727312304344593  0.3835101891625060  0.6100830922569354   T   T   T
  0.7955221132618358  0.1769696399774229  0.5924875254157616   T   T   T
  0.8287985010946598  0.7990581174912325  0.6484664441011690   T   T   T
  0.8992090072741268  0.5905533017597787  0.6272648865348461   T   T   T
  0.9289151659736462  0.2080926488864255  0.6848035682006347   T   T   T
  0.7530159410893930  0.0046453003875758  0.6682656851691190   T   T   T
  0.7876354067905186  0.6195076010768085  0.7183528222644661   T   T   T
  0.8548419036074059  0.4124297783859374  0.7022037283285384   T   T   T
  0.2126351740290346  0.8238645220969841  0.7350113811765931   T   T   T
  0.4507224484704289  0.7948074860555002  0.7404960143990981   T   T   T
  0.7033492410006115  0.8233765711792002  0.7351190147700127   T   T   T
  0.3963897708842706  0.5775374192270497  0.7848893472304709   T   T   T

  0.00000000E+00  0.00000000E+00  0.00000000E+00
  0.00000000E+00  0.00000000E+00  0.00000000E+00
  0.00000000E+00  0.00000000E+00  0.00000000E+00
  0.00000000E+00  0.00000000E+00  0.00000000E+00
  0.00000000E+00  0.00000000E+00  0.00000000E+00
  0.00000000E+00  0.00000000E+00  0.00000000E+00
  0.00000000E+00  0.00000000E+00  0.00000000E+00
  0.00000000E+00  0.00000000E+00  0.00000000E+00
  0.00000000E+00  0.00000000E+00  0.00000000E+00
  0.00000000E+00  0.00000000E+00  0.00000000E+00
  0.00000000E+00  0.00000000E+00  0.00000000E+00
  0.00000000E+00  0.00000000E+00  0.00000000E+00
  0.00000000E+00  0.00000000E+00  0.00000000E+00
  0.00000000E+00  0.00000000E+00  0.00000000E+00
  0.00000000E+00  0.00000000E+00  0.00000000E+00
  0.00000000E+00  0.00000000E+00  0.00000000E+00
  0.00000000E+00  0.00000000E+00  0.00000000E+00
  0.00000000E+00  0.00000000E+00  0.00000000E+00
  0.00000000E+00  0.00000000E+00  0.00000000E+00
  0.00000000E+00  0.00000000E+00  0.00000000E+00
  0.00000000E+00  0.00000000E+00  0.00000000E+00
  0.00000000E+00  0.00000000E+00  0.00000000E+00
  0.00000000E+00  0.00000000E+00  0.00000000E+00
  0.00000000E+00  0.00000000E+00  0.00000000E+00
  0.00000000E+00  0.00000000E+00  0.00000000E+00
  0.00000000E+00  0.00000000E+00  0.00000000E+00
  0.00000000E+00  0.00000000E+00  0.00000000E+00
  0.00000000E+00  0.00000000E+00  0.00000000E+00
  0.00000000E+00  0.00000000E+00  0.00000000E+00
  0.00000000E+00  0.00000000E+00  0.00000000E+00
  0.00000000E+00  0.00000000E+00  0.00000000E+00
  0.00000000E+00  0.00000000E+00  0.00000000E+00
  0.00000000E+00  0.00000000E+00  0.00000000E+00
  0.00000000E+00  0.00000000E+00  0.00000000E+00
  0.00000000E+00  0.00000000E+00  0.00000000E+00
  0.00000000E+00  0.00000000E+00  0.00000000E+00
  0.00000000E+00  0.00000000E+00  0.00000000E+00
  0.00000000E+00  0.00000000E+00  0.00000000E+00
  0.00000000E+00  0.00000000E+00  0.00000000E+00
  0.00000000E+00  0.00000000E+00  0.00000000E+00
  0.00000000E+00  0.00000000E+00  0.00000000E+00
  0.00000000E+00  0.00000000E+00  0.00000000E+00
  0.00000000E+00  0.00000000E+00  0.00000000E+00
  0.00000000E+00  0.00000000E+00  0.00000000E+00
  0.00000000E+00  0.00000000E+00  0.00000000E+00
  0.00000000E+00  0.00000000E+00  0.00000000E+00
  0.00000000E+00  0.00000000E+00  0.00000000E+00
  0.00000000E+00  0.00000000E+00  0.00000000E+00
  0.00000000E+00  0.00000000E+00  0.00000000E+00
  0.00000000E+00  0.00000000E+00  0.00000000E+00
  0.00000000E+00  0.00000000E+00  0.00000000E+00
  0.00000000E+00  0.00000000E+00  0.00000000E+00
  0.00000000E+00  0.00000000E+00  0.00000000E+00
  0.00000000E+00  0.00000000E+00  0.00000000E+00
  0.00000000E+00  0.00000000E+00  0.00000000E+00
  0.00000000E+00  0.00000000E+00  0.00000000E+00
  0.00000000E+00  0.00000000E+00  0.00000000E+00
  0.00000000E+00  0.00000000E+00  0.00000000E+00
  0.00000000E+00  0.00000000E+00  0.00000000E+00
  0.00000000E+00  0.00000000E+00  0.00000000E+00
  0.00000000E+00  0.00000000E+00  0.00000000E+00
  0.00000000E+00  0.00000000E+00  0.00000000E+00
  0.00000000E+00  0.00000000E+00  0.00000000E+00
  0.00000000E+00  0.00000000E+00  0.00000000E+00
  0.00000000E+00  0.00000000E+00  0.00000000E+00
  0.00000000E+00  0.00000000E+00  0.00000000E+00
  0.00000000E+00  0.00000000E+00  0.00000000E+00
  0.00000000E+00  0.00000000E+00  0.00000000E+00
  0.00000000E+00  0.00000000E+00  0.00000000E+00
  0.00000000E+00  0.00000000E+00  0.00000000E+00
  0.00000000E+00  0.00000000E+00  0.00000000E+00
  0.00000000E+00  0.00000000E+00  0.00000000E+00
  0.00000000E+00  0.00000000E+00  0.00000000E+00
  0.00000000E+00  0.00000000E+00  0.00000000E+00
  0.00000000E+00  0.00000000E+00  0.00000000E+00
  0.00000000E+00  0.00000000E+00  0.00000000E+00
  0.00000000E+00  0.00000000E+00  0.00000000E+00
  0.00000000E+00  0.00000000E+00  0.00000000E+00
  0.00000000E+00  0.00000000E+00  0.00000000E+00
  0.00000000E+00  0.00000000E+00  0.00000000E+00
  0.00000000E+00  0.00000000E+00  0.00000000E+00
  0.00000000E+00  0.00000000E+00  0.00000000E+00
  0.00000000E+00  0.00000000E+00  0.00000000E+00
  0.00000000E+00  0.00000000E+00  0.00000000E+00
  0.00000000E+00  0.00000000E+00  0.00000000E+00
  0.00000000E+00  0.00000000E+00  0.00000000E+00
  0.00000000E+00  0.00000000E+00  0.00000000E+00
  0.00000000E+00  0.00000000E+00  0.00000000E+00
  0.00000000E+00  0.00000000E+00  0.00000000E+00
  0.00000000E+00  0.00000000E+00  0.00000000E+00
  0.00000000E+00  0.00000000E+00  0.00000000E+00
  0.00000000E+00  0.00000000E+00  0.00000000E+00
  0.00000000E+00  0.00000000E+00  0.00000000E+00
  0.00000000E+00  0.00000000E+00  0.00000000E+00
  0.00000000E+00  0.00000000E+00  0.00000000E+00
  0.00000000E+00  0.00000000E+00  0.00000000E+00
  0.00000000E+00  0.00000000E+00  0.00000000E+00
  0.00000000E+00  0.00000000E+00  0.00000000E+00
  0.00000000E+00  0.00000000E+00  0.00000000E+00
  0.00000000E+00  0.00000000E+00  0.00000000E+00
  0.00000000E+00  0.00000000E+00  0.00000000E+00
  0.00000000E+00  0.00000000E+00  0.00000000E+00
  0.00000000E+00  0.00000000E+00  0.00000000E+00
  0.00000000E+00  0.00000000E+00  0.00000000E+00
