# Supplementary material for: Mechanisms for the formation of active sites in single-atom alloys
Source: Nanoscale. 2026 Apr 13;18(18):9709–22. doi: 10.1039/d5nr05517b (PMC13071885; doi:10.1039/d5nr05517b)
Supplement: NR-018-D5NR05517B-s001 [file NR-018-D5NR05517B-s001.tar › Mechanisms_SAA_formation/Ag_incorp_diff/near_kink_drop_in/initial_state/Y/CONTCAR]

Ag Y                                    
   1.0000000000000000     
    11.5456451800681936    0.0000000000000000    0.0000000000000000
    -2.8864112950170600   11.9009786483311490    0.0000000000000000
     0.0000000000000000    0.0000000000000000   26.8803708776347463
  Ag              Y             
   103     1
Selective dynamics
Direct
  0.0441176470588260  0.6764705882352970  0.2790140074384269   F   F   F
  0.1470588235294130  0.0882352941176450  0.3158450061986855   F   F   F
  0.2205882352941160  0.8823529411764710  0.2974295068185526   F   F   F
  0.0000000000000000  0.5000000000000000  0.3526760049589512   F   F   F
  0.0735294117647030  0.2941176470588260  0.3342605055788184   F   F   F
  0.1029411764705870  0.9117647058823550  0.3895070037192099   F   F   F
  0.1764705882352970  0.7058823529411740  0.3710915043390841   F   F   F
  0.2058823529411740  0.3235294117647030  0.4263380024794756   F   F   F
  0.0294117647058840  0.1176470588235290  0.4079225030993427   F   F   F
  0.0590575969083895  0.7362085674748163  0.4629907099527054   T   T   T
  0.1323529411764710  0.5294117647058840  0.4447535018596085   F   F   F
  0.1619127791363414  0.1483966103419037  0.5004906560455259   T   T   T
  0.2353026559895461  0.9428463120176274  0.4818022483629271   T   T   T
  0.0144542191093515  0.5604097506044484  0.5367883705099563   T   T   T
  0.0875739861393328  0.3540383839408585  0.5185254548936925   T   T   T
  0.1183259035240535  0.9732830997079119  0.5749002142943994   T   T   T
  0.1914728918013414  0.7676216438093859  0.5550104645577842   T   T   T
  0.2195894768512797  0.3858273947070372  0.6094381868130795   T   T   T
  0.0443094750064498  0.1785394583060046  0.5931114453448246   T   T   T
  0.0720857178069099  0.7996825710316788  0.6487559914961569   T   T   T
  0.1470083442315309  0.5916658773023236  0.6274962506699677   T   T   T
  0.1759810321285827  0.2090101174837925  0.6857710676884076   T   T   T
  0.0003583347228290  0.0042349244153269  0.6687509729524951   T   T   T
  0.0281239623924557  0.6197479178201186  0.7197367898761138   T   T   T
  0.1061237480249682  0.4145946027502045  0.7055505746376505   T   T   T
  0.2941176470588260  0.6764705882352970  0.2790140074384269   F   F   F
  0.3970588235294130  0.0882352941176450  0.3158450061986855   F   F   F
  0.4705882352941160  0.8823529411764710  0.2974295068185526   F   F   F
  0.2500000000000000  0.5000000000000000  0.3526760049589512   F   F   F
  0.3235294117647030  0.2941176470588260  0.3342605055788184   F   F   F
  0.3529411764705870  0.9117647058823550  0.3895070037192099   F   F   F
  0.4264705882352970  0.7058823529411740  0.3710915043390841   F   F   F
  0.4558823529411740  0.3235294117647030  0.4263380024794756   F   F   F
  0.2794117647058840  0.1176470588235290  0.4079225030993427   F   F   F
  0.3088651449069987  0.7366728710424962  0.4625739043917407   T   T   T
  0.3823529411764710  0.5294117647058840  0.4447535018596085   F   F   F
  0.4121684231101786  0.1490729041576866  0.5003338277293640   T   T   T
  0.4856957462949975  0.9432549336911126  0.4813850673730479   T   T   T
  0.2648590835122629  0.5614162352352384  0.5360013536370419   T   T   T
  0.3385289051742278  0.3547783231052616  0.5185452481679970   T   T   T
  0.3687932813822072  0.9749679580577442  0.5741127835073199   T   T   T
  0.4418960802112832  0.7683682987900019  0.5542697506578462   T   T   T
  0.4728002313059221  0.3859406815265846  0.6094705673296038   T   T   T
  0.2946742306640666  0.1797534599118864  0.5932021150730448   T   T   T
  0.3248370732903544  0.8007483610111440  0.6457421947611158   T   T   T
  0.3980393466797463  0.5928744024707903  0.6273119449961431   T   T   T
  0.4276120703397167  0.2094384770414892  0.6858115371187837   T   T   T
  0.2509058986735334  0.0057055065749608  0.6685029044317818   T   T   T
  0.2733069337636681  0.6203861125649254  0.7188870633032580   T   T   T
  0.3518752220354497  0.4096421746029545  0.6987936452246287   T   T   T
  0.5441176470588260  0.6764705882352970  0.2790140074384269   F   F   F
  0.6470588235294130  0.0882352941176450  0.3158450061986855   F   F   F
  0.7205882352941160  0.8823529411764710  0.2974295068185526   F   F   F
  0.5000000000000000  0.5000000000000000  0.3526760049589512   F   F   F
  0.5735294117647030  0.2941176470588260  0.3342605055788184   F   F   F
  0.6029411764705870  0.9117647058823550  0.3895070037192099   F   F   F
  0.6764705882352970  0.7058823529411740  0.3710915043390841   F   F   F
  0.7058823529411740  0.3235294117647030  0.4263380024794756   F   F   F
  0.5294117647058840  0.1176470588235290  0.4079225030993427   F   F   F
  0.5592516481682385  0.7365840499025097  0.4625296735112512   T   T   T
  0.6323529411764710  0.5294117647058840  0.4447535018596085   F   F   F
  0.6619390238502908  0.1488357610749751  0.5002669536312506   T   T   T
  0.7358182666219183  0.9426525590077857  0.4817566640765664   T   T   T
  0.5155140435546759  0.5615149786258750  0.5359778454541716   T   T   T
  0.5891751975578220  0.3542409981831836  0.5185779920335984   T   T   T
  0.6182590948717150  0.9746843918085817  0.5739929982464664   T   T   T
  0.6920660355590680  0.7674822707258645  0.5549380800715515   T   T   T
  0.7209416919713685  0.3854159099175366  0.6113385840421125   T   T   T
  0.5445213249539306  0.1784947980580473  0.5934659032048193   T   T   T
  0.5751540924554565  0.8009693723958494  0.6456502128091621   T   T   T
  0.6484899624625461  0.5917710726677801  0.6274173302045186   T   T   T
  0.6774572367180113  0.2115679670492359  0.6856435346552211   T   T   T
  0.5011634350922970  0.0044585510049877  0.6700796728451590   T   T   T
  0.5365219598940797  0.6208203434248052  0.7186900189942841   T   T   T
  0.6002667428792438  0.4148156874754924  0.7055719832700534   T   T   T
  0.7941176470588260  0.6764705882352970  0.2790140074384269   F   F   F
  0.8970588235294130  0.0882352941176450  0.3158450061986855   F   F   F
  0.9705882352941160  0.8823529411764710  0.2974295068185526   F   F   F
  0.7500000000000000  0.5000000000000000  0.3526760049589512   F   F   F
  0.8235294117647030  0.2941176470588260  0.3342605055788184   F   F   F
  0.8529411764705870  0.9117647058823550  0.3895070037192099   F   F   F
  0.9264705882352970  0.7058823529411740  0.3710915043390841   F   F   F
  0.9558823529411740  0.3235294117647030  0.4263380024794756   F   F   F
  0.7794117647058840  0.1176470588235290  0.4079225030993427   F   F   F
  0.8089562073309436  0.7361847963627036  0.4629258087075970   T   T   T
  0.8823529411764710  0.5294117647058840  0.4447535018596085   F   F   F
  0.9120302179700186  0.1482216496412587  0.5004192079328457   T   T   T
  0.9854810907689679  0.9425049747370854  0.4820611854937954   T   T   T
  0.7655733672912648  0.5604982483558726  0.5367353798195049   T   T   T
  0.8384444290386670  0.3540233734681110  0.5189359202884875   T   T   T
  0.8680184750677449  0.9729702655110783  0.5747677610508488   T   T   T
  0.9416943266078244  0.7671599600237075  0.5555157817077441   T   T   T
  0.9712657031958455  0.3853903857114993  0.6113946382063217   T   T   T
  0.7945649944579477  0.1788013532429998  0.5929462875300322   T   T   T
  0.8271072862527304  0.7997963524011062  0.6486702100855500   T   T   T
  0.8977936987242185  0.5923193792198199  0.6289730104916875   T   T   T
  0.9277274828977798  0.2113504208912664  0.6856064160332536   T   T   T
  0.7515943399885650  0.0066366256477346  0.6685855279556593   T   T   T
  0.7811493734122839  0.6198817280045889  0.7197131536099995   T   T   T
  0.8535052791214537  0.4153839361187103  0.7034602275791895   T   T   T
  0.2089885254247612  0.8229894724660668  0.7357441010052804   T   T   T
  0.4529351984951516  0.8132942109168833  0.7375891471806605   T   T   T
  0.7020576854728607  0.8234529342602771  0.7355785813955197   T   T   T
  0.3783230590642392  0.5111592634830026  0.7915116203045700   T   T   T

  0.00000000E+00  0.00000000E+00  0.00000000E+00
  0.00000000E+00  0.00000000E+00  0.00000000E+00
  0.00000000E+00  0.00000000E+00  0.00000000E+00
  0.00000000E+00  0.00000000E+00  0.00000000E+00
  0.00000000E+00  0.00000000E+00  0.00000000E+00
  0.00000000E+00  0.00000000E+00  0.00000000E+00
  0.00000000E+00  0.00000000E+00  0.00000000E+00
  0.00000000E+00  0.00000000E+00  0.00000000E+00
  0.00000000E+00  0.00000000E+00  0.00000000E+00
  0.00000000E+00  0.00000000E+00  0.00000000E+00
  0.00000000E+00  0.00000000E+00  0.00000000E+00
  0.00000000E+00  0.00000000E+00  0.00000000E+00
  0.00000000E+00  0.00000000E+00  0.00000000E+00
  0.00000000E+00  0.00000000E+00  0.00000000E+00
  0.00000000E+00  0.00000000E+00  0.00000000E+00
  0.00000000E+00  0.00000000E+00  0.00000000E+00
  0.00000000E+00  0.00000000E+00  0.00000000E+00
  0.00000000E+00  0.00000000E+00  0.00000000E+00
  0.00000000E+00  0.00000000E+00  0.00000000E+00
  0.00000000E+00  0.00000000E+00  0.00000000E+00
  0.00000000E+00  0.00000000E+00  0.00000000E+00
  0.00000000E+00  0.00000000E+00  0.00000000E+00
  0.00000000E+00  0.00000000E+00  0.00000000E+00
  0.00000000E+00  0.00000000E+00  0.00000000E+00
  0.00000000E+00  0.00000000E+00  0.00000000E+00
  0.00000000E+00  0.00000000E+00  0.00000000E+00
  0.00000000E+00  0.00000000E+00  0.00000000E+00
  0.00000000E+00  0.00000000E+00  0.00000000E+00
  0.00000000E+00  0.00000000E+00  0.00000000E+00
  0.00000000E+00  0.00000000E+00  0.00000000E+00
  0.00000000E+00  0.00000000E+00  0.00000000E+00
  0.00000000E+00  0.00000000E+00  0.00000000E+00
  0.00000000E+00  0.00000000E+00  0.00000000E+00
  0.00000000E+00  0.00000000E+00  0.00000000E+00
  0.00000000E+00  0.00000000E+00  0.00000000E+00
  0.00000000E+00  0.00000000E+00  0.00000000E+00
  0.00000000E+00  0.00000000E+00  0.00000000E+00
  0.00000000E+00  0.00000000E+00  0.00000000E+00
  0.00000000E+00  0.00000000E+00  0.00000000E+00
  0.00000000E+00  0.00000000E+00  0.00000000E+00
  0.00000000E+00  0.00000000E+00  0.00000000E+00
  0.00000000E+00  0.00000000E+00  0.00000000E+00
  0.00000000E+00  0.00000000E+00  0.00000000E+00
  0.00000000E+00  0.00000000E+00  0.00000000E+00
  0.00000000E+00  0.00000000E+00  0.00000000E+00
  0.00000000E+00  0.00000000E+00  0.00000000E+00
  0.00000000E+00  0.00000000E+00  0.00000000E+00
  0.00000000E+00  0.00000000E+00  0.00000000E+00
  0.00000000E+00  0.00000000E+00  0.00000000E+00
  0.00000000E+00  0.00000000E+00  0.00000000E+00
  0.00000000E+00  0.00000000E+00  0.00000000E+00
  0.00000000E+00  0.00000000E+00  0.00000000E+00
  0.00000000E+00  0.00000000E+00  0.00000000E+00
  0.00000000E+00  0.00000000E+00  0.00000000E+00
  0.00000000E+00  0.00000000E+00  0.00000000E+00
  0.00000000E+00  0.00000000E+00  0.00000000E+00
  0.00000000E+00  0.00000000E+00  0.00000000E+00
  0.00000000E+00  0.00000000E+00  0.00000000E+00
  0.00000000E+00  0.00000000E+00  0.00000000E+00
  0.00000000E+00  0.00000000E+00  0.00000000E+00
  0.00000000E+00  0.00000000E+00  0.00000000E+00
  0.00000000E+00  0.00000000E+00  0.00000000E+00
  0.00000000E+00  0.00000000E+00  0.00000000E+00
  0.00000000E+00  0.00000000E+00  0.00000000E+00
  0.00000000E+00  0.00000000E+00  0.00000000E+00
  0.00000000E+00  0.00000000E+00  0.00000000E+00
  0.00000000E+00  0.00000000E+00  0.00000000E+00
  0.00000000E+00  0.00000000E+00  0.00000000E+00
  0.00000000E+00  0.00000000E+00  0.00000000E+00
  0.00000000E+00  0.00000000E+00  0.00000000E+00
  0.00000000E+00  0.00000000E+00  0.00000000E+00
  0.00000000E+00  0.00000000E+00  0.00000000E+00
  0.00000000E+00  0.00000000E+00  0.00000000E+00
  0.00000000E+00  0.00000000E+00  0.00000000E+00
  0.00000000E+00  0.00000000E+00  0.00000000E+00
  0.00000000E+00  0.00000000E+00  0.00000000E+00
  0.00000000E+00  0.00000000E+00  0.00000000E+00
  0.00000000E+00  0.00000000E+00  0.00000000E+00
  0.00000000E+00  0.00000000E+00  0.00000000E+00
  0.00000000E+00  0.00000000E+00  0.00000000E+00
  0.00000000E+00  0.00000000E+00  0.00000000E+00
  0.00000000E+00  0.00000000E+00  0.00000000E+00
  0.00000000E+00  0.00000000E+00  0.00000000E+00
  0.00000000E+00  0.00000000E+00  0.00000000E+00
  0.00000000E+00  0.00000000E+00  0.00000000E+00
  0.00000000E+00  0.00000000E+00  0.00000000E+00
  0.00000000E+00  0.00000000E+00  0.00000000E+00
  0.00000000E+00  0.00000000E+00  0.00000000E+00
  0.00000000E+00  0.00000000E+00  0.00000000E+00
  0.00000000E+00  0.00000000E+00  0.00000000E+00
  0.00000000E+00  0.00000000E+00  0.00000000E+00
  0.00000000E+00  0.00000000E+00  0.00000000E+00
  0.00000000E+00  0.00000000E+00  0.00000000E+00
  0.00000000E+00  0.00000000E+00  0.00000000E+00
  0.00000000E+00  0.00000000E+00  0.00000000E+00
  0.00000000E+00  0.00000000E+00  0.00000000E+00
  0.00000000E+00  0.00000000E+00  0.00000000E+00
  0.00000000E+00  0.00000000E+00  0.00000000E+00
  0.00000000E+00  0.00000000E+00  0.00000000E+00
  0.00000000E+00  0.00000000E+00  0.00000000E+00
  0.00000000E+00  0.00000000E+00  0.00000000E+00
  0.00000000E+00  0.00000000E+00  0.00000000E+00
  0.00000000E+00  0.00000000E+00  0.00000000E+00
  0.00000000E+00  0.00000000E+00  0.00000000E+00
