# Supplementary material for: Mechanisms for the formation of active sites in single-atom alloys
Source: Nanoscale. 2026 Apr 13;18(18):9709–22. doi: 10.1039/d5nr05517b (PMC13071885; doi:10.1039/d5nr05517b)
Supplement: NR-018-D5NR05517B-s001 [file NR-018-D5NR05517B-s001.tar › Mechanisms_SAA_formation/Ag_incorp_diff/near_kink_drop_in/initial_state/Nb/CONTCAR]

Ag Nb                                   
   1.0000000000000000     
    11.5456451800681936    0.0000000000000000    0.0000000000000000
    -2.8864112950170600   11.9009786483311490    0.0000000000000000
     0.0000000000000000    0.0000000000000000   26.8803708776347463
  Ag              Nb            
   103     1
Selective dynamics
Direct
  0.0441176470588260  0.6764705882352970  0.2790140074384269   F   F   F
  0.1470588235294130  0.0882352941176450  0.3158450061986855   F   F   F
  0.2205882352941160  0.8823529411764710  0.2974295068185526   F   F   F
  0.0000000000000000  0.5000000000000000  0.3526760049589512   F   F   F
  0.0735294117647030  0.2941176470588260  0.3342605055788184   F   F   F
  0.1029411764705870  0.9117647058823550  0.3895070037192099   F   F   F
  0.1764705882352970  0.7058823529411740  0.3710915043390841   F   F   F
  0.2058823529411740  0.3235294117647030  0.4263380024794756   F   F   F
  0.0294117647058840  0.1176470588235290  0.4079225030993427   F   F   F
  0.0590387189409590  0.7361393494139926  0.4629559171722220   T   T   T
  0.1323529411764710  0.5294117647058840  0.4447535018596085   F   F   F
  0.1619635020984742  0.1485269527389415  0.5004657292064909   T   T   T
  0.2353820534367800  0.9427901163466600  0.4817494833441664   T   T   T
  0.0146981870286075  0.5603862050617592  0.5367530548948954   T   T   T
  0.0876155741043072  0.3542974465267251  0.5185197055641384   T   T   T
  0.1181527944151093  0.9731381021304477  0.5746060281632913   T   T   T
  0.1915243273322693  0.7676107134506138  0.5549402381343506   T   T   T
  0.2195743383515172  0.3854087933393085  0.6094789819292615   T   T   T
  0.0438798349693788  0.1784284188950766  0.5929000474748328   T   T   T
  0.0719882369078677  0.7993310738603842  0.6484702214313431   T   T   T
  0.1473808545054081  0.5917510858835376  0.6276772930179060   T   T   T
  0.1742084504073234  0.2066867763921225  0.6850890222619087   T   T   T
  0.9995861845512055  0.0032285508677637  0.6686113531333335   T   T   T
  0.0269250695771620  0.6207145911515979  0.7194242014060853   T   T   T
  0.1069244119454659  0.4147680792042051  0.7056829702150090   T   T   T
  0.2941176470588260  0.6764705882352970  0.2790140074384269   F   F   F
  0.3970588235294130  0.0882352941176450  0.3158450061986855   F   F   F
  0.4705882352941160  0.8823529411764710  0.2974295068185526   F   F   F
  0.2500000000000000  0.5000000000000000  0.3526760049589512   F   F   F
  0.3235294117647030  0.2941176470588260  0.3342605055788184   F   F   F
  0.3529411764705870  0.9117647058823550  0.3895070037192099   F   F   F
  0.4264705882352970  0.7058823529411740  0.3710915043390841   F   F   F
  0.4558823529411740  0.3235294117647030  0.4263380024794756   F   F   F
  0.2794117647058840  0.1176470588235290  0.4079225030993427   F   F   F
  0.3089767686530996  0.7364977297217652  0.4626906622161585   T   T   T
  0.3823529411764710  0.5294117647058840  0.4447535018596085   F   F   F
  0.4121365423607148  0.1489528270809525  0.5003575330856406   T   T   T
  0.4855699656186984  0.9428118041366467  0.4814352005497169   T   T   T
  0.2652510965670627  0.5612847135658131  0.5363989872251482   T   T   T
  0.3384766716585778  0.3546818942566225  0.5184168004674887   T   T   T
  0.3690017352474181  0.9745676932429056  0.5740055985202016   T   T   T
  0.4416502583158490  0.7674041696997312  0.5548093497960158   T   T   T
  0.4725157562381564  0.3853730605823379  0.6095691865376119   T   T   T
  0.2947233509950294  0.1798181158344532  0.5930669491019042   T   T   T
  0.3245255375302630  0.8002973324862421  0.6459458103072347   T   T   T
  0.3978088126728131  0.5917914831313491  0.6291887985255702   T   T   T
  0.4282973309443687  0.2071522585899452  0.6852328510961738   T   T   T
  0.2509114749431911  0.0054270127334023  0.6677130754934983   T   T   T
  0.2694062524662385  0.6230479372036485  0.7201349558848371   T   T   T
  0.3502368246941079  0.4036766745330828  0.6988221885725137   T   T   T
  0.5441176470588260  0.6764705882352970  0.2790140074384269   F   F   F
  0.6470588235294130  0.0882352941176450  0.3158450061986855   F   F   F
  0.7205882352941160  0.8823529411764710  0.2974295068185526   F   F   F
  0.5000000000000000  0.5000000000000000  0.3526760049589512   F   F   F
  0.5735294117647030  0.2941176470588260  0.3342605055788184   F   F   F
  0.6029411764705870  0.9117647058823550  0.3895070037192099   F   F   F
  0.6764705882352970  0.7058823529411740  0.3710915043390841   F   F   F
  0.7058823529411740  0.3235294117647030  0.4263380024794756   F   F   F
  0.5294117647058840  0.1176470588235290  0.4079225030993427   F   F   F
  0.5590489779975253  0.7363677181116480  0.4626475545238813   T   T   T
  0.6323529411764710  0.5294117647058840  0.4447535018596085   F   F   F
  0.6619185481887356  0.1487411482839061  0.5002260028064531   T   T   T
  0.7357051824271781  0.9425884636787671  0.4817190197414986   T   T   T
  0.5150573066892613  0.5612561243135847  0.5364033106167210   T   T   T
  0.5891164176659119  0.3542866594551614  0.5186173133804459   T   T   T
  0.6180311687727470  0.9742769920194868  0.5738665515542410   T   T   T
  0.6919445277949932  0.7672018579793176  0.5548107677622766   T   T   T
  0.7205855565300312  0.3855157563356145  0.6115059525817701   T   T   T
  0.5448869237349778  0.1781115230288411  0.5933377245870021   T   T   T
  0.5754374312314271  0.8006151313762864  0.6458279366400399   T   T   T
  0.6481850447193118  0.5917138379823595  0.6276224878995400   T   T   T
  0.6775217256899867  0.2117840302173733  0.6856720486343914   T   T   T
  0.5014202300786258  0.0031883308355053  0.6701507964092336   T   T   T
  0.5421493288495197  0.6240845685006058  0.7198286660749214   T   T   T
  0.5994195051325008  0.4151879376980359  0.7058005972231477   T   T   T
  0.7941176470588260  0.6764705882352970  0.2790140074384269   F   F   F
  0.8970588235294130  0.0882352941176450  0.3158450061986855   F   F   F
  0.9705882352941160  0.8823529411764710  0.2974295068185526   F   F   F
  0.7500000000000000  0.5000000000000000  0.3526760049589512   F   F   F
  0.8235294117647030  0.2941176470588260  0.3342605055788184   F   F   F
  0.8529411764705870  0.9117647058823550  0.3895070037192099   F   F   F
  0.9264705882352970  0.7058823529411740  0.3710915043390841   F   F   F
  0.9558823529411740  0.3235294117647030  0.4263380024794756   F   F   F
  0.7794117647058840  0.1176470588235290  0.4079225030993427   F   F   F
  0.8089684769797184  0.7360111627042075  0.4628768365544043   T   T   T
  0.8823529411764710  0.5294117647058840  0.4447535018596085   F   F   F
  0.9119836748444395  0.1483136391774704  0.5003300076361004   T   T   T
  0.9854682011150574  0.9426140343176133  0.4818568939208804   T   T   T
  0.7653457583353791  0.5603344666809036  0.5367102689465280   T   T   T
  0.8384531929478655  0.3540818489163492  0.5190082513246842   T   T   T
  0.8680087999271459  0.9727555465468756  0.5745105311736929   T   T   T
  0.9416963945255683  0.7671279599730595  0.5553092216552517   T   T   T
  0.9716402188598405  0.3855093556775124  0.6115271039382720   T   T   T
  0.7946072719653280  0.1789966819904275  0.5927644030507971   T   T   T
  0.8266707492322073  0.7995103298710767  0.6483492189465467   T   T   T
  0.8977442769797945  0.5920205021277559  0.6286507309242245   T   T   T
  0.9277125676694219  0.2116121184498169  0.6855649437610576   T   T   T
  0.7518392641446293  0.0075068493336705  0.6679366748919053   T   T   T
  0.7830206577392815  0.6210375723029279  0.7194128861381566   T   T   T
  0.8534946846805110  0.4153665382507886  0.7034127880337726   T   T   T
  0.2081948430496885  0.8262022525396135  0.7354644779124214   T   T   T
  0.4527670685153278  0.8126969800080678  0.7378461475921261   T   T   T
  0.7046244958371459  0.8274574591853440  0.7352788158643332   T   T   T
  0.3799979976223637  0.5165051998555173  0.7816709311922692   T   T   T

  0.00000000E+00  0.00000000E+00  0.00000000E+00
  0.00000000E+00  0.00000000E+00  0.00000000E+00
  0.00000000E+00  0.00000000E+00  0.00000000E+00
  0.00000000E+00  0.00000000E+00  0.00000000E+00
  0.00000000E+00  0.00000000E+00  0.00000000E+00
  0.00000000E+00  0.00000000E+00  0.00000000E+00
  0.00000000E+00  0.00000000E+00  0.00000000E+00
  0.00000000E+00  0.00000000E+00  0.00000000E+00
  0.00000000E+00  0.00000000E+00  0.00000000E+00
  0.00000000E+00  0.00000000E+00  0.00000000E+00
  0.00000000E+00  0.00000000E+00  0.00000000E+00
  0.00000000E+00  0.00000000E+00  0.00000000E+00
  0.00000000E+00  0.00000000E+00  0.00000000E+00
  0.00000000E+00  0.00000000E+00  0.00000000E+00
  0.00000000E+00  0.00000000E+00  0.00000000E+00
  0.00000000E+00  0.00000000E+00  0.00000000E+00
  0.00000000E+00  0.00000000E+00  0.00000000E+00
  0.00000000E+00  0.00000000E+00  0.00000000E+00
  0.00000000E+00  0.00000000E+00  0.00000000E+00
  0.00000000E+00  0.00000000E+00  0.00000000E+00
  0.00000000E+00  0.00000000E+00  0.00000000E+00
  0.00000000E+00  0.00000000E+00  0.00000000E+00
  0.00000000E+00  0.00000000E+00  0.00000000E+00
  0.00000000E+00  0.00000000E+00  0.00000000E+00
  0.00000000E+00  0.00000000E+00  0.00000000E+00
  0.00000000E+00  0.00000000E+00  0.00000000E+00
  0.00000000E+00  0.00000000E+00  0.00000000E+00
  0.00000000E+00  0.00000000E+00  0.00000000E+00
  0.00000000E+00  0.00000000E+00  0.00000000E+00
  0.00000000E+00  0.00000000E+00  0.00000000E+00
  0.00000000E+00  0.00000000E+00  0.00000000E+00
  0.00000000E+00  0.00000000E+00  0.00000000E+00
  0.00000000E+00  0.00000000E+00  0.00000000E+00
  0.00000000E+00  0.00000000E+00  0.00000000E+00
  0.00000000E+00  0.00000000E+00  0.00000000E+00
  0.00000000E+00  0.00000000E+00  0.00000000E+00
  0.00000000E+00  0.00000000E+00  0.00000000E+00
  0.00000000E+00  0.00000000E+00  0.00000000E+00
  0.00000000E+00  0.00000000E+00  0.00000000E+00
  0.00000000E+00  0.00000000E+00  0.00000000E+00
  0.00000000E+00  0.00000000E+00  0.00000000E+00
  0.00000000E+00  0.00000000E+00  0.00000000E+00
  0.00000000E+00  0.00000000E+00  0.00000000E+00
  0.00000000E+00  0.00000000E+00  0.00000000E+00
  0.00000000E+00  0.00000000E+00  0.00000000E+00
  0.00000000E+00  0.00000000E+00  0.00000000E+00
  0.00000000E+00  0.00000000E+00  0.00000000E+00
  0.00000000E+00  0.00000000E+00  0.00000000E+00
  0.00000000E+00  0.00000000E+00  0.00000000E+00
  0.00000000E+00  0.00000000E+00  0.00000000E+00
  0.00000000E+00  0.00000000E+00  0.00000000E+00
  0.00000000E+00  0.00000000E+00  0.00000000E+00
  0.00000000E+00  0.00000000E+00  0.00000000E+00
  0.00000000E+00  0.00000000E+00  0.00000000E+00
  0.00000000E+00  0.00000000E+00  0.00000000E+00
  0.00000000E+00  0.00000000E+00  0.00000000E+00
  0.00000000E+00  0.00000000E+00  0.00000000E+00
  0.00000000E+00  0.00000000E+00  0.00000000E+00
  0.00000000E+00  0.00000000E+00  0.00000000E+00
  0.00000000E+00  0.00000000E+00  0.00000000E+00
  0.00000000E+00  0.00000000E+00  0.00000000E+00
  0.00000000E+00  0.00000000E+00  0.00000000E+00
  0.00000000E+00  0.00000000E+00  0.00000000E+00
  0.00000000E+00  0.00000000E+00  0.00000000E+00
  0.00000000E+00  0.00000000E+00  0.00000000E+00
  0.00000000E+00  0.00000000E+00  0.00000000E+00
  0.00000000E+00  0.00000000E+00  0.00000000E+00
  0.00000000E+00  0.00000000E+00  0.00000000E+00
  0.00000000E+00  0.00000000E+00  0.00000000E+00
  0.00000000E+00  0.00000000E+00  0.00000000E+00
  0.00000000E+00  0.00000000E+00  0.00000000E+00
  0.00000000E+00  0.00000000E+00  0.00000000E+00
  0.00000000E+00  0.00000000E+00  0.00000000E+00
  0.00000000E+00  0.00000000E+00  0.00000000E+00
  0.00000000E+00  0.00000000E+00  0.00000000E+00
  0.00000000E+00  0.00000000E+00  0.00000000E+00
  0.00000000E+00  0.00000000E+00  0.00000000E+00
  0.00000000E+00  0.00000000E+00  0.00000000E+00
  0.00000000E+00  0.00000000E+00  0.00000000E+00
  0.00000000E+00  0.00000000E+00  0.00000000E+00
  0.00000000E+00  0.00000000E+00  0.00000000E+00
  0.00000000E+00  0.00000000E+00  0.00000000E+00
  0.00000000E+00  0.00000000E+00  0.00000000E+00
  0.00000000E+00  0.00000000E+00  0.00000000E+00
  0.00000000E+00  0.00000000E+00  0.00000000E+00
  0.00000000E+00  0.00000000E+00  0.00000000E+00
  0.00000000E+00  0.00000000E+00  0.00000000E+00
  0.00000000E+00  0.00000000E+00  0.00000000E+00
  0.00000000E+00  0.00000000E+00  0.00000000E+00
  0.00000000E+00  0.00000000E+00  0.00000000E+00
  0.00000000E+00  0.00000000E+00  0.00000000E+00
  0.00000000E+00  0.00000000E+00  0.00000000E+00
  0.00000000E+00  0.00000000E+00  0.00000000E+00
  0.00000000E+00  0.00000000E+00  0.00000000E+00
  0.00000000E+00  0.00000000E+00  0.00000000E+00
  0.00000000E+00  0.00000000E+00  0.00000000E+00
  0.00000000E+00  0.00000000E+00  0.00000000E+00
  0.00000000E+00  0.00000000E+00  0.00000000E+00
  0.00000000E+00  0.00000000E+00  0.00000000E+00
  0.00000000E+00  0.00000000E+00  0.00000000E+00
  0.00000000E+00  0.00000000E+00  0.00000000E+00
  0.00000000E+00  0.00000000E+00  0.00000000E+00
  0.00000000E+00  0.00000000E+00  0.00000000E+00
  0.00000000E+00  0.00000000E+00  0.00000000E+00
