# Supplementary material for: Mechanisms for the formation of active sites in single-atom alloys
Source: Nanoscale. 2026 Apr 13;18(18):9709–22. doi: 10.1039/d5nr05517b (PMC13071885; doi:10.1039/d5nr05517b)
Supplement: NR-018-D5NR05517B-s001 [file NR-018-D5NR05517B-s001.tar › Mechanisms_SAA_formation/Ag_incorp_diff/near_kink_drop_in/initial_state/Tc/CONTCAR]

Ag Tc                                   
   1.0000000000000000     
    11.5456451800681936    0.0000000000000000    0.0000000000000000
    -2.8864112950170600   11.9009786483311490    0.0000000000000000
     0.0000000000000000    0.0000000000000000   26.8803708776347463
  Ag              Tc            
   103     1
Selective dynamics
Direct
  0.0441176470588260  0.6764705882352970  0.2790140074384269   F   F   F
  0.1470588235294130  0.0882352941176450  0.3158450061986855   F   F   F
  0.2205882352941160  0.8823529411764710  0.2974295068185526   F   F   F
  0.0000000000000000  0.5000000000000000  0.3526760049589512   F   F   F
  0.0735294117647030  0.2941176470588260  0.3342605055788184   F   F   F
  0.1029411764705870  0.9117647058823550  0.3895070037192099   F   F   F
  0.1764705882352970  0.7058823529411740  0.3710915043390841   F   F   F
  0.2058823529411740  0.3235294117647030  0.4263380024794756   F   F   F
  0.0294117647058840  0.1176470588235290  0.4079225030993427   F   F   F
  0.0591574943662807  0.7361566550019177  0.4627647420841019   T   T   T
  0.1323529411764710  0.5294117647058840  0.4447535018596085   F   F   F
  0.1623238227307621  0.1483333109469784  0.5004345371775235   T   T   T
  0.2356462241881498  0.9427411334418788  0.4817240752688398   T   T   T
  0.0156628659747898  0.5604753352376117  0.5364495001012871   T   T   T
  0.0886274701124445  0.3541369538801948  0.5184497310842333   T   T   T
  0.1184922066511286  0.9727752088730817  0.5746059534320715   T   T   T
  0.1919004141304875  0.7674366371691708  0.5547505659324138   T   T   T
  0.2213314154743592  0.3847724343679834  0.6100279028359219   T   T   T
  0.0440347717136725  0.1780981860851147  0.5925100241238933   T   T   T
  0.0726747136363969  0.7990918420437666  0.6483028230521878   T   T   T
  0.1487785016533451  0.5916685322346298  0.6275907664216404   T   T   T
  0.1749135018246799  0.2064730794472773  0.6843969384096773   T   T   T
  0.9997161990092163  0.0028195650789060  0.6685000975563204   T   T   T
  0.0285405163049437  0.6197210762424009  0.7186813705848750   T   T   T
  0.1032843632125038  0.4125154113977928  0.7034631978179890   T   T   T
  0.2941176470588260  0.6764705882352970  0.2790140074384269   F   F   F
  0.3970588235294130  0.0882352941176450  0.3158450061986855   F   F   F
  0.4705882352941160  0.8823529411764710  0.2974295068185526   F   F   F
  0.2500000000000000  0.5000000000000000  0.3526760049589512   F   F   F
  0.3235294117647030  0.2941176470588260  0.3342605055788184   F   F   F
  0.3529411764705870  0.9117647058823550  0.3895070037192099   F   F   F
  0.4264705882352970  0.7058823529411740  0.3710915043390841   F   F   F
  0.4558823529411740  0.3235294117647030  0.4263380024794756   F   F   F
  0.2794117647058840  0.1176470588235290  0.4079225030993427   F   F   F
  0.3090785577602803  0.7361446961725442  0.4626950698653123   T   T   T
  0.3823529411764710  0.5294117647058840  0.4447535018596085   F   F   F
  0.4122927854497405  0.1485680232757750  0.5003656479388084   T   T   T
  0.4855249393983022  0.9425536128673312  0.4813722106564472   T   T   T
  0.2657998539586003  0.5607084877855114  0.5365520692213498   T   T   T
  0.3389321300493300  0.3542493274240709  0.5184904432481547   T   T   T
  0.3691125829786070  0.9737023960243724  0.5741905661958643   T   T   T
  0.4419372619456383  0.7669879685776997  0.5548083477712953   T   T   T
  0.4718746022614163  0.3851934418615753  0.6106374821032703   T   T   T
  0.2950624505091113  0.1789149768862056  0.5928956621959462   T   T   T
  0.3254330227617446  0.7984601675114358  0.6460362286953644   T   T   T
  0.3991199602727185  0.5911472722452854  0.6292655926843420   T   T   T
  0.4274536726303135  0.2077419857419798  0.6849895537921211   T   T   T
  0.2511931307749869  0.0044419726212453  0.6679206903605225   T   T   T
  0.2697161714141206  0.6169986362986863  0.7207309809231945   T   T   T
  0.3493276524907478  0.4059122898037261  0.7017156841125791   T   T   T
  0.5441176470588260  0.6764705882352970  0.2790140074384269   F   F   F
  0.6470588235294130  0.0882352941176450  0.3158450061986855   F   F   F
  0.7205882352941160  0.8823529411764710  0.2974295068185526   F   F   F
  0.5000000000000000  0.5000000000000000  0.3526760049589512   F   F   F
  0.5735294117647030  0.2941176470588260  0.3342605055788184   F   F   F
  0.6029411764705870  0.9117647058823550  0.3895070037192099   F   F   F
  0.6764705882352970  0.7058823529411740  0.3710915043390841   F   F   F
  0.7058823529411740  0.3235294117647030  0.4263380024794756   F   F   F
  0.5294117647058840  0.1176470588235290  0.4079225030993427   F   F   F
  0.5589013744069790  0.7361750220017627  0.4626190731189863   T   T   T
  0.6323529411764710  0.5294117647058840  0.4447535018596085   F   F   F
  0.6618400874425917  0.1487808489141738  0.5000398325562740   T   T   T
  0.7358279654682072  0.9428716117722717  0.4814434354822205   T   T   T
  0.5151718003659962  0.5605477450723089  0.5364296051856813   T   T   T
  0.5888872699193367  0.3541338491613041  0.5188366471863226   T   T   T
  0.6179852788430827  0.9743383372240989  0.5734642429934655   T   T   T
  0.6926065573849957  0.7675251081184876  0.5541702812442596   T   T   T
  0.7202020488130888  0.3851005475274094  0.6112403000668160   T   T   T
  0.5445904985531925  0.1774992276555543  0.5932940700413035   T   T   T
  0.5768393998276472  0.8015541086385867  0.6451973440623729   T   T   T
  0.6507483630635894  0.5916768794064950  0.6263124838019792   T   T   T
  0.6764558958126750  0.2113505427538848  0.6852863850447835   T   T   T
  0.5007054428888186  0.0018965551456301  0.6707931019666324   T   T   T
  0.5499389306842329  0.6266729684784683  0.7169967234589883   T   T   T
  0.5996294349561603  0.4153968020520356  0.7059111061536284   T   T   T
  0.7941176470588260  0.6764705882352970  0.2790140074384269   F   F   F
  0.8970588235294130  0.0882352941176450  0.3158450061986855   F   F   F
  0.9705882352941160  0.8823529411764710  0.2974295068185526   F   F   F
  0.7500000000000000  0.5000000000000000  0.3526760049589512   F   F   F
  0.8235294117647030  0.2941176470588260  0.3342605055788184   F   F   F
  0.8529411764705870  0.9117647058823550  0.3895070037192099   F   F   F
  0.9264705882352970  0.7058823529411740  0.3710915043390841   F   F   F
  0.9558823529411740  0.3235294117647030  0.4263380024794756   F   F   F
  0.7794117647058840  0.1176470588235290  0.4079225030993427   F   F   F
  0.8093179945428728  0.7361634214822080  0.4626370031889768   T   T   T
  0.8823529411764710  0.5294117647058840  0.4447535018596085   F   F   F
  0.9121651612014607  0.1483843106168468  0.5001123782126562   T   T   T
  0.9857895720410451  0.9426935627601410  0.4817932257094780   T   T   T
  0.7663809750459691  0.5602144866928159  0.5361502495612911   T   T   T
  0.8386376396841310  0.3539898983922644  0.5188204685433843   T   T   T
  0.8682201418702631  0.9728859915000586  0.5741599893984525   T   T   T
  0.9423440945835301  0.7671963796485474  0.5550553537397733   T   T   T
  0.9718413694534570  0.3849859104950086  0.6106356443280374   T   T   T
  0.7943289051033272  0.1788914609890584  0.5922434447089281   T   T   T
  0.8274167283681445  0.7994759812346999  0.6477116746640904   T   T   T
  0.8992188686357185  0.5916124640235837  0.6279371919482533   T   T   T
  0.9269654073907468  0.2103380153435208  0.6848766195504770   T   T   T
  0.7518190595585010  0.0080630076716047  0.6671831193347388   T   T   T
  0.7871235793305775  0.6219367469054450  0.7187059611748966   T   T   T
  0.8527310972697638  0.4147238218801166  0.7027148865006057   T   T   T
  0.2101153577007632  0.8230472828108431  0.7347645925171008   T   T   T
  0.4531768531936269  0.8075826884510134  0.7379874012633660   T   T   T
  0.7078194906046350  0.8303983919834642  0.7346092836090358   T   T   T
  0.3977016905499220  0.5291111647665285  0.7808388719669856   T   T   T

  0.00000000E+00  0.00000000E+00  0.00000000E+00
  0.00000000E+00  0.00000000E+00  0.00000000E+00
  0.00000000E+00  0.00000000E+00  0.00000000E+00
  0.00000000E+00  0.00000000E+00  0.00000000E+00
  0.00000000E+00  0.00000000E+00  0.00000000E+00
  0.00000000E+00  0.00000000E+00  0.00000000E+00
  0.00000000E+00  0.00000000E+00  0.00000000E+00
  0.00000000E+00  0.00000000E+00  0.00000000E+00
  0.00000000E+00  0.00000000E+00  0.00000000E+00
  0.00000000E+00  0.00000000E+00  0.00000000E+00
  0.00000000E+00  0.00000000E+00  0.00000000E+00
  0.00000000E+00  0.00000000E+00  0.00000000E+00
  0.00000000E+00  0.00000000E+00  0.00000000E+00
  0.00000000E+00  0.00000000E+00  0.00000000E+00
  0.00000000E+00  0.00000000E+00  0.00000000E+00
  0.00000000E+00  0.00000000E+00  0.00000000E+00
  0.00000000E+00  0.00000000E+00  0.00000000E+00
  0.00000000E+00  0.00000000E+00  0.00000000E+00
  0.00000000E+00  0.00000000E+00  0.00000000E+00
  0.00000000E+00  0.00000000E+00  0.00000000E+00
  0.00000000E+00  0.00000000E+00  0.00000000E+00
  0.00000000E+00  0.00000000E+00  0.00000000E+00
  0.00000000E+00  0.00000000E+00  0.00000000E+00
  0.00000000E+00  0.00000000E+00  0.00000000E+00
  0.00000000E+00  0.00000000E+00  0.00000000E+00
  0.00000000E+00  0.00000000E+00  0.00000000E+00
  0.00000000E+00  0.00000000E+00  0.00000000E+00
  0.00000000E+00  0.00000000E+00  0.00000000E+00
  0.00000000E+00  0.00000000E+00  0.00000000E+00
  0.00000000E+00  0.00000000E+00  0.00000000E+00
  0.00000000E+00  0.00000000E+00  0.00000000E+00
  0.00000000E+00  0.00000000E+00  0.00000000E+00
  0.00000000E+00  0.00000000E+00  0.00000000E+00
  0.00000000E+00  0.00000000E+00  0.00000000E+00
  0.00000000E+00  0.00000000E+00  0.00000000E+00
  0.00000000E+00  0.00000000E+00  0.00000000E+00
  0.00000000E+00  0.00000000E+00  0.00000000E+00
  0.00000000E+00  0.00000000E+00  0.00000000E+00
  0.00000000E+00  0.00000000E+00  0.00000000E+00
  0.00000000E+00  0.00000000E+00  0.00000000E+00
  0.00000000E+00  0.00000000E+00  0.00000000E+00
  0.00000000E+00  0.00000000E+00  0.00000000E+00
  0.00000000E+00  0.00000000E+00  0.00000000E+00
  0.00000000E+00  0.00000000E+00  0.00000000E+00
  0.00000000E+00  0.00000000E+00  0.00000000E+00
  0.00000000E+00  0.00000000E+00  0.00000000E+00
  0.00000000E+00  0.00000000E+00  0.00000000E+00
  0.00000000E+00  0.00000000E+00  0.00000000E+00
  0.00000000E+00  0.00000000E+00  0.00000000E+00
  0.00000000E+00  0.00000000E+00  0.00000000E+00
  0.00000000E+00  0.00000000E+00  0.00000000E+00
  0.00000000E+00  0.00000000E+00  0.00000000E+00
  0.00000000E+00  0.00000000E+00  0.00000000E+00
  0.00000000E+00  0.00000000E+00  0.00000000E+00
  0.00000000E+00  0.00000000E+00  0.00000000E+00
  0.00000000E+00  0.00000000E+00  0.00000000E+00
  0.00000000E+00  0.00000000E+00  0.00000000E+00
  0.00000000E+00  0.00000000E+00  0.00000000E+00
  0.00000000E+00  0.00000000E+00  0.00000000E+00
  0.00000000E+00  0.00000000E+00  0.00000000E+00
  0.00000000E+00  0.00000000E+00  0.00000000E+00
  0.00000000E+00  0.00000000E+00  0.00000000E+00
  0.00000000E+00  0.00000000E+00  0.00000000E+00
  0.00000000E+00  0.00000000E+00  0.00000000E+00
  0.00000000E+00  0.00000000E+00  0.00000000E+00
  0.00000000E+00  0.00000000E+00  0.00000000E+00
  0.00000000E+00  0.00000000E+00  0.00000000E+00
  0.00000000E+00  0.00000000E+00  0.00000000E+00
  0.00000000E+00  0.00000000E+00  0.00000000E+00
  0.00000000E+00  0.00000000E+00  0.00000000E+00
  0.00000000E+00  0.00000000E+00  0.00000000E+00
  0.00000000E+00  0.00000000E+00  0.00000000E+00
  0.00000000E+00  0.00000000E+00  0.00000000E+00
  0.00000000E+00  0.00000000E+00  0.00000000E+00
  0.00000000E+00  0.00000000E+00  0.00000000E+00
  0.00000000E+00  0.00000000E+00  0.00000000E+00
  0.00000000E+00  0.00000000E+00  0.00000000E+00
  0.00000000E+00  0.00000000E+00  0.00000000E+00
  0.00000000E+00  0.00000000E+00  0.00000000E+00
  0.00000000E+00  0.00000000E+00  0.00000000E+00
  0.00000000E+00  0.00000000E+00  0.00000000E+00
  0.00000000E+00  0.00000000E+00  0.00000000E+00
  0.00000000E+00  0.00000000E+00  0.00000000E+00
  0.00000000E+00  0.00000000E+00  0.00000000E+00
  0.00000000E+00  0.00000000E+00  0.00000000E+00
  0.00000000E+00  0.00000000E+00  0.00000000E+00
  0.00000000E+00  0.00000000E+00  0.00000000E+00
  0.00000000E+00  0.00000000E+00  0.00000000E+00
  0.00000000E+00  0.00000000E+00  0.00000000E+00
  0.00000000E+00  0.00000000E+00  0.00000000E+00
  0.00000000E+00  0.00000000E+00  0.00000000E+00
  0.00000000E+00  0.00000000E+00  0.00000000E+00
  0.00000000E+00  0.00000000E+00  0.00000000E+00
  0.00000000E+00  0.00000000E+00  0.00000000E+00
  0.00000000E+00  0.00000000E+00  0.00000000E+00
  0.00000000E+00  0.00000000E+00  0.00000000E+00
  0.00000000E+00  0.00000000E+00  0.00000000E+00
  0.00000000E+00  0.00000000E+00  0.00000000E+00
  0.00000000E+00  0.00000000E+00  0.00000000E+00
  0.00000000E+00  0.00000000E+00  0.00000000E+00
  0.00000000E+00  0.00000000E+00  0.00000000E+00
  0.00000000E+00  0.00000000E+00  0.00000000E+00
  0.00000000E+00  0.00000000E+00  0.00000000E+00
  0.00000000E+00  0.00000000E+00  0.00000000E+00
