# Supplementary material for: Mechanisms for the formation of active sites in single-atom alloys
Source: Nanoscale. 2026 Apr 13;18(18):9709–22. doi: 10.1039/d5nr05517b (PMC13071885; doi:10.1039/d5nr05517b)
Supplement: NR-018-D5NR05517B-s001 [file NR-018-D5NR05517B-s001.tar › Mechanisms_SAA_formation/Ag_incorp_diff/vacancy_adatom_pair_formation/transition_state/Ag/CONTCAR]

Ag                                      
   1.0000000000000000     
    11.5456451800682007    0.0000000000000000    0.0000000000000000
     5.7728225900341004    9.9988220290204204    0.0000000000000000
     0.0000000000000000    0.0000000000000000   24.4269798141304015
   Ag
    80
Selective dynamics
Direct
  0.9166666666666643  0.1666666666666643  0.3070375485249883   F   F   F
  0.1666666666666643  0.1666666666666643  0.3070375485249883   F   F   F
  0.4166666666666643  0.1666666666666643  0.3070375485249883   F   F   F
  0.6666666666666643  0.1666666666666643  0.3070375485249883   F   F   F
  0.9166666666666644  0.4166666666666642  0.3070375485249883   F   F   F
  0.1666666666666644  0.4166666666666642  0.3070375485249883   F   F   F
  0.4166666666666643  0.4166666666666642  0.3070375485249883   F   F   F
  0.6666666666666643  0.4166666666666642  0.3070375485249883   F   F   F
  0.9166666666666643  0.6666666666666643  0.3070375485249883   F   F   F
  0.1666666666666643  0.6666666666666643  0.3070375485249883   F   F   F
  0.4166666666666644  0.6666666666666643  0.3070375485249883   F   F   F
  0.6666666666666643  0.6666666666666643  0.3070375485249883   F   F   F
  0.9166666666666643  0.9166666666666643  0.3070375485249883   F   F   F
  0.1666666666666643  0.9166666666666643  0.3070375485249883   F   F   F
  0.4166666666666642  0.9166666666666643  0.3070375485249883   F   F   F
  0.6666666666666643  0.9166666666666643  0.3070375485249883   F   F   F
  0.0000000000000000  0.0000000000000000  0.4035187742624942   F   F   F
  0.2500000000000000  0.0000000000000000  0.4035187742624942   F   F   F
  0.5000000000000000  0.0000000000000000  0.4035187742624942   F   F   F
  0.7500000000000000  0.0000000000000000  0.4035187742624942   F   F   F
 -0.0000000000000000  0.2500000000000000  0.4035187742624942   F   F   F
  0.2500000000000000  0.2500000000000000  0.4035187742624942   F   F   F
  0.4999999999999999  0.2500000000000000  0.4035187742624942   F   F   F
  0.7499999999999999  0.2500000000000000  0.4035187742624942   F   F   F
 -0.0000000000000000  0.5000000000000000  0.4035187742624942   F   F   F
  0.2500000000000000  0.5000000000000000  0.4035187742624942   F   F   F
  0.5000000000000000  0.5000000000000000  0.4035187742624942   F   F   F
  0.7500000000000000  0.5000000000000000  0.4035187742624942   F   F   F
  0.0000000000000000  0.7500000000000000  0.4035187742624942   F   F   F
  0.2500000000000000  0.7500000000000000  0.4035187742624942   F   F   F
  0.4999999999999999  0.7500000000000000  0.4035187742624942   F   F   F
  0.7500000000000000  0.7500000000000000  0.4035187742624942   F   F   F
  0.0827609702983697  0.0834508466497355  0.4996030209429777   T   T   T
  0.3322469772867896  0.0851382634265676  0.5006534333751720   T   T   T
  0.5806184687611381  0.0848106789774980  0.5007187101057722   T   T   T
  0.8325911758134156  0.0831757950464719  0.5000183898175079   T   T   T
  0.0800731576204577  0.3330503508704907  0.4980763584170111   T   T   T
  0.3329412618748683  0.3329422736336084  0.4996763058875721   T   T   T
  0.5819093585391305  0.3336006630373103  0.5001248486951162   T   T   T
  0.8307324248322625  0.3340425164140119  0.4999238218357304   T   T   T
  0.0809667604326886  0.5864706642642969  0.4983449901629886   T   T   T
  0.3331031226802007  0.5826036187128587  0.5000423905330685   T   T   T
  0.5827781059627605  0.5833976302376106  0.4996229905072788   T   T   T
  0.8323720369554775  0.5844367654074188  0.4997633866035431   T   T   T
  0.0833255612273146  0.8339053825639232  0.4996257890186011   T   T   T
  0.3338664453668311  0.8334766327190515  0.4995592574045558   T   T   T
  0.5823022321938468  0.8343767130152768  0.4997672852489597   T   T   T
  0.8315807347155559  0.8351106451549707  0.4998927465590883   T   T   T
  0.9165861858707961  0.1669796558529393  0.5955915125718197   T   T   T
  0.1646702598767086  0.1707802913959292  0.5965638638566121   T   T   T
  0.4091172353510833  0.1733712619318059  0.6011756252726923   T   T   T
  0.6683151008883483  0.1650006289812779  0.5959917170840876   T   T   T
  0.9114091721071620  0.4182193994583023  0.5956228856991864   T   T   T
  0.1562497721616369  0.4202294209585980  0.5903753012208278   T   T   T
  0.4130704337856609  0.4150221047480326  0.5977439789801755   T   T   T
  0.6615533747601516  0.4172280833879841  0.5971907099081470   T   T   T
  0.9143502103588130  0.6699968751276690  0.5961578899633495   T   T   T
  0.1680744588251019  0.6635846456977121  0.5962838942179008   T   T   T
  0.4165169944023251  0.6654261636261291  0.5957706835388897   T   T   T
  0.6646552691129259  0.6681071061861470  0.5956610991137833   T   T   T
  0.9204416028622855  0.9137644744046542  0.5967525531727043   T   T   T
  0.1676116706597875  0.9176772814841044  0.5951241315860715   T   T   T
  0.4159332207544045  0.9194039027321438  0.5960998746275448   T   T   T
  0.6647380832148015  0.9193535015855874  0.5962324394841058   T   T   T
  0.0036233972416620  0.0008725694758149  0.6927511307851963   T   T   T
  0.2512832323962226  0.0060701743869134  0.6912241870897228   T   T   T
  0.5036731660577234 -0.0013405234396391  0.6932259004848050   T   T   T
  0.7633288270113135  0.9889502820065340  0.6933900611388277   T   T   T
  0.0008055273878270  0.2526575491920823  0.6918623635678846   T   T   T
  0.2472896997884963  0.5777321811890199  0.7589161584882019   T   T   T
  0.5273323799877201  0.2329702004421774  0.6952707814024567   T   T   T
  0.7574161112126917  0.2487149244389828  0.6933622605670052   T   T   T
  0.9894559498854700  0.5037832596059223  0.6916009525157345   T   T   T
  0.4889426832898649  0.4993756542502147  0.6951617633761971   T   T   T
  0.7430758089034615  0.5016804324739929  0.6929716435961775   T   T   T
  0.0126496070695718  0.7384239612352747  0.6944644634817760   T   T   T
  0.2504510344858771  0.7593088495397573  0.6905484229127010   T   T   T
  0.4992198281070478  0.7513001630440423  0.6925255539060282   T   T   T
  0.7490101519530218  0.7504123430697448  0.6930248294563416   T   T   T
  0.2629047637779880  0.3917265986568065  0.6896101556398235   T   T   T

             NaN             NaN             NaN
             NaN             NaN             NaN
             NaN             NaN             NaN
             NaN             NaN             NaN
             NaN             NaN             NaN
             NaN             NaN             NaN
             NaN             NaN             NaN
             NaN             NaN             NaN
             NaN             NaN             NaN
             NaN             NaN             NaN
             NaN             NaN             NaN
             NaN             NaN             NaN
             NaN             NaN             NaN
             NaN             NaN             NaN
             NaN             NaN             NaN
             NaN             NaN             NaN
             NaN             NaN             NaN
             NaN             NaN             NaN
             NaN             NaN             NaN
             NaN             NaN             NaN
             NaN             NaN             NaN
             NaN             NaN             NaN
             NaN             NaN             NaN
             NaN             NaN             NaN
             NaN             NaN             NaN
             NaN             NaN             NaN
             NaN             NaN             NaN
             NaN             NaN             NaN
             NaN             NaN             NaN
             NaN             NaN             NaN
             NaN             NaN             NaN
             NaN             NaN             NaN
             NaN             NaN             NaN
             NaN             NaN             NaN
             NaN             NaN             NaN
             NaN             NaN             NaN
             NaN             NaN             NaN
             NaN             NaN             NaN
             NaN             NaN             NaN
             NaN             NaN             NaN
             NaN             NaN             NaN
             NaN             NaN             NaN
             NaN             NaN             NaN
             NaN             NaN             NaN
             NaN             NaN             NaN
             NaN             NaN             NaN
             NaN             NaN             NaN
             NaN             NaN             NaN
             NaN             NaN             NaN
             NaN             NaN             NaN
             NaN             NaN             NaN
             NaN             NaN             NaN
             NaN             NaN             NaN
             NaN             NaN             NaN
             NaN             NaN             NaN
             NaN             NaN             NaN
             NaN             NaN             NaN
             NaN             NaN             NaN
             NaN             NaN             NaN
             NaN             NaN             NaN
             NaN             NaN             NaN
             NaN             NaN             NaN
             NaN             NaN             NaN
             NaN             NaN             NaN
             NaN             NaN             NaN
             NaN             NaN             NaN
             NaN             NaN             NaN
             NaN             NaN             NaN
             NaN             NaN             NaN
             NaN             NaN             NaN
             NaN             NaN             NaN
             NaN             NaN             NaN
             NaN             NaN             NaN
             NaN             NaN             NaN
             NaN             NaN             NaN
             NaN             NaN             NaN
             NaN             NaN             NaN
             NaN             NaN             NaN
             NaN             NaN             NaN
             NaN             NaN             NaN
