# Supplementary material for: Mechanisms for the formation of active sites in single-atom alloys
Source: Nanoscale. 2026 Apr 13;18(18):9709–22. doi: 10.1039/d5nr05517b (PMC13071885; doi:10.1039/d5nr05517b)
Supplement: NR-018-D5NR05517B-s001 [file NR-018-D5NR05517B-s001.tar › Mechanisms_SAA_formation/Ag_incorp_diff/vacancy_adatom_pair_formation/final_state/Tc/CONTCAR]

Ag Tc                                   
   1.0000000000000000     
    11.5456451800681990    0.0000000000000000    0.0000000000000000
     5.7728225900340995    9.9988220290204186    0.0000000000000000
     0.0000000000000000    0.0000000000000000   24.4269798141303625
  Ag              Tc            
    79     1
Selective dynamics
Direct
     0.9166666666666643    0.1666666666666643    0.3070375485249883   F   F   F
     0.1666666666666643    0.1666666666666643    0.3070375485249883   F   F   F
     0.4166666666666643    0.1666666666666643    0.3070375485249883   F   F   F
     0.6666666666666643    0.1666666666666643    0.3070375485249883   F   F   F
     0.9166666666666643    0.4166666666666643    0.3070375485249883   F   F   F
     0.1666666666666643    0.4166666666666643    0.3070375485249883   F   F   F
     0.4166666666666643    0.4166666666666643    0.3070375485249883   F   F   F
     0.6666666666666643    0.4166666666666643    0.3070375485249883   F   F   F
     0.9166666666666643    0.6666666666666643    0.3070375485249883   F   F   F
     0.1666666666666643    0.6666666666666643    0.3070375485249883   F   F   F
     0.4166666666666643    0.6666666666666643    0.3070375485249883   F   F   F
     0.6666666666666643    0.6666666666666643    0.3070375485249883   F   F   F
     0.9166666666666643    0.9166666666666643    0.3070375485249883   F   F   F
     0.1666666666666643    0.9166666666666643    0.3070375485249883   F   F   F
     0.4166666666666643    0.9166666666666643    0.3070375485249883   F   F   F
     0.6666666666666643    0.9166666666666643    0.3070375485249883   F   F   F
     0.0000000000000000    0.0000000000000000    0.4035187742624942   F   F   F
     0.2500000000000000    0.0000000000000000    0.4035187742624942   F   F   F
     0.5000000000000000    0.0000000000000000    0.4035187742624942   F   F   F
     0.7500000000000000    0.0000000000000000    0.4035187742624942   F   F   F
     0.0000000000000000    0.2500000000000000    0.4035187742624942   F   F   F
     0.2500000000000000    0.2500000000000000    0.4035187742624942   F   F   F
     0.5000000000000000    0.2500000000000000    0.4035187742624942   F   F   F
     0.7500000000000000    0.2500000000000000    0.4035187742624942   F   F   F
     0.0000000000000000    0.5000000000000000    0.4035187742624942   F   F   F
     0.2500000000000000    0.5000000000000000    0.4035187742624942   F   F   F
     0.5000000000000000    0.5000000000000000    0.4035187742624942   F   F   F
     0.7500000000000000    0.5000000000000000    0.4035187742624942   F   F   F
     0.0000000000000000    0.7500000000000000    0.4035187742624942   F   F   F
     0.2500000000000000    0.7500000000000000    0.4035187742624942   F   F   F
     0.5000000000000000    0.7500000000000000    0.4035187742624942   F   F   F
     0.7500000000000000    0.7500000000000000    0.4035187742624942   F   F   F
     0.0829410762780170    0.0840670179714365    0.5001823479494641   T   T   T
     0.3326924556262761    0.0841354575001874    0.5001726845080148   T   T   T
     0.5828941773417494    0.0837171896766918    0.4999382612896002   T   T   T
     0.8331477646496627    0.0836003267656530    0.5001013567196679   T   T   T
     0.0829650940651094    0.3332329911869775    0.4996440819054941   T   T   T
     0.3332840722680550    0.3330014232998518    0.4991112805549192   T   T   T
     0.5845457996534593    0.3333020846547988    0.4989700788553486   T   T   T
     0.8332317258545758    0.3343765309334528    0.5001949186089513   T   T   T
     0.0832050810108440    0.5834802915367919    0.4991836245642242   T   T   T
     0.3332087290096614    0.5842132109387561    0.4986552197392190   T   T   T
     0.5827368326146913    0.5840012251807691    0.4998283507575367   T   T   T
     0.8335573954041461    0.5837119525506146    0.4999410382221970   T   T   T
     0.0822804593609498    0.8348544288200785    0.4994204861798157   T   T   T
     0.3330046729618761    0.8337066487241545    0.4997387888358719   T   T   T
     0.5829300372051347    0.8337274061660391    0.4998170050533800   T   T   T
     0.8332960481220079    0.8334645672734291    0.4997875938384938   T   T   T
     0.9155739098826829    0.1679732958591595    0.5964326016251579   T   T   T
     0.1668662228400941    0.1688425197648092    0.5975738408693753   T   T   T
     0.4128964557172749    0.1696397986324739    0.5975071352674295   T   T   T
     0.6650224321394180    0.1682792521584628    0.5960002478099571   T   T   T
     0.9179347277327146    0.4178292294913926    0.5967963334743038   T   T   T
     0.1679195843201021    0.4142666203070867    0.5955947234172999   T   T   T
     0.4180380307401384    0.4170354433811442    0.5931261921786286   T   T   T
     0.6659502761925801    0.4183595195370062    0.5964106363407419   T   T   T
     0.9182822476596473    0.6667308224882846    0.5960856942191295   T   T   T
     0.1661661803477665    0.6687536108674604    0.5942962208804506   T   T   T
     0.4154019301586092    0.6673628946069945    0.5961569623064332   T   T   T
     0.6665865797417400    0.6671883747143835    0.5958942644905861   T   T   T
     0.9158679722549455    0.9173135806576627    0.5967452697374588   T   T   T
     0.1655759214973702    0.9178748739049238    0.5962592325951452   T   T   T
     0.4155960479351161    0.9181091391551742    0.5959520828871145   T   T   T
     0.6660760350064939    0.9177752683411243    0.5958888208249541   T   T   T
     0.9981029245640333    0.0024953023845129    0.6931437044337238   T   T   T
     0.2497106276948856    0.9996801922372406    0.6916766681152596   T   T   T
     0.4994660800229667    0.0013732406001036    0.6915039870348170   T   T   T
     0.7467607066236913    0.0032263576063213    0.6925316354129164   T   T   T
     0.9988844562224239    0.2519092318494360    0.6920168701757631   T   T   T
     0.1829628167759352    0.6275672284202474    0.7774700453285786   T   T   T
     0.4904407981890770    0.2577256658222919    0.6911675099818181   T   T   T
     0.7460761045586315    0.2528512318118616    0.6932234084386115   T   T   T
     0.0117574728777725    0.4967423474484653    0.6927931380213568   T   T   T
     0.4958345310754837    0.5014833144632215    0.6940530316643057   T   T   T
     0.7510373623590008    0.5008641726944701    0.6927560948688722   T   T   T
     0.0003745148035846    0.7502115845874657    0.6932227237781252   T   T   T
     0.2496374690222435    0.7485928697778302    0.6934434582650409   T   T   T
     0.5003589559976743    0.7501990302353322    0.6924645367360949   T   T   T
     0.7521356753908126    0.7493363941167337    0.6922727378479402   T   T   T
     0.2523992754036953    0.5028494274312306    0.6821816239670130   T   T   T

  0.00000000E+00  0.00000000E+00  0.00000000E+00
  0.00000000E+00  0.00000000E+00  0.00000000E+00
  0.00000000E+00  0.00000000E+00  0.00000000E+00
  0.00000000E+00  0.00000000E+00  0.00000000E+00
  0.00000000E+00  0.00000000E+00  0.00000000E+00
  0.00000000E+00  0.00000000E+00  0.00000000E+00
  0.00000000E+00  0.00000000E+00  0.00000000E+00
  0.00000000E+00  0.00000000E+00  0.00000000E+00
  0.00000000E+00  0.00000000E+00  0.00000000E+00
  0.00000000E+00  0.00000000E+00  0.00000000E+00
  0.00000000E+00  0.00000000E+00  0.00000000E+00
  0.00000000E+00  0.00000000E+00  0.00000000E+00
  0.00000000E+00  0.00000000E+00  0.00000000E+00
  0.00000000E+00  0.00000000E+00  0.00000000E+00
  0.00000000E+00  0.00000000E+00  0.00000000E+00
  0.00000000E+00  0.00000000E+00  0.00000000E+00
  0.00000000E+00  0.00000000E+00  0.00000000E+00
  0.00000000E+00  0.00000000E+00  0.00000000E+00
  0.00000000E+00  0.00000000E+00  0.00000000E+00
  0.00000000E+00  0.00000000E+00  0.00000000E+00
  0.00000000E+00  0.00000000E+00  0.00000000E+00
  0.00000000E+00  0.00000000E+00  0.00000000E+00
  0.00000000E+00  0.00000000E+00  0.00000000E+00
  0.00000000E+00  0.00000000E+00  0.00000000E+00
  0.00000000E+00  0.00000000E+00  0.00000000E+00
  0.00000000E+00  0.00000000E+00  0.00000000E+00
  0.00000000E+00  0.00000000E+00  0.00000000E+00
  0.00000000E+00  0.00000000E+00  0.00000000E+00
  0.00000000E+00  0.00000000E+00  0.00000000E+00
  0.00000000E+00  0.00000000E+00  0.00000000E+00
  0.00000000E+00  0.00000000E+00  0.00000000E+00
  0.00000000E+00  0.00000000E+00  0.00000000E+00
  0.00000000E+00  0.00000000E+00  0.00000000E+00
  0.00000000E+00  0.00000000E+00  0.00000000E+00
  0.00000000E+00  0.00000000E+00  0.00000000E+00
  0.00000000E+00  0.00000000E+00  0.00000000E+00
  0.00000000E+00  0.00000000E+00  0.00000000E+00
  0.00000000E+00  0.00000000E+00  0.00000000E+00
  0.00000000E+00  0.00000000E+00  0.00000000E+00
  0.00000000E+00  0.00000000E+00  0.00000000E+00
  0.00000000E+00  0.00000000E+00  0.00000000E+00
  0.00000000E+00  0.00000000E+00  0.00000000E+00
  0.00000000E+00  0.00000000E+00  0.00000000E+00
  0.00000000E+00  0.00000000E+00  0.00000000E+00
  0.00000000E+00  0.00000000E+00  0.00000000E+00
  0.00000000E+00  0.00000000E+00  0.00000000E+00
  0.00000000E+00  0.00000000E+00  0.00000000E+00
  0.00000000E+00  0.00000000E+00  0.00000000E+00
  0.00000000E+00  0.00000000E+00  0.00000000E+00
  0.00000000E+00  0.00000000E+00  0.00000000E+00
  0.00000000E+00  0.00000000E+00  0.00000000E+00
  0.00000000E+00  0.00000000E+00  0.00000000E+00
  0.00000000E+00  0.00000000E+00  0.00000000E+00
  0.00000000E+00  0.00000000E+00  0.00000000E+00
  0.00000000E+00  0.00000000E+00  0.00000000E+00
  0.00000000E+00  0.00000000E+00  0.00000000E+00
  0.00000000E+00  0.00000000E+00  0.00000000E+00
  0.00000000E+00  0.00000000E+00  0.00000000E+00
  0.00000000E+00  0.00000000E+00  0.00000000E+00
  0.00000000E+00  0.00000000E+00  0.00000000E+00
  0.00000000E+00  0.00000000E+00  0.00000000E+00
  0.00000000E+00  0.00000000E+00  0.00000000E+00
  0.00000000E+00  0.00000000E+00  0.00000000E+00
  0.00000000E+00  0.00000000E+00  0.00000000E+00
  0.00000000E+00  0.00000000E+00  0.00000000E+00
  0.00000000E+00  0.00000000E+00  0.00000000E+00
  0.00000000E+00  0.00000000E+00  0.00000000E+00
  0.00000000E+00  0.00000000E+00  0.00000000E+00
  0.00000000E+00  0.00000000E+00  0.00000000E+00
  0.00000000E+00  0.00000000E+00  0.00000000E+00
  0.00000000E+00  0.00000000E+00  0.00000000E+00
  0.00000000E+00  0.00000000E+00  0.00000000E+00
  0.00000000E+00  0.00000000E+00  0.00000000E+00
  0.00000000E+00  0.00000000E+00  0.00000000E+00
  0.00000000E+00  0.00000000E+00  0.00000000E+00
  0.00000000E+00  0.00000000E+00  0.00000000E+00
  0.00000000E+00  0.00000000E+00  0.00000000E+00
  0.00000000E+00  0.00000000E+00  0.00000000E+00
  0.00000000E+00  0.00000000E+00  0.00000000E+00
  0.00000000E+00  0.00000000E+00  0.00000000E+00
